# Supplementary material for: Development and utility of SSR markers based on Brassica sp. whole-genome in triangle of U
Source: Front Plant Sci. 2024 Jan 8;14:1259736. doi: 10.3389/fpls.2023.1259736 (PMC10801002; doi:10.3389/fpls.2023.1259736)
Supplement: Supplementary Figure 1 — Transferability analysis on the designed SSR primers for the three basic species. (A), PCR amplification results of SSR primers for part of the AA genome; (B), PCR amplification results of SSR primers for part of the BB genome; C, PCR amplification results of SSR primers for part of the CC genome. [file DataSheet_1.zip]

Archive with 20 entries (20 files):
- Supplementary Table 1.docx
- Supplementary Table 15.docx
- Supplementary Table 16.docx
- Supplementary Table 10.csv
- Supplementary Table 11.csv
- Supplementary Table 12.csv
- Supplementary Table 13.csv
- Supplementary Table 14.docx
- Supplementary Table 17.docx
- Supplementary Table 18.docx
- Supplementary Table 2.docx
- Supplementary Table 3.docx
- Supplementary Table 4.docx
- Supplementary Table 5.docx
- Supplementary Table 6.docx
- Supplementary Table 7.docx
- Supplementary Table 8.csv
- Supplementary Table 9.csv
- Image 1 (55).TIF
- Image 2 (32).TIF
