# Supplementary material for: Development and utility of SSR markers based on Brassica sp. whole-genome in triangle of U
Source: Front Plant Sci. 2024 Jan 8;14:1259736. doi: 10.3389/fpls.2023.1259736 (PMC10801002; doi:10.3389/fpls.2023.1259736)
Supplement: Supplementary Figure 1 — Transferability analysis on the designed SSR primers for the three basic species. (A), PCR amplification results of SSR primers for part of the AA genome; (B), PCR amplification results of SSR primers for part of the BB genome; C, PCR amplification results of SSR primers for part of the CC genome. [file DataSheet_1.zip › Supplementary Table 10.csv]

Table S10 Characteristics of SSR loci and primer sequences in B. oleracea
	id	sequence	standard	motif	type	repeat	start	end	length	entry	product	forward	tm1	gc1	stability1	reverse	tm2	gc2	stability2
BolSSR000001	1	C01	ACGGAG	GTCTCC	6	4	4580	4603	24	1	161	ATTCCTCCCTTTCGTCGTCG	59.83	55	5.12	AAGGAGGATCGGGGGAGC	60.45	66.67	4.7
BolSSR000002	2	C01	AATCT	CTAAT	5	5	5119	5143	25	1	178	TCATCCTCATGGTCCCTTGC	59.45	55	4.01	ACCACAATCAACGCTGATGG	58.83	50	3.51
BolSSR000003	3	C01	AT	TA	2	9	7734	7751	18	1	171	GAGACTGAGACAGATCCCGC	59.62	60	6.13	TGGAAGAAGTAATATTGACTCTCATGG	58.79	37.04	3.66
BolSSR000004	4	C01	AG	GA	2	8	8815	8830	16	1	177	TCAGAATCAACGCTGGGTGG	60.32	55	4.61	CCCCAACGGTAACTTGTCTCC	60.61	57.14	3.71
BolSSR000005	5	C01	AAAT	AAAT	4	4	9199	9214	16	1	157	CACCAGGGACTCCTCTCTCC	60.69	65	3.71	TTCAAGAGCCTGAACGTCGG	60.32	55	4.79
BolSSR000006	6	C01	A	T	1	14	17339	17352	14	1	137	CGCGGGTCAAAATCTAGTAAACC	59.94	47.83	3.27	GCAAAGCGCCTAAACATAGTACC	60.24	47.83	3.34
BolSSR000007	7	C01	A	T	1	19	28130	28148	19	1	216	TAAATGATGCGGCCAGAAGG	58.32	50	3.46	GAGAGGAGGAAAGAGCGTCG	59.9	60	5.12
BolSSR000008	9	C01	A	A	1	16	32679	32694	16	1	131	CCCTCTACTCGTTGTAATCAAGC	58.89	47.83	4.01	GTGAAACTTTAAACTCTGACAAGGC	59.03	40	4.35
BolSSR000009	10	C01	A	T	1	14	35089	35102	14	1	130	AGCAATTGCAAGAGCTACCC	58.53	50	3.69	ATTTATTGCAGACGAATCCATGC	58.14	39.13	4.06
BolSSR000010	11	C01	A	A	1	19	38695	38713	19	1	167	TCTTGTTTCCGTAATCGCAAGG	59.26	45.45	3.61	TCTCAGACAAGGCATCGTCG	59.83	55	5.12
BolSSR000011	12	C01	AAG	GAA	3	5	39353	39367	15	1	155	AGGGATGCGATGAGAAGAGG	58.95	55	3.69	GTGAGGAGAGTAGACACGCC	59.55	60	5.68
BolSSR000012	14	C01	AG	TC	2	7	47416	47429	14	1	170	AGGATTAGTATGGCCACGGC	59.6	55	5.68	CAGAATCTCCTTTCGATTGATCAAGG	60.02	42.31	3.61
BolSSR000013	15	C01	A	A	1	21	48937	48957	21	1	193	CATTTTAAGAAACCCTTTTACCTTTGC	58.44	33.33	3.68	TGCTTCGGTCTCCAATGCC	60.38	57.89	4.4
BolSSR000014	16	C01	AAAC	TTTG	4	4	50783	50798	16	1	156	CGTAGGGGTGGTCCAAAAGG	60.32	60	3.11	TTCGGATGCGTCTTCTTCGG	60.46	55	4.3
BolSSR000015	17	C01	ACCGG	CCGGT	5	4	52045	52064	20	1	168	CATCAACCAACTCCCCCTCC	60.03	60	4.3	AGAAGAAGAAGAAGAAGAAACTCTTGG	59.29	37.04	3.61
BolSSR000016	18	C01	AAG	TTC	3	8	52103	52126	24	1	199	TCCGAGGATGCTTTATACGCC	60	52.38	5.68	CAGTTTGAAAAGAGCCGCTCC	60.07	52.38	4.7
BolSSR000017	19	C01	AG	TC	2	8	58251	58266	16	1	195	TGTTTGAAGGAGAGCCGAGG	59.68	55	4.63	AACTAAAAAGAGCGCGTGGG	59.13	50	4.61
BolSSR000018	21	C01	A	A	1	15	66827	66841	15	1	150	TGTCCCCATGGAATCAGTGC	60.03	55	4.4	TATGGGTTGGTGGCCTTTCG	60.32	55	3.46
BolSSR000019	22	C01	AG	TC	2	84	66955	67122	168	1	297	ACTCATTCACATCCATCCCACC	60.09	50	4.61	GGGTTTTGACTTAAAGATAGTGAGGG	59.63	42.31	4.3
BolSSR000020	23	C01	AT	TA	2	10	67803	67822	20	1	129	CGCGCTCATCATCAAACTCC	59.7	55	3.85	TCCAAGTTTTGTTTTGTTTGTTTGC	58.8	32	3.68
BolSSR000021	25	C01	A	A	1	12	71938	71949	12	1	167	AGAAAACCGGGCCAGATGG	60	57.89	3.51	TGGTTTCTCTTTCAGGTTTGATTCG	59.99	40	3.34
BolSSR000022	26	C01	A	A	1	13	71979	71991	13	1	168	GGTGATCTTGAACGAAACAGGC	60.1	50	4.85	AGATGGCTCATCGAATCCTCC	59.38	52.38	4.3
BolSSR000023	27	C01	ATC	GAT	3	7	172645	172665	21	1	124	AGGCTCTACATTGTTCCCCG	59.46	55	5.73	ACGGTCCTGAGTATTAGCAACC	59.83	50	3.77
BolSSR000024	28	C01	AAG	AAG	3	5	173390	173404	15	1	138	CAATCCCCACAGCCTTTATGC	59.59	52.38	3.14	CGGAATCTGTTCTTCGATGGG	58.79	52.38	4
BolSSR000025	29	C01	A	A	1	14	173571	173584	14	1	181	AAGAATGTTGGTTTGGCCGC	59.97	50	6.53	GCTATGCAACCAGGTTTCCC	59.18	55	3.97
BolSSR000026	30	C01	A	A	1	14	174142	174155	14	1	164	CTTGTCAGCAAGCCAACCC	59.34	57.89	4.11	TGTTTGAACCACTCACCACC	58.24	50	4.61
BolSSR000027	33	C01	A	A	1	13	183891	183903	13	1	176	AGGGTTTAGTGTTTTGGTGACG	59.05	45.45	4.35	TCTAGGTTCACCAGCCAATAGG	59.23	50	2.57
BolSSR000028	34	C01	AG	CT	2	13	184266	184291	26	1	146	CGAAGTTGTCTCTTCAAAGATCCG	59.91	45.83	4.18	GAGAGAGAGAGATTGGGGTCG	59.05	57.14	4.79
BolSSR000029	37	C01	A	T	1	16	185353	185368	16	1	183	CTAGTCCGGCGATGACACC	59.93	63.16	4.16	TGTAGAGGCTGATGTGCTAGC	59.59	52.38	3.42
BolSSR000030	39	C01	AG	GA	2	7	198500	198513	14	1	150	CCGGCAAGTATCCAGTGACC	60.46	60	4.02	ACTATACACCCCCAGTTTTAAATGG	58.81	40	3.16
BolSSR000031	40	C01	A	A	1	13	198674	198686	13	1	156	AAAGGCAATAATAGTACATTGTTCTCG	58.39	33.33	4.04	CGAGCTGAAAATGGCTAATTCC	58.04	45.45	3.01
BolSSR000032	41	C01	A	A	1	16	203446	203461	16	1	102	CAGAGCATTATGTTGGTCCTCC	58.79	50	4.3	TGGCTGGAAAGCTAATCGGG	60.11	55	5.14
BolSSR000033	42	C01	AATG	AATG	4	5	203672	203691	20	1	123	AAGCAGCACAGCAGAAATGG	59.4	50	3.16	GGATTGATTGATTGCTTGCTTGC	59.69	43.48	4.01
BolSSR000034	44	C01	AC	GT	2	8	204275	204290	16	1	162	ATCTTCGAAAACGTGGGCCG	61.3	55	6.13	CTCGATCTCCCCTTCCCTCC	60.83	65	4.3
BolSSR000035	45	C01	AG	CT	2	7	205096	205109	14	1	159	TTCTGGTCTAGCTTGTGGCC	59.68	55	5.36	TATCAAACGAGGGGGATGGG	58.86	55	4
BolSSR000036	46	C01	A	T	1	18	205171	205188	18	1	140	TGGCCTCTCTCTCTCTCTCG	59.82	60	4.04	TTCCAACGAACAGCTTTGGC	59.62	50	4.52
BolSSR000037	47	C01	AAG	TCT	3	6	205344	205361	18	1	122	GGGATCATCTTGTCCTCCCG	59.61	60	5.14	CTGGGCGGATGAAGAGACC	59.86	63.16	3.85
BolSSR000038	48	C01	AT	TA	2	9	206642	206659	18	1	145	CCAGACCAATATCCCTCCCC	58.93	60	4.81	AGATGGCTAAGCGTCAAGGC	60.46	55	4.35
BolSSR000039	49	C01	AT	AT	2	8	209467	209482	16	1	141	CAGGAGGGCTACTACCTATTTCG	59.74	52.17	3.46	CAGAAGAAACACCTTGCGCC	60.04	55	6.53
BolSSR000040	52	C01	AAG	TTC	3	7	210430	210450	21	1	102	GCCCAGTCCACTCTCTGC	59.73	66.67	4.26	ATCGGTCTAGTGGTCCCTCC	60.11	60	4.3
BolSSR000041	53	C01	AT	AT	2	8	211613	211628	16	1	143	GTTCTGAGACCACCGTGAGC	60.67	60	4.26	TCTGGTTAATTTGCATTAGCTACTCC	59.46	38.46	3.85
BolSSR000042	55	C01	A	A	1	22	222274	222295	22	1	195	ACATGCACGTGAATTGCTCG	59.83	50	5.03	GTGGACTTAATGTTCTCGTGTCC	59.32	47.83	4.02
BolSSR000043	56	C01	A	A	1	17	228687	228703	17	1	159	CATTAACGTGCCGAAAGAGAGG	59.65	50	3.69	TGACGAAAGAAAAGAAAGATGAACG	58.58	36	3.95
BolSSR000044	57	C01	A	T	1	12	229679	229690	12	1	190	GAGTCTCATCGACACGGTGG	60.18	60	4.61	TTCCGTTCGGTTCGGTTTGG	61.16	55	3.28
BolSSR000045	58	C01	A	A	1	14	241832	241845	14	1	161	ACCAAGTATTTGATCACGTTTGC	58.21	39.13	3.68	TGCTCCCAATGCAAGTAAATGC	60.09	45.45	3.56
BolSSR000046	59	C01	A	A	1	15	242489	242503	15	1	105	GTTATGAAAAGTCTTGGCCCCC	59.5	50	5.4	CTAACAACTTTGCTAGCCCCC	58.91	52.38	5.4
BolSSR000047	60	C01	AAAAG	GAAAA	5	4	242516	242535	20	1	105	GTTATGAAAAGTCTTGGCCCCC	59.5	50	5.4	CTAACAACTTTGCTAGCCCCC	58.91	52.38	5.4
BolSSR000048	61	C01	AG	CT	2	7	245495	245508	14	1	165	TCACACCAAATCTTCATCTTTCGC	60.08	41.67	4.7	GTCCAAGGATCCAAGTTGCG	59.2	55	4.85
BolSSR000049	62	C01	A	T	1	15	246991	247005	15	1	149	GGTTTCCAGATCTTAAGAGATGACG	59.25	44	4.35	AGGGCTCTTCTCTGGATTTAGC	59.56	50	3.09
BolSSR000050	63	C01	A	T	1	12	250953	250964	12	1	194	GCGTCTATGGGCTCTCAGG	59.63	63.16	3.86	CAAAGAAGCGAGAGGATGCG	59.35	55	4.73
BolSSR000051	65	C01	ATC	TCA	3	9	254504	254530	27	1	145	TCTTCTTCTTCCTCTTCTTGTAGGC	60.05	44	3.93	AGGTACTACTCGGGGAAAGC	58.52	55	3.51
BolSSR000052	66	C01	AC	CA	2	9	255525	255542	18	1	191	AGACCGTAAAACCAATAACTTCTACG	59.41	38.46	3.51	GCTCTCATGCATTTATCTACGTATCC	59.75	42.31	2.59
BolSSR000053	67	C01	A	A	1	17	258794	258810	17	1	100	CAATGCCAATAATAAACAACTCCGG	59.25	40	5.14	ACTGATGGTTTCTGGCTAGAGG	59.5	50	3.69
BolSSR000054	68	C01	AT	TA	2	11	261499	261520	22	1	144	TACAAACCACACCCAATCGC	58.76	50	4.58	AAGTCACATACATCGTTGGGG	58.01	47.62	4.96
BolSSR000055	69	C01	A	T	1	13	265341	265353	13	1	135	AGCATTGCTTCCCCAAAACC	59.31	50	3.27	GGCGACTCTCAACAGCTGG	60.74	63.16	4.85
BolSSR000056	70	C01	A	A	1	17	265601	265617	17	1	180	CCCTTTCCTTTTGCATCGCC	60.11	55	5.54	TCCATTGCATCACTCGACGC	61.08	55	5.19
BolSSR000057	71	C01	ATC	GAT	3	8	266949	266972	24	1	150	CATCAGTCGGCCCACTAAGG	60.18	60	2.69	TGCTACTAATTCATCTTAGATCACGG	58.63	38.46	4.94
BolSSR000058	72	C01	A	A	1	12	269325	269336	12	1	195	AGAGAGGGTCTATCCGTGGG	59.81	60	4.61	CCGAATCAAACCGAGAAAATAACC	58.67	41.67	2.85
BolSSR000059	73	C01	A	A	1	20	270608	270627	20	1	143	TCATTTCTGTGAACTGTGGCG	59.13	47.62	5.69	CCTTTTGCTTTCCCTTGCTCC	60	52.38	4.7
BolSSR000060	75	C01	AT	AT	2	7	279363	279376	14	1	142	GGTGAAAGAAGATTAGCACGCC	59.9	50	5.68	CTCTAGCGGCTATTCTCCGG	59.48	60	5.14
BolSSR000061	76	C01	A	A	1	14	282154	282167	14	1	109	AGATGCGTGTAGATAATTAGCCG	58.51	43.48	5.52	TGATGGCTTAACAACTCCGC	58.55	50	5.54
BolSSR000062	77	C01	AAAG	TTTC	4	4	285463	285478	16	1	180	ACTTACGGTGATGAGGTGAGG	59.17	52.38	3.86	GCAGGATGGACTCGATTCCC	60.25	60	3.97
BolSSR000063	78	C01	A	A	1	14	287061	287074	14	1	128	TCTCCGGTTGTAACAGACCC	59.03	55	4.46	TATGCCCCAAGAACACCTGC	60.32	55	4.85
BolSSR000064	79	C01	ACC	TGG	3	5	289324	289338	15	1	100	AAGGAGGTTGTGTTGTTGAAGC	59.57	45.45	3.86	TGTCTTACAACACACTTGCACC	59.32	45.45	5.01
BolSSR000065	80	C01	A	A	1	14	294967	294980	14	1	185	ATCCAGGTTTAGGTGAGCCG	59.46	55	5.52	AGTCTCCTTCCTTCCCTGGC	60.91	60	4.85
BolSSR000066	81	C01	A	T	1	14	298755	298768	14	1	129	TGAACGTACTATTCGATGACCGG	60.24	47.83	5.28	TCTAACACCTAATCGCCGTTCC	60.16	50	3.62
BolSSR000067	83	C01	AAT	ATA	3	6	300772	300789	18	1	167	TCAGAGGCATTCGATTTCTCG	58.19	47.62	4.04	TCTCCAGAAAATAGTATAGTGGTTGG	58.21	38.46	3.77
BolSSR000068	85	C01	AG	TC	2	7	304603	304616	14	1	166	TGACCACTCTTGCCTTCAGC	60.25	55	4.26	TGGATGGAGAGTGAATCTAGGG	58.42	50	3.53
BolSSR000069	89	C01	AAG	AGA	3	5	358258	358272	15	1	157	TGATGACTCAGAAATGAAGACGC	59.07	43.48	5.19	ACCAAGGAATCAGCTTGTACG	58.3	47.62	3.67
BolSSR000070	91	C01	A	A	1	17	361638	361654	17	1	111	TTAGCACAAGGGCATTTCGG	58.83	50	4.3	TTACACTGTTCACGGGTCCC	59.61	55	4.46
BolSSR000071	92	C01	A	A	1	15	366145	366159	15	1	197	GGAAGATACAGCCCAGTTTAGG	58.19	50	2.69	GATTCGGTTCACTTCACGCC	59.56	55	5.68
BolSSR000072	93	C01	ACTC	GTGA	4	5	381358	381377	20	1	155	GGATAAGGTCCCGGACAACG	60.18	60	4.1	ACGATGTAGCAGAGAGAGCG	59.34	55	5.03
BolSSR000073	94	C01	A	T	1	13	383861	383873	13	1	117	CCTACGAGCCGAGTTCATCC	59.97	60	3.51	CAGTGAGTCAGTGACCGACC	60.04	60	4.79
BolSSR000074	95	C01	AG	GA	2	10	389272	389291	20	1	107	TGCATAATAGTCGACATGGTTGC	59.44	43.48	4.17	TCTCTCTGCCTTTCACTCGC	59.76	55	5.03
BolSSR000075	96	C01	A	T	1	13	393213	393225	13	1	158	TCGGACAAGAACTCCTCAGG	58.74	55	3.86	AGATCTCCAGTTTCCAACAATGC	59.24	43.48	3.56
BolSSR000076	97	C01	A	T	1	14	393693	393706	14	1	193	TGATGGGTTCTGGGAAGACG	59.39	55	4.18	TTCCATTCATCGCCTCCTCG	59.9	55	4.63
BolSSR000077	98	C01	AAG	CTT	3	7	397905	397925	21	1	112	TCACGAGACCTGACCAATGC	60.04	55	3.56	AAGCCTGATCATCCCTTCGC	60.18	55	4.7
BolSSR000078	99	C01	A	A	1	16	398474	398489	16	1	128	TTTTCAATCTCATCCATTGATGTTCC	58.45	34.62	3.62	CAGTTTATCTATGCAAGCAAACACC	59.2	40	4.16
BolSSR000079	101	C01	AC	CA	2	7	408573	408586	14	1	180	AGATAGAAGTGAAATAGTGTCAATGGC	59.5	37.04	4.4	TCATGGAGAATGTGACAAATCAGC	59.6	41.67	4.26
BolSSR000080	102	C01	A	A	1	14	411527	411540	14	1	147	CTATAGACACGTGACGGCCC	59.97	60	5.8	GCATGCACTAATGTTAGGTGGG	59.64	50	4.61
BolSSR000081	104	C01	A	T	1	13	416760	416772	13	1	139	CGATAACAAGCTTCACTTATTCAACG	59.32	38.46	4.1	AGAAACCCTCACCCGATTGC	60.32	55	3.56
BolSSR000082	105	C01	A	T	1	16	416803	416818	16	1	137	TTTTGGGTTTGGCAATCGGG	59.61	50	5.14	TACACTATTTTGCGGGCCCC	60.39	55	5.8
BolSSR000083	107	C01	AG	TC	2	10	419145	419164	20	1	168	CCTCTCATCGTCTCTGGTGC	59.9	60	5.01	CGCGTTAATGACATCAGCTCC	59.74	52.38	4.7
BolSSR000084	108	C01	AT	AT	2	10	423314	423333	20	1	109	CAAAAACTTTGCTGGAACTCTGC	59.45	43.48	4.26	GGTAAAGCCACCGGAAAATCG	59.87	52.38	3.34
BolSSR000085	109	C01	A	T	1	16	428632	428647	16	1	121	GTATGCCTCCTCCTTCATCCG	60	57.14	4.18	TTTAGGCCCAATCTACCGGC	59.82	55	6.13
BolSSR000086	110	C01	A	T	1	17	429948	429964	17	1	188	CCAAGGAAAGGAGGGTTCCC	59.96	60	3.97	GAACCTCTGATTCCAATATTCCCC	58.93	45.83	4.81
BolSSR000087	111	C01	A	T	1	12	430976	430987	12	1	205	CTTCTTTCTAAAAACCTTGCGGG	58.45	43.48	6.13	TGGTCCAACACTCCACATGG	59.89	55	3.66
BolSSR000088	113	C01	AAG	AAG	3	6	435895	435912	18	1	132	GTTTCGAAACGTTGTCAACTGC	59.48	45.45	4.4	GTTGTGGACCTAAATTTGTGATGC	59.08	41.67	3.91
BolSSR000089	115	C01	A	A	1	13	440510	440522	13	1	104	CCACTAAATGCAAGTATAGCCCG	59.5	47.83	6.13	TCACCACTTGACCGACTTCG	59.97	55	3.79
BolSSR000090	116	C01	A	A	1	15	441083	441097	15	1	151	TTGTACGTAAGAGCACCCCC	59.39	55	5.4	AGTTTAAAGTCTCTGAACTCATGGC	59.3	40	4.4
BolSSR000091	117	C01	A	A	1	13	445315	445327	13	1	161	CAGATGCGCTTGCGAAAAGG	60.8	55	3.11	GTCAAATACTTTTGTTTTCATGCAGC	58.93	34.62	5.25
BolSSR000092	118	C01	ATAC	TGTA	4	4	447114	447129	16	1	179	GGTAAGGAAGGAAATTATTGGACTGG	59.68	42.31	4	CACGACAAGGGAACAACACC	59.34	55	4.16
BolSSR000093	119	C01	AGG	GAG	3	5	447710	447724	15	1	123	CCAGAGTGACTATGGGAGCC	59.24	60	4.7	CTCCAACTGCTCTGCCACC	60.67	63.16	4.61
BolSSR000094	120	C01	A	A	1	19	449556	449574	19	1	141	CGACATCTTCCTCTATGAATAAAGAGC	59.67	40.74	4.09	TTGATTTTGTTTCGTTGCATTGC	58.17	34.78	3.56
BolSSR000095	121	C01	AAG	AAG	3	5	449619	449633	15	1	132	ACAAATCAGATAAATAGCAATGCAACG	59.57	33.33	4.1	TCGTTCAAACAAGTTTCGAGCC	59.97	45.45	4.7
BolSSR000096	124	C01	AAG	GAA	3	6	458396	458413	18	1	159	AAAGGCCTAAACCCACTCCG	59.96	55	4.63	ACACGCGTTCCTTTAGACCC	60.32	55	4.46
BolSSR000097	129	C01	A	T	1	12	470395	470406	12	1	131	TCTCGTAGTCAGCAATCATTTTTCC	59.65	40	3.13	TTGCAAATCCTCTTGGAGTGG	58.48	47.62	4
BolSSR000098	130	C01	A	A	1	13	493712	493724	13	1	160	ACTTACCTAGAAACTTCTTATGTGGG	58.38	38.46	4.61	CGTCTCCAACTCCAACTGGG	60.32	60	4.45
BolSSR000099	131	C01	A	A	1	12	496889	496900	12	1	140	GTGGATATGCTACATCGGTATGC	59.13	47.83	3.14	AGAATCTCTCTGACAGCACAGC	60.09	50	4.4
BolSSR000100	133	C01	AT	TA	2	7	498416	498429	14	1	126	ATGAATCTTCCTGTCATTACGAGG	58.39	41.67	4.63	TTGGCTTGTGTAGGGTACGC	60.32	55	4.42
BolSSR000101	136	C01	A	A	1	12	514564	514575	12	1	125	GAAAGAACAGGGCATACACGC	59.87	52.38	5.34	AAGCTCCCCGAGAACCTTGG	61.84	60	3.61
BolSSR000102	140	C01	AC	CA	2	7	523759	523772	14	1	115	CTGGTTCCTTAACTGCTCGC	58.92	55	5.03	CTCCTGATCAAGCTCACACG	58.36	55	4.49
BolSSR000103	141	C01	A	A	1	16	524241	524256	16	1	139	TTCCCTCTGCAACAAGCTCG	60.6	55	5.03	TACCACCACAGGTCTGAAGC	59.31	55	3.86
BolSSR000104	142	C01	A	T	1	20	525095	525114	20	1	184	CCCGGAAAACTCTCAGAGTGG	60.34	57.14	4	TTTTCGGATTCGTCCTCCCG	60.11	55	5.14
BolSSR000105	144	C01	AACAG	GTCTT	5	4	526595	526614	20	1	124	CCGTGTGGTTGGACTTAGCC	60.95	60	3.93	GCTCAGGTTTCAAGGAGCCG	61.3	60	5.52
BolSSR000106	145	C01	A	A	1	15	528275	528289	15	1	150	TGCATTCTGTAAGTGGGTGGG	60.27	52.38	4.61	ATTCACACACCTGGAGCTCC	59.67	55	4.7
BolSSR000107	146	C01	C	C	1	28	529182	529209	28	1	100	TTATTGCGTGTGTATATAATGGAGTGG	59.61	37.04	4	AATGTAACTTAGATTGTTGCTTGAAGG	58.7	33.33	3.46
BolSSR000108	147	C01	A	T	1	16	530946	530961	16	1	113	TCTTCACTCGTCTTCTGTACTCC	59.25	47.83	3.85	TGTGATGACTCCCGAAACTCC	59.72	52.38	3.85
BolSSR000109	148	C01	AG	CT	2	8	531464	531479	16	1	136	GATTCATTTGGTATCAAGGTATCTTCG	58.5	37.04	3.79	AGCATCATCAATGACCTCAACG	59.06	45.45	4.1
BolSSR000110	149	C01	A	A	1	12	531970	531981	12	1	168	ACACCGGTAACTTCACACCC	59.89	55	4.61	GGAATACAAGTGAACACGAAGCG	60.42	47.83	4.68
BolSSR000111	150	C01	A	A	1	12	534183	534194	12	1	161	TTGCACCTTGTCCTTGGTCG	60.82	55	4.79	AATGGATCAACCCTCACCGC	60.39	55	5.68
BolSSR000112	152	C01	A	T	1	15	536441	536455	15	1	192	GTAGAGATTTGATGCTCTGGTCG	58.95	47.83	4.79	TTACATTGTTCGCGGGTCCC	60.67	55	4.46
BolSSR000113	153	C01	A	A	1	17	537515	537531	17	1	155	ACTTTTGGCAATATAGTGGATGAACG	60.18	38.46	3.95	GCTTAGATGATTACTGCACCCC	58.86	50	4.95
BolSSR000114	154	C01	AAT	AAT	3	5	537711	537725	15	1	167	TTGGTTGCCTTGAGCTTTGC	59.9	50	3.68	ACTCCAAGGGTAGTCTCGGG	60.32	60	5.14
BolSSR000115	156	C01	A	T	1	17	544932	544948	17	1	161	TGTCTAGTGCGGAGAGGAGG	60.39	60	4.3	TGCATTTTCAGCGAAATTTTGCC	60.06	39.13	4.52
BolSSR000116	158	C01	A	A	1	14	547853	547866	14	1	180	GCTTGTGTCTGCTTCTTTTGC	58.88	47.62	3.68	GGATAAGGCGCTGGTCTACG	60.32	60	3.51
BolSSR000117	159	C01	AGG	CTC	3	5	548466	548480	15	1	132	AAAGCAGTGCACTCCGTCC	60.6	57.89	4.79	GGAAGATGGACCAAGAACCTGG	60.62	54.55	4.45
BolSSR000118	160	C01	ATC	ATG	3	5	548890	548904	15	1	104	GTTTCCCAAGGAGCGAAAAGG	59.73	52.38	3.11	TCTGCATGGGCTTCTTCTCC	59.75	55	3.71
BolSSR000119	161	C01	AAAG	CTTT	4	4	549441	549456	16	1	201	TTTGGTGGTCTTGTCGAGGC	60.53	55	4.7	GAATGGTATACTGTGGGTTGTCC	58.8	47.83	4.02
BolSSR000120	162	C01	A	A	1	14	549797	549810	14	1	185	CGGTGGTGGACGGTTTGC	61.66	66.67	3.68	AGCACTTGATCCGTGTAGCC	60.11	55	3.93
BolSSR000121	163	C01	A	A	1	18	551632	551649	18	1	104	TGCAATTGAGTTTTATGTTCAATCACG	59.89	33.33	4.35	GGAGCGATCAGAGAAGACACC	60.2	57.14	4.16
BolSSR000122	164	C01	AAG	AAG	3	5	553911	553925	15	1	152	TGGAAACTTGCAACAGAAGACC	59.31	45.45	3.85	ACTGAGAGTGAGGCAAAGCG	60.32	55	4.68
BolSSR000123	165	C01	AGG	CTC	3	5	554805	554819	15	1	109	GTGGACGGTCTTCTTCTCCC	59.75	60	4.3	AGTAATGAGTGAAATGACCTTTCTCC	59.12	38.46	3.71
BolSSR000124	167	C01	AG	AG	2	16	555273	555304	32	1	178	CATCGCAGAGAGAATCGGGG	60.32	60	5.73	GAAAAGGGGCATTCACAGGC	59.75	55	4.85
BolSSR000125	168	C01	AAATG	TTTCA	5	4	555383	555402	20	1	126	GTGATTCGCCTGTGAATGCC	59.9	55	4.4	ACGAAAGGGGGTAGTTTGGG	59.6	55	4.12
BolSSR000126	169	C01	AAT	TAT	3	7	555492	555512	21	1	152	ACCCAAACTACCCCCTTTCG	59.6	55	3.46	TGTTGATCCCATTATACACCATGG	58.62	41.67	3.66
BolSSR000127	170	C01	A	T	1	13	555770	555782	13	1	185	TGCTCCTACCTCCTACTAGTGG	59.82	54.55	4	TGGGGTGAGTTTTGACATGG	58.01	50	3.66
BolSSR000128	171	C01	AG	CT	2	15	558992	559021	30	1	176	CCTCCTCTGCCTACTGTTCG	59.54	60	3.95	TCCTTTGATTCGCTTTAACCCC	58.91	45.45	4.95
BolSSR000129	172	C01	AAAAT	TATTT	5	5	559058	559082	25	1	147	TCTCAGTGCGAAAGAGGATCG	59.87	52.38	3.69	ACTTTGGAGCTGCAATCTGC	59.11	50	4.26
BolSSR000130	173	C01	A	T	1	21	566496	566516	21	1	150	GTGAAGTTTGACGGATGGCG	59.83	55	5.69	TCACGTGGATTGTTTCCCCC	60.25	55	5.4
BolSSR000131	177	C01	AG	CT	2	7	578066	578079	14	1	131	AAAGGGGTTGGAGTGTGAGG	59.52	55	3.86	TATCGAATGGGTGACGACGG	59.62	55	4.79
BolSSR000132	178	C01	A	T	1	12	581733	581744	12	1	180	CAGGCATCACTTTTTAATGGCG	58.82	45.45	5.69	CTCTCACTCTCTCCCCTCCC	60.11	65	4.3
BolSSR000133	180	C01	C	G	1	14	582277	582290	14	1	188	CACGCGGGAGAGGAGAGG	61.52	72.22	3.69	TCTCCCGCTCTATCCTCTCC	59.6	60	3.71
BolSSR000134	182	C01	AG	AG	2	10	588857	588876	20	1	167	CACTCACCGAAGACTCTCGC	60.46	60	5.03	TCCTCCGGCCATTTTCTTCG	60.39	55	3.79
BolSSR000135	183	C01	A	A	1	21	591572	591592	21	1	150	ACACCAGGAACCTGCAATCC	60.25	55	3.01	TGTGATAGAGAGAGACTTGAAGCG	59.9	45.83	4.68
BolSSR000136	184	C01	A	A	1	16	594303	594318	16	1	125	GCTATTCTTCGTGATCTTTGCTGG	60.26	45.83	4.85	TTCTTCATCACGTGCATGCG	59.56	50	4.73
BolSSR000137	185	C01	AAAT	TTTA	4	4	596519	596534	16	1	169	GGAAATAAGGACGTGTGTGATGC	60.18	47.83	3.91	ATGAACCATGTGGCTTTCGG	58.82	50	4.3
BolSSR000138	186	C01	AGG	CTC	3	5	598097	598111	15	1	121	GAGGAGTCAAGGGACAGTGG	59.39	60	4	TCATCAGCGACTTTCCAGGC	60.39	55	4.85
BolSSR000139	188	C01	AG	CT	2	7	602657	602670	14	1	119	AGTACCTTTCGCGAAACTGC	58.85	50	4.4	AATTACAGAGCGCTTCACGG	58.64	50	4.94
BolSSR000140	190	C01	AG	TC	2	7	603263	603276	14	1	144	AGAAAACTTTGGTGGTATGAACCC	59.41	41.67	4.11	CACATATTCGAGTGTTCATACCACC	59.77	44	4.61
BolSSR000141	192	C01	AAG	TCT	3	6	610912	610929	18	1	131	ACCATTCACATCCTTTCTCGC	58.64	47.62	5.03	TCTTGAAGAATCCAGGGCCG	59.75	55	6.13
BolSSR000142	193	C01	AT	TA	2	15	611763	611792	30	1	202	ACCTCCGGAGCAACATAAGC	60.11	55	3.09	GCAGCTTAAAATATGCGACTTCG	59.04	43.48	3.79
BolSSR000143	194	C01	AAAT	ATAA	4	4	613940	613955	16	1	120	AGATTCGTGATGCTTTTCCGC	59.6	47.62	5.54	CCGTTGACCTGTTAAACCAGC	59.73	52.38	4.85
BolSSR000144	195	C01	A	A	1	12	615021	615032	12	1	134	TTACAACAAACGAATACGAACTCG	58.11	37.5	4.18	CTCCGGAGCCTTGAAGACC	59.78	63.16	3.85
BolSSR000145	196	C01	AG	GA	2	13	618371	618396	26	1	147	TCTCTACAATGTGTTAGCGTAACC	58.6	41.67	2.85	GCTCGTACCAAGCAAACTGC	60.11	55	4.4
BolSSR000146	197	C01	A	A	1	16	622045	622060	16	1	159	TGAATGCTCGGCTAGTGTCG	60.18	55	4.35	CCAGTGGGCAGTGAATGAGC	61.31	60	4.26
BolSSR000147	199	C01	AG	AG	2	12	637463	637486	24	1	126	AGAAGACTTCAGGGGAACAGG	59.02	52.38	4	TGTTCATACTGAAAAACGAAGACG	58.03	37.5	4.18
BolSSR000148	201	C01	A	A	1	13	646787	646799	13	1	105	GTCTCCTCGTAATTAATAACCCACG	59.31	44	4.94	GTTTTGCGTGTGTTTGAGGC	59.08	50	4.7
BolSSR000149	205	C01	A	A	1	14	651392	651405	14	1	159	CCGCTGATAGGTTGACGTCG	60.87	60	5.12	CAAGTAGTAAGAGAGAGTAGAGTGGC	59.96	46.15	5.01
BolSSR000150	206	C01	A	T	1	13	652076	652088	13	1	178	GACGATCCTCCTAGCTACGG	58.84	60	4.02	TGGCTGGTACAATGACAAGAGG	60.29	50	3.69
BolSSR000151	211	C01	A	A	1	12	677334	677345	12	1	131	TGTTACTTCGCCGACTTTTGG	59.13	47.62	3.28	AGCACAATTTTGAACACCTGC	58.17	42.86	4.85
BolSSR000152	214	C01	A	A	1	17	681791	681807	17	1	153	TCTGCTTTACATACACGAGAATTAGG	59.02	38.46	2.69	CCCAGCTGTATATGAACAACATGC	60.26	45.83	4.06
BolSSR000153	217	C01	AT	AT	2	9	717401	717418	18	1	164	TGGACCTTTGTTGCATCTTGC	59.66	47.62	4.01	TCAAAGCTATCATTCTTCTTCAAACC	58.18	34.62	3.27
BolSSR000154	218	C01	A	T	1	18	721703	721720	18	1	203	CATGGTGGTCATCTTTCTCATGG	59.37	47.83	3.66	CTCTCGTCCAAGCGGTAGG	59.57	63.16	3.18
BolSSR000155	219	C01	A	T	1	13	726150	726162	13	1	135	CCTCCGTCGCGATTCTACG	60.37	63.16	3.51	TCCGAAAAAGTGATCTCTCAAGC	59	43.48	4.01
BolSSR000156	220	C01	AAT	ATT	3	5	730553	730567	15	1	100	AGTCGTAGAACCGTCGAACG	59.84	55	3.95	TCGTCACCAATAACATTGCACG	59.84	45.45	5.34
BolSSR000157	221	C01	A	T	1	13	739980	739992	13	1	187	TGGAAAATGTTGTGTTTGATGAGC	58.95	37.5	4.26	TGAACTCAATCGGGTACGCG	60.46	55	6.01
BolSSR000158	222	C01	A	A	1	27	741726	741752	27	1	166	GTCTTTGGTCGCTAGTCGGG	60.46	60	5.14	CAAGACGCGAGAGAGTGAGC	60.8	60	4.26
BolSSR000159	223	C01	AAG	AAG	3	5	743248	743262	15	1	142	AGCACCACCGGATGATTAGC	60.18	55	3.09	AAATCACGCCGAGCAAAACG	60.39	50	3.6
BolSSR000160	224	C01	AT	TA	2	15	746186	746215	30	1	156	AGTTAGGCTCCCACGTTAGC	59.46	55	3.09	CTTCAAGCACACATACATGATTAGG	58.28	40	2.69
BolSSR000161	225	C01	AT	TA	2	10	747670	747689	20	1	156	GGACCCACCATTTGCTTTGG	59.68	55	3.28	TTCCACCATAATTGTGAACCCC	58.56	45.45	4.95
BolSSR000162	227	C01	A	T	1	12	750787	750798	12	1	139	TGGCATATGATCTGTGGAAATATATGG	59.22	37.04	2.74	TATGCTAATTCCGCGTGACG	58.52	50	4.35
BolSSR000163	229	C01	A	A	1	21	752979	752999	21	1	176	AGAAGCAAGAGACTGAGTTTTCG	58.95	43.48	3.46	CCATGAAACACGTGAAGGATGG	59.84	50	3.51
BolSSR000164	230	C01	A	A	1	21	755145	755165	21	1	178	ACCGTCTTCTCCACCTCTCC	60.61	60	3.71	AAAGTAGGGAAAGATAAAGCAAGGG	59.05	40	3.95
BolSSR000165	231	C01	A	T	1	21	757315	757335	21	1	151	TGGTCCCTTGGATTACACGC	60.04	55	5.34	TCTGCAAGAACTGATTGTATCTTCC	59.12	40	3.46
BolSSR000166	232	C01	A	T	1	20	759894	759913	20	1	161	GGTCAAGGAAGTTTTCGGGG	58.76	55	5.73	TTAGAGTTTTGCGCTTAAAAATTGC	58.13	32	3.56
BolSSR000167	233	C01	A	T	1	15	760527	760541	15	1	143	GCATCATTATCCCTGAAACCCC	59.11	50	4.95	TTACACTGTTCGCGGATCCC	60.11	55	3.85
BolSSR000168	234	C01	A	A	1	13	760555	760567	13	1	143	GCATCATTATCCCTGAAACCCC	59.11	50	4.95	TTACACTGTTCGCGGATCCC	60.11	55	3.85
BolSSR000169	235	C01	AAC	GTT	3	5	761943	761957	15	1	116	ATCTTCTTCCGGCCTTGACG	60.11	55	4.35	GTTGATGACCCTTGGCTTTCC	59.45	52.38	3.13
BolSSR000170	238	C01	A	A	1	12	770764	770775	12	1	138	GCCATTTTCAGATTCTCTAGTGGC	59.96	45.83	5.01	TTTTTGCACTTTTCGTCCAGC	58.46	42.86	4.85
BolSSR000171	241	C01	AT	AT	2	8	778890	778905	16	1	166	CCCATTTTTGCATCCTTCCGG	60.13	52.38	5.14	CGAGATTGACGCTCAAAGATCG	59.78	50	3.69
BolSSR000172	245	C01	A	A	1	12	789810	789821	12	1	138	TGCCATGTCCTGTCCTAAGC	59.75	55	3.09	CGGAAGCTAAAATCACCTAAGCG	60	47.83	4.68
BolSSR000173	247	C01	A	T	1	14	794328	794341	14	1	171	TGTTTTAATATTTTTATGGGTGGGTGC	59.18	33.33	5.01	TGTGGCTGTTTGTTGTTGGG	59.47	50	4.12
BolSSR000174	250	C01	A	T	1	18	802219	802236	18	1	185	AAGCGTGGAAAATATCGAAAATAACG	59.31	34.62	3.18	GGATCCATCCGTGGGTTGC	60.82	63.16	4.17
BolSSR000175	252	C01	AT	AT	2	22	815604	815647	44	1	187	AAGAAGATTACATCATTTGCAGCC	58.1	37.5	4.85	CACCAGTTTTAAATGCCGCG	58.66	50	6.46
BolSSR000176	253	C01	AG	CT	2	7	821275	821288	14	1	135	CTCCTAATGCTAGAGGCGGC	60.04	60	6.53	GGTTCTAGCATCCAAGGGGG	59.82	60	5.4
BolSSR000177	254	C01	AG	CT	2	7	827566	827579	14	1	156	CTCCTAATGCTAGAGGCGGC	60.04	60	6.53	GCCTCCGTTGCTTCCACG	61.42	66.67	4.94
BolSSR000178	256	C01	AT	AT	2	8	831933	831948	16	1	153	GACATGAAATCCGCCATGGC	59.97	55	4.4	ACTATCATGGCCTGCCTTCC	59.52	55	3.46
BolSSR000179	257	C01	AAT	ATA	3	5	842772	842786	15	1	145	TGTTGCAAGAATTCAATGACGC	58.69	40.91	5.19	TGCTCATACACTCGGCAAGG	60.11	55	3.61
BolSSR000180	258	C01	A	A	1	13	850030	850042	13	1	153	GCGGTGGTTAATCTTTAAAAGCG	59.15	43.48	4.68	TCGTCGATGCCTTCTAGTCG	59.34	55	4.18
BolSSR000181	260	C01	A	A	1	25	852941	852965	25	1	100	GCAAACCTACGTATTTTTGCTCC	58.84	43.48	4.7	ACGGAGTGGAATAGCTATGACC	59.37	50	4.02
BolSSR000182	261	C01	A	T	1	13	853232	853244	13	1	190	GTTGGCGAAGTCCCTCTCC	60.08	63.16	3.71	CATGGATTGCTCCTATTCTACTATGC	59.46	42.31	3.14
BolSSR000183	262	C01	A	A	1	21	854655	854675	21	1	182	CGTACGGCTAATGTTTGGGC	59.62	55	5.36	TCTTGCAGAACTCGTGAGGG	59.68	55	4.3
BolSSR000184	265	C01	A	T	1	15	862792	862806	15	1	133	TTACACTGTTCGCGGATCCC	60.11	55	3.85	ACCATAGGAGGTGTGTAAGAGC	59.23	50	4.09
BolSSR000185	266	C01	A	T	1	12	864963	864974	12	1	124	ACATGGGTTTGGGTTTAGATTGG	59.16	43.48	3.16	AACCATATCCTCCTGCCAGC	59.52	55	4.85
BolSSR000186	267	C01	A	T	1	18	866273	866290	18	1	144	TCTGTAACCAGCCCCATTGC	60.32	55	3.56	AACAAAAAGAAGAGCAATGCACC	58.88	39.13	5.01
BolSSR000187	268	C01	A	A	1	12	867163	867174	12	1	130	TCGAGACCGAAGAGTGACG	58.84	57.89	4.35	GCGCTAAAGTATTGAACCAGCC	60.22	50	4.85
BolSSR000188	270	C01	AG	AG	2	7	874660	874673	14	1	135	GAATCCAGAAGGGTGTTGTTCG	59.52	50	3.95	TCTCTCTCTCTCTCTCTCTCTCC	58.78	52.17	3.71
BolSSR000189	271	C01	AG	GA	2	12	874709	874732	24	1	194	AGAGAAGGAGATCACAACGAGC	59.83	50	5.03	AGCTTTGTGGTCTCAGAGCC	59.96	55	4.7
BolSSR000190	273	C01	AG	AG	2	7	897090	897103	14	1	160	CTAAGTCTCTGCTCGGGTCG	59.62	60	4.79	TCAGTTACACACTCACCTCCC	59.03	52.38	4.3
BolSSR000191	275	C01	A	A	1	14	901537	901550	14	1	212	ACCCATCCCTAAAAACTCCCG	59.72	52.38	5.14	GTTACTGGGCGCTCTCTGG	60.15	63.16	3.86
BolSSR000192	276	C01	A	A	1	22	901650	901671	22	1	124	AGTGAACTGGATCCCAAGGC	59.67	55	4.35	GGCTTCTGCATGGTTTGACC	59.76	55	4.02
BolSSR000193	277	C01	AAC	GTT	3	6	904988	905005	18	1	125	ATTTGATCTGGAATCTTCAAAATCTCC	58.31	33.33	3.71	ACTCGTGGATAAACAAAAATGAATCG	58.98	34.62	3.34
BolSSR000194	280	C01	A	A	1	22	918020	918041	22	1	136	CAATATAATGGTTCCAACTTCCAACC	58.74	38.46	3.77	TTGGGATTCCTAATGTTCTCTACG	58.09	41.67	3.51
BolSSR000195	281	C01	A	A	1	15	919021	919035	15	1	203	AAATTAGGTCTTCCGGGGGC	59.74	55	5.8	TCGGTCCGGTTCTGATTTCG	60.11	55	3.46
BolSSR000196	282	C01	A	A	1	12	921059	921070	12	1	185	GCAGTGTCTGGAAGCAATCG	59.55	55	3.34	AATAGCATGCCGTTGCCTCC	61.1	55	4.3
BolSSR000197	283	C01	A	A	1	22	924348	924369	22	1	185	TCACCGATGCATCACAACCC	60.68	55	4.11	CTGTTCCCGTCGTTCTCCG	60.44	63.16	4.63
BolSSR000198	284	C01	A	A	1	13	930082	930094	13	1	109	TGTATTTTAACAATCTCCGCCAGG	59.36	41.67	4.45	CGGGCCTCTAGTAGAACAATGC	60.8	54.55	3.56
BolSSR000199	286	C01	AT	TA	2	8	943186	943201	16	1	159	CTTACCGAACAGACGCCAGG	60.74	60	4.45	CCATGATAGTTTAGCCAGGAGAGG	60.26	50	3.69
BolSSR000200	287	C01	A	T	1	13	947943	947955	13	1	105	GCAAGACGTATTATGGAAGGCG	59.78	50	5.52	TTGGCATTCAGAGAATCGATCC	58.53	45.45	3.36
BolSSR000201	288	C01	A	A	1	14	951119	951132	14	1	183	ACACCAAGAATCAAACAGCTGC	59.96	45.45	5.25	AGAAGGTCAGGCTCTTCTGG	58.73	55	3.86
BolSSR000202	289	C01	A	A	1	13	951881	951893	13	1	121	TCACTGAGAGCAACATCGCC	60.39	55	5.54	ACGGTATCTTCTCGTGGTCG	59.27	55	4.79
BolSSR000203	290	C01	AAT	AAT	3	5	952307	952321	15	1	138	CTCCTCCAGTGATCAGTCAGC	59.86	57.14	4.26	ACTGATCCTTTGTGGGTGAGG	59.65	52.38	3.86
BolSSR000204	291	C01	ATC	CAT	3	6	952474	952491	18	1	150	ACAGTTCCACTAAAGGAGGAGC	59.7	50	4.7	GGAATCGAAGAATGATGATGGTTCG	60.33	44	3.95
BolSSR000205	292	C01	A	A	1	13	952619	952631	13	1	106	TCGATTCCTTCATCTCCATAACCC	59.96	45.83	4.11	CTTTCGTTTAGGGCATTTGCG	58.75	47.62	4.85
BolSSR000206	293	C01	A	T	1	17	952818	952834	17	1	114	GCTTCTTCACCGATTCAGCG	59.63	55	5.18	CGTGGAGTGAAGTAGACCCC	59.47	60	4.95
BolSSR000207	294	C01	A	T	1	50	952918	952967	50	1	196	GGGGTCTACTTCACTCCACG	59.47	60	4.94	GCTTTACGCCATGTTCACGG	60.18	55	4.94
BolSSR000208	298	C01	C	C	1	14	972480	972493	14	1	134	TCACTACGATCCCTAACCCG	58.32	55	5.28	TTCGGACCTGACAAGACACG	59.97	55	4.49
BolSSR000209	300	C01	C	G	1	20	973611	973630	20	1	204	CTAAACCACTAGCCCAACGC	58.92	55	4.84	GCAGCAAGCATGTCAAGTGG	60.39	55	4
BolSSR000210	305	C01	A	T	1	24	998412	998435	24	1	186	CACTACTCACACCCCGATCC	59.54	60	3.36	CGTAAGATGAAGAGGAAAATCATCCC	59.8	42.31	3.85
BolSSR000211	306	C01	A	T	1	23	1003073	1003095	23	1	185	CACTACTCACACCCCGATCC	59.54	60	3.36	CGTAAGATGAAGAGGAAAATCATCCC	59.8	42.31	3.85
BolSSR000212	307	C01	A	A	1	14	1006419	1006432	14	1	132	TGTGTGGCTTGTTACAATCCC	58.76	47.62	3.85	AACAACACCTCTTACCATCTGC	58.59	45.45	4.26
BolSSR000213	309	C01	A	T	1	13	1012384	1012396	13	1	136	TGCATAGGTTGATGTGTGATGG	58.72	45.45	3.51	GCCACACCAACACAATACGC	60.39	55	4.42
BolSSR000214	310	C01	A	A	1	14	1013681	1013694	14	1	118	TGTGCACCAGTAAAAGTTCAGC	59.64	45.45	4.26	CCTTAGACTCGTATTTATAGCAGCC	58.91	44	4.85
BolSSR000215	312	C01	A	T	1	12	1027675	1027686	12	1	129	TCTATTTCTTTACCACCATAGAACACC	58.96	37.04	4.16	TGTGTAGACCCTTAAAACTCTTTGC	59.47	40	3.68
BolSSR000216	313	C01	AT	AT	2	8	1033377	1033392	16	1	148	AAGAAAACAAGAAGAGAGACAAAACC	58.46	34.62	3.27	GCGGTTGCATTTGTTAATCATGG	59.69	43.48	3.66
BolSSR000217	314	C01	ATGTGG	CTACAC	6	4	1036398	1036421	24	1	159	GTGCATTTTGTGTTTATATTTCAGAGC	58.62	33.33	4.09	TCATACATGCTTAGTGTCAACTGC	59.37	41.67	4.4
BolSSR000218	317	C01	AAAT	AAAT	4	4	1063218	1063233	16	1	203	GTGGGCCTTTTTGTTTAATGTTCC	59.49	41.67	3.62	GCCATCCAGCTCTTGAAATTCG	60.22	50	3.34
BolSSR000219	318	C01	A	A	1	13	1065744	1065756	13	1	164	GCTTCTTGTGATCTCTGTTTAAAATGG	59.46	37.04	3.16	ACCACAGTAAGAAAACATGTGAGG	59.18	41.67	3.86
BolSSR000220	320	C01	AG	CT	2	15	1071638	1071667	30	1	169	GATTGTTTATGTGGCTAATGTTATCGG	59.2	37.04	4.18	TGCGGGTTCCATATTCGAGC	60.53	55	5.03
BolSSR000221	321	C01	AC	AC	2	7	1081532	1081545	14	1	135	ACAAATGCCACCATTGCAGG	59.68	50	4.85	TGTGTGCGTTGTTTTATGATTGC	59.27	39.13	3.56
BolSSR000222	323	C01	A	A	1	12	1099292	1099303	12	1	136	AAAGTTTCAAGCCTCTCTCACC	58.52	45.45	4.02	ACCGAAAAACTAAATATTTTGTAGGGG	58.47	33.33	4.79
BolSSR000223	325	C01	AAC	AAC	3	6	1104754	1104771	18	1	149	ATAACCGGGATCGTGATCGG	59.4	55	4.18	TCGTCTGGTGATAACGTAATCG	58.06	45.45	3.34
BolSSR000224	328	C01	ACG	TGC	3	6	1111820	1111837	18	1	144	ACTTCTGCGTTTCGGTTTCC	59.06	50	3.13	GATGTTCCTCCTGAGCCACC	60.11	60	4.61
BolSSR000225	329	C01	AAAG	TCTT	4	4	1113915	1113930	16	1	132	GTCGGCGGAGGAATCTAACG	60.59	60	3.18	TCATAAGGAAGAAGAAGCTGAAGC	58.82	41.67	3.86
BolSSR000226	331	C01	AAAG	AAAG	4	4	1125331	1125346	16	1	112	ACCCATCAAACAAACGAGAAGC	59.71	45.45	3.86	ATCAAAGATCCAACCGCAGC	58.9	50	5.25
BolSSR000227	333	C01	A	T	1	14	1131927	1131940	14	1	138	CATATTTGATTTGCACGAATTGAAGC	58.89	34.62	3.86	GGTACATGAACTTCAATGTCGGG	59.63	47.83	5.14
BolSSR000228	334	C01	AAAT	TTTA	4	7	1133728	1133755	28	1	182	CCGTACTAATGGATTGATCTTTTCTGG	60.04	40.74	3.86	GTGGCACAGATAAATCTTGAGGC	59.93	47.83	4.7
BolSSR000229	335	C01	AAGT	TTCA	4	5	1137826	1137845	20	1	164	TCGTTGGGAAGCTCGAATGG	60.39	55	3.16	ACCTCGGTGTCGAACAAACC	60.53	55	3.27
BolSSR000230	336	C01	A	T	1	12	1140207	1140218	12	1	101	GTTACATTCTTTAGAAGACTTGCTTGG	58.98	37.04	3.61	GATTATTATCAAACTGCAGCAGAAGG	58.86	38.46	3.46
BolSSR000231	337	C01	AT	AT	2	8	1145670	1145685	16	1	191	CTGTTTACTCTGCAGAGACACG	59.02	50	4.49	AGCCGAAAAGAAAAGAAAATGGC	58.94	39.13	4.4
BolSSR000232	338	C01	AT	AT	2	10	1146064	1146083	20	1	179	GTTGATTTTGGTATCTCGCAAACG	59.45	41.67	3.6	CCACTTCCACTATTCTTCAAGAACC	59.59	44	3.62
BolSSR000233	339	C01	A	A	1	17	1150084	1150100	17	1	115	CAGAGACACATACAGAGAGACTCG	59.97	50	4.18	AATTGGATGTTTTCTCTGGTTTTCC	58.48	36	3.13
BolSSR000234	340	C01	A	T	1	12	1150568	1150579	12	1	163	GGCTTTTAGCAACTGTCTCCC	59.19	52.38	4.3	AATGAATGCGCCCTAACTGC	59.26	50	4.4
BolSSR000235	341	C01	AAG	TCT	3	5	1152521	1152535	15	1	149	GTTCACAGAGAGAGAAAGTGAAGC	59.55	45.83	3.86	TGACGGAGGATGATGATGATGG	59.7	50	3.51
BolSSR000236	342	C01	AAG	GAA	3	5	1164324	1164338	15	1	112	AGCAGAGAAGGTTCGCTTCC	60.04	55	3.46	AGTCACCTTCTAAAAAGTTGTGGC	59.66	41.67	5.01
BolSSR000237	344	C01	A	A	1	13	1168772	1168784	13	1	125	ACCCAAAAAGTTTGGTTCCTGG	59.5	45.45	4.45	CAGTTTGGAATTTCAGTCAAGATTGG	59.36	38.46	3.16
BolSSR000238	345	C01	AGG	AGG	3	6	1169825	1169842	18	1	144	ACTTCCCTCACTTCACCACC	59.23	55	4.61	GGTGGTATCAAGAAGAGACATAGC	58.71	45.83	2.97
BolSSR000239	346	C01	AG	GA	2	7	1170098	1170111	14	1	186	TGGACATAACTACACAACAATCACC	59.3	40	4.02	GTGGAGGCCATGGACATAGC	60.54	60	2.97
BolSSR000240	347	C01	AG	AG	2	8	1170820	1170835	16	1	145	ACTCATTTTTCTTTGTTGACCGG	58.07	39.13	5.28	TCATCTCTATCTCTCAAAGTTCTCACC	59.93	40.74	4.02
BolSSR000241	348	C01	AG	AG	2	7	1170922	1170935	14	1	100	TGAGAACTTTGAGAGATAGAGATGAGG	59.71	40.74	3.86	TGAGTTTATGATCGGACCGGC	60.2	52.38	6.13
BolSSR000242	349	C01	A	T	1	19	1172320	1172338	19	1	186	TGTGGCATTGATTTTTCGAACG	58.7	40.91	3.95	ACGTTGAATGAGGTAGGAGCG	60.14	52.38	5.03
BolSSR000243	350	C01	AGG	TCC	3	5	1175058	1175072	15	1	190	TTCACGCCAAACTGTTTCGC	60.25	50	4.7	CACCTGCAAACAAAGGGACG	59.97	55	4.79
BolSSR000244	351	C01	AGG	TCC	3	5	1175501	1175515	15	1	133	GACATCCTCTACGGCGATGC	60.66	60	3.91	CTTGATTTTGTGCGGGAGGC	60.11	55	4.7
BolSSR000245	354	C01	A	T	1	21	1195156	1195176	21	1	139	TGTCGTACATTCAGAGCCGG	59.83	55	6.13	TTGTCGTCGCTATGTCGTCG	60.52	55	5.12
BolSSR000246	358	C01	A	T	1	13	1199177	1199189	13	1	124	CACATTTACTTCTTTGAAATCGCCC	59.43	40	6.13	TTTTTAGTTTCAAACGTCGCCC	58.31	40.91	6.13
BolSSR000247	360	C01	A	A	1	20	1202534	1202553	20	1	200	ACCCTCGTGTAATCCAATGGG	59.79	52.38	4	GCATCGCTGCCAATAACCC	59.64	57.89	4.11
BolSSR000248	361	C01	A	T	1	13	1203698	1203710	13	1	196	GACTCCACCACCATCGATGC	60.81	60	3.91	TCCGACTTGAAAACCGGACG	60.6	55	4.79
BolSSR000249	363	C01	AT	AT	2	15	1204111	1204140	30	1	181	TCACACAAATTATAAGCAAAAGTCACC	59.13	33.33	4.02	AGCACTGAGGAATAAAAAGATCCC	58.8	41.67	3.85
BolSSR000250	364	C01	A	T	1	12	1205061	1205072	12	1	112	TCTTGATCTGAGGATGTCGGG	58.97	52.38	5.14	GACTTGAATTCCCGTCTGACG	59.01	52.38	4.35
BolSSR000251	365	C01	A	A	1	12	1206833	1206844	12	1	113	AAGCGTGCCTTCTTTGTTGC	60.25	50	4.17	AAAAGATAAGACAAGTGCATCAACC	58.32	36	3.77
BolSSR000252	366	C01	A	A	1	16	1215324	1215339	16	1	156	CCGAAATATTGTTTTTGTGGACTTTCC	60.1	37.04	3.13	TGTACTCCTAACAAATCCAAAAGTACG	59.61	37.04	3.67
BolSSR000253	367	C01	A	A	1	14	1216382	1216395	14	1	202	CAGATACAAAACATTCTTTGGGCC	58.83	41.67	5.8	TTTAGGGCTAGCGTACGTGG	59.54	55	4.94
BolSSR000254	370	C01	AG	TC	2	7	1222351	1222364	14	1	141	ACTAGTGGTGTTCGAGCTGC	60.04	55	5.25	AAACAAAACCCACCAAGAAAGC	58.39	40.91	3.51
BolSSR000255	372	C01	A	T	1	25	1225615	1225639	25	1	142	CCCACCTGAGGAATTCACCC	60.03	60	4.61	CCTTCGCCTGAAACAAAGCC	60.04	55	4.35
BolSSR000256	373	C01	AAG	GAA	3	6	1229616	1229633	18	1	121	GGGTTTGAACAAAAGAGTAAAGAAACG	59.99	37.04	3.6	TCAACAGAGAGAGAGAGAGTGG	58.32	50	4
BolSSR000257	374	C01	AG	CT	2	7	1229681	1229694	14	1	135	AGGAAAACCAGAGAATGAAGAAGG	58.68	41.67	3.46	TGCTTGCTTCAACCATACATTAGC	60.14	41.67	3.09
BolSSR000258	376	C01	AAC	CAA	3	5	1241044	1241058	15	1	144	CTTCTCCCAACCTCCACAGC	60.32	60	4.4	CACTTGGTGCTGTAACTCGC	59.49	55	5.03
BolSSR000259	377	C01	AAAC	TTGT	4	4	1241327	1241342	16	1	159	GCTTGCTCTAGAGTGATAAAGTCG	59.26	45.83	4.18	ACGACTGCATTGGTCTAGCC	60.11	55	3.93
BolSSR000260	379	C01	A	T	1	23	1252700	1252722	23	1	118	GCCGTTTCTTTATGTCCGTCC	59.6	52.38	4.79	CGGAACACACCATAGCATGC	59.62	55	4.06
BolSSR000261	385	C01	AT	TA	2	8	1262732	1262747	16	1	139	TTTTGTGATAATGTGTGAAGTTTTGC	58.1	30.77	3.68	TCTGAGTCGGGTGAAACTAGC	59.46	52.38	3.42
BolSSR000262	386	C01	A	T	1	15	1263500	1263514	15	1	108	CTAAGCAGACGCCTAGACCG	59.97	60	4.79	CCTAGTGACCCCCTCAACGG	61.61	65	4.44
BolSSR000263	387	C01	AAG	AGA	3	10	1265800	1265829	30	1	100	TTAAAGCCCAAAACGACGACG	59.74	47.62	5.12	TCGCTGGAGAAAGAGGAAGC	59.75	55	3.86
BolSSR000264	388	C01	A	T	1	13	1275158	1275170	13	1	125	AAAGCTGTCATCCTCTCCCC	59.08	55	4.81	TTTGTGTGTTAGAAAAATTTGATGCC	58.09	30.77	4.4
BolSSR000265	389	C01	ACC	GGT	3	8	1275788	1275811	24	1	151	ATCGCGTTAGAGTTGCCTCC	60.18	55	4.3	ATAACACTCAACTCCGCCGC	60.74	55	6.53
BolSSR000266	390	C01	A	A	1	13	1280618	1280630	13	1	152	ACATATCTGAGGTGAGCGCC	59.61	55	6.53	AGACAGCCTCTTCATCGTCC	59.18	55	4.79
BolSSR000267	391	C01	ATC	TGA	3	9	1284762	1284788	27	1	143	TGCTGCCTCTAAAGACGACG	60.11	55	5.12	TTCCTCACCAACAGCTGACG	60.25	55	4.35
BolSSR000268	392	C01	AGG	CTC	3	6	1285042	1285059	18	1	114	ACGGGAAAGATTGGGAGTGG	59.67	55	4	TTCCTGTCTACGAACCTGCC	59.39	55	4.85
BolSSR000269	393	C01	A	T	1	18	1285846	1285863	18	1	134	TGATTAGTCTCTCACAAAGCAAAAGG	59.79	38.46	3.11	TGGTAGGCTAAAAAGGGAGGC	59.72	52.38	4.7
BolSSR000270	395	C01	A	T	1	15	1287856	1287870	15	1	129	TTAATCCCGGTCTTTTACACGG	58.4	45.45	4.94	ACCACAATCTAAAAACCTCGGG	58.58	45.45	5.14
BolSSR000271	396	C01	AG	CT	2	9	1294744	1294761	18	1	192	TTGTTTACAAGTGTGCCCCC	58.6	50	5.4	TGTCTTAAAAAGCGTGAAGAAAGC	58.73	37.5	3.51
BolSSR000272	397	C01	AAG	GAA	3	7	1309978	1309998	21	1	109	GGACGAACAGCTCAAAAGGC	59.76	55	4.35	ACTGTAACGTAAAGAGTGATTCACG	59.37	40	4.35
BolSSR000273	398	C01	ACC	GTG	3	5	1315773	1315787	15	1	107	AGGGTTGTGTGACGGAATGG	60.25	55	3.16	ACGGAACAAAAATAGTAAAGAGGTGG	59.79	38.46	4.61
BolSSR000274	401	C01	A	A	1	13	1320511	1320523	13	1	167	GATTCTCGTCTGCTCGCTCC	60.59	60	4.7	TGTCTCTCTGTCCGAATCTTGC	60.09	50	4.01
BolSSR000275	403	C01	AG	CT	2	9	1323240	1323257	18	1	152	GACGATGAAAGCCAATCCGC	59.97	55	5.54	GATGATCCTCCTCCACCTGC	59.6	60	4.85
BolSSR000276	404	C01	A	A	1	14	1325679	1325692	14	1	100	TCATAATTACTTAGAACATCTGCGTCG	59.62	37.04	5.12	TCAATACAATACACGGCGGTCC	60.74	50	4.46
BolSSR000277	405	C01	AC	TG	2	7	1328483	1328496	14	1	107	CGGGAAAGATAAATCTGCGTTGG	60.24	47.83	3.77	GGCGTGGAGAAAATTACTCTCG	59.4	50	4.04
BolSSR000278	406	C01	AAGT	AAGT	4	4	1330767	1330782	16	1	116	ACTTGATAGGGTGCCTAGCC	58.87	55	3.93	GGGTTACTTGCAGTTCGAGC	59.2	55	5.03
BolSSR000279	407	C01	AT	TA	2	8	1332216	1332231	16	1	120	GAAACATTCGCCTCATGCCC	59.9	55	5.36	AAATGTGTTACGGGCCGACC	60.96	55	4.79
BolSSR000280	408	C01	A	A	1	25	1333275	1333299	25	1	185	GCTTCGTTTTTCGTGATTAGTGC	59.4	43.48	4.4	GTTTCTGCTCGGGACAAACG	59.77	55	3.6
BolSSR000281	409	C01	AAAT	AAAT	4	5	1335483	1335502	20	1	166	CGACGGCTTCTTCTTCTTGC	59.56	55	4.01	CGTAAGATATACGGCGCCG	58.37	57.89	6.46
BolSSR000282	410	C01	A	T	1	18	1340737	1340754	18	1	174	CTGAAAACATGGCGGATGGC	60.18	55	4.4	TCTCTTGTTGGTTCGTTCACG	58.8	47.62	4.35
BolSSR000283	411	C01	AAAAC	TTTGT	5	4	1356735	1356754	20	1	179	TCTGGTTCTGGGAACGATGG	59.39	55	3.51	ATCAGCACCTGGTGGTTAGC	60.04	55	3.09
BolSSR000284	412	C01	AT	AT	2	9	1357566	1357583	18	1	105	TGAGCTTTGCTTCTATTCATACGG	59.19	41.67	4.02	TGTTCTAGATTAGCCACGGCC	59.86	52.38	6.13
BolSSR000285	413	C01	A	A	1	13	1358958	1358970	13	1	102	ACTAACCCTTGTCCTAAAGCCG	60.03	50	5.52	TCGTACTTCGTACCGCATGG	59.9	55	3.66
BolSSR000286	414	C01	A	T	1	25	1362426	1362450	25	1	197	ACTCTTGCAGGTTCAGTGGG	59.89	55	4.61	GGGCATCAGCATCAATGAACC	59.93	52.38	3.62
BolSSR000287	415	C01	A	A	1	12	1362469	1362480	12	1	192	TTCATCACTGTAGCGCGGG	60.15	57.89	6.13	AGTGAGAGGAGAAGTGGGGG	60.25	60	5.4
BolSSR000288	416	C01	AT	AT	2	10	1366538	1366557	20	1	110	GCTCTTTTGGATCCGCTTAGC	59.67	52.38	3.09	CAAACGTTTCATCCGGCTCG	60.18	55	5.03
BolSSR000289	417	C01	A	T	1	12	1373237	1373248	12	1	118	TAAAGTACGCGGCGAGAACG	60.79	55	3.95	CAGATAACACTAAACGGCGTCG	59.72	50	5.12
BolSSR000290	418	C01	AT	AT	2	7	1374896	1374909	14	1	144	TCTCGATATCAATTGCTCCTTTTGG	59.47	40	3.28	GGGCACTTATTCAGAGTCCCC	60.13	57.14	4.81
BolSSR000291	419	C01	A	A	1	23	1376117	1376139	23	1	158	TGCATCCAATGTACAGCAAAAGG	60.06	43.48	3.11	TGAGAGTGCAGAACCTTGGC	60.25	55	4.52
BolSSR000292	420	C01	ATC	GAT	3	5	1378301	1378315	15	1	165	CTATCGAGCTAGGGTGTTCGG	59.73	57.14	4.3	ACATTTCGCCTCTCCTCACC	59.75	55	4.02
BolSSR000293	421	C01	ATC	TGA	3	5	1378567	1378581	15	1	140	GCTGATGATGAGGAGAGGCC	59.96	60	5.19	ACAACCCCTTCATTACGCCC	60.32	55	6.13
BolSSR000294	422	C01	A	A	1	19	1380506	1380524	19	1	167	TTACACGGTGAGCCACATGG	60.32	55	3.66	CGGAAATCCAAGCAACACGG	60.11	55	4.94
BolSSR000295	423	C01	A	T	1	16	1380988	1381003	16	1	183	AGTAGAGTGAAACCCACCTGC	59.65	52.38	4.85	TCCATTTGCTGATAGCTGATCG	58.6	45.45	3.69
BolSSR000296	424	C01	ATC	TGA	3	5	1382510	1382524	15	1	166	GAGCGATCGAAGAGGAAGAGG	60	57.14	3.69	GCACCTGTCATGGCAAAGG	59.41	57.89	3.11
BolSSR000297	425	C01	A	A	1	15	1384159	1384173	15	1	114	GTTGTTCTTGCTCACAAACTGC	59.15	45.45	4.4	TCTTGCGAGCAGACTTACAGG	60.07	52.38	4
BolSSR000298	426	C01	A	A	1	16	1392584	1392599	16	1	145	TCGTATTCAGCTTTGCCTTGC	59.53	47.62	4.01	TGATGACTCGGAAACAGACTACC	59.81	47.83	3.18
BolSSR000299	430	C01	A	T	1	13	1400722	1400734	13	1	149	GCAGGCTACAAGGTAACATCG	59.07	52.38	3.84	TTGACCTTTTGAGCTGTGCG	59.34	50	5.34
BolSSR000300	431	C01	A	T	1	15	1402273	1402287	15	1	142	AGTGATGGTATTTGGCTGTTGG	58.91	45.45	3.77	GTGGTAGGTGTGAGTTGGGG	59.96	60	4.96
BolSSR000301	432	C01	A	T	1	12	1406589	1406600	12	1	100	TTCCAGTTGGATCTTGTTGCC	58.76	47.62	4.52	CGTGAGCTTTTCTTTAGGCCG	59.87	52.38	6.13
BolSSR000302	433	C01	A	T	1	18	1408280	1408297	18	1	142	TCTCGACAGTGTTTCTATAGAGTGG	59.65	44	4	TCTAGTCTGGACCACCTCGG	60.03	60	4.63
BolSSR000303	434	C01	AT	AT	2	23	1409687	1409732	46	1	175	AGAACTGAACCAAGGACCCG	59.6	55	5.28	TTACTCGATCCATATTGTTTTCTTTCC	58.11	33.33	3.13
BolSSR000304	435	C01	AT	AT	2	10	1411659	1411678	20	1	128	GTCTATCTGTGGGCTGCACC	60.46	60	5.01	TTGTCCACCATGCAGTCAGC	60.89	55	4.26
BolSSR000305	436	C01	AC	AC	2	9	1415559	1415576	18	1	103	AACCCAATTTCACAAGTTGCG	58.18	42.86	4.85	TGGAAAGATGAGTGATTTCAGAAGG	59.06	40	3.46
BolSSR000306	440	C01	A	A	1	12	1421431	1421442	12	1	179	TCTCAACAAATTTCTTGCTTCCG	58.14	39.13	4.3	GCTTCTGAAGGTTGTCAGCC	59.12	55	4.85
BolSSR000307	441	C01	AG	AG	2	14	1422078	1422105	28	1	148	AAAGCGTTCAGAGCACTACG	58.58	50	3.51	CCTATGCGAGTAAGATCCCTCC	59.51	54.55	4.3
BolSSR000308	442	C01	A	A	1	13	1422755	1422767	13	1	147	CCCATGTGACTCTAGCTCCC	59.24	60	4.3	GGTATTTCGGTTCCGGTTCG	59	55	3.95
BolSSR000309	444	C01	ATAC	ATAC	4	14	1428539	1428594	56	1	169	AGGATATAAACCCGTGCAGGC	60.2	52.38	4.85	TGCACTCTGATATATGTCTTCTATTGG	58.69	37.04	3.16
BolSSR000310	446	C01	A	T	1	14	1431894	1431907	14	1	111	AGTAGGATAGTATGACTGCATTATTCG	58.54	37.04	3.34	TGACAAGTATACTAATCGGCTAATCC	58.4	38.46	3.01
BolSSR000311	449	C01	A	T	1	12	1434909	1434920	12	1	131	TGGGTGATTTTCAAACATCTTTTCG	59.02	36	3.46	TGCATCATACAATCTTGTCAAAATGG	58.96	34.62	3.16
BolSSR000312	450	C01	A	A	1	12	1435038	1435049	12	1	102	TCCATTTTGACAAGATTGTATGATGC	58.74	34.62	3.91	ATTACGTTCAAGTTGGGCGG	58.84	50	6.13
BolSSR000313	451	C01	A	A	1	14	1436193	1436206	14	1	201	AGCTAAGTTGCTTCTTCAATACTGC	59.88	40	4.4	AGGATTCACTGCTTTGAAATAATGC	58.66	36	3.56
BolSSR000314	452	C01	AAG	AGA	3	5	1438240	1438254	15	1	170	GAGGAAGCTAAGGTGGGTGC	60.39	60	5.01	AGACCAGACTTCTTTGGAGATGG	59.74	47.83	3.51
BolSSR000315	453	C01	AC	CA	2	11	1440721	1440742	22	1	114	ACTCTGTTTCGTCGAGAGGG	59.12	55	4.3	GAGGGATAAAAAGATGCGCCG	59.74	52.38	6.46
BolSSR000316	454	C01	A	T	1	13	1441766	1441778	13	1	157	GGGTTCTTGTTCTGGCAAGC	59.68	55	4.01	CAGCGTTTACGTACACCTGC	59.56	55	4.85
BolSSR000317	456	C01	AG	TC	2	7	1447244	1447257	14	1	168	CCCTTTCTCGTCATTTCGTCG	59.35	52.38	5.12	CTCTCTCTGTGTGCTGAGGC	60.11	60	4.7
BolSSR000318	457	C01	AAG	GAA	3	9	1447948	1447974	27	1	172	TCCTCCTTTCTTAACGAGATCGG	59.62	47.83	4.18	CCGCCGTTCACCTGATTAGC	61.43	60	3.09
BolSSR000319	459	C01	A	A	1	12	1457934	1457945	12	1	154	TCACTAAGTGGCTTAATAAAGTAGACG	59.03	37.04	4.18	TCTTTGCAGCTTGAACTGTCG	59.4	47.62	4.35
BolSSR000320	460	C01	A	A	1	16	1458663	1458678	16	1	104	TGAAAGCAACCATATACCTCAACC	59.05	41.67	3.77	ACTTGCCCCAACCTCTTACG	59.96	55	3.18
BolSSR000321	461	C01	AAG	TTC	3	5	1459050	1459064	15	1	121	TCAGGTAACGTCCCTTGTTATGG	60.06	47.83	2.74	TGTCTGATCACTACCTCGTTGC	60.09	50	4.17
BolSSR000322	462	C01	A	T	1	22	1459164	1459185	22	1	159	AGTGATCAGACAACAGATCTTTGC	59.31	41.67	3.68	CTGCACTTTGAGGCAAAAACC	58.8	47.62	3.27
BolSSR000323	463	C01	AAG	AAG	3	6	1464433	1464450	18	1	143	GTCAAGAGGACCTGGTGGC	60	63.16	5.01	TGCAGACAAGAAGCAAAACCC	59.59	47.62	4.11
BolSSR000324	464	C01	A	T	1	15	1466443	1466457	15	1	141	TGGATCTACTAAACGCCCGC	59.9	55	6.13	AGCGGGAAAAGACAAATATGTGC	60.12	43.48	4.57
BolSSR000325	466	C01	A	T	1	17	1474832	1474848	17	1	170	CGTAGGAGGTGGCATGAGC	60.23	63.16	4.26	TCATTTTCCTTACAGTACGCATGC	59.91	41.67	4.06
BolSSR000326	468	C01	A	T	1	15	1488482	1488496	15	1	123	TGTGTCATCTTTATCGCTTCTGC	59.38	43.48	4.26	CGAATAGCAGAAGACCACAACG	59.65	50	4.1
BolSSR000327	469	C01	A	T	1	12	1491636	1491647	12	1	152	TTCACCAACTCGTAACCCGG	59.97	55	5.73	AGATTTTTAAAGGTCCTACAACAACC	58.05	34.62	3.77
BolSSR000328	474	C01	AG	TC	2	7	1501305	1501318	14	1	139	ACCCCTTCGTCCTCTCTTCC	60.62	60	3.46	CACCAGTCCCCATTCTCAGC	60.39	60	4.26
BolSSR000329	475	C01	A	T	1	15	1507079	1507093	15	1	183	TGTCATCATGGATTATGGTTTCTTTCC	59.93	37.04	3.13	CATACCCTCCCGAGTGAAGC	59.89	60	3.86
BolSSR000330	476	C01	AGG	GGA	3	5	1507813	1507827	15	1	162	TTCGAAATCCCCTGTACGCG	60.46	55	6.01	ATTCTCCATCAGTGACGCCG	60.18	55	6.46
BolSSR000331	477	C01	AGG	AGG	3	8	1515727	1515750	24	1	181	TCGGAGATGTCTACCAACGC	59.55	55	4.84	CTAGGGTTTCCAGTGGAGCC	59.75	60	4.7
BolSSR000332	478	C01	A	T	1	12	1516093	1516104	12	1	150	TCCTTCACTCGAATGCCACG	60.39	55	4.94	ACAGCATTGTCAAGTAGTTCAGC	59.5	43.48	4.26
BolSSR000333	479	C01	A	T	1	13	1517797	1517809	13	1	124	CGTCCTCTGGTTTTGTTACATGG	59.81	47.83	3.66	AGTTTTTCCACCAACCTAAGCC	59.04	45.45	4.35
BolSSR000334	483	C01	AAAG	TTCT	4	4	1530449	1530464	16	1	179	ATTCTGGGGATGAGCAGAGC	59.53	55	4.09	ACAAAACAAAAAGTGTGTAGTGAGG	58.61	36	3.86
BolSSR000335	484	C01	AAC	AAC	3	6	1530734	1530751	18	1	104	TGGCTGGGATGTTTTCATTAGG	58.64	45.45	2.69	TGATCTATACCAAGCCCAATTCG	58.36	43.48	3.34
BolSSR000336	485	C01	A	T	1	13	1531690	1531702	13	1	119	GTCACAAGAATGTATTGTTTATGTGCG	59.99	37.04	5.34	ACTTCGGGCGGAAAAATTGC	60.04	50	3.56
BolSSR000337	486	C01	AT	AT	2	7	1539426	1539439	14	1	101	TCAACAAATCATTGGTCTGAATTGG	58.54	36	3.16	GCATTATAGAAAAATTTTGACTCAGGC	58.19	33.33	4.85
BolSSR000338	487	C01	A	T	1	12	1542195	1542206	12	1	130	CCATTGCAGTTGAACAGGAGC	60.07	52.38	4.7	ACCGAGTTGCAGAAATTCAGC	59.46	47.62	4.26
BolSSR000339	488	C01	ACC	CCA	3	5	1550775	1550789	15	1	180	ACTCCTACCCAACCTCCTCC	59.96	60	4.3	TGGTGGTGGAGGAGGAGG	59.88	66.67	4.3
BolSSR000340	489	C01	ACC	CCA	3	5	1550793	1550807	15	1	198	CACCTCTACCTCCTCCTCCC	60.11	65	4.3	GTCGTGAAGGAGGTGGTGG	60	63.16	4.61
BolSSR000341	490	C01	AT	AT	2	16	1551797	1551828	32	1	145	GCAAATGCATGTGGGTTTAGC	59	47.62	3.09	CCCTTTTAGTGCCCACATTACC	59.24	50	2.85
BolSSR000342	491	C01	A	T	1	22	1551968	1551989	22	1	177	GGTAATGTGGGCACTAAAAGGG	59.24	50	3.95	ACCAACACCACAACAAAGCG	59.83	50	4.68
BolSSR000343	495	C01	ACG	CGA	3	5	1570407	1570421	15	1	173	CCTCGAGACCAAGCCAAGC	60.74	63.16	4.01	GATTCCGTCTCCGATGACCC	59.97	60	4.46
BolSSR000344	496	C01	AT	TA	2	9	1579723	1579740	18	1	147	TCGCACACACGTTTCTTTTCC	59.94	47.62	3.13	ACTGGTAACTGCGGATGTCG	60.11	55	4.35
BolSSR000345	497	C01	A	T	1	13	1580105	1580117	13	1	149	TCACCCATCCTCAAGAAGCC	59.38	55	4.35	TGTGGCAAAATCAACTCTCGC	59.73	47.62	5.03
BolSSR000346	498	C01	AG	CT	2	11	1583808	1583829	22	1	127	CTTCTCTTTTGCCGGTCACG	59.49	55	4.35	TGATCAGAATCAAGTTTTCTTCGCC	60.11	40	5.54
BolSSR000347	499	C01	A	T	1	12	1585133	1585144	12	1	158	TGGCAAACCAATCAAAGTGTGG	60.16	45.45	4.17	AGTTATAGGCTTAAAATACGTGTCCC	59.01	38.46	4.46
BolSSR000348	500	C01	A	A	1	12	1586384	1586395	12	1	100	TGTTTCCACTGGAATCACAGC	58.77	47.62	4.4	GAGGAACTTTTTGACAAACCAGC	58.89	43.48	4.85
BolSSR000349	501	C01	A	T	1	12	1588995	1589006	12	1	161	AACTGGTAATGAAGTTGAAACTAACC	58.06	34.62	2.85	TCACATCACAAAGAGTTGGGG	58.14	47.62	4.96
BolSSR000350	503	C01	AGG	GGA	3	7	1601541	1601561	21	1	109	TCGCTTCTTACTACGCTGCC	60.18	55	4.85	AGGGCGATAATACGGGGAGG	60.9	60	4.3
BolSSR000351	504	C01	A	T	1	12	1602299	1602310	12	1	132	GTGACTCGAATCCGTTGATGG	59.07	52.38	3.51	CAAGACAAGTTGAAAGAAATCTAGTGC	59.41	37.04	4.4
BolSSR000352	505	C01	AG	CT	2	7	1607456	1607469	14	1	125	TCTAACAGATGGGGCAAGGC	59.74	55	4.35	AACTACCGACCTCCTCCTCC	60.03	60	4.3
BolSSR000353	506	C01	AGG	AGG	3	7	1607518	1607538	21	1	216	TCTAACAGATGGGGCAAGGC	59.74	55	4.35	AGGTCCCACCACACTCCC	60.53	66.67	4.3
BolSSR000354	507	C01	AAG	GAA	3	5	1608741	1608755	15	1	133	AAGAGGAGGATTGCCAGAGC	59.45	55	4.09	ATGCACGCACTCTAGCTGC	60.81	57.89	5.25
BolSSR000355	508	C01	AAT	ATT	3	5	1608828	1608842	15	1	131	AGCTAGAGTGCGTGCATCC	59.86	57.89	3.51	GCCAGACTTGAAAATATTTTGAGTGG	59.41	38.46	4
BolSSR000356	510	C01	A	A	1	15	1610369	1610383	15	1	180	AGTGTCCTTATTGCCCGACC	59.75	55	4.79	ACGAAACAGAACACAGCAGC	59.34	50	5.25
BolSSR000357	511	C01	A	A	1	15	1610390	1610404	15	1	155	AGACTCCACAAGGTGCAAGC	60.54	55	4.01	ACGAAACAGAACACAGCAGC	59.34	50	5.25
BolSSR000358	512	C01	AG	CT	2	8	1612977	1612992	16	1	131	ACTCTCCGTTCTCTCTCCCC	60.03	60	4.81	TGAGAGAGAGAGAGAGGCGG	59.82	60	6.13
BolSSR000359	513	C01	AG	CT	2	7	1613058	1613071	14	1	155	TCTCTCTCTCTCGCGAGTCG	60.53	60	4.18	GAGAGAGGCAGATCGGATCG	59.48	60	3.69
BolSSR000360	514	C01	AG	TC	2	7	1613280	1613293	14	1	118	TGACTCTCTCTCTCTCGGCG	60.46	60	6.46	GAAACCCATCACACCGAACG	59.48	55	3.95
BolSSR000361	515	C01	AG	CT	2	7	1617748	1617761	14	1	125	TCTAACAGATGGGGCAAGGC	59.74	55	4.35	AACTACCGACCTCCTCCTCC	60.03	60	4.3
BolSSR000362	516	C01	AGG	AGG	3	7	1617810	1617830	21	1	216	TCTAACAGATGGGGCAAGGC	59.74	55	4.35	AGGTCCCACCACACTCCC	60.53	66.67	4.3
BolSSR000363	517	C01	AAG	GAA	3	5	1619035	1619049	15	1	155	AAGAGGAGGATTGCCAGAGC	59.45	55	4.09	TTGACGCAAAGACCCCATGG	60.89	55	3.66
BolSSR000364	518	C01	AAT	ATT	3	5	1619122	1619136	15	1	128	AGAAGAAGAAGAAGCAGCAGC	58.57	47.62	5.25	AGTGGTAGAAGAACAAAGTATTCAGC	59.35	38.46	4.26
BolSSR000365	519	C01	AG	CT	2	10	1619690	1619709	20	1	133	ACTCTCCGTTCTCTCTCCCC	60.03	60	4.81	TGAGAGAGAGAGGCGGATCG	60.53	60	3.69
BolSSR000366	520	C01	AG	TC	2	7	1619995	1620008	14	1	118	TGACTCTCTCTCTCTCGGCG	60.46	60	6.46	GAAACCCATCACACCGAACG	59.48	55	3.95
BolSSR000367	521	C01	AG	CT	2	7	1624502	1624515	14	1	113	TCTAACAGATGGGGCAAGGC	59.74	55	4.35	AACTACCGACCTCCTCCTCC	60.03	60	4.3
BolSSR000368	522	C01	AGG	AGG	3	9	1624546	1624572	27	1	204	TCTAACAGATGGGGCAAGGC	59.74	55	4.35	AGGTCCCACCACACTCCC	60.53	66.67	4.3
BolSSR000369	524	C01	A	A	1	12	1628607	1628618	12	1	132	ATGTGCGCTTCTTTTGAGCC	59.76	50	4.7	AATTTTGGTTCTCTCTATTCCTTTTCC	58.19	33.33	3.13
BolSSR000370	525	C01	AAT	ATT	3	5	1635580	1635594	15	1	162	TGAACCAAGGCAGCCTAAGG	59.96	55	2.69	TCAAATTAACTAATATCCGCCCTACG	59.13	38.46	3.51
BolSSR000371	526	C01	AACCG	TCGGT	5	4	1643255	1643274	20	1	176	CGTCGACGTTACTACTTGCG	59.1	55	4.85	TATCCGAACCGAACCGAACC	59.83	55	3.62
BolSSR000372	527	C01	AACCG	TTCGG	5	4	1643341	1643360	20	1	122	GTTCGGTTCGGGTATTTCGG	59	55	4.3	TATCCGAACCGAACCGAACC	59.83	55	3.62
BolSSR000373	528	C01	A	T	1	12	1646156	1646167	12	1	146	GGAACTTGGCAAAGACCAGC	59.68	55	4.85	TAGTCTGGGCCTCTCCATGG	60.4	60	3.66
BolSSR000374	531	C01	AAAG	TTTC	4	4	1655665	1655680	16	1	171	TTAAGGGGAGCGAGCATTCC	59.82	55	3.01	GCACAAACAATGCACCCCC	60.3	57.89	5.4
BolSSR000375	533	C01	AC	GT	2	8	1657194	1657209	16	1	182	TCTAAAAGTCAGGATCACACACC	58.11	43.48	4.16	CAGGTCTTCGTCGTAGCTCC	59.9	60	4.7
BolSSR000376	538	C01	AG	CT	2	7	1664658	1664671	14	1	125	TCTAACAGATGGGGCAAGGC	59.74	55	4.35	AACTACCGACCTCCTCCTCC	60.03	60	4.3
BolSSR000377	539	C01	AGG	AGG	3	7	1664720	1664740	21	1	216	TCTAACAGATGGGGCAAGGC	59.74	55	4.35	AGGTCCCACCACACTCCC	60.53	66.67	4.3
BolSSR000378	540	C01	AAAAC	TTTGT	5	6	1665067	1665096	30	1	143	TTGTTACTCATGCCCCCTGC	60.32	55	4.85	CCTAAGAGTAGAGAAGGAGGCC	58.77	54.55	5.19
BolSSR000379	541	C01	AAG	GAA	3	5	1665958	1665972	15	1	133	AAGAGGAGGATTGCCAGAGC	59.45	55	4.09	ATGCACGCACTCTAGCTGC	60.81	57.89	5.25
BolSSR000380	542	C01	AAT	ATT	3	5	1666045	1666059	15	1	131	AGCTAGAGTGCGTGCATCC	59.86	57.89	3.51	ACCAGACTTGAAAATATTTTGACTGG	58.34	34.62	4
BolSSR000381	543	C01	AG	CT	2	7	1667636	1667649	14	1	113	TCTAACAGATGGGGCAAGGC	59.74	55	4.35	AACTACCGACCTCCTCCTCC	60.03	60	4.3
BolSSR000382	544	C01	AGG	AGG	3	9	1667680	1667706	27	1	204	TCTAACAGATGGGGCAAGGC	59.74	55	4.35	AGGTCCCACCACACTCCC	60.53	66.67	4.3
BolSSR000383	546	C01	A	A	1	12	1671741	1671752	12	1	132	ATGTGCGCTTCTTTTGAGCC	59.76	50	4.7	AATTTTGGTTCTCTCTATTCCTTTTCC	58.19	33.33	3.13
BolSSR000384	548	C01	AGAGGG	TCTCCC	6	5	1693257	1693286	30	1	183	TGGTTGGCCCATAAGTGTATAGG	59.86	47.83	2.57	CGCTAAATTTGGGAAAGTGGGG	60.09	50	4.96
BolSSR000385	549	C01	AG	CT	2	8	1693514	1693529	16	1	169	ATTCGAACCCAAGAGGACCC	59.38	55	4.46	AACTACCGACCTCCTCCTCC	60.03	60	4.3
BolSSR000386	550	C01	AGG	AGG	3	10	1693576	1693605	30	1	151	AATTCGTTGTTGCGGGATGG	59.47	50	3.51	AGGTCCCACCACACTCCC	60.53	66.67	4.3
BolSSR000387	551	C01	AAT	ATT	3	5	1694887	1694901	15	1	161	TGAACCAAGGCAGCCTAAGG	59.96	55	2.69	ACCAGACTTGAAAATATTTTGACTGG	58.34	34.62	4
BolSSR000388	552	C01	AG	CT	2	7	1696307	1696320	14	1	167	TGGCCCATAAGTTTATCTCTCCC	59.61	47.83	4.3	ATCTGGCTGGGTCCTCTTGG	61.28	60	3.61
BolSSR000389	553	C01	AG	CT	2	7	1696456	1696469	14	1	158	ATTCGAACCCAAGAGGACCC	59.38	55	4.46	AACTACCGACCTCCTCCTCC	60.03	60	4.3
BolSSR000390	554	C01	AGG	AGG	3	7	1696516	1696536	21	1	110	AATTCGTTGTTGCGGGATGG	59.47	50	3.51	ACCTAAAACCAAACACAACCACC	59.8	43.48	4.61
BolSSR000391	555	C01	AAG	GAA	3	5	1697645	1697659	15	1	135	GCAGGAAGACAAATCCAGAATTGG	60.38	45.83	3.16	GGGGATGCACACACTCTAGC	60.46	60	3.42
BolSSR000392	556	C01	AAT	ATT	3	5	1697727	1697741	15	1	171	GCTAGAGTGTGTGCATCCCC	60.46	60	4.81	TCTGTTGTATCTGGGCGTGG	59.75	55	4.94
BolSSR000393	557	C01	A	T	1	16	1697763	1697778	16	1	166	AGTGTGTGCATCCCCATGG	60	57.89	3.66	TCTGTTGTATCTGGGCGTGG	59.75	55	4.94
BolSSR000394	558	C01	C	C	1	13	1705383	1705395	13	1	142	GCACTTTTCGACCAAAACCG	58.53	50	4.44	ATGCGTTTTCCCGGTTTTGG	59.97	50	3.28
BolSSR000395	560	C01	A	T	1	28	1714545	1714572	28	1	130	AGCTTTTCTAAAGGGAGCTAGC	58.12	45.45	3.42	AGTGAACTGGATCCCAAGGC	59.67	55	4.35
BolSSR000396	561	C01	AG	AG	2	8	1717114	1717129	16	1	146	GACGCTGCCACTTTGTTCG	60.08	57.89	3.95	ACCACCTTCACATCCACACC	59.89	55	4.16
BolSSR000397	563	C01	AT	AT	2	14	1717616	1717643	28	1	170	GGTTTGAACTCAGGGTTAACACC	59.68	47.83	4.16	TGCCTTTGTTTCCTACATCCC	58.2	47.62	3.85
BolSSR000398	566	C01	A	T	1	12	1730501	1730512	12	1	150	CATTGGTTTGCCACACTCCC	59.68	55	4.3	CTCTTCTGAGGAACCGCAGG	60.11	60	4.85
BolSSR000399	567	C01	A	A	1	12	1732120	1732131	12	1	164	CGGGCTTGACCATCAATTTCG	60.2	52.38	3.46	CGAAAACGATTGGGGAGACG	59.28	55	4.18
BolSSR000400	568	C01	C	C	1	14	1750483	1750496	14	1	143	TTGATAATGGTGGTGGACGC	58.25	50	5.19	ACGGTTGAGAGGATGTACACG	59.8	52.38	4.49
BolSSR000401	569	C01	AG	CT	2	14	1750995	1751022	28	1	199	TCGTTCTTCTCGTGCACTCG	60.39	55	4.18	AGAACGTCGCTACACCTGC	60.08	57.89	4.85
BolSSR000402	570	C01	A	A	1	12	1751042	1751053	12	1	199	GTGCGAGAAAGGTCGTACCG	61.07	60	4.02	TGAAGACGCTGACTTCACCC	59.97	55	4.61
BolSSR000403	572	C01	AT	AT	2	16	1760474	1760505	32	1	139	TGCATCTCTTTAGAGGGGCC	59.16	55	5.8	AGAGTTTCGCTTCGATGGGC	60.74	55	5.36
BolSSR000404	573	C01	AAG	GAA	3	5	1772701	1772715	15	1	143	GAACTGGATGAGGGGAAGGG	59.45	60	3.95	TAAAAATTTGCCGGCGGAGG	59.47	50	4.3
BolSSR000405	574	C01	A	T	1	13	1772937	1772949	13	1	156	CGTTTTTATGCACCGGTCGG	60.18	55	4.79	ATGCTCTGGTCGTAAAAGCC	58.26	50	4.35
BolSSR000406	575	C01	A	T	1	32	1776259	1776290	32	1	103	GGGATTCGATTTGAGCTGCG	59.69	55	5.18	AGGGGAAACGAGGAAACTATAGC	59.87	47.83	2.97
BolSSR000407	577	C01	AAAGAG	TTCTCT	6	4	1780770	1780793	24	1	182	GGCAAAAGAATCGGGATGGC	59.9	55	4.4	TCAAAGGAGGAGGAAGAAGATGC	60.05	47.83	3.91
BolSSR000408	578	C01	A	T	1	18	1784771	1784788	18	1	136	AGCGAAAGAAGTTTTAGGCCC	58.84	47.62	5.8	AATCACTTAAAGTGGTAGCGAGG	58.5	43.48	4.63
BolSSR000409	579	C01	ACC	ACC	3	5	1787433	1787447	15	1	113	AGAGTAAACGCATGGTATATAGGC	58.28	41.67	3.93	TGCATGAGTGGAAAGGTTGG	58.38	50	3.77
BolSSR000410	580	C01	A	T	1	13	1790035	1790047	13	1	161	CGAAGACGACGAACAAATCTCC	59.66	50	3.71	ACTTTTACTCTTCACGCCTTCC	58.6	45.45	3.46
BolSSR000411	581	C01	A	A	1	20	1795681	1795700	20	1	127	CGTCTTTCGTCGTTCACATGG	59.88	52.38	3.66	TTGTTCCTTATCAAAATTGCATAGGG	58.44	34.62	3.53
BolSSR000412	582	C01	AG	TC	2	27	1797174	1797227	54	1	198	AGGCAAATAAGCTAAGCAACGG	59.58	45.45	4.44	AGGATCAATCTCCGGTTGGC	59.82	55	4.52
BolSSR000413	584	C01	A	A	1	12	1820357	1820368	12	1	167	CGCGCTTATCTTGAAACCCG	59.97	55	5.28	TCGTCGTCGTTTGTTAATGACC	59.27	45.45	4.02
BolSSR000414	586	C01	A	A	1	13	1835307	1835319	13	1	111	CCAAAAATATCAAGGGACCCCG	59.31	50	5.73	AGCACTGATTATCCATCGTTGG	58.53	45.45	3.77
BolSSR000415	587	C01	AC	AC	2	7	1837420	1837433	14	1	105	TACGGTTCAAAGACGTGGGC	60.6	55	5.36	GACCATCTCGTCGCTCTAGC	60.04	60	3.42
BolSSR000416	588	C01	A	A	1	26	1838421	1838446	26	1	186	GAGCGAGAGTTATCCCCTCC	59.04	60	4.3	TCAAGCTGGAAAGTGTTGAGG	58.42	47.62	3.86
BolSSR000417	590	C01	AG	AG	2	7	1848024	1848037	14	1	151	ACAACACAGAGGCACACACC	60.75	55	4.16	CTCTTCTTCTGGACCCCAACC	60	57.14	3.77
BolSSR000418	591	C01	A	T	1	14	1849823	1849836	14	1	141	TGATGCTCTGTCCCAAACTCC	60	52.38	3.85	CAAGCAAATTATCCGTTTTATGTGC	58.3	36	4.57
BolSSR000419	592	C01	A	A	1	13	1854285	1854297	13	1	200	AACAGAAGCATTTGCATTTCCC	58.33	40.91	3.97	CTGAGTTCTGTAGCATCAACGG	59.07	50	4.44
BolSSR000420	594	C01	AG	AG	2	14	1858547	1858574	28	1	184	GCTTTTGACAATGGCCAGGC	60.67	55	4.85	CAGCCACTTCACCATCAACG	59.48	55	4.1
BolSSR000421	595	C01	AC	AC	2	7	1859654	1859667	14	1	133	GCATAGGCTGTTGTTGCAGG	59.83	55	4.85	GCTGCTTACGTGTCTTTTACCC	59.84	50	3.69
BolSSR000422	596	C01	AG	AG	2	7	1860487	1860500	14	1	161	CGAAGTTAGGTATTTTGAGGAATGAGG	59.99	40.74	3.86	AGAAATTAGCAGGCGGGACC	60.11	55	4.46
BolSSR000423	597	C01	A	A	1	15	1869208	1869222	15	1	167	AACAGGATGCATTTATGTAATAAGGC	58.34	34.62	4.35	GGGAAGTCATCTCCTCCTCC	58.58	60	4.3
BolSSR000424	598	C01	AGG	GAG	3	5	1869293	1869307	15	1	141	AGATATTATTTTTCCATCGGGTCCC	58.75	40	4.46	AGAGTTACAAGTCGCCGACG	60.11	55	5.12
BolSSR000425	599	C01	AAAG	GAAA	4	4	1876796	1876811	16	1	198	GAGAGGACAAAACCCAGATTGG	58.92	50	3.16	AGCAATAACCAACCCCGTCC	60.32	55	4.79
BolSSR000426	600	C01	A	A	1	13	1888685	1888697	13	1	105	ACCCAGGTCACGTTTTACCG	60.25	55	4.02	AGATATGCAAGTGGGGCTGG	59.82	55	4.85
BolSSR000427	601	C01	C	C	1	15	1889550	1889564	15	1	137	AAAAGGAAAATAAAAAGCAAGCAGC	58.27	32	5.25	TTAGTGGAGTTGGTGAGGCG	59.68	55	5.52
BolSSR000428	602	C01	AAC	TGT	3	6	1889960	1889977	18	1	164	CTGCTCTCAACGATCCGAGG	60.25	60	4.63	ATCGCAGTTACGTATCGCCG	60.66	55	6.46
BolSSR000429	603	C01	AAGT	ACTT	4	4	1895129	1895144	16	1	122	GGGAAGACTGTTTCGCCTCC	60.67	60	4.3	TCATGATCAGTCACAAGAAGCG	58.74	45.45	4.68
BolSSR000430	607	C01	A	T	1	19	1904109	1904127	19	1	182	AAGACGTTACACTGAAAACATGC	58.16	39.13	4.06	TCTCGTGTATGTGACCCATCC	59.25	52.38	3.51
BolSSR000431	608	C01	A	A	1	14	1907131	1907144	14	1	166	TTGAGACACTTGTAGTAACTAGTAGC	58.19	38.46	3.58	GAGCAGGTTAAACTAAGAGCAGG	59.06	47.83	4.85
BolSSR000432	609	C01	A	A	1	14	1907704	1907717	14	1	142	ACCTCTCTTCGCATCTTCGC	60.18	55	4.7	TGTTCTTAGTGTTTCCCTCGC	58.24	47.62	5.03
BolSSR000433	610	C01	A	T	1	17	1909736	1909752	17	1	168	TGGCCAAAGACTAGACCTTCG	59.72	52.38	3.79	CAATTAAGTGCCGCTCCACC	59.55	55	4.61
BolSSR000434	611	C01	A	T	1	12	1910155	1910166	12	1	200	GCAAGATACACTTCTAGGATGCC	58.94	47.83	4.4	CCCATCGAAGTCTTCCCACC	60.11	60	4.61
BolSSR000435	612	C01	AAC	TTG	3	5	1914285	1914299	15	1	148	TGCTCACCAACTATTGTCTTTTGG	59.72	41.67	3.28	AGTGTTGGTGAGTAGCCTGC	59.96	55	4.85
BolSSR000436	613	C01	ATC	ATC	3	5	1919944	1919958	15	1	101	GGCCAGGTTTGCCTTCTTCC	61.54	60	3.46	GAGCATAAACACAACGTCTCTAGC	59.97	45.83	3.42
BolSSR000437	614	C01	A	A	1	12	1925336	1925347	12	1	115	AGGTATGTGTTGTTAGGGAGGC	59.76	50	4.7	GGTATGAAAAGTTTTAATACGGTTCCC	59.03	37.04	3.97
BolSSR000438	615	C01	A	T	1	14	1936256	1936269	14	1	102	TATTGGGTCCCACGAGAACC	59.09	55	3.62	ACGCGTGTCAAAGATAAAACGG	60.1	45.45	4.44
BolSSR000439	617	C01	A	A	1	26	1940631	1940656	26	1	122	ACAGAAACATATTAACTTGAAGCAGC	58.69	34.62	5.25	GTTCAATACGCGAGAGTCGG	58.81	55	4.79
BolSSR000440	621	C01	ACC	GGT	3	5	1968139	1968153	15	1	104	ATTCCAGGACCGAACTCTGC	59.75	55	4.26	ATCCCTACACCTCTCCCACC	60.03	60	4.61
BolSSR000441	623	C01	A	A	1	12	1974638	1974649	12	1	167	CTCTCGCTCAATCTCCACGG	60.25	60	4.94	CATTTTCCAGGGCGTCAACC	59.76	55	3.77
BolSSR000442	624	C01	AG	TC	2	8	1979787	1979802	16	1	100	AAACTCTGAATCGTCGTCGG	58.02	50	4.79	AGTGAACTCAGACGAGAGCG	59.48	55	5.03
BolSSR000443	626	C01	AAAAAC	TTTTTG	6	4	1984400	1984423	24	1	184	CGAGTTAACAGAAACGACCATGG	59.88	47.83	3.66	CTTGTAGGTGGTCGGTGTCC	60.04	60	4.02
BolSSR000444	627	C01	AG	AG	2	7	1985324	1985337	14	1	147	CCGAAAAAGCACTGACTCTTCC	59.78	50	3.46	AGTTGTGGTTGTTGGGTTGC	59.47	50	4.17
BolSSR000445	628	C01	A	T	1	14	1985877	1985890	14	1	108	GCTTCTTCCTCTGTTCATATAAATTGG	58.65	37.04	3.16	ACAGAAAGAATCAATCAAACCAAACC	59.01	34.62	3.27
BolSSR000446	629	C01	ACC	GGT	3	5	1986310	1986324	15	1	153	GCCAGATTTCGGAACAGAACG	59.87	52.38	3.95	TCCCATTCAACGTCTCAGCC	60.04	55	4.85
BolSSR000447	630	C01	ATC	TCA	3	7	1987577	1987597	21	1	109	AGAAACGAGCTCCTCTCACC	59.11	55	4.02	GCGATGGGGTTTGTTTGAAGG	60.34	52.38	3.46
BolSSR000448	631	C01	A	T	1	12	1988601	1988612	12	1	128	TCGTCGCGTTGGAAGTCG	60.43	61.11	4.18	CGTGTTTCGCTGTCGTTACG	60.18	55	3.18
BolSSR000449	632	C01	A	T	1	12	1988773	1988784	12	1	145	CGGCAAGGAGTTGATTAAATTAAACG	59.75	38.46	3.6	CCTTGCGTCCATCCCTAACG	60.81	60	3.18
BolSSR000450	633	C01	A	T	1	12	1988803	1988814	12	1	145	CGGCAAGGAGTTGATTAAATTAAACG	59.75	38.46	3.6	CCTTGCGTCCATCCCTAACG	60.81	60	3.18
BolSSR000451	634	C01	A	T	1	15	1991597	1991611	15	1	107	TGATAATTACGATGGACTACTTCCC	58.01	40	3.97	CACTATCAACTTGCCGTGCC	59.55	55	5.01
BolSSR000452	636	C01	A	T	1	19	1994016	1994034	19	1	143	GGAGGAATGTCTCTGACCAGC	60.13	57.14	4.85	GGTTACACCTCCCATCCGG	59.47	63.16	5.14
BolSSR000453	637	C01	A	T	1	14	1994576	1994589	14	1	177	TCTTATCCCCGAGAAACTGTAGC	59.62	47.83	3.58	GCTCAATTACTCGATCATAAGGTGG	59.59	44	4.61
BolSSR000454	638	C01	AAG	TCT	3	5	1994970	1994984	15	1	120	GATTCGCATCTCCCTCCTCG	60.04	60	4.63	GTCGGTTGAAGCAGAGGAGG	60.39	60	4.3
BolSSR000455	639	C01	AAG	GAA	3	5	1995327	1995341	15	1	106	AGGAAACATGTCCCTCTTCACC	59.96	50	4.02	TGTCTACAGCTCGATGCAGC	60.18	55	5.25
BolSSR000456	640	C01	A	T	1	14	1995728	1995741	14	1	160	AGCAGAACAGAGCCATACGG	59.82	55	4.02	TCTAAGAATCCAAACACCACATCC	58.75	41.67	3.51
BolSSR000457	641	C01	ACC	ACC	3	5	1999308	1999322	15	1	131	CATCGAAACCCTCCTCTCCG	59.9	60	4.63	TGTTGGAAAAGCCTGAGGGG	60.18	55	4.79
BolSSR000458	643	C01	A	T	1	14	2006598	2006611	14	1	127	CAGGATGATAATTGGCAAAAACTAGG	58.79	38.46	3.02	TGCCTACGAACTAGATTTTAGCC	58.31	43.48	3.93
BolSSR000459	647	C01	A	A	1	12	2014947	2014958	12	1	157	TTGGTTCACATGTGACGTGG	58.7	50	4.94	CTGAACTGTAGAGCCGGTCC	59.83	60	4.46
BolSSR000460	649	C01	AAAG	TCTT	4	4	2020344	2020359	16	1	118	ACATCTCAGTTCTCAAACGATTGC	59.85	41.67	3.56	TCTGTGTTTTATTTGTTTCTCTCTCG	58.15	34.62	4.04
BolSSR000461	650	C01	A	A	1	14	2021330	2021343	14	1	183	GCAACAGGCATACCCATTGC	60.18	55	3.56	ATGCTGGTGGTCCTTCTGC	60	57.89	4.26
BolSSR000462	651	C01	A	A	1	15	2021571	2021585	15	1	151	ACGCTCAGTAAAGTGCTCCG	60.39	55	4.63	GAACTTTCCCCGGTACTTTTGG	59.44	50	3.28
BolSSR000463	652	C01	AAACGC	GCAAAC	6	4	2023249	2023272	24	1	167	AGCGTCCTTAACAACCTCCG	60.04	55	4.63	CCGATCTCAACGCTAGGACC	59.97	60	4.46
BolSSR000464	653	C01	A	T	1	16	2024788	2024803	16	1	187	ATCCTCGAGGTGGCATCTCC	61.12	60	3.71	AGGAACTTGACAAACCCCCG	60.18	55	5.73
BolSSR000465	654	C01	A	A	1	14	2028040	2028053	14	1	192	ACCCATCAGTCCCTATCCCC	60.1	60	4.81	ACTTGAACTTGAGCCCGAGG	59.96	55	4.63
BolSSR000466	655	C01	A	A	1	17	2031317	2031333	17	1	172	CGGCAATCAAAAGCTCGTCC	60.18	55	4.79	TTTTCAGGTGTGTGAGCTCG	58.42	50	5.03
BolSSR000467	656	C01	A	A	1	12	2055000	2055011	12	1	105	ATAAATTCCTTGACTCCAGGGC	58.1	45.45	5.19	AGCCTTTCTATCAGTTGTGTGC	58.92	45.45	4.57
BolSSR000468	657	C01	ATC	CAT	3	5	2057223	2057237	15	1	134	CTGAGGAGTGAATCATGCGC	59.06	55	6.09	GTTCATGAAAGAACTCGACATGG	58.04	43.48	3.66
BolSSR000469	658	C01	AAG	GAA	3	5	2057303	2057317	15	1	112	TCATGAACTTGACTACCTCATCAGG	60.11	44	3.86	GAAGTTGCTCATGCCAAGGC	60.11	55	4.35
BolSSR000470	659	C01	A	A	1	14	2058014	2058027	14	1	139	ACAGTAGGTCTATGTTTCAATTCCC	58.58	40	3.97	CCGATAATCTATGTCTAAACCGTCC	58.91	44	4.79
BolSSR000471	660	C01	AG	TC	2	7	2058638	2058651	14	1	170	TCCCTTCCGATAACCCCAGG	60.69	60	4.45	AGCTTTGAACAAGAACAGCCC	59.32	47.62	5.19
BolSSR000472	661	C01	A	T	1	21	2058817	2058837	21	1	107	TGGATGATTCGCGTATTGATTGG	59.5	43.48	3.16	TACGTATCGCTCTCTGCACG	59.7	55	5.34
BolSSR000473	662	C01	A	A	1	16	2065119	2065134	16	1	174	ACCTCGTCTTTGATTTTGCGG	59.46	47.62	5.69	AGGCCTAAGAATAGCCAAGCC	59.86	52.38	4.35
BolSSR000474	663	C01	A	T	1	12	2071248	2071259	12	1	153	GTCAGACTGACCCCTATGCG	59.9	60	4.73	GGCTTTGTCAATGGTCAACTGG	60.29	50	4
BolSSR000475	665	C01	A	T	1	16	2074274	2074289	16	1	177	TGTAACACACGGCTCACAGC	60.88	55	4.4	TCCGAAAAGCATCTTCGAATCG	59.4	45.45	3.34
BolSSR000476	666	C01	A	A	1	13	2074296	2074308	13	1	140	AGTTAAGTGTCTCATTCTGTCTGG	58.21	41.67	3.86	TCCGAAAAGCATCTTCGAATCG	59.4	45.45	3.34
BolSSR000477	667	C01	AG	GA	2	7	2075613	2075626	14	1	149	AAACTTGTGGCCCCAAATCG	59.32	50	3.34	TCCTGTCTTCTCGAACCACG	59.4	55	4.94
BolSSR000478	668	C01	A	A	1	12	2076214	2076225	12	1	109	GGTGGGTTTTGATTCTGTTTTGC	59.44	43.48	3.68	CCAATAGCAGCAGCAACAGC	60.18	55	4.4
BolSSR000479	669	C01	A	A	1	15	2076418	2076432	15	1	145	TGTGTATAAATGGTTAGGATCAGAACC	59.01	37.04	3.62	TGTACAACACAGCTCCTGCG	60.6	55	5.18
BolSSR000480	670	C01	A	T	1	14	2081676	2081689	14	1	128	CCACCACAGCATCAAACACC	59.69	55	4.16	TACTGTGGTTTTGAGCCGGG	60.25	55	5.73
BolSSR000481	672	C01	ACGC	CACG	4	4	2084787	2084802	16	1	123	ATTATTCGAGAACGCGTGGC	59.07	50	5.01	CATTTGATAATGCCTTTGTTTCCCC	59.41	40	4.81
BolSSR000482	673	C01	A	T	1	12	2099156	2099167	12	1	174	TCTGGGGTTTTATTGGAAGATTGC	59.53	41.67	3.56	CAGTAAATGCCACACAGAAGAGG	59.56	47.83	3.69
BolSSR000483	674	C01	AAAG	AAGA	4	5	2099679	2099698	20	1	109	GTAAGAAGTTTATTAAGCTTCTGGTGG	58.55	37.04	4.61	AAACCACCATCTCCACCACC	59.89	55	4.61
BolSSR000484	675	C01	AAC	ACA	3	5	2099903	2099917	15	1	129	ACGTCTGGACAACAAGCTCC	60.25	55	4.7	TCTCCCTGTGTCTTCGTTGG	59.32	55	3.77
BolSSR000485	676	C01	AG	TC	2	10	2110973	2110992	20	1	109	AGTCACCATCTTTCCTGCCG	60.04	55	5.69	TGCTCCGACTCTTACCATCG	59.26	55	3.84
BolSSR000486	677	C01	AT	AT	2	7	2112764	2112777	14	1	143	GTAATCGAATGAGTATTAGCACTATGC	58.41	37.04	3.14	AGCTAACCCATTGTCAGTTGG	58.2	47.62	3.77
BolSSR000487	678	C01	AATCGC	TTGCGA	6	4	2114207	2114230	24	1	147	TGATGTATCATCGATTCACTGTGG	58.71	41.67	4.17	TGACCACTTGTCCACTTCGG	59.89	55	4.3
BolSSR000488	680	C01	AAC	CAA	3	7	2121592	2121612	21	1	188	AGAAGGCCACCTCGATTTGG	60.04	55	3.28	CAGAAGGAGGAGGAAGCTGC	60.11	60	5.25
BolSSR000489	681	C01	ATC	ATC	3	6	2121792	2121809	18	1	127	GAGCAAAGACCAAGCAGTCC	59.12	55	3.85	AACCGTAGTAACCGGGTCC	58.72	57.89	4.46
BolSSR000490	682	C01	CCG	CGG	3	6	2122101	2122118	18	1	159	TATACCGGAGCTGGAGGAGG	59.89	60	4.3	GACGGAGAAGTCAACGGAGG	60.11	60	4.3
BolSSR000491	683	C01	ACG	CTG	3	8	2122646	2122669	24	1	118	CTTCGCTACCTTCTACCTCTGG	59.64	54.55	3.86	AGATTCCTCGACCTTGACGC	59.83	55	5.19
BolSSR000492	684	C01	A	A	1	12	2125591	2125602	12	1	190	CAAACTCCAGATTTTTCTTCACACC	59.02	40	4.16	CAGCTCAAAGTGTTTGTGATTGG	58.95	43.48	3.16
BolSSR000493	685	C01	AG	CT	2	8	2126732	2126747	16	1	109	CTCGTTGCTGAGTTCATGCC	59.55	55	4.4	CTTTAACAGATTCATCACTCTAATGGG	58.17	37.04	4
BolSSR000494	686	C01	C	C	1	23	2130939	2130961	23	1	193	CTTGTCTGAGAGAAAGCGATGG	59.07	50	3.51	TCGGTTAAAAGAGTGACTTGATTACC	59.35	38.46	2.85
BolSSR000495	687	C01	AAAT	TTTA	4	4	2134258	2134273	16	1	125	TGGTGTGCTAAAAGTTTTGTTTTGG	59.59	36	3.28	GAGAGAACAGAGAGGAGAGCG	59.33	57.14	5.03
BolSSR000496	688	C01	A	A	1	12	2135196	2135207	12	1	142	TTCGGCATCTTTGTTTGGGC	59.68	50	5.36	TGGTTTCTACATTTCGTTCGAGC	59.57	43.48	5.03
BolSSR000497	689	C01	AGAGGG	CCTCTC	6	4	2135378	2135401	24	1	166	GGGGCAATTTGGTAATTTACAAGC	59.37	41.67	4.01	CACAAACGCGTCCATGATCG	60.25	55	3.69
BolSSR000498	690	C01	AT	TA	2	16	2136737	2136768	32	1	162	GCTTTGCAGTAAGTCCCATATCC	59.43	47.83	2.59	AGAGGCACGACACATACACG	60.11	55	4.49
BolSSR000499	691	C01	AT	AT	2	10	2140790	2140809	20	1	198	ACACGACGAACTCCTCTTGG	59.69	55	3.61	TTTCGTTTGTAGGTCCGGCG	60.95	55	6.46
BolSSR000500	693	C01	A	A	1	17	2143698	2143714	17	1	147	GATGATCAGTTAAAGCACCCCC	59.05	50	5.4	GCGATTGGTGATAAATTCGCG	58.7	47.62	5.87
BolSSR000501	694	C01	AT	AT	2	7	2145309	2145322	14	1	157	GGCAAATTACCAAAAACAGACCG	59.26	43.48	4.79	ACTTCAGAGCCGAGCTATGG	59.25	55	2.74
BolSSR000502	695	C01	A	A	1	16	2146530	2146545	16	1	136	CTTGCGTGTGAAAGTGACTGG	60	52.38	4	TCAATACATGAAAGGATCTTACAACCG	59.72	37.04	4.44
BolSSR000503	696	C01	AG	GA	2	9	2150278	2150295	18	1	213	GCTTCCCAATAACGACGTCC	59	55	4.79	AAATGAAGGAGAGCCACAGC	58.17	50	4.4
BolSSR000504	699	C01	ATC	TGA	3	5	2154757	2154771	15	1	195	ACGACATCAAGGTGTGGACC	59.97	55	4.46	GATACATCCATCCCCTCGGC	59.75	60	5.54
BolSSR000505	700	C01	ATC	ATG	3	5	2154997	2155011	15	1	116	AGCTTCTTCATCCTCCACTGG	59.44	52.38	4	AGAAGTCGTCACGGCTAACG	60.11	55	3.18
BolSSR000506	706	C01	AT	AT	2	15	2163746	2163775	30	1	115	ACAAAATATGCTTTTATCAGATTCCGC	59.35	33.33	5.54	TCAATCCTAAGAAGCCTCCATCG	59.93	47.83	3.84
BolSSR000507	707	C01	A	T	1	15	2168098	2168112	15	1	138	TGGTTGTCGCTTGAAATCACC	59.39	47.62	4.02	ACCATATTATCTTTGGAAGCAAGCG	59.99	40	4.68
BolSSR000508	708	C01	A	A	1	13	2178613	2178625	13	1	100	AACCTTTAAAAATTCCCCCGCG	60.03	45.45	6.46	TTTGCTTCCCCTATTTATAAATGGCG	60.24	38.46	5.69
BolSSR000509	709	C01	AG	TC	2	8	2178746	2178761	16	1	202	TTAAAGCGCAAAGGCACACG	60.32	50	4.49	CGACGCGAACACATAAGACG	59.71	55	4.18
BolSSR000510	710	C01	A	A	1	12	2185201	2185212	12	1	153	AATGGACCACTGCCTAACCG	60.04	55	4.44	CGCAACGCACGTACATATATATACC	60.05	44	2.73
BolSSR000511	711	C01	AAAC	AAAC	4	4	2188267	2188282	16	1	130	CAGCAGGATTTCATATTTCCATTGG	58.78	40	3.16	GGAAAGTTAGACTAGGAGGAAAAGG	58.59	44	3.11
BolSSR000512	715	C01	A	A	1	13	2205961	2205973	13	1	121	ATCATCCCATCTGGTACGGC	59.31	55	5.68	CTGCATCAGCTTCACTCAGG	58.63	55	3.86
BolSSR000513	716	C01	AACTAC	TGTTGA	6	4	2206833	2206856	24	1	131	TGAGTGTGGGTACAAGCACC	59.89	55	5.01	TCAAGCTCCGACGTTGTTGG	60.88	55	3.77
BolSSR000514	717	C01	A	A	1	12	2206991	2207002	12	1	181	ATCGAACCGTTGCTAGGAGG	59.54	55	4.3	GAATTGCTCGGATCGTTGCG	60.32	55	4.85
BolSSR000515	718	C01	AG	AG	2	13	2207391	2207416	26	1	151	ATGGAATCATCTCGGTGGCC	59.89	55	5.36	GCTTGAGCTTCATTCACGTCC	59.87	52.38	4.79
BolSSR000516	721	C01	A	A	1	21	2216881	2216901	21	1	101	TCCTTAGCATAAGGGCATTTTGG	59.04	43.48	3.28	TCCCATTGACTATGTGGCGG	59.82	55	6.13
BolSSR000517	722	C01	AG	AG	2	10	2220219	2220238	20	1	178	GGTGACACACTTGATAAACCTCG	59.57	47.83	4.63	GCTGAAGACTTTGGAGCAGC	59.48	55	5.25
BolSSR000518	725	C01	A	T	1	12	2225036	2225047	12	1	165	CAAGCTGAATGGACTCATGGG	58.98	52.38	4	GTCTGTACGGAAGAAAATTCCAGG	59.61	45.83	4.45
BolSSR000519	727	C01	AAG	AGA	3	7	2231692	2231712	21	1	138	TTGCTCACCTTCCTCCAACC	59.89	55	3.77	TGTTCGTGTGGTCCTTCTCG	59.97	55	4.04
BolSSR000520	728	C01	A	T	1	25	2244849	2244873	25	1	133	GGTTTTGTTTCTAACATTTGGTGGC	59.99	40	5.01	AAAAGACCACACAAGTAAGTTGC	58.01	39.13	4.17
BolSSR000521	729	C01	A	A	1	13	2246391	2246403	13	1	119	ACAAACCTGTGCATAATGCCC	59.45	47.62	5.36	TCATTATCTTGACTGCAAATCTCAGG	59.46	38.46	3.86
BolSSR000522	730	C01	A	A	1	17	2252344	2252360	17	1	189	AGTTAGAAGCTGTGTCGCCG	60.39	55	6.46	ACCGACACCAAAGAATAAAGTCG	59.26	43.48	4.18
BolSSR000523	731	C01	A	A	1	17	2253875	2253891	17	1	148	GTTGGCCCTTTTCGTTTGGG	60.25	55	4.12	TGTGAAGGTGTAGGAAGCCG	59.68	55	5.52
BolSSR000524	732	C01	A	A	1	18	2254152	2254169	18	1	173	ATGCACGTTAACCTTTCGCC	59.48	50	5.54	AAGCCAAGCCATTTCAGAGC	59.11	50	4.09
BolSSR000525	733	C01	A	A	1	13	2262035	2262047	13	1	143	CAAAGAGTCCTGCATTGAATTGC	59.08	43.48	3.56	AGTTGCCTCAGAACTCTCGG	59.39	55	4.63
BolSSR000526	734	C01	AAG	TCT	3	6	2263565	2263582	18	1	100	AAGCACGAATGAGACGAGGG	60.11	55	4.3	GAAGAACAGAGAGACGGGGG	59.47	60	5.4
BolSSR000527	738	C01	A	A	1	16	2279369	2279384	16	1	144	TGGGCTTTCTGGGTTTGACC	60.47	55	4.02	TTGGTTGTCCACGTGTACGG	60.53	55	4.02
BolSSR000528	739	C01	ATC	TCA	3	5	2284946	2284960	15	1	142	TCTTCCGGCCTCTAGTCTCC	60.11	60	3.71	GACTAAACGAGGCGATGAACG	59.42	52.38	3.95
BolSSR000529	740	C01	A	T	1	12	2291382	2291393	12	1	121	GCAGTTGTGATCGCAAAACG	58.96	50	3.6	CCCACCTTTCTTCATCTCAAGC	59.25	50	4.01
BolSSR000530	741	C01	AG	CT	2	8	2295175	2295190	16	1	104	AGATAGGGACCCACCAAAGC	59.08	55	3.51	TCAGAACCAATAGGACCAAGCC	60.03	50	4.35
BolSSR000531	744	C01	C	G	1	19	2309055	2309073	19	1	120	GAAACTTTCTTTTGGGGCCCC	59.93	52.38	5.8	GTGATGTGGATTCAGAGCCG	58.71	55	5.52
BolSSR000532	745	C01	A	A	1	12	2311314	2311325	12	1	136	ACACACCATCACAATCAAGAAGC	59.75	43.48	3.86	TGTGTTTCTTCTATCTCCGTCTCG	60.14	45.83	4.04
BolSSR000533	747	C01	A	T	1	16	2317421	2317436	16	1	120	GTGGGTTTGAATCCAATTATGTGC	59.13	41.67	4.57	TTCTGTTTTCCGCTGCTTCG	59.41	50	3.79
BolSSR000534	748	C01	A	A	1	12	2321188	2321199	12	1	200	AAGCTGAAAGTGAAAGTGAAATGG	58.41	37.5	3.16	TCATTGATTCTTCAAGGATTCTTGC	58.14	36	4.01
BolSSR000535	751	C01	AG	AG	2	9	2325172	2325189	18	1	140	TCACGCTCTTCGATGACACC	60.11	55	4.16	ATACTGCCGATGGAATTGCC	58.39	50	4.52
BolSSR000536	755	C01	A	T	1	23	2331196	2331218	23	1	115	TGCGGGTTATCATCTAGTAGGC	59.44	50	3.93	ATAATCGGTAAGCAAAAGAATCGC	58.25	37.5	4.58
BolSSR000537	757	C01	AT	AT	2	12	2352338	2352361	24	1	203	CATTGTACCTTCGAAGAACTGTAGG	59.42	44	3.18	ACCTCCTTACAGCGGAAAGG	59.39	55	3.11
BolSSR000538	758	C01	A	A	1	23	2357053	2357075	23	1	119	ATTCCAGACAGAAATATACTTCCTACC	58.35	37.04	3.18	GGATTCCTGGGAGATCCAAAGG	60.16	54.55	3.11
BolSSR000539	759	C01	A	T	1	22	2364945	2364966	22	1	133	ATGAGTTCATATCTATGTGGTCACACG	60.95	40.74	4.49	AGTGGCATGTGAGATTTAAGTTGC	60.08	41.67	4.17
BolSSR000540	760	C01	A	T	1	17	2366114	2366130	17	1	136	TATCCCACCAACCCAGATGG	58.78	55	3.51	TCTTACACTATTCGCGGATCCC	59.7	50	3.85
BolSSR000541	762	C01	A	A	1	16	2381983	2381998	16	1	108	AAAGATTACCCCAGCAGGCG	60.39	55	5.52	TGGATTTTAAATGACCTCCCACG	58.99	43.48	4.94
BolSSR000542	763	C01	AG	AG	2	8	2383282	2383297	16	1	114	TGTATACGCTTGGGGAAGACC	59.52	52.38	3.85	ACCCTTTGGTCGGTAGTTTCG	60.27	52.38	3.46
BolSSR000543	765	C01	A	T	1	21	2392261	2392281	21	1	174	GTGGTTCTGCTGGTTTCTGG	59.05	55	3.86	TGCAGAAGACTGAAACAATCCC	58.85	45.45	3.85
BolSSR000544	767	C01	AT	TA	2	7	2395421	2395434	14	1	149	TGGCCAGTAGAGGAACAAGC	59.68	55	4.01	ACACAATCAAAGGCTCTCTTGG	58.85	45.45	3.61
BolSSR000545	768	C01	A	A	1	13	2401193	2401205	13	1	109	GGAAAGCAATCAGGATGGGC	59.25	55	5.36	TCCTTAGTCATGCTCCTGCG	59.54	55	5.18
BolSSR000546	771	C01	AAG	AAG	3	5	2418292	2418306	15	1	113	AGAAGAAGCCCAAGGTGTCG	59.96	55	4.35	GTAGCCTCGACAACTCCTCC	59.54	60	4.3
BolSSR000547	772	C01	A	A	1	17	2419616	2419632	17	1	108	TCTTCGGGATCACTATTGGACG	59.64	50	4.79	GGTGATACTCCCACATGAGTCC	59.9	54.55	3.85
BolSSR000548	774	C01	AG	TC	2	8	2432294	2432309	16	1	113	GACTTAGCCATCGCCTCCC	59.93	63.16	4.3	AAAGCGCATGAATGGTTCGG	59.83	50	4.3
BolSSR000549	775	C01	AG	TC	2	7	2443178	2443191	14	1	201	ACACAAAACTCAGATCACTTGGG	59.11	43.48	4.12	CAAGTACATGACCGTGAGCG	59.01	55	5.03
BolSSR000550	776	C01	AG	AG	2	9	2444061	2444078	18	1	138	GTTTTGTCCGGATCTGCTCC	58.91	55	4.7	ACGAACTCCCTCCATCAAGG	59.09	55	3.61
BolSSR000551	778	C01	A	T	1	19	2446283	2446301	19	1	135	CCTTCGTCAAGCTTTTGGTGG	60	52.38	4.61	TCTTCTTGTGTTTGGCTCGC	59.06	50	5.03
BolSSR000552	779	C01	AAG	TCT	3	6	2449860	2449877	18	1	132	GTGCTCTGCTCTGTTACTTTCG	59.59	50	3.46	AGATTCACTTTGTCTGTTAATGGGC	59.82	40	5.36
BolSSR000553	780	C01	ATC	CAT	3	5	2449898	2449912	15	1	132	GTGCTCTGCTCTGTTACTTTCG	59.59	50	3.46	AGATTCACTTTGTCTGTTAATGGGC	59.82	40	5.36
BolSSR000554	781	C01	ATC	TCA	3	5	2450343	2450357	15	1	118	CACAGTTGAGGAAAAGCTCAGC	60.03	50	4.26	CTTCCTCTTCCACCCTCACC	59.38	60	4.02
BolSSR000555	782	C01	AT	AT	2	9	2451752	2451769	18	1	109	ACACCTAATATGTGGGTTCCCC	59.49	50	4.81	CAATACACCGGAAAGAAGTGTGG	59.81	47.83	4.17
BolSSR000556	784	C01	A	T	1	12	2453090	2453101	12	1	160	GGCGTCCTTCTTTTATGTCTCC	59.06	50	3.71	TGAAACAGTTGAACGAGAAAATCC	58.18	37.5	3.01
BolSSR000557	785	C01	A	A	1	14	2459083	2459096	14	1	137	CGTAGGCTGCTAACACGAGG	60.53	60	4.63	TCCCAAAGCTTTTAACAATTTCAGC	59.24	36	4.26
BolSSR000558	786	C01	AT	TA	2	9	2470734	2470751	18	1	198	CCAACTTAACGAAGCGCTGC	60.45	55	5.25	GGAAAGAAAGTCTTGGCATGTGG	60.31	47.83	4.17
BolSSR000559	787	C01	AG	CT	2	8	2471322	2471337	16	1	153	TCCTCTTCTCCTTTCCCACG	58.73	55	4.94	TTCGGACTTGGCTTTCTCCG	60.32	55	4.63
BolSSR000560	788	C01	AAC	TTG	3	6	2481948	2481965	18	1	129	GTTCCCTGATGGTGGAGACG	60.11	60	4.18	TCACAAAGACCAACCCCTCC	59.52	55	4.3
BolSSR000561	790	C01	A	A	1	20	2484515	2484534	20	1	102	GAAGCAGTAGCAACGTCAGC	59.56	55	4.26	CCCTCTTCCCTTCTGATCTTGC	60.42	54.55	4.01
BolSSR000562	791	C01	AG	TC	2	8	2488610	2488625	16	1	174	CCGGTTGGCAAGAACATTCG	60.11	55	3.34	AGCCTAACATCGAGCCATGG	59.89	55	3.66
BolSSR000563	792	C01	AC	AC	2	8	2491396	2491411	16	1	100	CTGAGTTCCCACGCAACTGG	61.23	60	4	AGTTTTCTTGGTTGTTGGAATGAGG	60.16	40	3.86
BolSSR000564	793	C01	A	T	1	15	2492097	2492111	15	1	157	TCAAGCATGGCTGGATGGG	60.08	57.89	4	AGTACGAGCCGTATAAAAAGATCG	58.79	41.67	3.69
BolSSR000565	794	C01	AT	AT	2	13	2492368	2492393	26	1	162	CTGGCTGTATGATTGAAGCTCG	59.46	50	5.03	CCAAATTAAGCAGCAATTCTTCACG	59.94	40	4.35
BolSSR000566	795	C01	AT	TA	2	8	2493465	2493480	16	1	216	GAGTTGTTCGAGCCTTCTTAGC	59.33	50	3.09	CCCACATCGTTTCAATGATTCCG	60.49	47.83	4.3
BolSSR000567	797	C01	AGG	TCC	3	7	2494391	2494411	21	1	127	TGCCTGAATCCGAAGAATCTCC	60.16	50	3.71	TGGCAGGATTCTGTGGAAGC	60.32	55	3.86
BolSSR000568	798	C01	A	T	1	18	2496420	2496437	18	1	202	GGATCGCCCGATAATGGTGG	60.67	60	4.61	CTCAGTGCTAGGAAACAACCG	58.93	52.38	4.44
BolSSR000569	799	C01	AT	TA	2	8	2500939	2500954	16	1	117	GGAAAAGCAGGAGTGAAGCG	59.48	55	4.68	TGCGGGCATCATGATTTTCC	59.25	50	3.13
BolSSR000570	801	C01	A	A	1	17	2504017	2504033	17	1	179	TGTTGACCCTTTCTCCACGC	60.53	55	5.34	CGACGTGTGTCCTATAATTGGC	59.46	50	4.52
BolSSR000571	802	C01	AGG	GGA	3	5	2504900	2504914	15	1	165	CGAAGACTCTGCTTCTCTCTCG	60.22	54.55	4.04	TGATCTTCCTCCTCCCCAGG	60.03	60	4.45
BolSSR000572	803	C01	AGG	GGA	3	5	2505174	2505188	15	1	100	AGATAGAGCTGGTGGTGAAGG	58.89	52.38	3.46	TTCCCTCAGCTCCTTCAAGC	59.67	55	4.01
BolSSR000573	804	C01	A	T	1	18	2505355	2505372	18	1	132	GAGGGAGAGGGTTGAGAAGG	58.8	60	3.46	TGAAAAGGGCAACACTTGGG	58.88	50	4.12
BolSSR000574	805	C01	A	T	1	14	2507105	2507118	14	1	161	CGTCTAAACCGGACCAAACC	58.85	55	3.27	CGTGGGAATTCGAAATCGCC	59.97	55	5.54
BolSSR000575	806	C01	A	T	1	13	2512239	2512251	13	1	112	TGTTTCGGGTATCTGGTGCG	60.39	55	5.34	TCTTTGGGCTCTTTTTGGGC	58.95	50	5.36
BolSSR000576	807	C01	ATC	CAT	3	5	2513946	2513960	15	1	107	GCAATAGTGTTGCCTGAATCCG	60.22	50	4.18	GAAGCAGAACAATGGCGTGG	60.11	55	4.94
BolSSR000577	808	C01	A	T	1	14	2518274	2518287	14	1	168	GGGTTTAATGTTTTGCTAACGACG	59.39	41.67	5.12	GGTGAACCTCCTAGCCAATAGC	60.49	54.55	2.97
BolSSR000578	809	C01	A	A	1	14	2518453	2518466	14	1	194	GCTATTGGCTAGGAGGTTCACC	60.49	54.55	4.02	TATGGACCGGGTGAAATCCG	59.53	55	4.18
BolSSR000579	811	C01	C	G	1	35	2524191	2524225	35	1	182	GTTCCCTCCCTTAAATGAGTTGC	59.56	47.83	4.17	GTTTGTTGGTCAAATCTCAAAGGC	59.49	41.67	4.35
BolSSR000580	812	C01	ATC	TGA	3	7	2534876	2534896	21	1	152	GGTTGCAGGTTCTCCATTGG	59.11	55	3.16	CTGGCTCATCATCGTCGTCG	60.93	60	5.12
BolSSR000581	813	C01	AATC	CAAT	4	5	2535424	2535443	20	1	201	GCACAAACACACACAAAGAAACC	59.88	43.48	3.27	ATCGACTTTTGTCCCTTTCCC	58.21	47.62	3.97
BolSSR000582	814	C01	A	T	1	12	2538684	2538695	12	1	101	TGGAGATTTTTACGGGAGATTGG	58.48	43.48	3.16	CATAAACAATCCCCAAGAGCCG	59.64	50	5.52
BolSSR000583	816	C01	AGG	GAG	3	6	2543682	2543699	18	1	151	CGGCGAGATCACAAAAGAAGC	60.2	52.38	3.86	TGCAAGATGAAAGTCCCCGC	60.96	55	6.13
BolSSR000584	817	C01	A	T	1	22	2543831	2543852	22	1	109	TTCATCTTGCAACGTCGTCG	59.22	50	5.12	GCTTTTCCATGCCATTCATTGC	59.65	45.45	3.56
BolSSR000585	819	C01	A	T	1	19	2544112	2544130	19	1	211	CTGACCATCATATGTGATTTGAATAGC	58.76	37.04	2.97	CAAGTATTGGTTGTGGAGAAACG	58.22	43.48	3.6
BolSSR000586	820	C01	A	T	1	14	2548471	2548484	14	1	174	CATAATCCCACCGTCAACAAGG	59.32	50	3.61	GCTTCTTTGAATCCTCAACCGG	59.84	50	5.28
BolSSR000587	821	C01	A	A	1	15	2554821	2554835	15	1	147	GGCAACTTTATACGGCGTCG	59.7	55	5.12	AGGTGGATCCTTCGTTTCGC	60.39	55	4.7
BolSSR000588	822	C01	AAG	AGA	3	9	2555733	2555759	27	1	133	GGTGTATCAGTGGTGGAGGC	60.11	60	4.7	GCTTCGAAAGAGCAACAGGC	60.11	55	4.85
BolSSR000589	823	C01	AAAATG	TGAAAA	6	5	2556172	2556201	30	1	136	GTCTTTTTCTCCCGTGAGTGG	58.86	52.38	4	ACACTTGGACGTGAATATAGAAGG	58.34	41.67	3.46
BolSSR000590	824	C01	AT	AT	2	9	2556595	2556612	18	1	189	ACACCTGTTTCATTATACACCGG	58.74	43.48	5.28	AGGATGGGCTTTTCGGATGG	60.11	55	3.51
BolSSR000591	825	C01	AT	AT	2	9	2556615	2556632	18	1	189	ACACCTGTTTCATTATACACCGG	58.74	43.48	5.28	AGGATGGGCTTTTCGGATGG	60.11	55	3.51
BolSSR000592	826	C01	AG	CT	2	9	2563597	2563614	18	1	154	ATTCTGAGCCGTTCCACTGC	60.67	55	4.4	GTCTGTTGTGCTCAAACGGG	59.69	55	5.28
BolSSR000593	827	C01	A	A	1	15	2566754	2566768	15	1	154	GATCCAGAAAGCACCTTGGC	59.19	55	4.52	TGTTTGTTGTCTGAATCTCTGCC	59.43	43.48	4.85
BolSSR000594	828	C01	A	T	1	12	2568168	2568179	12	1	112	AGAGACTTGTCTCTTGTCTGTAGC	59.78	45.83	3.58	TCTCAATGTGCTGCTTTGCC	59.4	50	4.52
BolSSR000595	829	C01	AAG	GAA	3	5	2573259	2573273	15	1	122	CAGATCCTGCACTGCGCC	61.2	66.67	6.53	CTTCCTCTCGTTTAGGGCTCC	59.86	57.14	4.7
BolSSR000596	831	C01	A	A	1	14	2585818	2585831	14	1	174	CTCAAATCCGGGCCACTACC	60.46	60	3.18	TGGATTTCTCCTCAGCCAGC	59.75	55	4.85
BolSSR000597	833	C01	AT	TA	2	11	2596672	2596693	22	1	177	ACATTTTGAAACACATGTGACGG	58.64	39.13	4.79	CTACTAGGCCATGATCCGCG	60.11	60	6.46
BolSSR000598	834	C01	A	A	1	15	2601282	2601296	15	1	147	GGCAACTTTATACGGCGTCG	59.7	55	5.12	AGGTGGATCCTTCGTTTCGC	60.39	55	4.7
BolSSR000599	835	C01	AAG	AGA	3	9	2602194	2602220	27	1	133	GGTGTATCAGTGGTGGAGGC	60.11	60	4.7	GCTTCGAAAGAGCAACAGGC	60.11	55	4.85
BolSSR000600	836	C01	AAAATG	TGAAAA	6	5	2602633	2602662	30	1	136	GTCTTTTTCTCCCGTGAGTGG	58.86	52.38	4	ACACTTGGACGTGAATATAGAAGG	58.34	41.67	3.46
BolSSR000601	837	C01	AT	AT	2	9	2603056	2603073	18	1	189	ACACCTGTTTCATTATACACCGG	58.74	43.48	5.28	AGGATGGGCTTTTCGGATGG	60.11	55	3.51
BolSSR000602	838	C01	AT	AT	2	9	2603076	2603093	18	1	189	ACACCTGTTTCATTATACACCGG	58.74	43.48	5.28	AGGATGGGCTTTTCGGATGG	60.11	55	3.51
BolSSR000603	839	C01	AG	CT	2	9	2610058	2610075	18	1	154	ATTCTGAGCCGTTCCACTGC	60.67	55	4.4	GTCTGTTGTGCTCAAACGGG	59.69	55	5.28
BolSSR000604	840	C01	A	A	1	15	2613215	2613229	15	1	154	GATCCAGAAAGCACCTTGGC	59.19	55	4.52	TGTTTGTTGTCTGAATCTCTGCC	59.43	43.48	4.85
BolSSR000605	841	C01	A	T	1	12	2614629	2614640	12	1	112	AGAGACTTGTCTCTTGTCTGTAGC	59.78	45.83	3.58	TCTCAATGTGCTGCTTTGCC	59.4	50	4.52
BolSSR000606	842	C01	AAG	GAA	3	5	2619720	2619734	15	1	122	CAGATCCTGCACTGCGCC	61.2	66.67	6.53	CTTCCTCTCGTTTAGGGCTCC	59.86	57.14	4.7
BolSSR000607	845	C01	A	T	1	22	2634345	2634366	22	1	155	GCGAGACAAAAGCATGGTCC	59.83	55	4.46	ATGGGAAACTCGATTGAACTCC	58.39	45.45	3.85
BolSSR000608	847	C01	A	A	1	21	2635507	2635527	21	1	176	ATACCCGATCCGTCCCAGG	60.53	63.16	4.45	AAAATCAATGTTGTTGCGGGC	58.86	42.86	6.13
BolSSR000609	848	C01	AG	CT	2	7	2636247	2636260	14	1	110	GCTCAGCCTTCTCTCCACC	59.78	63.16	4.61	AGAATCTGAGAGGACCACCG	58.52	55	4.94
BolSSR000610	849	C01	A	T	1	16	2645375	2645390	16	1	124	ACCACAGCAGATAGTGTTGC	58.19	50	4.17	ATGGTTAGTATGCTGCTGCC	58.03	50	4.85
BolSSR000611	850	C01	A	A	1	12	2669291	2669302	12	1	106	ACGCAAGAGTGTTTGTTTCCC	59.6	47.62	3.97	ATGTATCCTCCTCCCGATGC	58.73	55	3.91
BolSSR000612	852	C01	A	A	1	21	2679325	2679345	21	1	138	AAAGCTTTCTCAAATCTGTGTTGC	58.95	37.5	4.17	AATCTCACGCGCCTTCTCG	60.52	57.89	4.04
BolSSR000613	853	C01	AAG	GAA	3	6	2683738	2683755	18	1	109	GTGGACTGTAAACACGTGGC	59.42	55	5.01	TTTTTCCAATTCGCGCCACC	60.32	50	4.61
BolSSR000614	854	C01	AT	AT	2	7	2684822	2684835	14	1	109	GCAACCAAAAGAAATCGAAGATGC	59.91	41.67	3.91	ACAGAGAGCAATTTTGGGCC	58.74	50	5.8
BolSSR000615	855	C01	A	A	1	15	2688992	2689006	15	1	175	TGCGAGACGAGATGATAGCG	59.76	55	4.26	TCGTAATAAGTGAGTAAGAGTAGGGG	59.23	42.31	4.79
BolSSR000616	858	C01	A	T	1	12	2699802	2699813	12	1	113	TCTTCGCTCTCTATAAGGCCG	59.12	52.38	6.13	CAGTTTCAATCAATTTACGATGCCC	59.48	40	5.36
BolSSR000617	859	C01	AT	AT	2	9	2712848	2712865	18	1	133	GACGCATGAATTCATTTCTCGC	58.97	45.45	5.03	ACGAAAGTTACGTCCGTCCC	60.04	55	4.46
BolSSR000618	860	C01	AG	AG	2	10	2715845	2715864	20	1	159	CTCTATGGAGGCGTGCAGG	59.93	63.16	4.85	AACGTGAAAACCAACTCGCC	59.62	50	5.54
BolSSR000619	861	C01	A	A	1	14	2720491	2720504	14	1	181	CTCCTCAGCATCATCGTCTCC	60	57.14	3.71	GCCTAGCTATTCTGCGGAGG	60.04	60	4.3
BolSSR000620	862	C01	AACT	TGAT	4	4	2721357	2721372	16	1	152	AGAGCTGCGTATCGTTGTCC	60.18	55	4.02	CATCGTCTCCAAGTTTAATTTCAGC	58.98	40	4.26
BolSSR000621	863	C01	A	A	1	15	2722085	2722099	15	1	180	CTTGGCAGGCTCCAAAACC	59.33	57.89	3.27	TCAGAAGTTCCCATGATTTGGC	58.91	45.45	4.52
BolSSR000622	864	C01	A	A	1	12	2731745	2731756	12	1	155	CGGACAACCAGAGGAGAAGG	59.75	60	3.46	GTGTTTGTCCCCGACTCTCC	60.32	60	3.71
BolSSR000623	865	C01	AGG	GAG	3	5	2732735	2732749	15	1	118	GAAAAAGTGGAGCGACGACG	59.84	55	5.12	TGAGTTCCATCACTCTGCCC	59.38	55	5.36
BolSSR000624	866	C01	A	T	1	18	2733477	2733494	18	1	103	TGGTTGAGCAAAGCAGAGC	58.67	52.63	4.09	GGGAGAGTATGGATTCCCCG	59.02	60	5.73
BolSSR000625	867	C01	AC	AC	2	10	2733853	2733872	20	1	199	TCCATCTCCAACAGCATCCC	59.45	55	3.85	AGCTAATGCGTCTCCAGAGC	59.9	55	4.09
BolSSR000626	868	C01	AAC	TGT	3	5	2733994	2734008	15	1	165	TGCTCTGGAGACGCATTAGC	60.18	55	3.09	GGGTGTGGGTGATCAGATGC	60.75	60	3.91
BolSSR000627	869	C01	A	T	1	13	2741164	2741176	13	1	114	AGCGTCATCTCTCTCTCTGC	58.98	55	4.26	CAATAAAGACACAACAATTCTCAGAGC	59.46	37.04	4.09
BolSSR000628	870	C01	AG	CT	2	7	2755687	2755700	14	1	134	AAACGAACTGTCAACACGGC	59.62	50	5.68	AAGAGCACAGTGACGTTTGC	59.34	50	3.68
BolSSR000629	871	C01	A	T	1	13	2766039	2766051	13	1	151	TTTTCTAATCGCCGTCGTCG	58.74	50	5.12	TGCCTCGCAAAATACAGTATTCG	59.69	43.48	3.34
BolSSR000630	873	C01	A	A	1	14	2769393	2769406	14	1	121	CACAAACAACCTCCTTCCCC	58.67	55	4.81	CATGGCGTCGCTTTTACACG	60.52	55	4.49
BolSSR000631	874	C01	AG	GA	2	7	2769565	2769578	14	1	151	GTAAAAGCGACGCCATGTGG	60.18	55	4.17	CGACGCGAGAAACAGTATTCG	59.75	52.38	3.34
BolSSR000632	875	C01	A	A	1	16	2776978	2776993	16	1	165	GCAGTGCTAGGAAACAACCG	59.48	55	4.44	GGAAGTTCACGTCCTATGAGC	58.46	52.38	4.26
BolSSR000633	876	C01	A	T	1	12	2778438	2778449	12	1	124	AGCCATAACCGTCATCAGCC	60.18	55	4.85	GATTTTGAACCCTGCGGTGC	60.39	55	5.01
BolSSR000634	877	C01	A	T	1	15	2780357	2780371	15	1	160	TCGTGTGTTTTAAAGTGTACATTAGC	58.65	34.62	3.09	TGCACGAGTCAATACAAATATGATCC	59.8	38.46	3.36
BolSSR000635	879	C01	C	C	1	16	2782114	2782129	16	1	175	CACTGTTTAACATTGGTCTATACATGC	59.09	37.04	4.06	GTTAATGGTGCTCTTACTCTTTTCC	58.16	40	3.13
BolSSR000636	880	C01	A	A	1	12	2786701	2786712	12	1	125	GCTGGAAGAAAAACCTCGCC	59.76	55	5.54	AGGCCGTTTCAGTGAAGACG	60.6	55	4.18
BolSSR000637	881	C01	AAG	GAA	3	5	2787767	2787781	15	1	209	TCTAACCAACAACACAAGTGGG	58.72	45.45	4.61	ACATCTTTCCTTCAAGCTGTGG	58.85	45.45	4.17
BolSSR000638	882	C01	A	A	1	12	2789469	2789480	12	1	136	TCGACATGACCTGAACAAACC	58.51	47.62	3.27	CTACGGGTCAGATCTGTGCC	59.9	60	5.01
BolSSR000639	883	C01	AG	TC	2	7	2793366	2793379	14	1	171	GCTAAGGCCATGAGTTTCCG	58.98	55	4.3	GTCATTTGCCTCTAAACACGC	58.15	47.62	5.34
BolSSR000640	884	C01	AGAGGG	GAGGGA	6	4	2797057	2797080	24	1	148	GAGCACGAACACAACACACC	59.97	55	4.16	AGGCTCTCTCTCTCTCTCCC	59.15	60	4.3
BolSSR000641	886	C01	A	A	1	12	2797458	2797469	12	1	149	CCTTAGGGGAAAAGGGTGGG	59.66	60	4.61	GGCATCTTTATTGGTGGGACG	59.32	52.38	4.79
BolSSR000642	889	C01	A	A	1	13	2806068	2806080	13	1	152	TCATCTGACGTTAAATTCACCCG	59.07	43.48	5.28	AACTAACAAAGTGGTGACAAACG	58.02	39.13	3.6
BolSSR000643	890	C01	A	T	1	13	2815150	2815162	13	1	146	AAAAATGAGGAAGTGGCCGC	59.4	50	6.53	CGCAGTGCAAGAAAACAACC	58.8	50	3.77
BolSSR000644	891	C01	A	A	1	18	2823501	2823518	18	1	113	GTGTTGCATGATATGAATGAATGTAGG	59.19	37.04	3.18	TAGGATGCACGCAAGAGTCC	59.82	55	3.85
BolSSR000645	892	C01	AG	AG	2	8	2823873	2823888	16	1	135	CACTCACTTCCCGAGACACG	60.39	60	4.49	TGAAGCCGTGGTCGTATTCG	60.46	55	3.34
BolSSR000646	893	C01	AG	TC	2	8	2824810	2824825	16	1	143	ACGAGAGAGAAACCGTCAGC	59.76	55	4.26	GCAGTGCGTAATGCCTATGC	60.04	55	3.14
BolSSR000647	894	C01	AC	AC	2	8	2826401	2826416	16	1	126	CACCTGAACTTTAACATTTTTGATTCC	58.24	33.33	3.01	GTGTGTTTTGTGCGTGTTTCC	59.35	47.62	3.13
BolSSR000648	895	C01	AG	TC	2	14	2828576	2828603	28	1	170	GCAGAAAAGTAGTGTGGGTGG	59.12	52.38	4.61	CTTGAGACAAGTCACGTGTGC	59.74	52.38	4.57
BolSSR000649	896	C01	AT	TA	2	7	2832983	2832996	14	1	116	ACCTTGCATGATTTCTAATGGTTGG	60.11	40	3.77	TCTGTGGGACCAGGATACCC	60.33	60	3.69
BolSSR000650	897	C01	A	T	1	13	2832997	2833009	13	1	116	ACCTTGCATGATTTCTAATGGTTGG	60.11	40	3.77	TCTGTGGGACCAGGATACCC	60.33	60	3.69
BolSSR000651	898	C01	A	A	1	27	2834820	2834846	27	1	159	TCACTGGATTACCATCACCTCG	59.57	50	4.63	TGGCAAGTGTCAACAAATCGC	60.27	47.62	4.58
BolSSR000652	899	C01	A	A	1	12	2836835	2836846	12	1	146	AGCAAGAGCATCAATGAACCC	58.9	47.62	4.11	AAGTTCAACACAGTAGCGCG	59.14	50	6.86
BolSSR000653	900	C01	A	T	1	12	2836971	2836982	12	1	118	TTAGGAGAGAGGGGTTCAACC	58.45	52.38	3.77	CGATTGAAGGTTTATGGCGGG	59.67	52.38	6.13
BolSSR000654	901	C01	AT	TA	2	8	2838603	2838618	16	1	165	TTAGAACCTTGCATGATTTCTAATGG	58	34.62	3.16	ACATAGGACCGATACGTGGC	59.33	55	5.01
BolSSR000655	902	C01	A	A	1	19	2839938	2839956	19	1	178	GTCATCACTGGATTACCATCACC	58.87	47.83	4.02	TGGCAAGTGTCAACAAATCGC	60.27	47.62	4.58
BolSSR000656	903	C01	AT	TA	2	17	2840180	2840213	34	1	149	CTCCGATGGGGGTTTCTACC	59.53	60	3.18	TGTTTTTAGAACCTTTGGATAGGGG	58.99	40	4.79
BolSSR000657	904	C01	AT	AT	2	14	2846833	2846860	28	1	208	ACGAACCCAACAGTAGATATATTATGG	58.69	37.04	2.74	ACAGTGATCAATGTCAATAAATTGGC	58.96	34.62	4.52
BolSSR000658	905	C01	AAT	ATA	3	5	2849428	2849442	15	1	109	TCCAATATTGAAAATAACAGTCCTTCC	58.03	33.33	3.46	TGTTTTGTCAATGATGAAGTTGCG	59.26	37.5	4.85
BolSSR000659	906	C01	A	T	1	15	2852069	2852083	15	1	173	GAGAGCTAAAACCGGTTCAGG	58.65	52.38	3.86	CTCTGGTGTGTCCGAAGTCG	60.39	60	4.18
BolSSR000660	907	C01	C	C	1	13	2854524	2854536	13	1	157	CTGAGGCTCGTCGTCAATGG	60.8	60	3.16	GAGTCGCCTCATCTACCACG	59.97	60	4.94
BolSSR000661	908	C01	A	A	1	15	2856394	2856408	15	1	152	CCAACACTTGGTGAATTTTGGG	58.53	45.45	4.12	TGGAGTAAAGGGGGAAACGC	59.96	55	4.84
BolSSR000662	911	C01	ACC	CAC	3	5	2859671	2859685	15	1	102	AAAGCAATGGTGGAAGCTGC	59.68	50	5.25	AGGAAGGTGAAGTGAGTTGACC	59.9	50	4.02
BolSSR000663	912	C01	A	T	1	18	2863950	2863967	18	1	149	AGAAGAGTTTCTTGCAGCCC	58.1	50	5.19	ACGCCAAAACATAAGAACAGTCG	60.06	43.48	4.18
BolSSR000664	913	C01	AAG	TCT	3	5	2871777	2871791	15	1	170	CCATTCTCCTTCTCTTCTTGAAGC	59.36	45.83	3.86	GAAGATGAGGAGGGTGAAGAGG	59.57	54.55	3.69
BolSSR000665	916	C01	AT	AT	2	9	2884243	2884260	18	1	126	TGGTCGGTATCATCGCATGC	60.6	55	4.06	AGAGACCCTAAATGGATCTCTTGG	59.34	45.83	3.61
BolSSR000666	917	C01	A	T	1	15	2887400	2887414	15	1	166	CGCTAAATCCGGTACTCCCC	59.97	60	4.81	ACTACAACTGCACATGTGTAAGC	59.5	43.48	3.09
BolSSR000667	918	C01	A	T	1	13	2887514	2887526	13	1	163	ACTTTTGATTTAGCTTACACATGTGC	59.14	34.62	4.57	AGCTAACTACAACTGCACAAAGC	59.75	43.48	3.51
BolSSR000668	919	C01	A	T	1	12	2887882	2887893	12	1	159	TGATCTCAGCTGCTGTTATTAGC	58.62	43.48	3.09	CTCCATAGCAGCTGCATTGC	59.69	55	3.56
BolSSR000669	920	C01	AT	TA	2	8	2891602	2891617	16	1	160	CAAAGATGGAGCTGATAACTTGGG	59.66	45.83	4.12	TTCTTCGTTTTCTCGTTGATTTCG	58.57	37.5	3.46
BolSSR000670	921	C01	AAC	TTG	3	6	2895681	2895698	18	1	151	TCTGATGAGCTTCTTGCCGG	60.11	55	6.13	AAATGGCACCATTAGCTGCG	59.54	50	5.18
BolSSR000671	923	C01	AAG	GAA	3	5	2899787	2899801	15	1	100	GATTCCATTAGCTTGTCTGCCG	59.71	50	5.69	GATGTAGCAGGATCCGGTGG	59.97	60	4.61
BolSSR000672	924	C01	AT	TA	2	10	2900808	2900827	20	1	187	TCTTCACACGGATCAACCTCC	59.72	52.38	4.3	TCTACCTCCGAGCTCTCTGG	59.82	60	3.86
BolSSR000673	925	C01	A	A	1	13	2902253	2902265	13	1	152	GCAAAAGGTCATCACCCGC	59.79	57.89	6.13	TATGTGGGAGTGGTGAACCG	59.39	55	4.44
BolSSR000674	926	C01	AG	CT	2	8	2905338	2905353	16	1	150	TCCTCGCTGCTATTCGATCC	59.4	55	3.36	TCACCACAGCATAACACCGG	60.32	55	5.28
BolSSR000675	929	C01	AG	GA	2	7	2925902	2925915	14	1	180	AGAACTTACCGGCACCATCC	59.75	55	3.51	CGGACTCAGAACGTAGAAGGG	59.87	57.14	3.95
BolSSR000676	930	C01	AG	TC	2	20	2926590	2926629	40	1	199	TGCCAGGTCTCTCTCTCTCC	60.03	60	3.71	CGTCTCCGGTTATCTCGTCG	60.04	60	5.12
BolSSR000677	931	C01	A	T	1	12	2935052	2935063	12	1	181	CACTATCGCTGTCTCCGTGG	60.25	60	4.94	GGAAAGCCAAGTAAGCAGCC	59.47	55	4.85
BolSSR000678	932	C01	AG	AG	2	9	2935260	2935277	18	1	200	AACCACCACATGTCATCCCC	59.96	55	4.81	AGGAGGAGGATCGGATAGTGG	59.92	57.14	4
BolSSR000679	933	C01	AGG	TCC	3	5	2935366	2935380	15	1	165	TGAAGACGGAACAGAGACGC	60.04	55	5.19	TGTTTGTCCAGCTCGTCTCC	59.97	55	3.71
BolSSR000680	934	C01	ACC	CCA	3	5	2935418	2935432	15	1	110	GATCCTCCTCCTCCTCCACC	60.47	65	4.61	TGTTTGTCCAGCTCGTCTCC	59.97	55	3.71
BolSSR000681	935	C01	A	A	1	16	2936453	2936468	16	1	157	CAACCGGTTTATCAAAGCATAACC	58.9	41.67	2.85	CACAAGAGGACAATGCCTTTATCC	59.9	45.83	2.59
BolSSR000682	936	C01	AAAACC	AACCAA	6	4	2938067	2938090	24	1	153	CTCGAACGGGTCTGATCTCG	59.97	60	4.04	GGTCGGAAAGTTTGTTGGGG	59.33	55	4.96
BolSSR000683	937	C01	AC	CA	2	7	2938543	2938556	14	1	191	CCTTTAGAACTGGCATCTGACC	58.73	50	4.02	GTGTGTGTGTGACTGTGTGG	59.27	55	4.17
BolSSR000684	938	C01	AC	CA	2	7	2938625	2938638	14	1	120	TCAAACCTTTATAACTAGCATCTGACC	59.23	37.04	4.02	CTTGTGTGTGTGGTCAGATGC	59.73	52.38	3.91
BolSSR000685	939	C01	AC	CA	2	7	2938768	2938781	14	1	178	TCAAACCTTTATAACTAGCATCTGACC	59.23	37.04	4.02	ATGTTCGGTGGTCAGATGCC	60.39	55	4.4
BolSSR000686	941	C01	AAG	TCT	3	5	2942021	2942035	15	1	141	CCGTAGATGGGGTTTGTCTCG	60.47	57.14	4.04	ACGAGATCAAGCTTCTCCGG	59.54	55	5.14
BolSSR000687	942	C01	AT	AT	2	7	2945279	2945292	14	1	136	GTGCTCAATGTCTCAACTAACCC	59.56	47.83	4.11	ATCTTCCCACCTCTTGTGCC	59.67	55	5.01
BolSSR000688	943	C01	AG	CT	2	8	2946182	2946197	16	1	167	GACTGACCAATCTCAAGCGC	59.28	55	5.92	GTTAGGGTTTAAGGTTGTGGCG	59.77	50	5.69
BolSSR000689	944	C01	ATC	TGA	3	6	2947441	2947458	18	1	138	GAAGTTGGCTGAGCTTGTGC	60.04	55	4.57	GAACAACGAGTGAGCTTGCC	59.76	55	4.52
BolSSR000690	945	C01	AAAG	CTTT	4	4	2953691	2953706	16	1	135	TTTTGGGCAGGAGGAAGAGG	59.59	55	3.69	AACAGGAAAACAGCATTGATATGG	58.03	37.5	2.74
BolSSR000691	946	C01	A	T	1	12	2954609	2954620	12	1	119	TAGTGTATCTGCCGCACTGG	59.54	55	4	TGCATTCCGGATGTGAGTCC	60.11	55	3.85
BolSSR000692	947	C01	AT	AT	2	7	2954785	2954798	14	1	199	TCTTGAGAAGAATGAGCTCACTCC	60.08	45.83	3.85	TCAAGAATCTCCGAGCCACG	59.83	55	4.94
BolSSR000693	950	C01	A	T	1	12	2959066	2959077	12	1	149	CAATCTGTTTTTGTTTCCCACTGC	59.73	41.67	4.4	TACTTGCCAAGACCAAACGC	59.05	50	4.84
BolSSR000694	955	C01	ATC	ATC	3	5	2969100	2969114	15	1	160	TGCAACCTTTTGAAAGAGAGGG	59.04	45.45	4.3	AGCTGGTCAAAGTCAGACGC	60.6	55	5.19
BolSSR000695	956	C01	A	T	1	21	2969275	2969295	21	1	188	TCGTCTCTCTTTCTTTTCTCGC	58.43	45.45	5.03	GGGGAGGATTCAGATTGAGAGG	59.63	54.55	3.69
BolSSR000696	957	C01	AC	TG	2	8	2969525	2969540	16	1	170	AGCTGAGATCGAGTTTGGGG	59.46	55	4.96	CCCCACCCCACAAATTAAGG	58.43	55	2.69
BolSSR000697	958	C01	AT	TA	2	7	2974994	2975007	14	1	112	TCTAGTGGTGTGTATTTTGTTTTAAGC	58.65	33.33	3.09	CCGTGACTAAGTGCGAGTCC	60.46	60	3.85
BolSSR000698	959	C01	A	A	1	13	2976204	2976216	13	1	179	CTTTGGCCATTGTGTCTCGC	60.11	55	5.03	AAGATCCATCAAAAGAAATCCAAGC	58.36	36	4.01
BolSSR000699	960	C01	AG	CT	2	12	2979966	2979989	24	1	162	TTACGCTCGTCTCCTCCTCC	60.75	60	4.3	TCTTCCTGACTGTGAGCTGC	59.68	55	5.25
BolSSR000700	961	C01	A	A	1	12	2985998	2986009	12	1	100	CAGTTTACATCACTATGAGGTGGC	59.43	45.83	5.01	TAACACATGGTCGAAGGTCGG	60.07	52.38	4.79
BolSSR000701	962	C01	A	T	1	12	2987418	2987429	12	1	151	AGAAGACAAACCCCTAGCAGG	59.37	52.38	4.85	ACACTTGTGAGAGGTTTGTGC	58.98	47.62	4.57
BolSSR000702	964	C01	ATC	GAT	3	7	2992889	2992909	21	1	190	TCATCATCCTACACACAACTCCC	59.8	47.83	4.3	AGTGGAGAGAAGAAAAGAGAGAGC	59.78	45.83	4.09
BolSSR000703	966	C01	A	T	1	13	3001430	3001442	13	1	111	TGTCTTTTTGTGAGCGTGTTCC	59.9	45.45	3.62	ACAAGGTGAGAAAGAAAGAACAAGG	59.64	40	3.61
BolSSR000704	968	C01	AAAG	TCTT	4	5	3006371	3006390	20	1	119	TCTTTTCCATGGTCAGGGGG	59.3	55	5.4	GGAGGTTCTAATTGATGGACTTGC	59.66	45.83	4.01
BolSSR000705	969	C01	A	T	1	13	3007990	3008002	13	1	127	TTACACTGTTCACGGACCCC	59.61	55	4.95	GGGAGTTTTAGGCTATGATTATCCC	58.82	44	3.85
BolSSR000706	970	C01	A	A	1	13	3009719	3009731	13	1	143	AGCCGATTTAAATCAACTTATGTGG	58.2	36	4.17	GTGGCACCTAGACAACAAAGG	59.12	52.38	3.11
BolSSR000707	971	C01	A	T	1	15	3018589	3018603	15	1	129	AGAGACTAACAACAAAGAATGTCTAGC	59.4	37.04	3.42	GCACTTTACTTGTCAATACAGACCC	60.11	44	4.46
BolSSR000708	973	C01	A	A	1	15	3019104	3019118	15	1	158	AGAGTTTGTGTTCTTGGATTGCG	60	43.48	4.85	TTGAAGTTGAAACGACGGCG	59.7	50	6.46
BolSSR000709	974	C01	A	T	1	12	3032429	3032440	12	1	133	AACCAGCCGAGTTGTACAGG	59.97	55	4	TGAGCTGCACATCTCACTCG	60.11	55	4.18
BolSSR000710	975	C01	AG	CT	2	9	3036801	3036818	18	1	159	GCCGGAAATCATCAACGACC	59.62	55	4.79	GGGATTCGGAAGGTGAAACG	58.92	55	3.6
BolSSR000711	976	C01	AG	CT	2	8	3037395	3037410	16	1	139	TGAGGATTGCACGATGGAGG	59.82	55	4.3	TCGATCTCGTTTCTAACAAGATCC	58.42	41.67	3.36
BolSSR000712	977	C01	A	T	1	14	3038820	3038833	14	1	172	AGTCATGCGTTTGTCTCTAAGG	58.41	45.45	2.69	CATCGCCTGTGACATGTTGC	60.18	55	4.17
BolSSR000713	978	C01	A	T	1	16	3042079	3042094	16	1	201	TTCAGTAGTGCTTGTGGGCC	60.25	55	5.8	AGTTGCTTTTCTCCGACATGG	58.85	47.62	3.66
BolSSR000714	979	C01	AAT	TTA	3	5	3042860	3042874	15	1	132	GCGCGTAACTCGGATTAAACC	60.01	52.38	3.27	CAAGGATCGCATATTCGCCC	59.2	55	6.13
BolSSR000715	980	C01	AAATC	TTTGA	5	7	3043343	3043377	35	1	171	TGGTAGCAAGGTCCATGTCG	59.75	55	4.35	GCGACGGAAACCTAAATCCC	58.99	55	3.85
BolSSR000716	981	C01	AAT	TAA	3	5	3050475	3050489	15	1	133	TGTATCTTGCATGCAAATTGTGG	58.5	39.13	4.17	TTCGAGACAGGCATCCTTCC	59.46	55	3.46
BolSSR000717	982	C01	A	T	1	12	3056042	3056053	12	1	132	ATAAAACAATGGAAGCTTAGACTTGG	58.17	34.62	3.61	TGTACCACTTACAGTCCCCG	58.74	55	5.73
BolSSR000718	983	C01	AG	GA	2	14	3057461	3057488	28	1	143	AGGAGAGCTAAGCTGAAGAGG	58.61	52.38	3.69	AACCCGATCCCAAATACCCG	59.82	55	5.28
BolSSR000719	985	C01	AG	GA	2	15	3069254	3069283	30	1	147	GGAAAGTGAGATAGTGGTAAACTGG	59.12	44	4	GAAAGAGGTGCCCAAGAAGC	59.12	55	3.86
BolSSR000720	986	C01	A	T	1	15	3076322	3076336	15	1	189	GTCAATATGCAGGAAGAGCTGG	59.12	50	4.85	AGGATGACCCTAGCGAGAGG	60.18	60	3.69
BolSSR000721	987	C01	A	T	1	12	3078844	3078855	12	1	149	AAGAGATGTTCATGTGATTGTTGC	58.29	37.5	4.17	ATCTGGCATACCTTCCACCG	59.53	55	4.94
BolSSR000722	988	C01	A	T	1	12	3090360	3090371	12	1	160	GTTTCAATCGCCAAAATCGCC	59.35	47.62	5.54	TCTATGGGTGTTTGTGGATTTGG	58.91	43.48	3.28
BolSSR000723	989	C01	A	A	1	12	3095877	3095888	12	1	170	GGTTTGACAAATAGCGGTCCG	59.87	52.38	4.79	GTGTTGCCTTGGTTTGGTGG	60.18	55	4.61
BolSSR000724	990	C01	AG	TC	2	18	3096624	3096659	36	1	155	AGCAGCGGAAGACATTAGGG	59.82	55	3.53	ATTTGGATAGTGGATGGTGTGG	58.1	45.45	4.17
BolSSR000725	991	C01	AAG	CTT	3	5	3097685	3097699	15	1	164	CTCCCAGCATCGATCGTACC	60.04	60	3.34	TACCTCCGGATCGAGCTTCC	60.82	60	3.46
BolSSR000726	992	C01	A	T	1	12	3097946	3097957	12	1	158	GTGGTTACACAGTAAATCTAGGGC	59.13	45.83	5.19	TCACATTTGTACCAGACTCTGC	58.34	45.45	4.26
BolSSR000727	993	C01	A	T	1	12	3100151	3100162	12	1	182	AGAAGGAACACGAAACCATCC	58.22	47.62	3.51	GAAGGTAAGCCAGCGTTTCC	59.2	55	3.13
BolSSR000728	994	C01	AG	GA	2	8	3100586	3100601	16	1	141	TCGTTCCTTGAGGTTAGAAGAGC	60.06	47.83	4.09	GGGTTTGAGGCAAGCAAATCG	60.67	52.38	3.34
BolSSR000729	996	C01	A	T	1	14	3106275	3106288	14	1	187	TTCCGATCTCCTCCGTTTCG	59.55	55	3.46	CCCAAAAGCAAACGCCAACC	61.16	55	3.77
BolSSR000730	997	C01	A	A	1	14	3106293	3106306	14	1	131	GTCAAACAACATACCTAGCTGATCC	59.71	44	3.36	CCCAAAAGCAAACGCCAACC	61.16	55	3.77
BolSSR000731	998	C01	A	A	1	13	3110022	3110034	13	1	141	ACACTACACCTCGGATTAGCG	59.6	52.38	4.26	ACGAGATCGGGAGTGAGACG	61.09	60	4.18
BolSSR000732	999	C01	AAC	TTG	3	7	3110307	3110327	21	1	150	TCAACGATGCCTCCGTTTCC	60.67	55	3.13	TCACATTGTCGGAATCTGAATCC	58.81	43.48	3.01
BolSSR000733	1001	C01	AG	CT	2	9	3120129	3120146	18	1	113	TCCATGGTCAAGCTCGATCC	59.53	55	3.36	TCCGATAGCCATTCACGTCG	59.97	55	5.12
BolSSR000734	1002	C01	AG	CT	2	7	3120190	3120203	14	1	136	TCGACGTGAATGGCTATCGG	59.97	55	4.18	GGTCAGAGGTTCGGCTTCC	60.08	63.16	3.46
BolSSR000735	1005	C01	AT	AT	2	13	3132671	3132696	26	1	113	TCTTCTTGTATAATATCATGCTGAGGG	58.68	37.04	4.3	CTAAGAATACCGATAGAAACATCTTGC	58.3	37.04	4.01
BolSSR000736	1006	C01	AT	TA	2	12	3134327	3134350	24	1	185	CACGACAGAGTAACTTATATCGACC	58.87	44	4.79	TGCTTATACTTCTCTGTTTGAGTTTGG	59.83	37.04	3.28
BolSSR000737	1009	C01	AT	AT	2	7	3140537	3140550	14	1	133	ACACAAGGTAGTTAGTTAGCTAAGG	58.07	40	2.69	AAACTAACGTGCAGTATTAGAATGC	58.23	36	3.56
BolSSR000738	1010	C01	AG	GA	2	9	3142615	3142632	18	1	190	CTCCACCATCTCCACCATCC	59.53	60	3.51	GTTTATCGGTGGTGGCAAGC	59.83	55	4.01
BolSSR000739	1011	C01	AATT	AATT	4	8	3143301	3143332	32	1	206	GGTCAACCGGTGGTTTGACC	61.45	60	4.02	GTCAGAACGCCTTTCGAACG	59.84	55	3.95
BolSSR000740	1012	C01	A	A	1	15	3144387	3144401	15	1	153	TTGGTATCAGAGCGGGTTCC	59.46	55	3.62	AGTAATTACTGGACAGAATGGTGC	58.81	41.67	5.01
BolSSR000741	1013	C01	A	A	1	13	3147377	3147389	13	1	173	TCAGAGATTGCGTGGGATGG	59.82	55	3.51	TTAACTCATGTCGCTCCCCC	59.46	55	5.4
BolSSR000742	1014	C01	AG	GA	2	9	3148167	3148184	18	1	190	CTCCACCATCTCCACCATCC	59.53	60	3.51	GTTTATCGGTGGTGGCAAGC	59.83	55	4.01
BolSSR000743	1015	C01	AATT	AATT	4	8	3148853	3148884	32	1	206	GGTCAACCGGTGGTTTGACC	61.45	60	4.02	GTCAGAACGCCTTTCGAACG	59.84	55	3.95
BolSSR000744	1017	C01	ACC	CAC	3	7	3151292	3151312	21	1	126	CCCTCTCCCCTTTCCTCTCC	60.69	65	3.71	AAGTGTCTCCCGCCTTAACC	59.68	55	2.85
BolSSR000745	1018	C01	AAAC	TTGT	4	5	3155057	3155076	20	1	189	TGCAGATGTCCAGAACAACG	58.49	50	4.1	CGTACTCTCGGGAATACGGC	60.04	60	5.68
BolSSR000746	1019	C01	A	T	1	12	3156097	3156108	12	1	128	TTATGATGATATCAAAACTTGCCACC	58.28	34.62	4.61	GTACTTAGGCGCTAGTCGGG	59.69	60	5.14
BolSSR000747	1020	C01	A	T	1	13	3158734	3158746	13	1	123	AGAGAGGTATAAAGACGGCGC	59.66	52.38	6.53	TCCATTTGTTGGTTTTGGATTGG	58.29	39.13	3.16
BolSSR000748	1021	C01	AGG	CTC	3	7	3166758	3166778	21	1	104	AACCAGCTTTGAGGCCATGG	60.9	55	3.66	GACTCCACATGTTGTTTGAGGG	59.45	50	4.3
BolSSR000749	1022	C01	AT	TA	2	15	3170689	3170718	30	1	139	TGTTGTCACACCACCTGACG	60.46	55	4.35	TTCACAGCGGTCTTTGGTGG	60.82	55	4.61
BolSSR000750	1023	C01	AACCG	TTCGG	5	4	3173427	3173446	20	1	143	CCAAACCATATCCAAATCCTACGG	59.48	45.83	4.02	ACGAGGCCTGTGCAATATGG	60.46	55	2.74
BolSSR000751	1024	C01	A	A	1	14	3176962	3176975	14	1	191	CACGTGTTACCGACTGTTACC	58.95	52.38	2.85	TCTGTTTGCCGAAGACAACC	58.69	50	3.77
BolSSR000752	1025	C01	A	T	1	23	3177414	3177436	23	1	142	TTCTTACACTGTTCGCGGGC	60.95	55	6.13	CCATTAAAAACCAGCTAACAAAACCC	59.8	38.46	4.11
BolSSR000753	1026	C01	AAAG	AGAA	4	4	3178912	3178927	16	1	160	TCCGCATTTGGCATTTCTTCG	60.14	47.62	3.79	AACAAGCCCCGTCTCAAAGG	60.54	55	3.11
BolSSR000754	1027	C01	AAT	AAT	3	6	3179075	3179092	18	1	178	GAAGTCCCTTTGAGACGGGG	60.04	60	5.73	AAAACGGTATTTGGTGGCGC	60.04	50	6.53
BolSSR000755	1030	C01	A	A	1	14	3198671	3198684	14	1	183	ACTGTTACAGATACCCTAGTGGC	59.29	47.83	5.01	TTGAAAGTTTGTTGGGTCAATTCC	58.58	37.5	3.01
BolSSR000756	1032	C01	AAG	TCT	3	6	3204036	3204053	18	1	192	AAGGGAAGTTGGGATCGTCG	59.75	55	5.12	CCGGATCGGTTTACTGGTCC	60.18	60	4.46
BolSSR000757	1034	C01	AG	CT	2	9	3207703	3207720	18	1	115	ATTTACCGAACAAAGCGCGC	60.45	50	6.86	GCTTCGTCGAGACAGAGAGG	59.9	60	3.69
BolSSR000758	1035	C01	A	T	1	12	3213898	3213909	12	1	145	GTTGGCCATCAGGTAAAAGCC	59.8	52.38	4.35	ATCTCCTAGAAGCAGCACCG	59.25	55	4.94
BolSSR000759	1036	C01	A	T	1	12	3220227	3220238	12	1	174	TTATTGGGATTGCAACAATGTAGC	58.34	37.5	3.58	CCCTGGTATCAGATTCTCTGCC	59.96	54.55	4.85
BolSSR000760	1037	C01	A	A	1	12	3226555	3226566	12	1	193	GCCCAACTCGATTGTAGTGG	58.63	55	4	AGATTACCTTAGCCGCCACC	59.53	55	4.61
BolSSR000761	1038	C01	A	A	1	13	3229874	3229886	13	1	130	GCCCAAAATGATTGCAATGGG	58.98	47.62	4	CCAGGAAACGCAACATTCTCG	60.14	52.38	4.04
BolSSR000762	1039	C01	A	T	1	12	3230142	3230153	12	1	180	AGGGGAGGCTGCAGTATCG	61.14	63.16	2.92	CCCCTCCGAAGCAGTATCC	59.25	63.16	2.59
BolSSR000763	1040	C01	A	T	1	22	3230276	3230297	22	1	129	CGGTATGTGGTTTCCAAGCC	59.19	55	4.35	TCACACAAGCTGAAGAAGAAACC	59.37	43.48	3.27
BolSSR000764	1042	C01	A	A	1	12	3234666	3234677	12	1	193	GCCCAACTCGATTGTAGTGG	58.63	55	4	AGATTACCTTAGCCGCCACC	59.53	55	4.61
BolSSR000765	1043	C01	A	A	1	13	3237985	3237997	13	1	130	GCCCAAAATGATTGCAATGGG	58.98	47.62	4	CCAGGAAACGCAACATTCTCG	60.14	52.38	4.04
BolSSR000766	1044	C01	A	T	1	13	3238253	3238265	13	1	181	AGGGGAGGCTGCAGTATCG	61.14	63.16	2.92	CCCCTCCGAAGCAGTATCC	59.25	63.16	2.59
BolSSR000767	1045	C01	A	T	1	22	3238388	3238409	22	1	129	CGGTATGTGGTTTCCAAGCC	59.19	55	4.35	TCACACAAGCTGAAGAAGAAACC	59.37	43.48	3.27
BolSSR000768	1047	C01	A	A	1	12	3242803	3242814	12	1	193	GCCCAACTCGATTGTAGTGG	58.63	55	4	AGATTACCTTAGCCGCCACC	59.53	55	4.61
BolSSR000769	1048	C01	A	A	1	13	3246122	3246134	13	1	130	GCCCAAAATGATTGCAATGGG	58.98	47.62	4	CCAGGAAACGCAACATTCTCG	60.14	52.38	4.04
BolSSR000770	1049	C01	A	T	1	13	3246390	3246402	13	1	181	AGGGGAGGCTGCAGTATCG	61.14	63.16	2.92	CCCCTCCGAAGCAGTATCC	59.25	63.16	2.59
BolSSR000771	1050	C01	A	T	1	22	3246525	3246546	22	1	129	CGGTATGTGGTTTCCAAGCC	59.19	55	4.35	TCACACAAGCTGAAGAAGAAACC	59.37	43.48	3.27
BolSSR000772	1052	C01	A	T	1	12	3250342	3250353	12	1	113	AAATCATATTTTCCTGCCAAACCG	58.58	37.5	4.44	GATATGCGATTTTGGGGCCG	59.76	55	6.13
BolSSR000773	1053	C01	A	A	1	12	3250918	3250929	12	1	193	GCCCAACTCGATTGTAGTGG	58.63	55	4	AGATTACCTTAGCCGCCACC	59.53	55	4.61
BolSSR000774	1054	C01	A	A	1	13	3254237	3254249	13	1	130	GCCCAAAATGATTGCAATGGG	58.98	47.62	4	CCAGGAAACGCAACATTCTCG	60.14	52.38	4.04
BolSSR000775	1055	C01	A	T	1	12	3254505	3254516	12	1	180	AGGGGAGGCTGCAGTATCG	61.14	63.16	2.92	CCCCTCCGAAGCAGTATCC	59.25	63.16	2.59
BolSSR000776	1056	C01	A	T	1	19	3254639	3254657	19	1	126	CGGTATGTGGTTTCCAAGCC	59.19	55	4.35	TCACACAAGCTGAAGAAGAAACC	59.37	43.48	3.27
BolSSR000777	1058	C01	AAAC	TTTG	4	4	3257362	3257377	16	1	119	AGACGAGATTCTTACACTCTTTGG	58.28	41.67	3.28	ACAAGCTCTCCCACAGAAGC	59.96	55	3.86
BolSSR000778	1059	C01	A	T	1	15	3257971	3257985	15	1	121	TGCTCTAAGTGGTGGTTGGG	59.6	55	4.12	AGAAAACATGGGTCCTGTTGC	59.04	47.62	4.17
BolSSR000779	1060	C01	AAGAG	AGAGA	5	5	3260771	3260795	25	1	212	TAAACATGGGCAGGTGGTGG	60.25	55	4.61	TGTGGTGGATAAAGTACTTAAAATTGC	58.7	33.33	3.56
BolSSR000780	1063	C01	AT	AT	2	16	3272503	3272534	32	1	199	TCAATCAGATTTTTGGAGCAATTGG	58.83	36	3.16	AGTTCAGATAGAGGTTGCCTGC	60.09	50	4.85
BolSSR000781	1064	C01	A	T	1	12	3276640	3276651	12	1	134	TCTCCATCATCTCAGGTCAAGC	59.57	50	4.01	AGCATTTCAAACAAGCACAAGC	59.13	40.91	4.01
BolSSR000782	1065	C01	A	T	1	32	3278611	3278642	32	1	111	GTTCCCACGTCTTTCTTGGC	59.41	55	4.52	TGCCGATCTGTAGAACGTGG	59.83	55	4.94
BolSSR000783	1067	C01	AT	AT	2	16	3286531	3286562	32	1	199	TCAATCAGATTTTTGGAGCAATTGG	58.83	36	3.16	AGTTCAGATAGAGGTTGCCTGC	60.09	50	4.85
BolSSR000784	1068	C01	A	T	1	12	3290668	3290679	12	1	134	TCTCCATCATCTCAGGTCAAGC	59.57	50	4.01	AGCATTTCAAACAAGCACAAGC	59.13	40.91	4.01
BolSSR000785	1069	C01	A	T	1	32	3292639	3292670	32	1	111	GTTCCCACGTCTTTCTTGGC	59.41	55	4.52	TGCCGATCTGTAGAACGTGG	59.83	55	4.94
BolSSR000786	1071	C01	AT	AT	2	16	3300559	3300590	32	1	199	TCAATCAGATTTTTGGAGCAATTGG	58.83	36	3.16	AGTTCAGATAGAGGTTGCCTGC	60.09	50	4.85
BolSSR000787	1072	C01	A	T	1	12	3304696	3304707	12	1	134	TCTCCATCATCTCAGGTCAAGC	59.57	50	4.01	AGCATTTCAAACAAGCACAAGC	59.13	40.91	4.01
BolSSR000788	1073	C01	A	T	1	32	3306667	3306698	32	1	111	GTTCCCACGTCTTTCTTGGC	59.41	55	4.52	TGCCGATCTGTAGAACGTGG	59.83	55	4.94
BolSSR000789	1074	C01	AT	AT	2	7	3311854	3311867	14	1	136	CCACTGTATGGGTCAGGTACG	59.86	57.14	3.67	CTCAAACCTGAGCTGGGCC	60.68	63.16	5.8
BolSSR000790	1076	C01	AT	AT	2	10	3325837	3325856	20	1	161	TCAATCAGATTTTTGGAGCAATTGG	58.83	36	3.16	TCACTGGTTTTTGTAGACTACGG	58.38	43.48	4.02
BolSSR000791	1077	C01	A	T	1	12	3329923	3329934	12	1	134	TCTCCATCATCTCAGGTCAAGC	59.57	50	4.01	AGCATTTCAAACAAGCACAAGC	59.13	40.91	4.01
BolSSR000792	1078	C01	A	T	1	23	3331898	3331920	23	1	120	CTGTTCCCACGTCTTTCTTGG	59.13	52.38	3.61	TATCGGGTAAAGTGCCCACG	59.82	55	4.94
BolSSR000793	1079	C01	A	A	1	13	3334993	3335005	13	1	104	AGCAAGGTTTTTGTTCCCACG	59.86	47.62	4.94	TACTTTCGAGGTGGACGTGG	59.4	55	4.94
BolSSR000794	1080	C01	A	A	1	12	3339181	3339192	12	1	152	TCGAAATAACAAGTACTCGTTTCCG	59.66	40	4.3	AAAACCGGGTCCATCACTCC	59.96	55	3.85
BolSSR000795	1081	C01	A	T	1	13	3339585	3339597	13	1	157	CTTCCAGCGCGAATTGAACC	60.18	55	3.62	AGCCAAAACCCCAAGTTAAGG	58.67	47.62	2.69
BolSSR000796	1083	C01	AT	AT	2	10	3354957	3354976	20	1	161	TCAATCAGATTTTTGGAGCAATTGG	58.83	36	3.16	TCACTGGTTTTTGTAGACTACGG	58.38	43.48	4.02
BolSSR000797	1084	C01	A	T	1	12	3359043	3359054	12	1	134	TCTCCATCATCTCAGGTCAAGC	59.57	50	4.01	AGCATTTCAAACAAGCACAAGC	59.13	40.91	4.01
BolSSR000798	1085	C01	A	T	1	23	3361018	3361040	23	1	120	CTGTTCCCACGTCTTTCTTGG	59.13	52.38	3.61	TATCGGGTAAAGTGCCCACG	59.82	55	4.94
BolSSR000799	1086	C01	A	A	1	13	3364113	3364125	13	1	104	AGCAAGGTTTTTGTTCCCACG	59.86	47.62	4.94	TACTTTCGAGGTGGACGTGG	59.4	55	4.94
BolSSR000800	1087	C01	A	A	1	12	3368301	3368312	12	1	152	TCGAAATAACAAGTACTCGTTTCCG	59.66	40	4.3	AAAACCGGGTCCATCACTCC	59.96	55	3.85
BolSSR000801	1088	C01	A	T	1	13	3368705	3368717	13	1	157	CTTCCAGCGCGAATTGAACC	60.18	55	3.62	AGCCAAAACCCCAAGTTAAGG	58.67	47.62	2.69
BolSSR000802	1089	C01	AAG	TTC	3	5	3375299	3375313	15	1	160	AGACTGCGATTGATGCTCCG	60.53	55	4.63	GGCGTCCCTTGAACAATTGC	60.39	55	3.56
BolSSR000803	1090	C01	A	T	1	15	3378958	3378972	15	1	115	CACAATAACTCACTGTTTTGTGGC	59.26	41.67	5.01	GCAAAGGTAGGCCAGAAACC	59.11	55	3.27
BolSSR000804	1091	C01	AGG	GGA	3	5	3386388	3386402	15	1	100	GACTCCACATGTTGTTTGAGGG	59.45	50	4.3	CAAGAAACCAGCTTTGAGGCC	60	52.38	5.19
BolSSR000805	1093	C01	A	T	1	12	3387559	3387570	12	1	208	TCTTTGCTATGTTGATGGAGGG	58.11	45.45	4.3	CCATAAAAGAAAACAAAACCAATACGG	58.51	33.33	4.02
BolSSR000806	1095	C01	ATC	GAT	3	5	3389496	3389510	15	1	111	AGCCGAAGCCCTAATCTTACG	59.93	52.38	3.18	CCTTGGCCAAAATCGTCTGC	60.11	55	4.26
BolSSR000807	1096	C01	AAC	GTT	3	6	3395254	3395271	18	1	164	TCGACGACGAAAGAGTCAGC	60.11	55	4.26	TTCTTCGCTCACATCCTCCC	59.46	55	4.3
BolSSR000808	1097	C01	AT	AT	2	9	3401803	3401820	18	1	192	AGTTGGAAAATCATTTACACCAGC	58.22	37.5	4.85	GAAAATGCTGGAGCTTCTGGG	59.52	52.38	4.45
BolSSR000809	1098	C01	AT	AT	2	9	3404887	3404904	18	1	192	GAAAATGCTGGAGCTTCTGGG	59.52	52.38	4.45	AGTTGGAAAATCATTTACACCAGC	58.22	37.5	4.85
BolSSR000810	1099	C01	A	T	1	12	3411421	3411432	12	1	123	TCGTAGACGGCAAAATAATTATTGG	58.05	36	3.16	TGTGTAAATGCAGAAAACAGTAGC	58.24	37.5	3.58
BolSSR000811	1100	C01	A	T	1	15	3414187	3414201	15	1	148	TGGAGCCATGACCTCAAAGC	60.32	55	3.51	ATGCTCTTCGGAGAATCGGC	60.25	55	5.54
BolSSR000812	1101	C01	A	T	1	13	3418128	3418140	13	1	121	TCCTTGCTGAAAAGGTATTGTCG	59.25	43.48	4.35	CAATAGCAGGAATGGATCTGTGG	59.18	47.83	4.17
BolSSR000813	1102	C01	A	T	1	14	3439121	3439134	14	1	100	CAAAATTTGGAACCGCAGATGC	59.59	45.45	3.91	AAGGCACACTAGATTCAAGCC	58.28	47.62	4.35
BolSSR000814	1103	C01	AGG	GGA	3	5	3441415	3441429	15	1	100	GACTCCACATGTTGTTTGAGGG	59.45	50	4.3	CAAGAAACCAGCTTTGAGGCC	60	52.38	5.19
BolSSR000815	1105	C01	A	T	1	12	3442586	3442597	12	1	208	TCTTTGCTATGTTGATGGAGGG	58.11	45.45	4.3	CCATAAAAGAAAACAAAACCAATACGG	58.51	33.33	4.02
BolSSR000816	1107	C01	A	A	1	16	3445023	3445038	16	1	154	TTAGTTGGACACAATCAGATTTAAAGG	58.21	33.33	3.11	TTTAAACCCTCCCACGATTACG	58.4	45.45	3.18
BolSSR000817	1108	C01	AAC	GTT	3	5	3451377	3451391	15	1	176	AGTCAAGAAGGTCGTCGACG	59.76	55	5.12	TTCTTCGCTCACATCCTCCC	59.46	55	4.3
BolSSR000818	1110	C01	A	A	1	18	3458716	3458733	18	1	138	GGAATGTCCGTCAGAATATCGC	59.27	50	4.58	CATTGTCCTATCGTGCATGGC	59.73	52.38	4.4
BolSSR000819	1112	C01	A	A	1	32	3462759	3462790	32	1	159	AAGTTGCATTTCAATGTAAAACAGC	58.05	32	4.4	TCTGCAAACTAGATGAGACATGC	58.81	43.48	4.06
BolSSR000820	1113	C01	A	T	1	19	3463521	3463539	19	1	130	GTGTTTTATGATGATGATGACGTCG	58.88	40	5.12	TCCAATACACTGTAAAAGGCGC	59.25	45.45	6.53
BolSSR000821	1114	C01	AC	TG	2	7	3463586	3463599	14	1	133	GTGTTTTATGATGATGATGACGTCG	58.88	40	5.12	TGTTCCAATACACTGTAAAAGGCG	59.79	41.67	5.52
BolSSR000822	1119	C01	A	T	1	18	3478383	3478400	18	1	130	GCGTCACTTTCGTTACACGG	59.84	55	4.94	GGGGAATATTTACCACAGGGGG	60.16	54.55	5.4
BolSSR000823	1121	C01	AAT	ATA	3	5	3498894	3498908	15	1	128	CTTTAGAGCGACAATGTGATTGC	58.66	43.48	3.56	GGTCACGTTTATCTCGCTCG	58.81	55	5.03
BolSSR000824	1122	C01	AG	AG	2	7	3499359	3499372	14	1	130	GGTGGAGTCAGTGATTAGCCG	60.47	57.14	5.52	TTAAAAAGCTTCGAGCCCCG	58.84	50	5.73
BolSSR000825	1126	C01	AT	AT	2	13	3518743	3518768	26	1	170	ACCGAACACACATACAAGGC	58.48	50	4.35	CTATCACTTTAGATGCAAGCTTTCC	58.28	40	3.13
BolSSR000826	1127	C01	A	A	1	15	3519570	3519584	15	1	157	CGCCTAAAATAACCGGTCGC	59.7	55	5.19	GCTAATGGATATGGGTTCTTTTTGC	59.01	40	3.68
BolSSR000827	1128	C01	A	A	1	16	3535022	3535037	16	1	139	GAGCACACCGAAAGTCAAGC	59.76	55	4.01	CGGTTCGTATCGATCGATGG	58.4	55	3.51
BolSSR000828	1129	C01	AAT	AAT	3	5	3538067	3538081	15	1	134	GTCTGTATCGGTCTGGCTCC	59.61	60	4.7	GTCTTAATGGTTGCAGCCACC	59.8	52.38	4.61
BolSSR000829	1130	C01	A	A	1	20	3538180	3538199	20	1	150	AAGTGATCAGGGCTTGGTGG	59.96	55	4.61	CCTCCCTTTCTTCTCGCTCC	59.82	60	4.7
BolSSR000830	1132	C01	AT	AT	2	7	3541737	3541750	14	1	154	CTCTTGTCCCTGGCTCAAGG	60.04	60	3.61	AGGTGATGACTCGTGACAGG	59.11	55	4
BolSSR000831	1133	C01	C	G	1	33	3548943	3548975	33	1	138	ACTTCAGCAAACATAGGTGCG	59.19	47.62	5.34	GATGTTTCCTTGCGACAGCC	59.83	55	4.85
BolSSR000832	1134	C01	AAG	AAG	3	8	3550214	3550237	24	1	177	AGCGATAAAGCCATGGACGG	60.53	55	4.79	GCTTTCACCAACAGTGCAGG	59.97	55	4.85
BolSSR000833	1135	C01	A	A	1	18	3550996	3551013	18	1	102	AGAGTAACTCTAGGTTCGGTCC	58.38	50	4.46	GATGGATGGTCATCAGAGATTAGC	58.82	45.83	3.09
BolSSR000834	1136	C01	A	A	1	14	3553015	3553028	14	1	100	AGTCGCAAAAACAAGTTTGATGC	59.45	39.13	3.91	TGATGTGTAAGAGCTTGCTTGG	58.92	45.45	3.61
BolSSR000835	1137	C01	AAG	AAG	3	7	3553991	3554011	21	1	122	GTGAGGCAAGGTCACTGAGG	60.32	60	3.86	ATGCAGGTGGTGATGATCCC	59.82	55	3.85
BolSSR000836	1138	C01	A	A	1	12	3556822	3556833	12	1	154	GGACGTACACACACATCATTGC	60.16	50	3.56	ACTATTCAGCTCCGTAAATGGGG	60.18	47.83	4.96
BolSSR000837	1139	C01	A	A	1	18	3558199	3558216	18	1	211	CCAAAATGAACCGTATGGACCG	59.9	50	4.79	GGGGATGGAAAACACTAAGCC	58.9	52.38	4.35
BolSSR000838	1140	C01	A	A	1	14	3562751	3562764	14	1	153	TTCGATCGATGATCAGAAGCG	58.35	47.62	4.68	CTTGTTGGGTAGGGGGTTGG	60.25	60	3.77
BolSSR000839	1141	C01	A	T	1	12	3566473	3566484	12	1	154	ACTATGAGTTTGACCGGTGGG	59.72	52.38	4.61	TCGTTTGTCCGTTTTTGGGC	59.9	50	5.36
BolSSR000840	1144	C01	A	A	1	12	3576918	3576929	12	1	145	GCTCTTTGGGTTTGTTCTTCTGG	60.24	47.83	3.86	GCATGGTTGATTTGAAGTCATTTAGC	59.96	38.46	3.09
BolSSR000841	1145	C01	ATC	ATC	3	5	3578215	3578229	15	1	105	GATGAACCTGCGTCTCATGC	59.35	55	4.06	TGCCTTTGCTTCTAATGTGGC	59.45	47.62	5.01
BolSSR000842	1146	C01	A	A	1	21	3578577	3578597	21	1	131	TGAACGCTCAAGTACTCAACG	58.61	47.62	4.1	CTTTCATAGGCTGTTGCGTCG	59.94	52.38	5.12
BolSSR000843	1147	C01	AG	AG	2	9	3579619	3579636	18	1	126	CCACTCTAAGAATCCCGGGC	59.89	60	6.13	TGCTAGTTTCTTTGGCTGCC	58.75	50	4.85
BolSSR000844	1148	C01	AAGAG	CTCTT	5	4	3581342	3581361	20	1	102	TCTTCATACCTGAAAAGAAGAAGTTGC	60.04	37.04	4.17	GTTTCATCCCGCCAGAGACG	61.08	60	4.18
BolSSR000845	1150	C01	A	T	1	17	3588680	3588696	17	1	144	TTTTTACAGTGCGCGGGC	59.36	55.56	6.13	AGAGCAGCATTAACCCAAATATCC	59.17	41.67	2.59
BolSSR000846	1151	C01	A	A	1	17	3588711	3588727	17	1	144	TTTTTACAGTGCGCGGGC	59.36	55.56	6.13	AGAGCAGCATTAACCCAAATATCC	59.17	41.67	2.59
BolSSR000847	1152	C01	A	T	1	12	3591228	3591239	12	1	173	AGCGCATTAATGAACCACGG	59.27	50	4.94	TCCTTCCGCATGAACTCAGG	59.75	55	3.86
BolSSR000848	1153	C01	AAG	GAA	3	6	3599814	3599831	18	1	205	ACTATCACTGAAGTAGAACTCCACC	59.58	44	4.61	CTGCCTCCCTCTCAAACACC	60.32	60	4.16
BolSSR000849	1156	C01	AAG	GAA	3	5	3636279	3636293	15	1	102	GGTCAATCCGCGATCTAGAGG	60.07	57.14	3.69	ATCGCCGACTAGGGTTTTCC	59.82	55	3.13
BolSSR000850	1157	C01	A	T	1	16	3636418	3636433	16	1	136	TAGTCGGCGATTTCAGCAGC	60.81	55	5.25	GGTTCAAACTGAAAAATAGGAGCG	58.85	41.67	5.03
BolSSR000851	1158	C01	A	A	1	16	3637625	3637640	16	1	146	AGTGTCTTCTGTACTAAGTGAGAACC	60.02	42.31	3.62	ATGATGTGGTTCAAGTTTGTTCG	58.14	39.13	3.95
BolSSR000852	1159	C01	AG	TC	2	9	3638350	3638367	18	1	140	GGACTCGTCTATGGCGAACG	60.59	60	3.95	CCCACCGTTTTCTCATTCACC	59.46	52.38	4.02
BolSSR000853	1160	C01	AG	AG	2	10	3638514	3638533	20	1	125	TTTCTCGTTGGTGGTGGTCG	60.53	55	4.79	TTTATTCTCTCCACATTGCACCC	58.98	43.48	4.61
BolSSR000854	1161	C01	AGG	TCC	3	6	3638923	3638940	18	1	176	CTAGAGAAGCAAGGAGGCGG	59.9	60	6.13	ACGTATCTGATCACGAGGCG	59.69	55	5.52
BolSSR000855	1162	C01	AG	AG	2	7	3641510	3641523	14	1	115	CAACCCTATTTTCATTTGCCGC	59.07	45.45	6.53	ACAGCTTCTTTGTTTTCTGTCTCC	59.66	41.67	3.71
BolSSR000856	1163	C01	A	T	1	19	3642492	3642510	19	1	195	TGTTCGTTAGAAATCATCTCCATTAGC	59.78	37.04	3.09	GACTCTGTGGCAAAATCGGC	59.83	55	5.54
BolSSR000857	1164	C01	AG	GA	2	12	3646640	3646663	24	1	120	AGCTTTAGCATGAACAAGTGACG	59.81	43.48	4.35	CGTTCTCCGCCGTAAAAACG	60.18	55	3.6
BolSSR000858	1165	C01	ACG	GAC	3	5	3646760	3646774	15	1	115	GAAGACGGTGGCTACGATCG	60.59	60	3.69	ACGGATCGTTTGGTCCTTCC	60.04	55	3.46
BolSSR000859	1166	C01	AG	CT	2	9	3646931	3646948	18	1	113	AGCAGTGCGAGGTTTCTTCC	60.6	55	3.46	ACACAGTCACGATGAGATTAAAGC	59.37	41.67	3.51
BolSSR000860	1167	C01	AGG	GGA	3	5	3647426	3647440	15	1	159	TTGCGTATCTCATGACCGCG	60.87	55	6.46	ACCAATCACACAGAACCCCC	59.89	55	5.4
BolSSR000861	1168	C01	A	T	1	13	3665024	3665036	13	1	100	AGAAGCAAATTCAGATTGTATATGTCC	58.16	33.33	4.02	ATAATTATGAGTTCAAGACGTCAACCC	59.72	37.04	4.11
BolSSR000862	1169	C01	A	A	1	12	3673388	3673399	12	1	135	TCAGATTTGGATGATGCCAATCC	59.11	43.48	3.01	CGTCGTTTTCCTCAAATCCGG	59.87	52.38	5.14
BolSSR000863	1170	C01	AAC	GTT	3	6	3676259	3676276	18	1	113	TCGTCAACAATCTCAAAGCGG	59.2	47.62	5.52	AAGTATTATTTTGAAGGCAAGGAACC	58.39	34.62	3.62
BolSSR000864	1171	C01	A	A	1	13	3677753	3677765	13	1	143	AGAATTTTAACGTTATTCTCTGGTGC	58.47	34.62	5.01	TGATTCTGTGTAACGTAATGAGTTTCC	59.88	37.04	3.13
BolSSR000865	1172	C01	ATC	CTA	3	5	3678748	3678762	15	1	170	CTTTCTCGCTTGACCTTGGC	59.48	55	4.52	GAACGATGGAATGCAAGAGGC	59.94	52.38	4.7
BolSSR000866	1173	C01	A	A	1	15	3684257	3684271	15	1	100	AGTAATTCTCACGTGTGTTGTGC	59.75	43.48	4.57	GGGGATTTAACAGCACACGG	59.19	55	4.94
BolSSR000867	1176	C01	ATC	GAT	3	5	3699427	3699441	15	1	135	GAGGACATTCTTGACGAAGGC	59	52.38	4.35	CTGCCTCTCTGGTTCCTTGG	60.04	60	3.61
BolSSR000868	1177	C01	AAG	GAA	3	6	3705379	3705396	18	1	150	ACAAAACCTCCTCCTTCAATGG	58.5	45.45	3.16	CACTACTACGATCAACAACGACG	59.46	47.83	5.12
BolSSR000869	1178	C01	AAT	AAT	3	5	3705616	3705630	15	1	106	TTTCTGGATATTAAATTTTGGGAGCC	58.21	34.62	4.7	AATCCTCCTCCTCCTCCTCC	59.43	60	4.3
BolSSR000870	1179	C01	AGG	GGA	3	6	3705646	3705663	18	1	157	TTTCTGGATATTAAATTTTGGGAGCC	58.21	34.62	4.7	AAAAACAAAAAGCAAGGGGCC	58.63	42.86	5.8
BolSSR000871	1180	C01	ATCC	GTAG	4	5	3706364	3706383	20	1	117	GCTTGATGTCTGAAACAATCTAAAGC	59.47	38.46	3.51	CCTGAATCTTGGAGGCTCGC	60.81	60	5.03
BolSSR000872	1181	C01	A	T	1	14	3707362	3707375	14	1	105	CCGCGAAATATGTGGACTTCG	59.74	52.38	3.79	GCAAAAGAAAAGGTGAATGGGC	59.19	45.45	5.36
BolSSR000873	1183	C01	AG	TC	2	8	3709884	3709899	16	1	148	AAAGACAAACCTTGCTCGCC	59.33	50	5.54	GCTACTTCGCCACCACTTCC	61.02	60	3.46
BolSSR000874	1184	C01	AG	TC	2	9	3710551	3710568	18	1	120	TGGTTTTTGAGTGAGCATGTGG	59.64	45.45	4.17	CCAATGTCCCAACTAATCCACC	58.98	50	4.61
BolSSR000875	1185	C01	A	T	1	15	3716166	3716180	15	1	130	AAAGACGACTCTTTCCCGGC	60.32	55	6.13	TTTCTAGTGTGTTATTTGGTGTTTCG	58.59	34.62	3.46
BolSSR000876	1186	C01	AAAAC	AACAA	5	4	3719848	3719867	20	1	144	CTCGTCTGAGTGCTACCACC	59.83	60	4.61	GGTACTGGAGCATCAACAATGG	59.32	50	3.16
BolSSR000877	1187	C01	ACG	CTG	3	5	3721259	3721273	15	1	126	GCTGATTAGAAAGGGCGTGC	59.62	55	5.34	AGGAGATTGCGTTAATAACTGCG	59.44	43.48	5.18
BolSSR000878	1188	C01	AAC	TGT	3	7	3722814	3722834	21	1	151	GTTGTTGCTGCTGTTGTTGC	59.35	50	4.17	CAACTCTTGTTGCAACGTGC	58.81	50	5.34
BolSSR000879	1189	C01	ACG	TGC	3	6	3722901	3722918	18	1	111	TGTTGCTGTTGTTGCTGTGC	60.46	50	4.57	ACAAGGTCAACACCCACAGG	60.11	55	4
BolSSR000880	1190	C01	A	A	1	16	3724209	3724224	16	1	150	AGACTCTACAGTAAAGCAATCAGC	58.58	41.67	4.26	CGAACCTAACTGTCTTTGTGGG	59.19	50	4.61
BolSSR000881	1191	C01	AG	GA	2	7	3724506	3724519	14	1	175	GCACTTGAAACAAAGCCAAAGC	59.97	45.45	3.51	CTTTTGCGATGGTCAGAGGC	59.55	55	4.7
BolSSR000882	1192	C01	AG	AG	2	10	3736545	3736564	20	1	121	TCGACATTGGAGGAGGAATCC	59.24	52.38	3.01	GCCCTTACGTGTCACTCTCC	60.11	60	3.71
BolSSR000883	1193	C01	AC	CA	2	8	3737510	3737525	16	1	199	AGCAGAAATACAAGTTGTTTTTGGC	59.48	36	4.52	TTTTTGGGACTAATCGGATAGCC	58.54	43.48	3.93
BolSSR000884	1195	C01	AT	AT	2	18	3740993	3741028	36	1	141	AGTGACCCAACAAGTTAGTTTGG	59.05	43.48	3.28	TTGCATATCAATTAACAAGGTATGGG	58.05	34.62	4
BolSSR000885	1196	C01	A	T	1	15	3744569	3744583	15	1	147	ACCACTTACAGCATCTCCAACC	60.29	50	3.77	AGTCCTTGGGCCTAGAAAGC	59.38	55	3.51
BolSSR000886	1197	C01	AG	CT	2	24	3756162	3756209	48	1	175	ACATCACAAGCCACACCAGG	60.54	55	4.45	GCCTTCGCTGCATTCTGC	59.9	61.11	4.26
BolSSR000887	1198	C01	AG	CT	2	25	3756693	3756742	50	1	198	TGATGCTTATTTGCTTTTCACCG	58.52	39.13	4.94	GTCTTTTGTGTTATCCATCATCAGC	58.74	40	4.26
BolSSR000888	1199	C01	A	T	1	12	3762001	3762012	12	1	166	AATCTAATATGACTCTGAACCAGCC	58.47	40	4.85	TTGTGGTTTTGGTTTGGGCC	59.75	50	5.8
BolSSR000889	1200	C01	A	A	1	13	3762918	3762930	13	1	121	CATGGATGGTCTTCTACTTGGC	58.79	50	4.52	GACGTTGACAATAGCCTCGC	59.35	55	5.03
BolSSR000890	1201	C01	A	A	1	15	3762939	3762953	15	1	121	CATGGATGGTCTTCTACTTGGC	58.79	50	4.52	GACGTTGACAATAGCCTCGC	59.35	55	5.03
BolSSR000891	1203	C01	A	A	1	16	3766699	3766714	16	1	207	CATCACCCGGTAAGTCGTCC	60.18	60	4.79	GGGAGGACATGTATCACCTTCC	59.9	54.55	3.46
BolSSR000892	1205	C01	AG	AG	2	10	3767753	3767772	20	1	178	TAGTCATGCGCATCAAGAGC	58.42	50	4.09	GAGCTCGCATCAACCATTCC	59.34	55	3.01
BolSSR000893	1206	C01	AG	AG	2	7	3767805	3767818	14	1	129	TCTTGTCATCACGATCCTTGC	58.38	47.62	4.01	GAGATGGCGATTCCGATTGC	59.49	55	3.56
BolSSR000894	1207	C01	AAG	TCT	3	6	3767949	3767966	18	1	134	TCTCCGTACACTTTCTCCGC	59.48	55	5.54	ACACAATCAATTGACGCGGC	60.11	50	6.53
BolSSR000895	1208	C01	AG	CT	2	8	3773073	3773088	16	1	168	GGAAACAGCTATTTCGCGGG	59.62	55	6.13	CGGAGGATAAAACTCTGTTTATCGG	59.54	44	4.18
BolSSR000896	1209	C01	AG	AG	2	11	3773133	3773154	22	1	155	TCTCCTCTCTCTCTCTCTCTCC	58.69	54.55	3.71	CCACCAACGCTGAGAGATCC	60.46	60	3.36
BolSSR000897	1211	C01	AG	TC	2	7	3781087	3781100	14	1	203	TTGATCGAAACTCCTCCGCC	60.11	55	6.13	GAGACCAGCCCATGTGTACG	60.46	60	3.67
BolSSR000898	1212	C01	AG	AG	2	7	3782154	3782167	14	1	157	AACTTGCGCTCTTCTCTCCC	60.04	55	4.3	TACGAAGGCGAGTGGATACG	59.34	55	3.06
BolSSR000899	1214	C01	ATC	TCA	3	5	3799974	3799988	15	1	141	AACTAAGCAAGGAATCTCGATCC	58.3	43.48	3.36	TTAAATTCGAAAGTTTCCGGCG	58.19	40.91	6.46
BolSSR000900	1215	C01	A	A	1	12	3813952	3813963	12	1	131	ATCATTCTGGCAAATCTAGGTCC	58.28	43.48	4.46	ACTCAAACTCCAGCTCCTGC	59.96	55	4.85
BolSSR000901	1216	C01	AAG	AAG	3	5	3815060	3815074	15	1	164	GCCTCTTTAATAGATAAGTGAGTTTGG	58.17	37.04	3.28	TGAACGGCTACGAATAGGGC	59.9	55	5.19
BolSSR000902	1217	C01	A	T	1	12	3816433	3816444	12	1	119	TTTTCTGCTTCAAGACTTCTATTGC	58.33	36	3.56	AACTCCACCGACAGTTTCCG	60.25	55	4.3
BolSSR000903	1218	C01	AC	GT	2	8	3817751	3817766	16	1	156	GTTCCAATGGCGAAGAACTCC	59.53	52.38	3.85	TCATCAGCCCTGTAAGCACG	60.11	55	5.34
BolSSR000904	1219	C01	ACC	CCA	3	6	3832613	3832630	18	1	125	ACGCAAGGAAGGGTTACCG	60	57.89	4.02	CGGGAAAGTGGAAGAGTGGG	60.32	60	4.61
BolSSR000905	1221	C01	AGG	GGA	3	6	3835865	3835882	18	1	143	ATGACTCCATCGCTTAGGGC	59.61	55	5.19	AAGGTCTCCTCTCCACTCCC	59.96	60	4.3
BolSSR000906	1223	C01	A	T	1	16	3836729	3836744	16	1	100	TGATAAAAGAATTGGAGGGTGGC	58.98	43.48	5.01	TCAGCTCTTCTTAACAACGCC	58.59	47.62	5.68
BolSSR000907	1225	C01	A	A	1	15	3849023	3849037	15	1	188	ACTGAGCATACGAAGAAAATCTCC	58.89	41.67	3.71	TGTTTGGTTCTAAAGGGTGTTGC	59.87	43.48	4.17
BolSSR000908	1226	C01	A	A	1	20	3851582	3851601	20	1	181	ACCTACTCACTTAGCTTACTCATCC	59.4	44	3.51	TTGCTTGGTTTAGAGTGTCGG	58.51	47.62	4.79
BolSSR000909	1227	C01	A	T	1	12	3851937	3851948	12	1	105	GGAGAAGACTAAGGAAGACGAGG	59.62	52.17	4.63	GAATCCATCCCTCACAAAACCC	59.24	50	4.11
BolSSR000910	1228	C01	A	T	1	12	3852015	3852026	12	1	165	TGGTTTTGGGTTTTGTGAGGG	59.17	47.62	4.3	CGTAATTTCACCGATGACGTGG	59.97	50	4.94
BolSSR000911	1230	C01	AGG	TCC	3	6	3857370	3857387	18	1	186	GGTTTCCCGAGTCACGTAGC	60.74	60	3.58	GCTCGAGACTGATCTGGTCG	59.97	60	4.79
BolSSR000912	1231	C01	A	A	1	17	3862608	3862624	17	1	169	TGGGACGGCACTGTTCCC	61.95	66.67	3.97	TTTCACACTTCCCCACGTCC	60.18	55	4.79
BolSSR000913	1232	C01	A	A	1	12	3865827	3865838	12	1	135	TCTAAAAACATGTTTGATTCCGCC	58.53	37.5	6.13	AACTTCTAGTTCTCCATGCATACC	58.32	41.67	2.73
BolSSR000914	1233	C01	AACTC	CTCAA	5	4	3867040	3867059	20	1	115	TTCGAGTATGCATGTAGTACTGC	58.39	43.48	4.4	GTGTTACGTTGGGTGTTACGG	59.47	52.38	4.02
BolSSR000915	1234	C01	A	T	1	13	3868568	3868580	13	1	164	TCTCTGTTCCACAATAACTGAAGC	59	41.67	3.86	CCCTGTTGTTGTCTTGAGAGC	59.12	52.38	4.09
BolSSR000916	1235	C01	AG	GA	2	7	3868815	3868828	14	1	151	AGAAGGGACACATGCACACC	60.25	55	4.16	GACCAAGACCGTACGAATGC	59	55	3.56
BolSSR000917	1236	C01	AG	GA	2	8	3868982	3868997	16	1	103	TCGGCATCTTCTTTCCCACC	60.04	55	4.61	GTTGGGTAGCGAAAGGAGGG	60.39	60	4.3
BolSSR000918	1237	C01	A	A	1	18	3870052	3870069	18	1	135	GCAGCCACGTCAATCAACC	59.79	57.89	3.77	AGTTCATCACTGTAGCGCGG	60.46	55	6.46
BolSSR000919	1238	C01	AT	AT	2	10	3872583	3872602	20	1	137	AGCTCATCGTCATAGATTCGC	58.06	47.62	4.7	GATTTTGAGGTACTTTGGCATGC	58.82	43.48	4.06
BolSSR000920	1242	C01	A	T	1	12	3908752	3908763	12	1	184	ACCTGTGAAGGATGAAGGGC	59.67	55	5.19	TGGGAACAAAAACTTGATTTAGTGC	58.95	36	4.4
BolSSR000921	1243	C01	AGG	GGA	3	6	3910594	3910611	18	1	207	CCTTCTCCATAGCTTCGGCC	60.25	60	6.13	AACCCCTCATCTCCCTCTCC	60.03	60	3.71
BolSSR000922	1244	C01	A	A	1	20	3913836	3913855	20	1	186	GCTTCTGGTTTACTCTTGTCTGC	59.81	47.83	4.26	TGATGTTTTTGCTGTCTTATTGGC	58.77	37.5	4.52
BolSSR000923	1246	C01	AG	GA	2	13	3924825	3924850	26	1	197	TTAGGCAAACTCCAAACGGG	58.39	50	5.28	TAAAGAAGACGACACCGCCG	60.39	55	6.46
BolSSR000924	1247	C01	AG	GA	2	8	3926193	3926208	16	1	142	GGCGAAAAGGTCTCTCCAGC	61.02	60	4.85	GAGCGAGGCAGACGAATCG	60.94	63.16	3.34
BolSSR000925	1248	C01	A	T	1	17	3931280	3931296	17	1	142	GTTCTAGTGATTTACGTTCCTACACC	59.47	42.31	4.16	ACTTGGATTAGAAGCGTGGC	58.26	50	5.01
BolSSR000926	1249	C01	AAG	TTC	3	5	3932457	3932471	15	1	140	GAAATGGAGTTGGCACAGGC	59.76	55	4.85	TTGCGCTTCAAGTGACTCCC	60.88	55	4.3
BolSSR000927	1250	C01	AT	TA	2	11	3944727	3944748	22	1	211	CGCTTGCTCTTAAATTTTCTGCC	59.39	43.48	4.85	GTCACCAAAATGTGAACAGTAATACG	59.2	38.46	3.06
BolSSR000928	1251	C01	AG	GA	2	11	3944749	3944770	22	1	215	TTTTCTGCCCTCAGTTTAATTTGG	58.15	37.5	3.28	AAACACTACAATTGTTTGGTCACC	58.34	37.5	4.02
BolSSR000929	1252	C01	AAT	ATA	3	7	3947713	3947733	21	1	148	TCCTTACCATTTCGTCCGTCC	59.79	52.38	4.79	ACACGACACGAGAGAGATGG	59.19	55	3.51
BolSSR000930	1253	C01	AAAT	TATT	4	5	3947757	3947776	20	1	148	TCCTTACCATTTCGTCCGTCC	59.79	52.38	4.79	ACACGACACGAGAGAGATGG	59.19	55	3.51
BolSSR000931	1254	C01	A	A	1	12	3961516	3961527	12	1	144	ACCAAGTGTGTCTTAATTAACCATGG	59.79	38.46	3.66	TGCTAAAAAGTAGTTGAAACCAAACC	58.96	34.62	3.27
BolSSR000932	1255	C01	A	T	1	13	3967998	3968010	13	1	156	GAGATTTTAACCCCACACCTGC	59.51	50	4.85	AGTTCGTACAAGGTTGTTGCC	59.06	47.62	4.52
BolSSR000933	1256	C01	AGG	TCC	3	7	3974574	3974594	21	1	211	TCTCTGGTCACCCCTCTAGC	60.03	60	3.42	AGTGGACCATGGATTGCTGG	60.03	55	4.85
BolSSR000934	1257	C01	A	A	1	12	3979089	3979100	12	1	107	AGTTAGTTCGTGGGCTCAGG	59.39	55	3.86	AGCACGGTTCTTCCTCAGC	60	57.89	4.26
BolSSR000935	1258	C01	C	C	1	25	3979304	3979328	25	1	171	ATCATGCTCACTCGGGAAGC	60.18	55	3.86	GAATAGGGAAGAGGCAGGGC	59.89	60	5.19
BolSSR000936	1259	C01	A	T	1	15	3982655	3982669	15	1	141	ACCGAGAGAAAGTTGTATTTACAAGG	59.35	38.46	3.61	ACTCATTTTAAACAGTGGAGAAACCC	59.96	38.46	4.11
BolSSR000937	1260	C01	C	G	1	22	3982748	3982769	22	1	127	TTTGTCACTGTGGGTTTCTCC	58.35	47.62	3.71	AGAAGATGACTTTTCCATCCCCC	60.05	47.83	5.4
BolSSR000938	1261	C01	AT	AT	2	7	3993262	3993275	14	1	136	TGTGAATAAAATACAAGGACCCTCC	58.82	40	4.3	CCTTCTGTTGCATCTGGAGC	58.91	55	4.7
BolSSR000939	1262	C01	A	T	1	13	3994235	3994247	13	1	162	CACAGATTGAGACATCACATCTATCC	59.35	42.31	2.59	GTCAGAAAGATGAGATGAAAATTCTCC	58.6	37.04	3.71
BolSSR000940	1263	C01	AAG	TTC	3	5	3994656	3994670	15	1	114	TAAACAGGCACCGATCCAGG	59.75	55	4.45	CGTCTCTATTGATCGCTGCG	58.95	55	5.18
BolSSR000941	1265	C01	AAG	GAA	3	5	4007336	4007350	15	1	135	GATCAGAACGGCGTGAGAGC	61.14	60	4.09	CTTGTTGTGCATCTCTCGCG	59.91	55	5.87
BolSSR000942	1266	C01	AG	AG	2	8	4018540	4018555	16	1	167	ATCGAAGGTGACGAAGGAGC	59.83	55	4.7	AGTAAAAGAATAGTCACCACTCATTCC	59.18	37.04	3.01
BolSSR000943	1267	C01	A	A	1	18	4019719	4019736	18	1	145	TTAATCTTTCCGCCACAAAAGC	58.09	40.91	3.51	TGTACGTCACGTTACCGTCC	59.76	55	4.79
BolSSR000944	1269	C01	AG	GA	2	10	4038126	4038145	20	1	111	AGGCTTGCAACCCTAAGTCC	59.96	55	3.85	ACCCTGAAACCACCATCACG	60.25	55	4.35
BolSSR000945	1270	C01	AT	TA	2	10	4039071	4039090	20	1	197	TCAACCTGTTTGACATTCCTACG	58.94	43.48	3.51	GGTCCCATCGTGTTATGTTGC	59.6	52.38	4.17
BolSSR000946	1271	C01	AGAGG	AGAGG	5	4	4045538	4045557	20	1	175	ACCCTAGCGTGATTTGCTCG	60.46	55	5.03	TCAACAAGCTTCTCCCCTGC	60.25	55	4.85
BolSSR000947	1272	C01	AC	CA	2	14	4046002	4046029	28	1	151	TGGGGGATTAGTTTTCTGATGC	58.37	45.45	3.91	ACACTTAGAACACCTCACTTGC	58.53	45.45	4.01
BolSSR000948	1273	C01	AT	AT	2	19	4052561	4052598	38	1	209	CGATACTGGACAACGATACTTGC	59.51	47.83	4.01	GGCTTTTACATCACAAAACATTCACC	60.07	38.46	4.02
BolSSR000949	1274	C01	AT	AT	2	8	4054284	4054299	16	1	158	ATATTGGTAACTTGACGTACAATTGG	58.02	34.62	3.16	TCGCCACCTTCGTCATCG	59.82	61.11	3.84
BolSSR000950	1275	C01	A	T	1	12	4056217	4056228	12	1	155	TGCGAGAATGCTTTTGTGGG	59.4	50	4.61	TACAAACCGCATCTGGACCC	60.04	55	4.46
BolSSR000951	1276	C01	A	T	1	17	4063809	4063825	17	1	132	ACTGACCGTTATATCGCCGC	60.32	55	6.53	GTAACCCATTCACAGCTTCTCC	58.99	50	3.71
BolSSR000952	1278	C01	A	A	1	12	4073575	4073586	12	1	102	TCGTCAAATTAAGTTGGCCATCG	59.87	43.48	3.84	CAGAGTATAGGGACATAATTATGCTGC	59.51	40.74	5.25
BolSSR000953	1279	C01	C	C	1	25	4074100	4074124	25	1	165	GATACGGAGGGAGTAGCTGC	59.4	60	5.25	GGGTCCACAAAAGCCAATTATCC	60.12	47.83	2.59
BolSSR000954	1280	C01	A	T	1	14	4075504	4075517	14	1	202	TGTTTTCGTTGTAGCTTTCGC	58.02	42.86	4.7	ATTGTTGTTTGTTTGGCCAGG	58.08	42.86	4.45
BolSSR000955	1285	C01	A	A	1	20	4084776	4084795	20	1	138	TTGTCGTCGCTATGTCGTCG	60.52	55	5.12	TGTCGTACATTCAGAGCCGG	59.83	55	6.13
BolSSR000956	1286	C01	AACAG	TGTTC	5	4	4092202	4092221	20	1	108	AGATTCCTTACTGTTTGTTCTCTATGC	59.45	37.04	3.14	GCAGACAGAGAAATAAAACATGTGG	58.91	40	4.17
BolSSR000957	1290	C01	ATC	TGA	3	9	4105678	4105704	27	1	145	AGGCACGTAAACTGTTGAAACC	59.64	45.45	3.27	GAACAGCTCTAGCAACGAAGC	59.61	52.38	3.86
BolSSR000958	1291	C01	A	T	1	24	4109990	4110013	24	1	197	ATTTTTCACCGAACTGAACAGC	58.04	40.91	4.4	ATTTTTCACCGAACTGAACAGC	58.04	40.91	4.4
BolSSR000959	1293	C01	A	T	1	16	4110563	4110578	16	1	170	AGGACAGAGAAGAGGACCCC	59.96	60	4.95	AAGAGGTCAATGTCGGAGCC	59.75	55	4.7
BolSSR000960	1294	C01	A	A	1	29	4110926	4110954	29	1	194	TTTGCCTGTTTCAAAACCAAGG	58.4	40.91	3.61	ACCCGTTTCTAGCAAGTATTATGG	58.63	41.67	2.74
BolSSR000961	1296	C01	A	T	1	25	4113129	4113153	25	1	141	TGCTTAGGAAACCTAATTACATAGGC	59	38.46	3.93	ACCACTTGTCCAAGGTGACG	60.18	55	4.35
BolSSR000962	1297	C01	AAC	CAA	3	6	4119909	4119926	18	1	132	GCGGTTTATTTAGGAGAACTACCC	59.19	45.83	3.69	AGAGTGTAGCATTATCACAGTAACC	58.43	40	2.85
BolSSR000963	1298	C01	A	T	1	15	4138812	4138826	15	1	194	TTGCAACATCGATCGAACGC	59.91	50	4.84	TCCCCATCGTTTCATATTCAGC	58.52	45.45	4.26
BolSSR000964	1299	C01	A	A	1	15	4144719	4144733	15	1	154	CAAAGGGGAACTCTAATTTTACTTGC	58.91	38.46	4.01	GCCTGTAAGTGAAGAATAAAAAGGC	58.91	40	4.35
BolSSR000965	1300	C01	AAATC	TGATT	5	4	4144984	4145003	20	1	180	TCGTTTGCAGTGCTCATTCG	59.49	50	3.34	AAGAACTATAATGGCTCGTGGC	58.53	45.45	5.01
BolSSR000966	1303	C01	A	T	1	13	4146534	4146546	13	1	106	GGTTTCAGACATATTAACTGTCCTGC	60.18	42.31	4.85	TGTAGCATGCAAAAATGATGTAGC	58.66	37.5	3.58
BolSSR000967	1305	C01	A	T	1	14	4156249	4156262	14	1	113	TGAATTGCATCACATCCCTATCG	58.93	43.48	2.92	TGAGCGCAGATAGGAAACTTAGG	60.18	47.83	2.69
BolSSR000968	1306	C01	A	T	1	13	4156915	4156927	13	1	191	GTTATTCTTTGTACATTGATGGCCG	59.03	40	6.13	TCCGTATCACCACTTTGGGC	60.04	55	5.36
BolSSR000969	1307	C01	A	A	1	17	4164559	4164575	17	1	129	GCTTTCATTTGATCGTCGTTAAACC	59.72	40	3.27	TAACAATCCGACCAGACCCG	59.47	55	5.28
BolSSR000970	1308	C01	A	A	1	14	4164853	4164866	14	1	125	CGGTAACACAAGAAGCGACG	59.57	55	5.12	TCGTAATCATCAATCTCTTCCTTCC	58.48	40	3.46
BolSSR000971	1309	C01	A	T	1	12	4165277	4165288	12	1	160	TACTGGTATGTGCCCTCAGC	59.17	55	4.26	CGTTTGGCACTCTTCTGAGC	59.49	55	4.26
BolSSR000972	1310	C01	AG	TC	2	10	4165734	4165753	20	1	194	ACAGATTTGGCTCCCTGTGG	59.96	55	4.17	AGTAGGTATGCAACAAGAGGACG	60.12	47.83	4.79
BolSSR000973	1311	C01	AAT	ATA	3	8	4167695	4167718	24	1	222	CGGTGAGAGATGCAGACACC	60.46	60	4.16	TGTCATGAATGGCAAACAATTTGG	59.24	37.5	3.28
BolSSR000974	1312	C01	AAG	TCT	3	6	4168854	4168871	18	1	118	CTCAAGGTTGCTTGCTGAAGG	59.73	52.38	3.46	AAAGGTGAAGCGGGAGAAGG	59.96	55	3.46
BolSSR000975	1314	C01	A	T	1	16	4171061	4171076	16	1	154	GATACAAAATTGTGCTTGCCTGG	59.07	43.48	4.45	TCGTTCAGTTAGTTTGGTTTTCGG	59.97	41.67	4.3
BolSSR000976	1315	C01	A	A	1	15	4188233	4188247	15	1	136	TCTCATGACCATCCAAGTGCC	60.07	52.38	5.01	GTCCAATAACCCCCTTCCCC	59.74	60	4.81
BolSSR000977	1316	C01	A	A	1	18	4189524	4189541	18	1	132	CCTGCTAATTCCTGGGGTGG	60.11	60	4.61	AGATCACAGCCAGAGACTGC	59.46	55	4.4
BolSSR000978	1317	C01	ATC	TGA	3	8	4193809	4193832	24	1	158	TCTTCCACGTCACACCTTCC	59.61	55	3.46	CTTTGTCCCATGTCTCATCACC	58.99	50	4.02
BolSSR000979	1318	C01	A	T	1	20	4194055	4194074	20	1	170	TCTACGCCTGAATCGAGTGG	59.26	55	4	CACCAACTCTTGTGCAGTCC	59.05	55	3.85
BolSSR000980	1320	C01	A	A	1	20	4209679	4209698	20	1	144	TCTCATGACCATCCAAGTGCC	60.07	52.38	5.01	TTTGCCCAATAACCCCCTCC	59.96	55	4.3
BolSSR000981	1321	C01	A	A	1	18	4210974	4210991	18	1	132	CCTGCTAATTCCTGGGGTGG	60.11	60	4.61	AGATCACAGCCAGAGACTGC	59.46	55	4.4
BolSSR000982	1322	C01	ATC	TGA	3	8	4217356	4217379	24	1	158	TCTTCCACGTCACACCTTCC	59.61	55	3.46	CTTTGTCCCATGTCTCATCACC	58.99	50	4.02
BolSSR000983	1323	C01	A	T	1	20	4217602	4217621	20	1	170	TCTACGCCTGAATCGAGTGG	59.26	55	4	CACCAACTCTTGTGCAGTCC	59.05	55	3.85
BolSSR000984	1324	C01	A	A	1	18	4220999	4221016	18	1	153	AGAAACCTAAGGTTCTCAAATCAGG	58.76	40	3.86	CCACCGCAAGAGAAAAAGTACG	60.1	50	3.67
BolSSR000985	1326	C01	A	T	1	23	4225431	4225453	23	1	103	TTTTTCTTCTTTATGTAGACGTGCG	58.41	36	5.34	CTGGGGTGGGATTAAGGCC	59.77	63.16	5.19
BolSSR000986	1328	C01	A	A	1	19	4232407	4232425	19	1	174	CTGGAGTCCTTTCCACAGTCC	60	57.14	3.85	AGGTAAACCCACACAGCACC	60.18	55	5.01
BolSSR000987	1329	C01	AAG	TTC	3	5	4232975	4232989	15	1	108	GTTCTTCTCGTTGCTGCAGC	60.11	55	5.25	TCACACGAGTCTGGCAATGG	60.32	55	3.16
BolSSR000988	1330	C01	AG	CT	2	8	4235048	4235063	16	1	145	TCGTTGGTGTCCTCAAAGGC	60.53	55	4.35	GACAAAACCTTGCGTCTGGG	59.69	55	4.45
BolSSR000989	1331	C01	AG	CT	2	7	4237616	4237629	14	1	120	AGTGTAAGACAGATCTCACAAGC	58.18	43.48	4.01	ATGGGTTGGTGAGAGAGTGG	59.01	55	4
BolSSR000990	1332	C01	AAAC	TGTT	4	4	4240792	4240807	16	1	106	TGGAACCGTAGTTGGTAGGC	59.39	55	3.93	GCCTCTCACACACTCTATCCC	59.59	57.14	3.85
BolSSR000991	1334	C01	A	A	1	12	4253469	4253480	12	1	138	CCTAGGAGGGGATTAGGGCC	60.55	65	5.8	AACCAAGAAGCTGCACATGG	59.04	50	3.66
BolSSR000992	1335	C01	AT	TA	2	9	4253481	4253498	18	1	138	CCTAGGAGGGGATTAGGGCC	60.55	65	5.8	AACCAAGAAGCTGCACATGG	59.04	50	3.66
BolSSR000993	1336	C01	A	T	1	16	4255660	4255675	16	1	177	TTGCTCGACCTTTCCAGTGG	60.25	55	4	GGTCGTGAAATCAGAACCACC	59.2	52.38	4.61
BolSSR000994	1337	C01	A	A	1	15	4263448	4263462	15	1	125	AGAGGGTTTCTAGAATAATGCGG	58.04	43.48	5.69	GGAAGACTTTTACTTTTCAACAACAGG	59.51	37.04	4
BolSSR000995	1338	C01	AG	CT	2	9	4265465	4265482	18	1	173	AATCACACAACCTGACCCGG	60.25	55	5.73	GATCAACGGCCATGATGAGC	59.41	55	4.26
BolSSR000996	1341	C01	AT	AT	2	8	4281174	4281189	16	1	203	TAGGGTGGAAATGACGTGGC	60.04	55	5.01	TGCTCTTAAATTTTCTGCCCTTGG	60.02	41.67	3.61
BolSSR000997	1342	C01	A	A	1	12	4293128	4293139	12	1	131	CAATGATATACACCACTCTACTCAGC	59.13	42.31	4.26	GTCTTGTGTAATCGTGATGTTTGC	59.15	41.67	3.68
BolSSR000998	1351	C01	A	A	1	13	4309031	4309043	13	1	127	TCCAAAGGGAAAACAAATCATGC	58.36	39.13	4.06	ATGTTGTCCTCCTCCTCTCC	58.13	55	3.71
BolSSR000999	1352	C01	ATC	ATC	3	7	4313731	4313751	21	1	148	CTCCTCCCAAAACCAAAACCC	59.31	52.38	4.11	GGTAACTTTTGAGCGCTAGGG	58.99	52.38	3.53
BolSSR001000	1353	C01	A	T	1	12	4314127	4314138	12	1	132	GAGGGAATGAGGGAAGCGG	59.85	63.16	5.52	TTTCTGGGTCAATCTTGGGC	58.08	50	5.36
BolSSR001001	1354	C01	AAG	TTC	3	7	4314355	4314375	21	1	176	GCCCTTTAGAAGCCGAATGC	59.62	55	3.56	AGCCAAGGTAGAAAGTACAATAAGC	59.12	40	3.09
BolSSR001002	1356	C01	A	T	1	12	4315378	4315389	12	1	148	TCAGCTTCCATTGCCACTGG	60.61	55	4	CCTATAGCCAACGGTCTCCC	59.32	60	4.3
BolSSR001003	1357	C01	A	T	1	13	4316727	4316739	13	1	190	TGAGGTGGTTATCATTGTCTAAAGC	59.12	40	3.51	GGTTGGAGGAGAAGAAATCAGC	58.99	50	4.26
BolSSR001004	1358	C01	AAG	AGA	3	22	4324830	4324895	66	1	257	AGAAGCGGATCCGAGTAAGC	59.61	55	3.09	CCCATCTCGTCCTCTTCCCC	61.4	65	4.81
BolSSR001005	1359	C01	A	T	1	13	4325069	4325081	13	1	136	GCAGTTGGTAGAGGGAACGG	60.39	60	4.44	ACAATTCAGACCAATCAAACCCC	59.42	43.48	4.95
BolSSR001006	1360	C01	A	A	1	28	4329577	4329604	28	1	207	ATGGTATAATCGACTGCCAACC	58.26	45.45	3.77	AAAGTTTTGGGGTCGTTTTGC	58.38	42.86	3.68
BolSSR001007	1361	C01	A	T	1	12	4332048	4332059	12	1	101	TGTATATACCAAAGCCGTAAAATCACC	59.77	37.04	4.02	AATAGAATGGCCGCTTGACG	58.7	50	4.35
BolSSR001008	1362	C01	A	T	1	37	4334309	4334345	37	1	145	AAGCGGTCCAGCATCTTAGG	59.82	55	2.69	TTTGGCATCATTTAGCTTGAACG	58.52	39.13	3.95
BolSSR001009	1367	C01	A	A	1	13	4350059	4350071	13	1	186	ACTGGTGCCAAGTCACTTATCC	60.29	50	2.59	ATGAATTCATAAATGGCTACACGCC	60.28	40	5.68
BolSSR001010	1368	C01	AG	TC	2	7	4352379	4352392	14	1	136	CGTTTGTGAGAAAATATGACAAGAACC	59.68	37.04	3.62	GGGTTTCGTCTTGTTTTTCTGC	58.89	45.45	4.26
BolSSR001011	1369	C01	AG	CT	2	17	4352611	4352644	34	1	132	ACAATGTCTCCGTAAAGGCCC	60.34	52.38	5.8	ACGAGCCTGAAGTTTAGGGC	60.04	55	5.19
BolSSR001012	1374	C01	AT	AT	2	11	4376014	4376035	22	1	161	GACCTAGAATACTGGTCGTATGC	58.2	47.83	3.14	TTTTTAAATAGTCAAACATCCGACCC	58.4	34.62	4.46
BolSSR001013	1375	C01	A	T	1	13	4386587	4386599	13	1	162	AGCTACATGACAGATATTAGCTTTCC	58.84	38.46	3.13	GTTCTGGTTCGGTAATGTCTCG	59.08	50	4.04
BolSSR001014	1376	C01	A	T	1	21	4387128	4387148	21	1	131	ACGGTGAACTGACTTAATCCCC	60.03	50	4.81	TCCACGAGGACAGTTAGAGC	58.83	55	4.09
BolSSR001015	1377	C01	AG	TC	2	9	4391110	4391127	18	1	101	CACCTCAGCTCCTTTCTCCC	59.75	60	4.3	TCTCCTTTCTCCACATCGCC	59.46	55	5.54
BolSSR001016	1379	C01	AAG	TCT	3	5	4398686	4398700	15	1	103	GCCTCCTCCTTCTCCTTCG	59.18	63.16	3.79	AGACTGTGTCTGAGATACTGATGG	59.36	45.83	3.51
BolSSR001017	1380	C01	ATC	ATC	3	5	4404402	4404416	15	1	122	TCGGCCTCATGAACATCACC	60.11	55	4.02	ACTAAAACCACAGTCGTAAACATGG	59.76	40	3.66
BolSSR001018	1381	C01	AT	AT	2	9	4408858	4408875	18	1	109	ACCAGATAGAACCGCAACGC	60.74	55	4.84	ATGCATAACAACTGTGGCGC	59.83	50	6.53
BolSSR001019	1382	C01	AG	AG	2	7	4424378	4424391	14	1	118	TGACGACTGTGAGGAAAGCC	59.97	55	4.35	TCCTCTGTTTTCTTCTTTTTATGCC	58.02	36	4.4
BolSSR001020	1383	C01	AG	TC	2	15	4428238	4428267	30	1	193	GGGATTTGGACAAGAAGGAGC	58.9	52.38	4.7	TCAGACATTGGGACAGACTCC	59.1	52.38	3.85
BolSSR001021	1384	C01	AGG	GGA	3	8	4429462	4429485	24	1	144	TTCTTCTAACCCTAGCGCCG	59.54	55	6.46	AGCTTTCTTCCGAGGTCTTGG	60	52.38	3.61
BolSSR001022	1385	C01	A	A	1	16	4433600	4433615	16	1	159	AGTTCGTACAAGGTTGTTGCC	59.06	47.62	4.52	GAGATTTTAACCCCACAGCTGC	59.84	50	5.25
BolSSR001023	1386	C01	AG	AG	2	7	4435526	4435539	14	1	101	TCAGATGAAAAAGGCAAGTGATAAGG	59.85	38.46	2.69	CCACCACACGGTTGACTACC	60.6	60	3.18
BolSSR001024	1387	C01	AC	AC	2	8	4443384	4443399	16	1	190	TCACACATGTGTTCATTCCTCC	58.59	45.45	4.3	GCAGAGGAGGTTACACAGGG	59.75	60	4.45
BolSSR001025	1388	C01	AAG	AAG	3	5	4445636	4445650	15	1	100	GATCATCCTTAGCTTGCACCC	58.77	52.38	4.61	GTGTCCCGTGTGACTCAGC	60.66	63.16	4.26
BolSSR001026	1390	C01	A	A	1	17	4452447	4452463	17	1	191	CCTTTTAGATCTTGTAAGCCAGCC	59.66	45.83	4.85	TCCTACAAACCAGCAAGTTCC	58.14	47.62	3.62
BolSSR001027	1391	C01	AC	CA	2	9	4454978	4454995	18	1	187	GTGTTGGGTTATGCATTCATTAACG	59.49	40	3.18	AGGGGTTACACAGGAAACGC	60.25	55	4.84
BolSSR001028	1392	C01	AG	AG	2	8	4466372	4466387	16	1	174	TTACAATTGCTGGGTTTGAAGC	58.01	40.91	3.86	TGCAACAAAGGTTTCGACGG	59.62	50	4.79
BolSSR001029	1394	C01	A	T	1	14	4475522	4475535	14	1	191	AGCAAGTGACACCCTTCACC	60.18	55	4.02	GCAAGACTCATGAAATCCTAGGC	59.44	47.83	3.93
BolSSR001030	1395	C01	AAG	TCT	3	8	4481234	4481257	24	1	132	CACAACTTTAACAGAAAACGAAGAGG	59.31	38.46	3.69	AGGTGGTGGAGGAGAGAAGG	60.25	60	3.46
BolSSR001031	1396	C01	AG	CT	2	10	4481336	4481355	20	1	122	TCCTTCTCTCCTCCACCACC	60.25	60	4.61	TGTTATGGTTTTGTTGTTTTTAGTGGG	59.45	33.33	4.61
BolSSR001032	1397	C01	AAG	AAG	3	10	4491436	4491465	30	1	182	CGCCATGGCTGCTATTAAAGC	60.34	52.38	3.51	CCTCGCTTTCACATGGATTCC	59.33	52.38	3.01
BolSSR001033	1398	C01	AT	TA	2	8	4491478	4491493	16	1	113	ACTTCTTAAGAATCATCATAGTCTCCC	58.35	37.04	4.3	CCTCGCTTTCACATGGATTCC	59.33	52.38	3.01
BolSSR001034	1399	C01	A	T	1	12	4495383	4495394	12	1	189	ACTTATATTTCAAGACAACAGATGGC	58.01	34.62	4.4	AGTACCACCATATCCTTTGGTCG	59.87	47.83	4.79
BolSSR001035	1400	C01	A	A	1	17	4495605	4495621	17	1	136	GGTCGGTGGAGAACAACAGG	60.6	60	4	AAGATCACACTTCTTATAGTAGATGGC	58.64	37.04	4.4
BolSSR001036	1401	C01	AAG	TCT	3	5	4496094	4496108	15	1	131	ACAAACCCTCACTCAAATCGG	58.5	47.62	4.18	GTCATCGTGGTCAAACGTCG	59.57	55	5.12
BolSSR001037	1402	C01	A	A	1	12	4504303	4504314	12	1	127	CTGCAGAGCACTTGTACAGC	59.2	55	4.4	TGATGTAAGTGTTGTCTACAGTCC	58.22	41.67	3.85
BolSSR001038	1403	C01	AG	AG	2	7	4507624	4507637	14	1	184	GCACAGCAAAAGAGATGATAAGAAGG	60.68	42.31	3.46	AGAGAGTGAGCACATGCAGG	59.75	55	4.85
BolSSR001039	1404	C01	AG	GA	2	11	4507997	4508018	22	1	100	CCTGTAATGGCTACACAGTCGG	60.74	54.55	4.79	CCACAATCTCCGCTGTCTTGG	61.28	57.14	3.61
BolSSR001040	1405	C01	A	T	1	15	4508062	4508076	15	1	115	GAAAGGGTTCCAAGACAGCG	59.12	55	5.18	AGAACACGTGTCTGAAACCC	58.05	50	4.11
BolSSR001041	1406	C01	A	T	1	14	4508176	4508189	14	1	148	TGATTGGATAATAGAGCCACCTGG	59.96	45.83	4.45	ATATGACTTTTTCGCCGGCC	58.98	50	6.13
BolSSR001042	1410	C01	AAAC	GTTT	4	4	4532938	4532953	16	1	123	TGTTGTTGAACCGCCTATAGC	58.65	47.62	2.97	GTGTCTCCACAAGTTCATGTATATACC	59.56	40.74	2.73
BolSSR001043	1412	C01	A	T	1	18	4539315	4539332	18	1	167	CGTACTAATATGTGCTACTCTGTGC	59.37	44	4.57	GCATTTACTTTCCAGAGTCGGC	59.9	50	5.54
BolSSR001044	1413	C01	A	A	1	12	4551283	4551294	12	1	126	AAAGCAATGCCTGACTACGC	59.2	50	4.42	AATGTTGGAGAGCTCATCGC	58.34	50	4.58
BolSSR001045	1414	C01	AT	TA	2	8	4554538	4554553	16	1	141	TGGTGGCGAGAAAGTCATGG	60.32	55	3.66	AAAAATAGAGCGGCATAGGATGG	58.93	43.48	3.51
BolSSR001046	1415	C01	AT	TA	2	7	4555421	4555434	14	1	163	GTCCTATAATCTCGCCTAAATCTATCC	58.65	40.74	2.59	TGGTTCGCCATTTCTAGGGG	59.75	55	4.79
BolSSR001047	1418	C01	C	C	1	12	4563596	4563607	12	1	161	TCTTCTACAACCGCACTTTCC	58.24	47.62	3.13	TGTCAAATGTGGGAGATGGGG	59.99	52.38	4.96
BolSSR001048	1419	C01	A	T	1	14	4564463	4564476	14	1	144	GTCGATCACCGTTTTCGTCG	59.64	55	5.12	AGCATCTACCAAGTAGGCCG	59.25	55	6.13
BolSSR001049	1420	C01	A	T	1	13	4572690	4572702	13	1	185	CATGTGATGGTGGAAACGGG	59.19	55	5.28	CGTCAGAAATTCGTCGGAATCG	60.04	50	3.34
BolSSR001050	1421	C01	A	A	1	21	4576308	4576328	21	1	138	TGTCGTCGCTATATCGTCGG	59.49	55	4.79	TGTCGTACATTCAGAGCCGG	59.83	55	6.13
BolSSR001051	1423	C01	AT	AT	2	20	4590257	4590296	40	1	173	TTCCAAAGGCTTCAACGAGC	59.05	50	5.03	TGTCACAAAGAGCTAAGTGTATTCG	59.37	40	3.34
BolSSR001052	1426	C01	AT	AT	2	25	4605850	4605899	50	1	220	CTGAAACGAAAAGCCCGGC	60.08	57.89	6.13	TAGCGACATGGGCCATATCC	59.39	55	2.59
BolSSR001053	1427	C01	C	C	1	16	4608395	4608410	16	1	109	GCAAAGAAGGGGCTTTTTCCC	60.27	52.38	3.97	AACCCTTGATGAGAGTCGGC	59.75	55	5.54
BolSSR001054	1428	C01	AAT	TTA	3	8	4611327	4611350	24	1	149	GTTTTGTTTTGATTCCTCTGAGATGG	59.13	38.46	3.51	CCACAGAGTATTTAACAGAGCTCC	58.89	45.83	4.7
BolSSR001055	1429	C01	A	A	1	12	4614407	4614418	12	1	189	AGTCATATTTCTAGAGTGGCTAGTCC	59.51	42.31	3.85	AGACTACTGGGCTGATAATCGG	59.11	50	4.18
BolSSR001056	1431	C01	AGG	GAG	3	7	4651997	4652017	21	1	153	ACTTACATCCGAAGCTTCTCCG	60.16	50	4.63	TCTTCTACGAAACCTCAAAGGC	58.34	45.45	4.35
BolSSR001057	1432	C01	AAC	TGT	3	6	4657059	4657076	18	1	162	TAACATGCCCTGTGGTTTGC	59.03	50	3.68	TACAAGGATCCCAACGTCGC	60.11	55	5.19
BolSSR001058	1434	C01	A	A	1	13	4663811	4663823	13	1	172	TGTCCTTTTTGTCGTTGCCC	59.26	50	5.36	TTGGAGAAATGGGAACTATGATGG	58.55	41.67	3.51
BolSSR001059	1435	C01	AAG	AGA	3	6	4664630	4664647	18	1	111	CCTTGTTACTGACCTCTACGAGC	60.43	52.17	5.03	AGAGAGAGAGAGAGAGGGCG	59.53	60	6.13
BolSSR001060	1436	C01	AG	CT	2	12	4664695	4664718	24	1	106	TAGGTGGCGCGAAAATAACG	59	50	3.18	GGTTAGAAGAATTTGATCGGGCG	60	47.83	6.13
BolSSR001061	1437	C01	A	T	1	12	4665602	4665613	12	1	130	TCAAGCTGCTAGTTTCAGTAAGC	59	43.48	3.09	GTGTCCTTATCACAGAAGTGCC	59	50	5.01
BolSSR001062	1438	C01	AG	TC	2	8	4667523	4667538	16	1	164	TGGCTTGCAACAGCTAAAGC	59.69	50	3.51	TCAAGGCTCACCATCTACGC	59.82	55	4.42
BolSSR001063	1441	C01	ACC	GTG	3	7	4679494	4679514	21	1	133	TCCTGGAGACGAGGTTTTGC	59.97	55	3.68	GAGAAGGTCGAGTGGAAGCC	60.11	60	4.35
BolSSR001064	1442	C01	ACC	GTG	3	7	4680740	4680760	21	1	134	CGAAGTCTTGCACAACACGG	60.04	55	4.94	CGAGTGGTAGCTGACGAACC	60.46	60	3.62
BolSSR001065	1443	C01	AT	TA	2	11	4681076	4681097	22	1	191	GGAAAACACAAATTCATCGTGGC	59.57	43.48	5.01	AACGATTAATCAGAGTATTCAAAGTCG	58.19	33.33	4.18
BolSSR001066	1444	C01	AT	AT	2	12	4681109	4681132	24	1	142	CGAAAGCAAACAAATTCCTTTGAGG	60.05	40	3.86	AACGATTAATCAGAGTATTCAAAGTCG	58.19	33.33	4.18
BolSSR001067	1445	C01	A	T	1	15	4682042	4682056	15	1	122	GGTTACTTGTAACGTGGTGTGC	60.03	50	4.57	ATTAGCGTGGCCAGTAATGC	58.69	50	3.56
BolSSR001068	1446	C01	A	T	1	16	4683791	4683806	16	1	193	TCAATTTCAAGCTTCACTCCAACC	59.96	41.67	3.77	TGAAAGACTGTTATTGTTTGATGCG	58.86	36	4.73
BolSSR001069	1449	C01	A	T	1	22	4702730	4702751	22	1	159	TCTAACCCCAAATTTAAACAACGC	58.47	37.5	4.84	AAACATTTGCAAGTAATCGGTCG	58.53	39.13	4.79
BolSSR001070	1450	C01	A	T	1	18	4702820	4702837	18	1	138	CCGATTACTTGCAAATGTTTTGTGG	60.11	40	4.17	TGTAAGTGTGTGATTGCATCGC	59.84	45.45	4.58
BolSSR001071	1451	C01	A	T	1	14	4703442	4703455	14	1	130	TCATCACAGGGTCTGATAAAAATACG	59.24	38.46	3.06	GTAAGTCTGGGGGAGGAAGC	59.46	60	3.86
BolSSR001072	1452	C01	A	T	1	21	4705239	4705259	21	1	114	ACATATCATACTCCATTCCAATTTTCG	58.21	33.33	3.46	CTCATGGGTTACCTTGATTGCC	59.31	50	4.52
BolSSR001073	1453	C01	AAG	AAG	3	5	4715924	4715938	15	1	100	ATCCAACATCAAGTAACTATGGTAGC	59.01	38.46	3.58	GGTAACTTGAGACTTGAGACGC	59.01	50	5.19
BolSSR001074	1454	C01	AC	AC	2	7	4720185	4720198	14	1	115	TAAGCCACGACCAGACATCC	59.46	55	3.51	TGGAAAGTCTGTAGAAAAATCATAGCC	59.66	37.04	3.93
BolSSR001075	1455	C01	A	A	1	13	4727801	4727813	13	1	140	GGCTCACAGAGACATGAACC	58.27	55	3.62	AAATATCTCGTCCAGTTCATCTCC	58.15	41.67	3.71
BolSSR001076	1456	C01	A	A	1	16	4727997	4728012	16	1	200	CAATTCCTGCTTCAAATTAGCGG	58.89	43.48	5.52	GGTACCACGAGCCAAGAGG	59.78	63.16	3.69
BolSSR001077	1457	C01	AG	AG	2	7	4730196	4730209	14	1	195	GGTGGAGGGTTGAATTTAAAAAGC	59.01	41.67	3.51	TCTCTTTTCAGTCTCCTCCTCC	58.56	50	4.3
BolSSR001078	1458	C01	AGG	TCC	3	5	4731425	4731439	15	1	167	GTCGTTGTCTCTCTCTCGCG	60.52	60	5.87	ATCCGAGGAGGCAGATCTCG	60.89	60	4.04
BolSSR001079	1459	C01	A	T	1	18	4741417	4741434	18	1	197	TTCGACCACCTCGTTCTTCG	60.04	55	3.79	AGACGAGTGGAGAATGTCGC	59.83	55	5.19
BolSSR001080	1460	C01	A	T	1	12	4744382	4744393	12	1	194	TCCCTCACAGCTTTGGAAGG	59.6	55	3.46	GCAAAGTTGGGAAGAGACGG	59.12	55	4.79
BolSSR001081	1461	C01	ACC	CAC	3	5	4744916	4744930	15	1	148	AAGGGCTACACCATCAGACG	59.46	55	4.18	GCCTTCGGATGACTCTGAGG	59.9	60	3.86
BolSSR001082	1462	C01	AGG	CTC	3	5	4746068	4746082	15	1	155	CTACCTCCTCCTCCTCAGCC	60.47	65	4.85	CACTAAGCGCAAAACCGAGG	59.83	55	4.63
BolSSR001083	1463	C01	ACC	GTG	3	5	4750597	4750611	15	1	148	GCCTTCGGATGACTCTGAGG	59.9	60	3.86	AAGGGCTACACCATCAGACG	59.46	55	4.18
BolSSR001084	1464	C01	A	A	1	12	4751134	4751145	12	1	194	GCAAAGTTGGGAAGAGACGG	59.12	55	4.79	TCCCTCACAGCTTTGGAAGG	59.6	55	3.46
BolSSR001085	1465	C01	AG	AG	2	9	4753312	4753329	18	1	154	CTGGTGACCAAAGCAGATGC	59.48	55	3.91	TAACGGTTAGCTGGCTGTCC	59.75	55	4.02
BolSSR001086	1466	C01	AT	TA	2	15	4755636	4755665	30	1	203	TGTTCTTGTGGGTCCGATCG	60.04	55	3.69	CGATGCAACATAGTACGGGC	59.14	55	6.13
BolSSR001087	1468	C01	A	T	1	16	4779888	4779903	16	1	134	GAAGAGGAAGAGGCAGAGGC	59.82	60	4.7	TGTTTGTTTTAGGCCAGGGC	58.96	50	5.19
BolSSR001088	1469	C01	A	T	1	20	4782984	4783003	20	1	108	GTGGGGTCATGAATGTTCTTGC	60.09	50	4.01	TTACCCAGACCACCTCAAGC	59.31	55	4.01
BolSSR001089	1472	C01	A	T	1	12	4786932	4786943	12	1	100	TCAATAAAACCATCTTACCTCGTAACG	59.72	37.04	3.18	AGACAGAGAGGCAGGGAAGG	60.62	60	3.46
BolSSR001090	1473	C01	A	T	1	14	4794816	4794829	14	1	126	CGCTTCCAATCTAAACCGTCG	59.68	52.38	5.12	ACATGTCCGATGAAATTTAAACATTCG	59.52	33.33	3.34
BolSSR001091	1474	C01	A	A	1	20	4795335	4795354	20	1	103	TTTTGCTCGGCTAAACTTAAACC	58.14	39.13	3.27	AAGTTGGCGAGAAATTACAAACG	58.47	39.13	3.6
BolSSR001092	1475	C01	AAT	AAT	3	5	4796782	4796796	15	1	160	AGCCATAGACTCTGCACAAGG	59.79	52.38	3.61	TCATGGGTCATGCAACAAGC	59.11	50	4.01
BolSSR001093	1479	C01	AT	AT	2	21	4798694	4798735	42	1	199	GTTTCTATCAAAACGAATAACGAATCG	58.08	33.33	3.34	AAACCCACATGCATGGTTCC	59.02	50	3.62
BolSSR001094	1485	C01	A	A	1	16	4863100	4863115	16	1	172	TGGCCTTGTATTTCACAAAAGC	58.01	40.91	3.51	AGATGATACAGATACACACACAAGC	58.95	40	4.01
BolSSR001095	1487	C01	A	T	1	12	4867854	4867865	12	1	157	CAGGACTAATTGTAATCTACCGTGG	59.02	44	4.94	ACGACGAATATGCAATGTAATCCC	59.55	41.67	3.85
BolSSR001096	1488	C01	A	T	1	13	4872679	4872691	13	1	147	CACGGCAACAATGTGTTTTATGG	59.57	43.48	2.74	CATCATGAAGCATGTTTCGTGC	59.15	45.45	5.34
BolSSR001097	1489	C01	A	T	1	17	4878652	4878668	17	1	187	CCAGTGGCCAAGCTAAGGG	60.38	63.16	3.95	AGCCAGCTTGGAGCATGC	60.75	61.11	4.06
BolSSR001098	1490	C01	A	A	1	12	4880530	4880541	12	1	149	CCTCAAAATTAAAAGACAACATTGACG	58.52	33.33	4.35	GTCGATTATTATTTGTTTCCGCCG	59.1	41.67	6.46
BolSSR001099	1491	C01	AG	TC	2	12	4880760	4880783	24	1	131	CCCCACCATTTTCCCTCTCC	60.03	60	3.71	ATATCTGCGGTCACCTCACG	59.61	55	4.35
BolSSR001100	1492	C01	A	T	1	13	4881644	4881656	13	1	108	ATTGTTGATGCTGCTGAGGC	59.18	50	4.7	ACCAGCAATGATCCCATCCC	59.81	55	3.85
BolSSR001101	1493	C01	A	A	1	12	4882000	4882011	12	1	159	ATGCTTCCATTGCTTTTCTTGG	58.07	40.91	3.61	AGTGACAACTCATATGAGCTAATACC	58.56	38.46	2.73
BolSSR001102	1494	C01	AAG	TTC	3	7	4882940	4882960	21	1	196	GGCATCTCACTAAAACTGAAAAGAGG	60.35	42.31	3.69	ACTTGGTCTTTATTGCGTGACG	59.52	45.45	4.35
BolSSR001103	1495	C01	AAC	TTG	3	5	4885348	4885362	15	1	122	TCCCGAGGAAACTTCATGGG	59.38	55	4	GCAGCTCTCTCTCTCTTTCTTCC	60.43	52.17	3.46
BolSSR001104	1497	C01	A	T	1	12	4887105	4887116	12	1	206	GATCCTGTAGTGATGCAACTCG	58.88	50	4.18	ATATCCAGTGGCTTGCCTCG	59.89	55	4.63
BolSSR001105	1498	C01	A	A	1	12	4887953	4887964	12	1	102	TCAGGGTTGGGATCAATGGG	59.37	55	4	ATTAGTGGTTACAAGATCGTGGG	58.23	43.48	4.61
BolSSR001106	1499	C01	C	G	1	18	4888905	4888922	18	1	122	TCTTCCAATTCTACGGTTCGC	58.39	47.62	4.7	CACGAACTGCAAACTCGAGC	60.11	55	5.03
BolSSR001107	1502	C01	A	A	1	20	4892565	4892584	20	1	153	TCTGATCGTAATACCCCTTCTCC	58.85	47.83	3.71	TGGTGGTGATTGGGTCATCG	60.04	55	3.84
BolSSR001108	1503	C01	A	T	1	12	4894109	4894120	12	1	112	CACACAAATATCCTCTTCGATTTTGC	59.53	38.46	3.68	TTGAAACGAGGGAGTCACGG	59.97	55	4.94
BolSSR001109	1504	C01	AAG	GAA	3	6	4897875	4897892	18	1	156	GCTTCATACAAGCCGCTTGG	59.9	55	3.61	TTGGACTTGACCCTACACCC	58.94	55	4.61
BolSSR001110	1505	C01	ATAG	TATC	4	4	4899290	4899305	16	1	142	GGTTCGGTTCGGTTTTTCGG	60.04	55	4.3	CTAACATGGCGCTGATGTGG	59.34	55	4.17
BolSSR001111	1506	C01	AT	TA	2	14	4899306	4899333	28	1	181	GGTTCGGTTCGGTTTTTCGG	60.04	55	4.3	TAGACTTGGACAGGTGTCGC	59.4	55	5.19
BolSSR001112	1508	C01	AAC	CAA	3	6	4902335	4902352	18	1	108	ACAAGTTCAGACTACAACAAGAGC	59.19	41.67	4.09	ACGGGTTGTATGTGTCACGG	60.32	55	4.94
BolSSR001113	1510	C01	A	A	1	18	4911380	4911397	18	1	111	CACGCAATCCTGGCAAAAGG	60.39	55	3.11	AGGAATAACTTTTGTAACGGCGG	59.56	43.48	6.13
BolSSR001114	1513	C01	A	T	1	12	4939457	4939468	12	1	119	GTTTTATTGTTGTTGATGTTTGAAGGG	58.67	33.33	3.95	ACCTGTAATTGTATAACCACAATGAGC	59.93	37.04	4.26
BolSSR001115	1515	C01	AC	TG	2	7	4956199	4956212	14	1	164	TCGTGAATGAGTTACTTGGCG	58.67	47.62	5.69	GTTGTAGTAACGAAACCTTTTCTTTCC	59.36	37.04	3.13
BolSSR001116	1517	C01	A	T	1	17	4960221	4960237	17	1	130	TCGCTTAAATATGCAATGGGGG	59.11	45.45	5.4	GGAAACAACCGTCTTTCGTCG	60.07	52.38	5.12
BolSSR001117	1519	C01	A	T	1	12	4971737	4971748	12	1	199	AGCCAAAAATCTTACCTTTCTTGC	58.46	37.5	4.01	CTCATCGGCTTGCTCTTTGG	59.27	55	3.28
BolSSR001118	1520	C01	AG	TC	2	12	4977943	4977966	24	1	113	TCCTCCCATTGTCTATAAATTGAAGC	59.23	38.46	3.86	TGAGATTTGGGAGGGAAATGC	58.26	47.62	3.56
BolSSR001119	1521	C01	AGG	GGA	3	5	4979284	4979298	15	1	181	TCGGCTTTGATGAGGAGTGG	59.75	55	4	CATCAGCCGGGGTAATCTCC	59.96	60	3.71
BolSSR001120	1524	C01	A	A	1	12	4988825	4988836	12	1	149	TTCTTTTATTCACCTTCCCATTAACG	58.18	34.62	3.18	TCTCTTCTCTTTTCTTCTGCAGG	58.11	43.48	4.85
BolSSR001121	1525	C01	A	T	1	12	4994500	4994511	12	1	123	AATGATTCGCAGGAGTTCACC	58.64	47.62	4.02	GCTTATGGCCAAAGAGGATGG	59.04	52.38	3.51
BolSSR001122	1527	C01	A	A	1	16	5000305	5000320	16	1	197	GCATTGTCTGTTGGCTCACC	59.76	55	4.02	TAACAGGACGATTACGCGGC	60.53	55	6.53
BolSSR001123	1528	C01	AAG	AGA	3	7	5001068	5001088	21	1	100	GGGAGTTGAGGACATGGTGG	60.04	60	4.61	CACCACACCTAACCAAACGC	59.69	55	4.84
BolSSR001124	1530	C01	A	T	1	14	5012173	5012186	14	1	100	ACTGTGACCCAACACTTCCC	59.82	55	3.97	TTTGGTGGGAAATGGATGAACC	59.1	45.45	3.62
BolSSR001125	1531	C01	A	A	1	24	5017596	5017619	24	1	116	TGTTCTGGATGCAAAGTAGCC	58.56	47.62	3.93	GGGTCTTATGATCGGCTTGC	58.77	55	4.01
BolSSR001126	1532	C01	A	A	1	14	5019207	5019220	14	1	147	ACGCATCTAGACGTTTCTTGC	59.01	47.62	4.01	CCACTTTCTGGAGGTTTATATTCTTGC	60.42	40.74	4.01
BolSSR001127	1535	C01	AG	TC	2	16	5022389	5022420	32	1	146	CGAACCAGTAGCTTCCCTCC	59.82	60	4.3	AAAGAAAATAAAACTGGTGGGTACG	58.26	36	3.67
BolSSR001128	1538	C01	A	T	1	15	5038396	5038410	15	1	158	TGACTTTTCACTTTGAGCCAGC	59.64	45.45	4.85	AGCTGGTTGAAAGTGAAAGATGG	59.43	43.48	3.51
BolSSR001129	1539	C01	A	T	1	13	5039289	5039301	13	1	165	TGTTAGCACATGTGGCTTCG	58.84	50	3.79	GAGCAGTGAGTACCGCTACC	59.9	60	3.18
BolSSR001130	1540	C01	A	A	1	21	5039563	5039583	21	1	112	AATGTGGCTGCCCAGATACC	60.11	55	2.73	GGTGAGTGGAAGGCATATTACG	58.87	50	3.18
BolSSR001131	1542	C01	A	T	1	20	5043657	5043676	20	1	158	AAAAGGATGCTGTTCGTTTTCG	58.37	40.91	3.46	GTTTCTGTTTGGCCTCCAGG	59.04	55	4.45
BolSSR001132	1545	C01	ATC	GTA	3	5	5061982	5061996	15	1	159	ATGAAAACAAACACCGCGCG	60.93	50	6.86	GCACGTGTCTTAAACTCACCG	59.81	52.38	4.94
BolSSR001133	1548	C01	A	T	1	14	5072081	5072094	14	1	187	TATATTGGGACGCCGAGACG	59.41	55	4.18	GGATTCCGTCATCTAACTAATCACC	59.07	44	4.02
BolSSR001134	1549	C01	A	T	1	13	5072655	5072667	13	1	202	GGGTTTGGATGTTCTAGACCCC	60.36	54.55	4.95	TGGTGTCTTGCTCCAGTTCG	60.25	55	3.95
BolSSR001135	1550	C01	AT	AT	2	8	5072835	5072850	16	1	194	CCGAACTGGAGCAAGACACC	60.95	60	4.16	TCTCGGTGATTCCCAAAGACC	59.72	52.38	3.85
BolSSR001136	1551	C01	A	T	1	12	5073275	5073286	12	1	176	GCAGGAGTCCGTCTAGAAGC	59.9	60	3.86	AAAACTCCGTCGGATGTGGC	60.95	55	5.01
BolSSR001137	1553	C01	A	T	1	12	5087943	5087954	12	1	155	ATTAAAGGAAACGACGCCGG	58.92	50	6.13	TCATGTGTTTATGGGTATTCAGAGG	58.64	40	3.69
BolSSR001138	1557	C01	AAAC	TTTG	4	4	5104038	5104053	16	1	180	ACAAAGACGATGAAAGGTAAGCC	59.25	43.48	4.35	CCAGCTTACCCATACGAACG	58.43	55	3.95
BolSSR001139	1558	C01	AAC	CAA	3	5	5109355	5109369	15	1	187	ACTAAACACTTTTGCCTTCACACC	60.14	41.67	4.16	ATTGGATCTGGGCTTGGAGC	60.11	55	4.7
BolSSR001140	1560	C01	A	T	1	17	5114248	5114264	17	1	148	AGAAACAATAGCAAAATCGTTGCC	59.08	37.5	4.52	TATCATGTTCGTCCGGTCCG	59.62	55	4.79
BolSSR001141	1561	C01	A	A	1	12	5123453	5123464	12	1	119	TGTCCTTATGTGTATTTCTTCCGG	58.58	41.67	5.14	GTTCGCATCAGTTTCGTTTTGG	59.28	45.45	3.28
BolSSR001142	1562	C01	A	A	1	12	5127005	5127016	12	1	172	TATGTGGGAAAGACTCGGCG	59.83	55	6.46	TGGAACAGTCTTCGTTAGGGC	60	52.38	5.19
BolSSR001143	1563	C01	A	T	1	16	5134785	5134800	16	1	159	GAGATTTTAACCCCACACCTGC	59.51	50	4.85	AGTTCGTACAAGGTTGTTGCC	59.06	47.62	4.52
BolSSR001144	1564	C01	AGG	TCC	3	7	5140699	5140719	21	1	211	TCTCTGGTCACCCCTCTAGC	60.03	60	3.42	AGTGGACCATGGATTGCTGG	60.03	55	4.85
BolSSR001145	1565	C01	AAG	AGA	3	5	5146644	5146658	15	1	197	CGCTTTCCATGATCGCAAGG	59.97	55	3.61	GTGGAGAGCTCGGTGATTCC	60.18	60	3.01
BolSSR001146	1566	C01	A	T	1	12	5157710	5157721	12	1	146	CGGATTTTCGGATCGGATCC	58.57	55	3.36	GCTGCATGTTTGTTGTAACGC	59.55	47.62	4.84
BolSSR001147	1567	C01	AACCG	ACCGA	5	4	5157956	5157975	20	1	135	TGTTCAATATGGTAAAATCGAACCG	58.22	36	4.44	CCAAACCATATCCAAATCCTACGG	59.48	45.83	4.02
BolSSR001148	1570	C01	AG	GA	2	7	5169968	5169981	14	1	134	AGAACAAGAGAGAATACAGAGATTCG	58.52	38.46	3.34	TTTTAAGTTGCCCTAGAAAGATAAACC	58.2	33.33	3.27
BolSSR001149	1571	C01	AT	TA	2	8	5170829	5170844	16	1	124	TCCGCTATTAACCCACACTCG	59.86	52.38	4.18	ACCTACACACACAAGAATCATCG	58.75	43.48	3.84
BolSSR001150	1573	C01	A	A	1	15	5172990	5173004	15	1	105	TGCACTTCTTTTTAGAGATTAGTCTGG	59.4	37.04	3.86	GCAACCTTTTGACCAAATGAACG	59.75	43.48	3.95
BolSSR001151	1574	C01	A	T	1	19	5180331	5180349	19	1	133	TTCCTCCTCCAGCTTGATCG	59.17	55	3.69	TTCCATCAAGCTTCAACGCC	59.12	50	5.68
BolSSR001152	1575	C01	AAAC	TGTT	4	5	5182375	5182394	20	1	146	CGACTAATATGGCTGTCGGC	58.58	55	5.54	AGAGAACGAGAGATTTCTAGTCGG	59.43	45.83	4.79
BolSSR001153	1577	C01	A	A	1	14	5186731	5186744	14	1	119	CCAATCAAAGTGTCACGTAAGATTAGG	60.41	40.74	2.69	TGAAGGAAGCCATGGACACC	59.96	55	4.16
BolSSR001154	1578	C01	AG	CT	2	10	5188416	5188435	20	1	135	AGTCTCTCTCGCGAATCACG	59.62	55	4.35	GGGAAAGGGAGAGCGTAAGG	59.82	60	2.69
BolSSR001155	1582	C01	A	A	1	17	5205074	5205090	17	1	135	TTAGGGTGTTGTCGTCGTCG	60.04	55	5.12	TGTCGTACATTCAGAGCCGG	59.83	55	6.13
BolSSR001156	1583	C01	AG	CT	2	7	5214262	5214275	14	1	126	GGCGATTGTTCATGGGTTGG	59.83	55	3.77	TTCTAAGGCGTTTCAGGGGG	59.67	55	5.4
BolSSR001157	1585	C01	AT	AT	2	12	5221722	5221745	24	1	160	ATTCAGTTCTCCCGAGGTGG	59.09	55	4.61	AGCAATCTGATCACATTTCAGGC	59.62	43.48	4.85
BolSSR001158	1586	C01	A	A	1	13	5233241	5233253	13	1	198	CGTTGTGCGTGTGGTTGG	59.98	61.11	3.77	ACAGTGACAACCCTTAAATTCGC	59.75	43.48	4.7
BolSSR001159	1591	C01	A	T	1	12	5251215	5251226	12	1	122	TCCCACGTAAAGTACCTTCCC	59.1	52.38	3.97	AGGGGGTCATCAACTTGTGC	60.25	55	4.57
BolSSR001160	1592	C01	ACG	CTG	3	5	5251831	5251845	15	1	146	TACCAAACTGGAGCCCTTGC	60.25	55	4.01	TTTAGTGGCATTGCAGCAGC	59.76	50	5.25
BolSSR001161	1593	C01	A	A	1	14	5256739	5256752	14	1	105	ACGTTACACATGATGTACAAAAGC	58.31	37.5	3.51	TGGCGAGATTTAAGGTGGGG	59.75	55	4.96
BolSSR001162	1594	C01	AG	GA	2	12	5260476	5260499	24	1	185	GGCTACTTCTTCGTGTTTCGC	59.87	52.38	4.7	AGAAAATCAATGAAGAACCTGCTCC	59.82	40	4.7
BolSSR001163	1596	C01	AT	AT	2	7	5262360	5262373	14	1	138	AAACAACCCTGGATCCGAGG	59.67	55	4.63	TCACTTATCTGTACATGTGTAGATCG	58.36	38.46	3.69
BolSSR001164	1597	C01	A	A	1	16	5264432	5264447	16	1	140	CTTGTCATGGAAAAACCCAATGG	58.68	43.48	3.16	TCTGAAGAGAGTTGATTGGAATGC	59.06	41.67	3.56
BolSSR001165	1601	C01	AGG	GAG	3	5	5274524	5274538	15	1	155	CACTAAGCGCAAAACCGAGG	59.83	55	4.63	CTACCTCCTCCTCCTCAGCC	60.47	65	4.85
BolSSR001166	1602	C01	ACC	GTG	3	5	5275676	5275690	15	1	148	GCCTTCGGATGACTCTGAGG	59.9	60	3.86	AAGGGCTACACCATCAGACG	59.46	55	4.18
BolSSR001167	1603	C01	A	A	1	12	5276213	5276224	12	1	194	GCAAAGTTGGGAAGAGACGG	59.12	55	4.79	TCCCTCACAGCTTTGGAAGG	59.6	55	3.46
BolSSR001168	1604	C01	AACT	TGAT	4	4	5279234	5279249	16	1	143	TCCACTATTGTGAAATGAATAAGAACC	58.04	33.33	3.62	GGCACGTAGATAAAGCTCTTAGG	58.7	47.83	2.69
BolSSR001169	1605	C01	ACG	AGC	3	5	5298960	5298974	15	1	154	CAGCCTTCTCTCTCCAACGC	60.74	60	4.84	GAATCGAGACAACGAGCTGC	59.36	55	5.25
BolSSR001170	1606	C01	A	T	1	14	5305504	5305517	14	1	122	TGGTTCCTCTTGATGATTTGCC	58.91	45.45	4.52	TACATGACGCAAAACTGGGC	59.12	50	5.36
BolSSR001171	1607	C01	AG	CT	2	8	5308620	5308635	16	1	100	ATCACTCTTCTCTCACGTGGC	59.8	52.38	5.01	CCAGCAAGAAAAGCCTACGC	59.83	55	4.42
BolSSR001172	1608	C01	A	A	1	16	5311808	5311823	16	1	185	TGCAACTCTGATTCTTGCACC	59.12	47.62	5.01	GATGAAGAATTGGCTCGTGGC	59.94	52.38	5.01
BolSSR001173	1609	C01	A	T	1	12	5314891	5314902	12	1	181	AGCATGCTAAAATCAATAGTTGTGG	58.43	36	4.17	GTCTCTGTTTTTGGGCTTCGG	59.73	52.38	4.3
BolSSR001174	1610	C01	AG	CT	2	7	5316000	5316013	14	1	170	TCTCGGTTCCGGCTAATTCG	59.9	55	3.34	CTTTTGTTTTACGACTAAATGAACACG	58.54	33.33	4.49
BolSSR001175	1611	C01	A	A	1	12	5321993	5322004	12	1	161	AAACTTAAAGACTGTTCTCCCCC	58.27	43.48	5.4	GTAGACTTGGACTCCACTGCC	60.07	57.14	4.85
BolSSR001176	1612	C01	AG	GA	2	9	5322456	5322473	18	1	105	CCTCCAACCAACTCTTCCCC	59.96	60	4.81	GACGTCGTATTAACCCGTACC	58.28	52.38	3.34
BolSSR001177	1613	C01	C	G	1	31	5336307	5336337	31	1	149	GGGTAAATAAACTTTCACCTCTGTCG	60.13	42.31	4.35	TCTTAATGCCAATGTTTTACACAGC	58.84	36	4.4
BolSSR001178	1614	C01	AT	TA	2	7	5338893	5338906	14	1	146	TCAGACTGTCCCGTTATGTGG	59.45	52.38	4.17	TCATCCACACGATCGTCACC	59.83	55	4.02
BolSSR001179	1615	C01	A	T	1	12	5341212	5341223	12	1	100	CGTAACGACGTGGCTAAAGC	59.64	55	3.51	AACCTCCTCCAACTCTGACC	58.65	55	4.02
BolSSR001180	1616	C01	A	A	1	13	5343994	5344006	13	1	157	CGAGGCGTGTGTAGCTCC	60.2	66.67	4.7	TTCGCACCTTCCTTTCCTGG	60.25	55	4.45
BolSSR001181	1617	C01	A	A	1	16	5347709	5347724	16	1	159	AGAGTGGCAGAAGAATGACTGG	60.03	50	4	CCTTCTCGATCTCCAAGGGC	59.89	60	5.19
BolSSR001182	1618	C01	A	T	1	13	5348724	5348736	13	1	100	TAGGGCTTTTTGCAGAATTGACC	59.74	43.48	4.02	TGAACTTGTGGGGTGAATGAGG	60.49	50	3.86
BolSSR001183	1620	C01	AT	AT	2	7	5365703	5365716	14	1	161	CGGACCTGCAAGTCATCTGG	60.74	60	3.86	TCGTTTGACTCATCTGTAAGTGC	59.01	43.48	4.4
BolSSR001184	1622	C01	A	T	1	12	5370118	5370129	12	1	125	CGTAATGAAAGCAACAACATTCAAGG	60.13	38.46	3.61	TTATGCCGTTGAACACTTTTAAGG	58.24	37.5	2.69
BolSSR001185	1623	C01	ATAC	ACAT	4	6	5382674	5382697	24	1	171	ACATATGGCCCTCGGTTTGC	60.75	55	3.68	GCACCATATTTCCACTGTCTGC	59.9	50	4.26
BolSSR001186	1624	C01	AACT	TGAT	4	4	5387668	5387683	16	1	155	TGTCAAACTGCATCAAAACCCC	59.9	45.45	4.95	GAATGAACAGCAGACACCCC	58.83	55	4.95
BolSSR001187	1625	C01	AG	TC	2	15	5393818	5393847	30	1	207	GTTCCGGGTTTGGAGGTAGG	60.04	60	3.18	CACATTGGGTGGCAAGAATGG	60.07	52.38	3.16
BolSSR001188	1627	C01	AG	TC	2	9	5395081	5395098	18	1	169	CTCTCAATCCCTCCTGCTGG	59.53	60	4.85	CCTTGAACGTACCGCTCTGC	61.35	60	4.26
BolSSR001189	1628	C01	AT	TA	2	7	5396997	5397010	14	1	180	TGGTGGTTACTGTTATCTTCTGAGG	60.05	44	3.86	CCCTTATGAGAGCTCCAAGTGG	60.16	54.55	4
BolSSR001190	1629	C01	A	T	1	16	5400050	5400065	16	1	132	AACCGCAACGCTATAAACGC	59.9	50	4.84	TCAACGTTGAAGCAAAAGAAAAGC	59.67	37.5	3.51
BolSSR001191	1630	C01	AAG	AAG	3	5	5400273	5400287	15	1	179	TGTATGTACAGAGGCAACAATAATGG	59.46	38.46	3.16	CCGGCTGTTAAGATAGGTCGG	60.27	57.14	4.79
BolSSR001192	1632	C01	A	A	1	13	5413244	5413256	13	1	168	ATAGAGCGCGATGAGGATGG	59.47	55	3.51	CGTGAAACAAGAGAGAATGAATTTGC	59.91	38.46	3.68
BolSSR001193	1633	C01	A	T	1	15	5418982	5418996	15	1	144	TGATGACTCGGAAACAGACTACC	59.81	47.83	3.18	TCGTATTCAGCTTTGCCTTGC	59.53	47.62	4.01
BolSSR001194	1635	C01	AG	CT	2	7	5432123	5432136	14	1	149	ATTGACACTCCAGTCTCGCG	60.11	55	5.87	ACGACTGAGAAAGACACGCC	60.32	55	5.68
BolSSR001195	1636	C01	AAG	AGA	3	6	5438933	5438950	18	1	148	TGTGTCAGCATCTTCCCACC	59.96	55	4.61	CCAAACGAGGCTCTGGTTGG	61.24	60	3.77
BolSSR001196	1637	C01	A	A	1	18	5442416	5442433	18	1	158	CGCATTAGTGAACCCCTTGG	58.91	55	3.61	CCCGGATCGTCACTGTAGC	59.93	63.16	3.58
BolSSR001197	1640	C01	AC	AC	2	9	5447884	5447901	18	1	143	CTCACAACTCAGCTTTGCGG	59.76	55	5.69	GGAAGGGAGAGGGAGAAGG	58.08	63.16	3.46
BolSSR001198	1641	C01	AG	CT	2	23	5448026	5448071	46	1	104	CATCCCCTCACCACACTTCC	60.04	60	3.46	AGTGTCGGTGTGTATGGTGC	60.32	55	5.01
BolSSR001199	1643	C01	C	G	1	12	5460912	5460923	12	1	100	GTGCGAGTCAGTGAAAGAGC	59.21	55	4.09	CCCCCAACAAACTCAGCCC	60.91	63.16	5.19
BolSSR001200	1644	C01	AT	TA	2	14	5462954	5462981	28	1	126	GTACCACATTGTATGCCGCC	59.34	55	6.13	CGTTGGAATTTAGAGCCACCG	59.6	52.38	4.94
BolSSR001201	1645	C01	AT	AT	2	8	5463329	5463344	16	1	161	AGAAAACGTGGATCCTGCGG	60.67	55	5.69	CCGATCAGTATTCTGCATGCC	59.2	52.38	4.4
BolSSR001202	1646	C01	AT	TA	2	9	5463345	5463362	18	1	160	GAAAACGTGGATCCTGCGG	59.21	57.89	5.69	CCGATCAGTATTCTGCATGCC	59.2	52.38	4.4
BolSSR001203	1647	C01	A	A	1	13	5470578	5470590	13	1	190	AGATTTGCCTGAGCTTTTTGACC	59.99	43.48	4.02	CATTTGTAACAAAAATTGCCCTTTGG	59.08	34.62	3.28
BolSSR001204	1650	C01	AT	TA	2	7	5475915	5475928	14	1	145	GGACCAAGACGGCAAGATGG	61.03	60	3.51	AATGCAAGGACATGTGTCGC	59.48	50	5.19
BolSSR001205	1652	C01	A	A	1	16	5484637	5484652	16	1	133	ACAGAATCGTCGTCGCTTCC	60.46	55	3.46	CCCGACAAGAGATAAACCTTGC	59.32	50	4.01
BolSSR001206	1653	C01	AAC	ACA	3	7	5493422	5493442	21	1	138	ACCAAGAAGACCCACCAAGC	60.18	55	4.01	CGATGCAGGTGATGATGAGG	58.49	55	3.86
BolSSR001207	1654	C01	AAC	TTG	3	6	5496218	5496235	18	1	158	GCAGAGCATTGTTCCCAAAGG	60.07	52.38	3.11	ATGTTCCACCGCTGTCTTGC	61.24	55	4.01
BolSSR001208	1655	C01	C	C	1	12	5520916	5520927	12	1	153	TTTTCTTTTCCTATGTGTTTCCGC	58.47	37.5	5.54	GGGTGAAGGAGAAAGAGAATAAAGG	59.12	44	3.11
BolSSR001209	1656	C01	C	C	1	25	5521005	5521029	25	1	141	TCTCTTTCTCCTTCACCCCC	58.34	55	5.4	AGCCTCTTAAAGCCTCTTATGGG	59.86	47.83	4
BolSSR001210	1657	C01	A	A	1	18	5521030	5521047	18	1	141	TCTCTTTCTCCTTCACCCCC	58.34	55	5.4	AGCCTCTTAAAGCCTCTTATGGG	59.86	47.83	4
BolSSR001211	1658	C01	A	A	1	12	5535580	5535591	12	1	108	AAGACGGTGACCATTGACGG	60.32	55	4.79	CCTCTTTTGGAGATTCTTTTGAAACC	59.07	38.46	3.27
BolSSR001212	1661	C01	AAG	TTC	3	5	5560794	5560808	15	1	206	ACTGCGCACTCTGGATTTCC	60.67	55	3.13	CCATCGATCGACACTGGACG	60.59	60	4.79
BolSSR001213	1663	C01	AG	CT	2	16	5595977	5596008	32	1	132	ACTCGTCAGGTTTGTCTCCG	59.69	55	4.63	GAGAGAGAGAGGGAGGGAGG	59.52	65	4.3
BolSSR001214	1664	C01	AGGG	CTCC	4	9	5596031	5596066	36	1	185	ACTCGTCAGGTTTGTCTCCG	59.69	55	4.63	TGCTTAACTACTTGGGCAATATGG	59.11	41.67	2.74
BolSSR001215	1665	C01	AG	CT	2	17	5596067	5596100	34	1	168	CTCTCTCCCTCTCCCTCTCC	59.52	65	3.71	GACTACAACATAACCCCACTGC	58.99	50	4.4
BolSSR001216	1666	C01	AATT	ATTA	4	7	5612422	5612449	28	1	122	GGTTAGGTTAAACCGGTCGG	58.27	55	4.79	TTACGGAAAAGTCAACCCGC	58.77	50	6.13
BolSSR001217	1667	C01	A	A	1	15	5616588	5616602	15	1	121	AAAGGATTTGCGGCTTTCCC	59.39	50	3.97	CCCAAACCTAACCTTTGCGC	60.04	55	6.09
BolSSR001218	1668	C01	AAG	AAG	3	7	5616617	5616637	21	1	121	AAAGGATTTGCGGCTTTCCC	59.39	50	3.97	CCCAAACCTAACCTTTGCGC	60.04	55	6.09
BolSSR001219	1670	C01	A	T	1	23	5629757	5629779	23	1	141	TGTCGTACATTCAGAGCCGG	59.83	55	6.13	TTGTCGTCGCTATGTCGTCG	60.52	55	5.12
BolSSR001220	1674	C01	AAG	AGA	3	5	5639061	5639075	15	1	180	GTCGGACAGAAGTCACCTCC	59.76	60	4.3	CTGTCTATGCGAGTTGCTTGC	59.94	52.38	4.01
BolSSR001221	1675	C01	A	A	1	13	5639472	5639484	13	1	185	ACAATCCAACAAATCATGCTGC	58.41	40.91	5.25	CGTCGAAGCTATCAAATCAGCC	59.78	50	4.85
BolSSR001222	1676	C01	AG	TC	2	10	5640860	5640879	20	1	133	TGCAACTTGAAGAAAGAGGAAGC	59.68	43.48	3.86	TCTCAAACAAGTGAGGGAGGG	59.3	52.38	4.3
BolSSR001223	1677	C01	A	T	1	12	5641784	5641795	12	1	161	TGACGACGAAGATGAAGATGAGG	60.18	47.83	3.86	CTTTTCCCTGAAACCATCAAAACC	58.94	41.67	3.27
BolSSR001224	1678	C01	A	A	1	12	5643562	5643573	12	1	159	TCTCCTTTGCCATGTCAGCC	60.32	55	4.85	TCTCTCTTCTGTGCCAAGGC	59.68	55	4.35
BolSSR001225	1679	C01	AAG	AGA	3	5	5653713	5653727	15	1	154	TCTTAATCGCAACTTCGCACG	59.61	47.62	5.34	CTAAAATGGCGGTGGCAAGG	59.83	55	3.61
BolSSR001226	1680	C01	AT	AT	2	7	5655581	5655594	14	1	164	CATAATGTGCCTGAGTTTTTGGC	59.07	43.48	4.52	GGATAACCCCAGTGAAGTTATTTCC	59.41	44	3.13
BolSSR001227	1683	C01	ATC	GAT	3	9	5660171	5660197	27	1	133	AAGGAGGTGAGAGCTGTTGC	59.96	55	4.17	CTTGGTTTGTGGCATTGGGG	59.96	55	4.96
BolSSR001228	1684	C01	ATC	GAT	3	5	5668978	5668992	15	1	161	GAAGGTCGGATGTTTTGGCG	59.83	55	5.69	ACATTCTGCGATTACTCATTCCC	58.87	43.48	3.97
BolSSR001229	1685	C01	ATC	TGA	3	5	5669001	5669015	15	1	161	GAAGGTCGGATGTTTTGGCG	59.83	55	5.69	ACATTCTGCGATTACTCATTCCC	58.87	43.48	3.97
BolSSR001230	1686	C01	ATC	ATG	3	5	5669239	5669253	15	1	150	TGATGGTGGTGGTGATGATGG	60.06	52.38	3.51	CCGCTTGTCAAAAGCTTCCC	60.04	55	3.97
BolSSR001231	1687	C01	AAG	TCT	3	5	5674183	5674197	15	1	176	AGCGAACTCAGGGTCTTTATCG	60.16	50	2.92	GTGCGGATTGGTCTAGGAGG	59.89	60	4.3
BolSSR001232	1688	C01	A	A	1	12	5680859	5680870	12	1	127	GCAACTTTGGTCTCACCTCC	58.76	55	4.3	ACAAAGCCATCAACAACAAACC	58.47	40.91	3.27
BolSSR001233	1689	C01	AG	GA	2	11	5682289	5682310	22	1	157	GAGCGATTTTGTTCCCCATCG	59.94	52.38	3.84	CTTCCGACTCCTTTCCTCCG	59.83	60	4.63
BolSSR001234	1690	C01	A	T	1	13	5682384	5682396	13	1	126	GTGTCGGAGGAAAGGAGTCG	60.11	60	4.18	CAACTAATTAAGAAAGGAAACGTGTCG	59.47	37.04	4.35
BolSSR001235	1692	C01	A	T	1	12	5687524	5687535	12	1	155	CGCCAAGAAGCTAGGATTGC	59.34	55	3.56	AGAGACAGACGCGACTTACG	59.56	55	3.18
BolSSR001236	1693	C01	AT	AT	2	7	5689839	5689852	14	1	143	GCTACCAAGGGTCCTGACG	59.78	63.16	4.35	ATTGGTTAAAACAGCGACTTGC	58.36	40.91	4.01
BolSSR001237	1694	C01	A	T	1	27	5690564	5690590	27	1	170	TCCCCAAGTAAAAGTGGCCG	60.25	55	6.13	ATGTGGCGAAGAAGTTCCCC	60.32	55	4.81
BolSSR001238	1695	C01	A	T	1	13	5705123	5705135	13	1	143	TCGTTCACGTAGAGGATGAACC	59.84	50	3.62	CTTCCGTCGGAATTTCCTTGG	59.26	52.38	3.61
BolSSR001239	1699	C01	AT	AT	2	8	5724217	5724232	16	1	195	TGATTCCCAAAGACCAATGCC	58.82	47.62	4.4	GGAGCAAGACACCAAATCACG	59.8	52.38	4.35
BolSSR001240	1700	C01	AG	AG	2	15	5728897	5728926	30	1	220	CCGCAAACCCAATGACTACC	59.19	55	3.18	GTGGAGTCGAACCCAGAACC	60.32	60	3.62
BolSSR001241	1701	C01	A	T	1	12	5731531	5731542	12	1	117	AACTACTTTAGATGTCGGCAACC	58.75	43.48	3.77	AGGTTGTCTGCGTTACGTCC	60.32	55	4.79
BolSSR001242	1702	C01	AGG	GGA	3	5	5732624	5732638	15	1	145	GGTCCGAGTTCAAGTCCTGG	60.04	60	4.45	AATCAACACTCCCAGGACCG	59.68	55	4.79
BolSSR001243	1704	C01	A	A	1	21	5736242	5736262	21	1	168	TTGGGCCTTCTTGTTCTGGG	60.18	55	4.45	CGGCAAATCATTCCCATCCC	59.32	55	3.85
BolSSR001244	1706	C01	A	A	1	12	5736807	5736818	12	1	182	TCGAAAAGAAATCTCAGCCACG	59.26	45.45	4.94	AAATGCTGTTGTCCGATGGC	59.47	50	4.4
BolSSR001245	1708	C01	A	T	1	15	5741152	5741166	15	1	171	CATTTCTTGGACGAATAACAGTATGC	59.09	38.46	3.14	AGGAGGCGAGATGGAAAAGC	60.11	55	3.51
BolSSR001246	1709	C01	A	A	1	14	5742776	5742789	14	1	149	CAGTGAAACATGCTTGGTTTGG	58.87	45.45	3.28	TTTGGTATAAAGGAGATTTCCATTTCC	58.02	33.33	3.13
BolSSR001247	1710	C01	AG	AG	2	7	5745594	5745607	14	1	115	TCGACGTAAAGTGAAACAAGGC	59.46	45.45	4.35	TCTCCGCTTCTGAATCTATCGG	59.45	50	4.18
BolSSR001248	1711	C01	AG	AG	2	8	5745701	5745716	16	1	145	GCCAGGAGAAGACATGTTCG	58.64	55	3.95	AGAGAAGCTGGGAAGGAACG	59.39	55	3.95
BolSSR001249	1712	C01	AG	TC	2	14	5746549	5746576	28	1	186	TGCCCCACATAATAACGGCG	60.82	55	6.46	AGGATCTCCAGCTGCTTTGG	59.74	55	3.28
BolSSR001250	1718	C01	A	T	1	15	5759706	5759720	15	1	180	CGTCTAAACCGGACCAAACC	58.85	55	3.27	CGTGGGAATTCGAAATCGCC	59.97	55	5.54
BolSSR001251	1719	C01	AGG	GGA	3	7	5762039	5762059	21	1	151	TGACTCCATCGAAGAAGGCC	59.46	55	5.19	TCTCTGGTCACCCCTCTAGC	60.03	60	3.42
BolSSR001252	1720	C01	A	A	1	12	5766734	5766745	12	1	161	AGTTCGTACAAGGTTGTTGCC	59.06	47.62	4.52	TGAGATTTTAACTCCACACCTGC	58.93	43.48	4.85
BolSSR001253	1722	C01	A	T	1	12	5769171	5769182	12	1	142	TCCAACTCTTTGATTTGTAACCAGG	59.47	40	4.45	ACGATACTGTGGTTCCTATTGC	58.21	45.45	3.56
BolSSR001254	1726	C01	A	T	1	14	5787169	5787182	14	1	201	ACTCACTGGCGAAATTTCACG	59.47	47.62	4.35	TGTCTCTATTCTGTAAACATGCAAGC	59.91	38.46	4.01
BolSSR001255	1728	C01	AT	AT	2	11	5791443	5791464	22	1	151	GATGACTACAACATTTTACTCGATGC	58.88	38.46	3.91	ACACTTAATTTCATGGGAAGCCC	59.23	43.48	5.19
BolSSR001256	1729	C01	A	A	1	12	5791981	5791992	12	1	116	GGTATGACCCAGTTTGCATGC	59.87	52.38	4.06	TTTTGGTTCTTGCACATGTTAGG	58.06	39.13	2.69
BolSSR001257	1731	C01	AAT	ATA	3	5	5795307	5795321	15	1	188	ATGAGAGTTGGGATTTGAAGGG	58.03	45.45	3.95	AAGGTGGGTCAGTGAATGGG	59.59	55	4
BolSSR001258	1733	C01	AT	AT	2	12	5799449	5799472	24	1	174	TGTGACCTTCCTGATTTGTATGC	58.99	43.48	3.14	TGTCAAGTCTTAATTCTCCAAAGTCC	59.29	38.46	3.85
BolSSR001259	1734	C01	AT	TA	2	8	5799474	5799489	16	1	105	AGGGATTTTCAGGTTTGGAATTGG	59.71	41.67	3.16	TGTCAAGTCTTAATTCTCCAAAGTCC	59.29	38.46	3.85
BolSSR001260	1736	C01	C	C	1	19	5803135	5803153	19	1	176	TAACCCAGCCCCCAAAATCC	59.96	55	3.01	TAAGACTAGTTCCGGCGACC	58.9	55	4.79
BolSSR001261	1737	C01	ATC	ATC	3	8	5804701	5804724	24	1	122	AGAGCACGTCTTCCGAAACC	60.32	55	3.27	AACGATCAAGAGGAGACCCG	59.18	55	5.28
BolSSR001262	1739	C01	A	A	1	14	5826215	5826228	14	1	148	TCAATTACACTTTTAGTTGACAAGCG	58.87	34.62	4.68	TCTGACTAAGATCACACAAGTATATGG	58.37	37.04	2.74
BolSSR001263	1742	C01	A	A	1	16	5830407	5830422	16	1	111	ACACAGAGAAAAAGAGATGCCC	58.58	45.45	5.36	CCCTCTAACACACAAATCGACC	59	50	4.79
BolSSR001264	1743	C01	AAAG	AGAA	4	4	5831711	5831726	16	1	106	GCCGGGATATATCAAACAACAGC	60.06	47.83	4.4	AAGTCCGGCGATTATCTCCG	59.69	55	4.63
BolSSR001265	1744	C01	A	T	1	12	5849459	5849470	12	1	148	AAAAAGGAAAGGGACCAGTCG	58.42	47.62	4.18	CCCAATATAAAACTGAGAAACTTGCG	59.25	38.46	4.85
BolSSR001266	1745	C01	ATC	TCA	3	9	5852581	5852607	27	1	133	CTTGGTTTGTGGCATTGGGG	59.96	55	4.96	AAGGAGGTGAGAGCTGTTGC	59.96	55	4.17
BolSSR001267	1747	C01	A	A	1	13	5855866	5855878	13	1	113	CAAACACTGTATAGCCGCTGC	59.94	52.38	5.25	GCGGTAACAACAAAACCCCC	59.97	55	5.4
BolSSR001268	1749	C01	A	T	1	16	5860429	5860444	16	1	118	GGAACGTGAGCAGTACACTCC	60.67	57.14	3.85	CAGTGGAGCCAGGACATTCG	60.74	60	3.34
BolSSR001269	1755	C01	AT	TA	2	7	5891655	5891668	14	1	178	CGTGGATTTACACACATAAACACG	58.92	41.67	4.49	GGCACATGCATACGTTGTGG	60.18	55	4.17
BolSSR001270	1757	C01	A	A	1	18	5897856	5897873	18	1	132	TGAACACTTTAAGAGAGAAACTAAGGC	59.56	37.04	4.35	TTACAATGTTCGCGGACCCC	60.67	55	4.95
BolSSR001271	1759	C01	AAAG	TTCT	4	4	5909818	5909833	16	1	108	CAATCTTAGATAGATCTGCTCTTGAGG	58.97	40.74	3.86	ACGGAATGTTTCTCTTCTCAGC	58.67	45.45	4.26
BolSSR001272	1761	C01	A	A	1	13	5916954	5916966	13	1	164	TAGGTTTGATGGACCCCTGC	59.38	55	4.85	ATCAAATTGGCGCCGTTGC	60.45	52.63	4.17
BolSSR001273	1762	C01	A	A	1	20	5926319	5926338	20	1	179	GCCCGTTTAGTGTTGTGAGC	59.76	55	4.26	GGTTGTGACGAACTCGATAATGG	59.69	47.83	3.16
BolSSR001274	1763	C01	A	T	1	12	5929666	5929677	12	1	168	AAAGGCGAAATGAAGGGACC	58.45	50	4.46	ACTTAAGCCTTTGGGTTTGTACG	59.43	43.48	3.67
BolSSR001275	1764	C01	AAC	TGT	3	8	5933671	5933694	24	1	181	GAGGAATGTGTCTACCCTCGG	59.59	57.14	4.63	GGCTACCTCACACCTTCTCC	59.46	60	3.71
BolSSR001276	1765	C01	A	T	1	14	5939828	5939841	14	1	142	GTTTGCACCTAAATGAATTGATGGG	59.42	40	4	CCATTCGATTGTGGTAGTGTGC	59.9	50	4.57
BolSSR001277	1766	C01	A	T	1	16	5941666	5941681	16	1	151	GGTACCCACTCCTTTGCTCG	60.39	60	5.03	CACCAGTGGCACTCAGAACC	60.89	60	3.62
BolSSR001278	1770	C01	A	T	1	14	5988305	5988318	14	1	138	AGCAGGCTTTCTCTTCCACC	59.96	55	4.61	ACCTTTCTTGAATCCGGGCC	60.32	55	5.8
BolSSR001279	1771	C01	A	T	1	13	5988336	5988348	13	1	138	AGCAGGCTTTCTCTTCCACC	59.96	55	4.61	ACCTTTCTTGAATCCGGGCC	60.32	55	5.8
BolSSR001280	1772	C01	A	T	1	13	5991483	5991495	13	1	134	AGCAGGCTTTCTCTTCCACC	59.96	55	4.61	TTTTCTTGAATCCGGGCCCC	60.61	55	5.8
BolSSR001281	1773	C01	A	T	1	12	5991513	5991524	12	1	134	AGCAGGCTTTCTCTTCCACC	59.96	55	4.61	TTTTCTTGAATCCGGGCCCC	60.61	55	5.8
BolSSR001282	1776	C01	A	T	1	13	6002802	6002814	13	1	136	TGTTTGTTTTGGTTAGTTGCCG	58.49	40.91	5.69	ACAACGAAAGAAGGTTACCGC	59.13	47.62	5.68
BolSSR001283	1777	C01	A	T	1	12	6002894	6002905	12	1	102	AGTTGCGGTAACCTTCTTTCG	58.86	47.62	3.46	AAAAGAATAGTGTGTTTTTCTCACCC	58.51	34.62	4.61
BolSSR001284	1779	C01	AT	TA	2	10	6007631	6007650	20	1	137	GTGTAACAATGCAACGTACACG	58.79	45.45	4.49	AGATTTGCGTGGATGGAAAACG	60.1	45.45	3.6
BolSSR001285	1781	C01	AAC	ACA	3	5	6015284	6015298	15	1	197	TGAATCCGTAGCAGCAGAGC	60.18	55	4.09	TGAGAGACAAGAACCGCTGG	59.68	55	4.85
BolSSR001286	1783	C01	AG	TC	2	8	6027143	6027158	16	1	137	AAGGAGAGAACCCTAACCGC	59.1	55	5.68	TTGACAGAGATCCGATCCGC	59.61	55	5.54
BolSSR001287	1784	C01	AG	TC	2	7	6027184	6027197	14	1	137	AAGGAGAGAACCCTAACCGC	59.1	55	5.68	TTGACAGAGATCCGATCCGC	59.61	55	5.54
BolSSR001288	1785	C01	AAC	AAC	3	5	6028097	6028111	15	1	120	TGGATGATGAGTATCGCGACC	59.73	52.38	4.79	TGTTGTTGTTGTTGTTGTCCTCC	60.06	43.48	4.3
BolSSR001289	1786	C01	AAC	ACA	3	6	6028119	6028136	18	1	125	ACAACAACAACAACGTGGAGG	59.53	47.62	4.3	CACGTTGTTGATGTTGTTCTCG	58.72	45.45	4.04
BolSSR001290	1787	C01	AAC	AAC	3	6	6028385	6028402	18	1	119	TCAAGAAGCAGTAGAGGCAGC	60.07	52.38	5.25	AGACCAGTAAGATGCTGCGC	60.46	55	6.09
BolSSR001291	1789	C01	A	A	1	14	6037412	6037425	14	1	193	CTCTAACTCTGACACATCTACTTTACC	58.81	40.74	2.85	GAGAGAGTCGGCCAATGACC	60.18	60	4.02
BolSSR001292	1790	C01	A	T	1	17	6037764	6037780	17	1	142	AGCTCCTCCTAGATTTCGTGC	59.59	52.38	5.34	TGGAGCCATTATCCACCGC	59.85	57.89	5.68
BolSSR001293	1791	C01	A	T	1	14	6039579	6039592	14	1	110	CCAATAGCTTCCTTGTGACGC	59.6	52.38	5.19	GCTATAGGAGGAAGATGGAAAGAGG	60.05	48	3.69
BolSSR001294	1792	C01	AG	TC	2	8	6044720	6044735	16	1	146	ACGAGGGAAGTGGTGAGAGG	60.9	60	3.69	AAGCCCACAATCGACTCAGC	60.67	55	4.26
BolSSR001295	1793	C01	AAT	ATT	3	7	6045858	6045878	21	1	194	AACAAGCTGGCCAAGTTTCC	59.25	50	3.13	GAGACTAACCTTTGCACAAGGG	59.19	50	3.95
BolSSR001296	1796	C01	A	A	1	22	6052558	6052579	22	1	148	CCTTTTACCTCACATGGTCGC	59.26	52.38	5.19	GGACAAAAGTAGAGAGTTGCGC	59.84	50	6.09
BolSSR001297	1798	C01	AAC	TTG	3	6	6086693	6086710	18	1	189	TCTAGGAAGCCGCTTGTTGC	60.67	55	4.17	AAGCCTAGCTGAGCTTTCGG	60.11	55	4.3
BolSSR001298	1800	C01	AGG	TCC	3	7	6093314	6093334	21	1	123	ACCAGTGAAGTCGAGTTGCC	60.25	55	4.52	GAGATGGGTGAAGAAGGCGG	60.46	60	6.13
BolSSR001299	1801	C01	AAG	CTT	3	6	6093681	6093698	18	1	112	TCACGAAGACGATGACGACG	60.18	55	5.12	GGAGGAGAGATGCTGTGTGG	59.82	60	4.17
BolSSR001300	1802	C01	A	A	1	12	6103757	6103768	12	1	148	GCACAGTTGGAATGATGGGC	59.83	55	5.36	AGATGGGCAGAAGATAGAGCC	59.02	52.38	4.7
BolSSR001301	1803	C01	AG	AG	2	7	6107356	6107369	14	1	101	AGTGAGAAGACGACCGATGG	59.19	55	3.51	GAATTCTGATCTGCCCAACCG	59.33	52.38	4.44
BolSSR001302	1804	C01	A	T	1	14	6107926	6107939	14	1	104	CGTATATTATAGGTCTGCACATGGG	58.96	44	4	CCTTTGATTTGACTTAACCCCTGC	60.32	45.83	4.85
BolSSR001303	1806	C01	A	T	1	14	6115650	6115663	14	1	128	GACATCGGCGTTTTGGTAGG	59.27	55	3.18	GGATCCCACCGATACATGGC	60.32	60	4.4
BolSSR001304	1807	C01	A	A	1	13	6115668	6115680	13	1	128	GACATCGGCGTTTTGGTAGG	59.27	55	3.18	GGATCCCACCGATACATGGC	60.32	60	4.4
BolSSR001305	1808	C01	AAC	ACA	3	7	6120006	6120026	21	1	143	GAGGGAAAACAGCCTGTTGC	59.68	55	4.17	ACATCTGCTGCCATTCCAGG	60.4	55	4.45
BolSSR001306	1810	C01	AAG	AGA	3	8	6123263	6123286	24	1	118	AGAAGACTCGAGCTTGGAGC	59.47	55	4.7	CCTGAAACTCCCTCCGATGC	60.46	60	3.91
BolSSR001307	1811	C01	AT	AT	2	15	6125109	6125138	30	1	156	AAATATATATGTTCCAAGTGGTTCTGC	58.15	33.33	4.26	GGGTTTCGTGTAGTTAATGAACTCC	59.88	44	3.85
BolSSR001308	1812	C01	A	T	1	12	6127076	6127087	12	1	149	ACACTTTTAAACTGAGCAAGGTAGG	59.47	40	3.18	CTGACATTTGATCAGCGCCC	59.62	55	6.13
BolSSR001309	1814	C01	A	A	1	12	6128423	6128434	12	1	105	ATGCTTTGTTTTGCTGTTCTCC	58.28	40.91	3.71	TCTGTCTGAATTGATGTTGTCGG	59	43.48	4.79
BolSSR001310	1815	C01	A	T	1	12	6132086	6132097	12	1	181	CGTCTAAACCGGACCAAACC	58.85	55	3.27	CGTGGGAATTCGAAATCGCC	59.97	55	5.54
BolSSR001311	1816	C01	AGG	GGA	3	8	6134416	6134439	24	1	149	AGTGGACCATGGATTGCTGG	60.03	55	4.85	AGCTTTCTTCCGAGGTCTTGG	60	52.38	3.61
BolSSR001312	1817	C01	A	A	1	15	6139367	6139381	15	1	158	AGTTCGTACAAGGTTGTTGCC	59.06	47.62	4.52	GAGATTTTAACCCCACACCTGC	59.51	50	4.85
BolSSR001313	1818	C01	A	T	1	15	6148170	6148184	15	1	145	CTTAGCCGTTTCCATCCTGC	58.98	55	4.85	TCCGTATATTGCTAAGCCATGC	58.67	45.45	4.06
BolSSR001314	1820	C01	A	T	1	22	6149846	6149867	22	1	204	GCAATCATGGTTAATAGACTCAATACC	58.49	37.04	2.73	AGATTACACAGCGAATTACTCTGC	59.19	41.67	4.26
BolSSR001315	1821	C01	AG	AG	2	8	6150189	6150204	16	1	161	TGGTCTCCCAAAGAAACTACTACC	59.71	45.83	3.18	CTAACCAAACCAACCCACAGG	59.04	52.38	4
BolSSR001316	1823	C01	AAG	GAA	3	5	6166096	6166110	15	1	176	TAAAATCACGCAACGCTGCC	60.11	50	4.85	ATGAAGGTCGCCTCTCAAGC	60.11	55	4.01
BolSSR001317	1824	C01	A	T	1	12	6166624	6166635	12	1	160	CAATCACACAGCTGTTTGAAGC	58.95	45.45	3.86	GATTTTGGCTGTGGCTGTGG	60.04	55	4.17
BolSSR001318	1825	C01	A	A	1	16	6167015	6167030	16	1	203	GTGAAAAGCATGCGAGAGGC	60.18	55	4.7	TGAAGCAATTAGAAGGCTTATTGGG	59.64	40	4.12
BolSSR001319	1826	C01	AAG	TTC	3	5	6167454	6167468	15	1	194	GAGATGTGTCCTCGAGCTGC	60.53	60	5.25	ACAACCCAAGGAACAGCTGC	61.11	55	5.25
BolSSR001320	1827	C01	A	A	1	16	6169608	6169623	16	1	124	CCAAAATCCATGGTGGCTGG	59.46	55	4.85	ACAGAGTTGTGTTTCTTTTTCTTGG	58.61	36	3.61
BolSSR001321	1828	C01	ACC	GTG	3	8	6170606	6170629	24	1	157	AGTTGAAGAAGCTCTCCGCC	60.04	55	6.13	CCATGTACTCAGCCTCAGGG	59.53	60	4.45
BolSSR001322	1829	C01	AAG	GAA	3	5	6171071	6171085	15	1	105	TGGATTGGTCTAGGGTTTAGGG	58.88	50	3.53	TGTTACCGACTTAGGATTTGACG	58.51	43.48	4.35
BolSSR001323	1830	C01	AT	AT	2	8	6171209	6171224	16	1	114	GAACTTTGTGACGTTGAATCACC	58.72	43.48	4.02	GGCTAAACCAGAAGAGAAACAGC	59.81	47.83	4.4
BolSSR001324	1831	C01	A	A	1	28	6176373	6176400	28	1	137	CTGCAGACATATAGGAACCAACC	58.87	47.83	3.77	TGTTGCTCATAGACCTCTTGC	58.02	47.62	4.01
BolSSR001325	1832	C01	A	A	1	15	6177759	6177773	15	1	134	CATCTTCACCCCTAACCAATAACC	59.11	45.83	2.85	GAACCTGTCTGTCTACCCGG	59.47	60	5.73
BolSSR001326	1833	C01	AG	TC	2	8	6179537	6179552	16	1	122	GAGCTCAACATCACATCTTAGGG	58.87	47.83	3.53	CCAGAGAAACCTGTGTCTGAGG	60.29	54.55	3.86
BolSSR001327	1836	C01	AAG	AAG	3	5	6185170	6185184	15	1	155	AGATAAAAGAGACAGTCAGACCGG	59.84	45.83	5.28	AGCTCTGTTCCCGACTTTGG	59.96	55	3.28
BolSSR001328	1837	C01	AT	TA	2	7	6185357	6185370	14	1	160	GGAGTAGCCCAAAAACTCATTGG	59.81	47.83	3.16	TTTAGGTTATTTTGATATCCGTGTGC	58.3	34.62	4.57
BolSSR001329	1838	C01	A	A	1	14	6202531	6202544	14	1	202	TCATTAGCTTTCTTAGATCCAAGGG	58.4	40	3.95	AGAACTAGGGGCAAAAGCGG	60.32	55	5.52
BolSSR001330	1839	C01	A	A	1	13	6211945	6211957	13	1	180	TCTTGCTCCACAGGCTAACC	59.68	55	2.85	TCTGACCGTTGTTGAGACCG	59.97	55	4.79
BolSSR001331	1840	C01	A	A	1	16	6215847	6215862	16	1	144	CCCCAGAAAGAAGTCACAAGC	59.12	52.38	4.01	CTCTTGTCTGTTTCCTGCATCG	59.59	50	3.84
BolSSR001332	1843	C01	A	A	1	23	6222743	6222765	23	1	212	GATGCCGGGAGAGAATAGCC	60.04	60	3.93	AGGGGTGCTTCTATTGTCATACC	59.86	47.83	2.73
BolSSR001333	1844	C01	AG	AG	2	7	6224421	6224434	14	1	129	AGTGTAGACGAAAGAAATCGAGG	58.27	43.48	4.63	ATGTTAGCTGAAGCCAACGC	59.2	50	4.84
BolSSR001334	1845	C01	A	A	1	12	6226656	6226667	12	1	169	GCTCACCACCACAATTAGTCG	59.27	52.38	4.18	AGTCCCCACATGATCTTATCAAGG	59.9	45.83	3.61
BolSSR001335	1848	C01	A	T	1	13	6240265	6240277	13	1	106	TTTAGAGCATGATTAACCCGGG	58.18	45.45	5.73	AGATATAAAAACCGACTCTTAGCCG	58.79	40	5.52
BolSSR001336	1849	C01	A	A	1	12	6242584	6242595	12	1	154	TCTCTCGGCATCACATGAACC	60.13	52.38	3.62	TGCTAAGCCTTCCATGGTCG	60.11	55	4.79
BolSSR001337	1850	C01	A	T	1	12	6250739	6250750	12	1	201	GTGTCATTTAAGTTTGGGGGAGG	59.49	47.83	4.3	TGCTCCCAATGCAAGTAAATGC	60.09	45.45	3.56
BolSSR001338	1851	C01	AT	AT	2	10	6256269	6256288	20	1	203	AGTTGTCCCGTCTCTTTGACC	59.93	52.38	4.02	CCGATGCTTCACTCTACGGG	60.25	60	5.28
BolSSR001339	1855	C01	A	A	1	12	6264773	6264784	12	1	132	CCGAGATCAACTTCCAAAACCC	59.51	50	4.11	GATTCCGGCCTCTCTTCACC	60.18	60	4.02
BolSSR001340	1856	C01	A	A	1	20	6265613	6265632	20	1	138	TTGTCGTCGCTATGTCGTCG	60.52	55	5.12	TGTCGTACATTCAGAGCCGG	59.83	55	6.13
BolSSR001341	1857	C01	AT	TA	2	17	6272875	6272908	34	1	203	TGTTCTTGTGGGTCCGATCG	60.04	55	3.69	CGATGCAACATAGTACGGGC	59.14	55	6.13
BolSSR001342	1858	C01	A	A	1	12	6273254	6273265	12	1	144	CTTCTCAGTGACCCCCATGG	59.75	60	3.66	GGACGTGGTTCAAGATTTACGC	60.16	50	4.42
BolSSR001343	1859	C01	A	A	1	12	6274744	6274755	12	1	139	ACACAACAAATCAAACACACGC	59.08	40.91	5.34	TGGAAACACATATGACGAGATACG	58.72	41.67	3.06
BolSSR001344	1860	C01	A	T	1	12	6274846	6274857	12	1	146	TGGGCTACACTTACGTATCTCG	59.38	50	4.04	AACCCCAAATGTGCAAACCC	59.53	50	4.11
BolSSR001345	1861	C01	ATAC	ACAT	4	4	6280875	6280890	16	1	105	ATCCACATGCTGCTCAGTGC	61.03	55	4.4	CACGGTTGATACTACCATTATGACC	59.31	44	4.02
BolSSR001346	1864	C01	A	A	1	12	6298396	6298407	12	1	125	CAGCCACAACTCGAAATATTGC	58.57	45.45	3.56	ATTCAGAGGAGCAGGTAGGG	58.2	55	3.53
BolSSR001347	1865	C01	AC	CA	2	7	6299113	6299126	14	1	141	CATGGACATGAATTAATAGGTGAAAGG	58.64	37.04	3.11	AGGAACAACAATTCGAGGTGC	59.12	47.62	5.01
BolSSR001348	1866	C01	A	T	1	12	6301218	6301229	12	1	203	CTGGTTTTTGTAATGGAAAAATGATGG	58.49	33.33	3.51	TTTTCAAGCCTTTTGGAACTTGG	58.49	39.13	3.61
BolSSR001349	1867	C01	AG	GA	2	7	6304703	6304716	14	1	205	GAAGACGGAAGAGAGACGCC	60.18	60	5.68	TCTATCAATCGAACCGGCCG	59.97	55	6.13
BolSSR001350	1869	C01	A	A	1	12	6309265	6309276	12	1	203	GTTTGAGCTTGGCTTTCGGC	60.66	55	5.54	GTCCGGGAAAATCCTTAAACCG	59.58	50	4.44
BolSSR001351	1870	C01	AG	GA	2	7	6316095	6316108	14	1	101	GTGATCAACCGAGGGAGACG	60.18	60	4.18	TTGCGTGATGTTTTGCCTCG	60.04	50	4.63
BolSSR001352	1871	C01	AAC	TTG	3	5	6327192	6327206	15	1	133	ACCAGACAAGGGACAAACCG	60.18	55	4.44	CCGTGTGGAGCTCCTAATCC	59.89	60	3.01
BolSSR001353	1872	C01	A	T	1	12	6337849	6337860	12	1	134	GGAGTTGCTTACATCTCGAATGG	59.44	47.83	3.16	AAGCAGACCACTGAACCACG	60.53	55	4.94
BolSSR001354	1873	C01	A	T	1	14	6348593	6348606	14	1	103	TGACATTTAATGATGGAGCTGTCC	59.12	41.67	4.02	CCTAAGATGATAAGAATGACCTCCG	58.61	44	4.63
BolSSR001355	1875	C01	A	A	1	15	6351354	6351368	15	1	178	TGTTCTTTCGTTAAACCTACCCC	58.61	43.48	4.95	GCCTTCGTCATGAATGCAGG	59.62	55	4.85
BolSSR001356	1876	C01	AAG	GAA	3	5	6360196	6360210	15	1	113	ATCCCAGCAGTTACGCTAGC	59.89	55	3.42	CTCGGTCGAAAGGGGTATCG	59.97	60	2.92
BolSSR001357	1877	C01	AAC	AAC	3	5	6366214	6366228	15	1	169	CGTCCGGTTCAGAGATCAGG	59.9	60	3.86	TATGTCCAACAGCTCCACCG	59.75	55	4.94
BolSSR001358	1878	C01	ACG	GCT	3	6	6366394	6366411	18	1	152	ATGGAGAAGCACTACGCAGG	59.82	55	4.85	CCGTCCTCAATCTGGCTGG	60.15	63.16	4.85
BolSSR001359	1882	C01	AAG	TCT	3	5	6377177	6377191	15	1	186	TCTTTCTTCGCCAGCAAGC	58.75	52.63	4.01	TACAGAAGAAGCGGACGTGG	59.76	55	4.94
BolSSR001360	1884	C01	C	C	1	20	6381819	6381838	20	1	128	AGCTACGTATCGCTCGTTAGC	60.07	52.38	3.09	AGGTGAAGATGAGAAGTCGCC	59.79	52.38	5.54
BolSSR001361	1885	C01	A	T	1	13	6383633	6383645	13	1	103	TCCAAGACGATGATGATTTGCC	59.05	45.45	4.52	AGCTTCTGAGAAATGTTATCCGC	59.13	43.48	5.54
BolSSR001362	1886	C01	A	T	1	14	6384286	6384299	14	1	181	ACAACACCGGCTAAGAGACC	59.68	55	3.85	ATCCTTTTGAAAGGGTCCTATTCC	58.48	41.67	3.01
BolSSR001363	1888	C01	A	T	1	13	6387963	6387975	13	1	132	CCGACCAAGCTTAAACTTGCC	60.07	52.38	4.52	TGTGTTTCGATCTCAGATGTCG	58.5	45.45	4.35
BolSSR001364	1889	C01	AG	CT	2	10	6388033	6388052	20	1	153	CCACAACAACAACCCTCTATTACC	59.54	45.83	2.85	TATTCCACGGCATCGGATGG	59.97	55	3.51
BolSSR001365	1890	C01	AAT	ATT	3	5	6390958	6390972	15	1	149	ACACGCTTCTTCAACCTCCC	60.25	55	4.3	CTGGCAGTAGATCTGGAGTACC	59.37	54.55	3.34
BolSSR001366	1891	C01	A	T	1	12	6391242	6391253	12	1	123	GGCCTACCGCTAGACCACC	61.79	68.42	4.61	GGCCTCTCCATAAACCTGGG	59.82	60	4.45
BolSSR001367	1892	C01	A	A	1	12	6401680	6401691	12	1	126	TCTAAAATCGCAGAAAAATGTTCACG	59.42	34.62	4.35	CGACACGAAAGATACGCGC	59.73	57.89	6.86
BolSSR001368	1893	C01	A	A	1	24	6405040	6405063	24	1	133	TCTAGTCTGGACCACCTCGG	60.03	60	4.63	AAACGCGAGATAATCATTTAGATAGC	58.05	34.62	2.97
BolSSR001369	1898	C01	AT	AT	2	8	6418149	6418164	16	1	167	AGACACGCTACAACCAATGC	58.84	50	3.56	TTTAGCGGGGTACAGAGACG	59.19	55	4.18
BolSSR001370	1899	C01	AATT	TTAA	4	5	6418834	6418853	20	1	135	CGAAAAAGTCAACCCGCTGG	60.04	55	4.85	GGTTAGGTTAAACCGGTCGG	58.27	55	4.79
BolSSR001371	1901	C01	AG	TC	2	12	6419485	6419508	24	1	163	CTCCTGGTGAGCTTTCTCCC	59.75	60	4.3	TGTAATGACCCTAAATGTAATGATCCC	59.06	37.04	3.85
BolSSR001372	1902	C01	AAAT	TTTA	4	4	6419971	6419986	16	1	114	TCTCTACATCTGGGTTTTGCTCC	60.06	47.83	4.7	AGATTACTCATTCTGTCTTAATGTGGG	59.01	37.04	4.61
BolSSR001373	1904	C01	A	T	1	12	6427539	6427550	12	1	100	AGGGCTTTTTGCAGAATTGACC	59.96	45.45	4.02	ATGAACTTGTGGGGTGAATAGGG	60.31	47.83	3.53
BolSSR001374	1905	C01	C	C	1	13	6437921	6437933	13	1	154	GCAGTGACATTTGTACATGCCC	60.42	50	5.36	AGGATCTAATCGAGTCATTGGCC	59.99	47.83	5.36
BolSSR001375	1906	C01	ACC	ACC	3	5	6440762	6440776	15	1	163	TACAGCTGATCCTCCACTGC	59.17	55	4.4	CTACCAGACTCAACCACGCC	60.39	60	5.68
BolSSR001376	1907	C01	AT	TA	2	7	6450181	6450194	14	1	168	TATCCAACGGGCTTCTTCGG	59.82	55	4.3	ACATGAGGACATATGTCAACAAACC	59.58	40	3.27
BolSSR001377	1908	C01	ATC	TGA	3	6	6453711	6453728	18	1	121	GGAGCCACTTTCCTAGCTGC	60.75	60	5.25	GAGCAGGGCAGAGGTTCG	60.13	66.67	3.95
BolSSR001378	1909	C01	AGG	CTC	3	5	6454740	6454754	15	1	164	TTAAGGTCATCGTCGCTGGC	60.46	55	4.85	GGGAGGAGAAGAAGAGGACG	58.89	60	4.79
BolSSR001379	1910	C01	AAAG	CTTT	4	4	6456574	6456589	16	1	158	GGGTTTTCTCTGCTGGTTCG	59.12	55	3.95	TGCTTCACAAGATCCATTAAGTCC	59.06	41.67	3.85
BolSSR001380	1911	C01	ACC	GGT	3	5	6467161	6467175	15	1	153	TCTCCGGTGAAATGGGATGC	60.11	55	3.91	TGTGGACGTTATGAACCGGG	60.04	55	5.73
BolSSR001381	1912	C01	C	C	1	14	6467834	6467847	14	1	134	ACCTAGAGCCAGCTGTTTCG	59.75	55	3.46	ACTTGGAGTATGAACAATTAGGATCC	58.72	38.46	3.36
BolSSR001382	1914	C01	AC	AC	2	7	6472287	6472300	14	1	140	AGTCCAACATGAGAGACCGC	59.75	55	5.68	AGCTTTAGGTATGTACATCGAGC	58.13	43.48	5.03
BolSSR001383	1915	C01	A	A	1	16	6472532	6472547	16	1	123	GTCGACTTTGCAACATCTCTCC	59.59	50	3.71	AGTTTAATAACTGTGTGTGTGGGG	59.17	41.67	4.96
BolSSR001384	1916	C01	A	T	1	15	6473238	6473252	15	1	135	AAAGGATTGATTTTTCCGAATCTGG	58.37	36	3.86	CCATCAAACGGCTATCTGATCC	58.93	50	3.36
BolSSR001385	1918	C01	A	T	1	16	6473448	6473463	16	1	213	GGCTCCCGTCTCTTTTAAACG	59.27	52.38	3.6	AGATGCGACACATGTGATGG	58.34	50	3.51
BolSSR001386	1919	C01	A	T	1	12	6475932	6475943	12	1	193	TGGTGATACCTAATACAAATGACACC	58.95	38.46	4.16	GGCGGTTGAGAATAAAGAATACTCC	59.76	44	3.85
BolSSR001387	1920	C01	A	T	1	15	6479987	6480001	15	1	169	TAAATCCCCCACGTTGTTCG	58.19	50	3.95	TTTTGTGAACTGTTCGCGGG	59.62	50	6.13
BolSSR001388	1921	C01	A	A	1	12	6480011	6480022	12	1	169	TAAATCCCCCACGTTGTTCG	58.19	50	3.95	TTTTGTGAACTGTTCGCGGG	59.62	50	6.13
BolSSR001389	1923	C01	AG	GA	2	11	6488085	6488106	22	1	152	GGTTGAGACGCTTCTTCTGC	59.21	55	4.26	ACAGAGAGAGAGTCACCTGC	58.46	55	4.85
BolSSR001390	1924	C01	A	A	1	12	6502880	6502891	12	1	118	TGATTGGAGTCTCATGCATTGC	59.31	45.45	3.56	ACAAGGGTTCTTTGCAAGGC	59.25	50	4.35
BolSSR001391	1925	C01	A	A	1	14	6503445	6503458	14	1	120	TTTGGGGATGGTGAAGAGGG	59.3	55	4.3	AAGAAAGTTTCCTTTACTATTGAACCC	58.14	33.33	4.11
BolSSR001392	1926	C01	AT	AT	2	8	6503494	6503509	16	1	165	TCCAAATGACAATATCTTGGTATTGGG	59.71	37.04	4.12	CCCATAAGCAAAATGAACCCTCC	59.87	47.83	4.3
BolSSR001393	1927	C01	AT	AT	2	8	6515567	6515582	16	1	156	TCTAGCTACATTTTCCATCAACGG	58.88	41.67	4.44	GCACGACCTCGAAAATCGG	59.29	57.89	4.18
BolSSR001394	1933	C01	AAG	CTT	3	5	6529855	6529869	15	1	102	AAAGTCTTGTGCAGCCTTGG	58.96	50	3.61	GTTCGGACAGAGCCAAACC	58.76	57.89	3.27
BolSSR001395	1934	C01	A	A	1	13	6533562	6533574	13	1	162	CCAGCTAGAACGGTGATCGG	60.25	60	4.18	CACCGGTAGATCGATCCAGC	60.04	60	4.85
BolSSR001396	1935	C01	AG	GA	2	19	6533701	6533738	38	1	109	ACGAAGAGTAGTTTCCGCCG	60.11	55	6.46	GTCATCCGTCGACACAAAGC	59.56	55	3.51
BolSSR001397	1936	C01	A	A	1	12	6538542	6538553	12	1	182	GCGTGGAGAGGTTTCCTGC	61.04	63.16	4.85	CGAAGTTGGTCGCTTACACG	59.57	55	4.49
BolSSR001398	1937	C01	A	A	1	16	6552877	6552892	16	1	128	TCAAACATCATTCTGAGGCTGC	59.25	45.45	5.25	CCTTCCTGATAGGTTCAAACTGC	59.31	47.83	4.4
BolSSR001399	1938	C01	AAG	AGA	3	5	6556170	6556184	15	1	152	AGTTTTCTTTTGCTCATTCTTATGACC	58.92	33.33	4.02	AGGAGTTGCGTCCATGATCG	60.18	55	3.69
BolSSR001400	1939	C01	A	A	1	16	6560111	6560126	16	1	160	TCTTGCCCACAGAACACTGC	60.82	55	4.4	ATTGGAAGTCTAGCTCGGCC	59.53	55	6.13
BolSSR001401	1940	C01	ACC	TGG	3	6	6564739	6564756	18	1	142	AGGATTCGCTACATTCTCAGGG	59.63	50	4.45	CCATCTCCATGGCTTCTCCC	59.89	60	4.3
BolSSR001402	1941	C01	A	A	1	12	6572642	6572653	12	1	121	TGAGCAGAGGAGACAAAGCC	59.68	55	4.35	TGAGATGCTTGACGAGTACGG	59.87	52.38	4.02
BolSSR001403	1942	C01	AGG	AGG	3	5	6573911	6573925	15	1	152	AAGGAGATGTGACGTTGGGC	60.32	55	5.36	CGTTGCAGTTGTTTGTGTGG	58.73	50	4.17
BolSSR001404	1943	C01	A	A	1	13	6574906	6574918	13	1	138	GTCGGTTCTGTTTGCGAGC	59.8	57.89	5.03	CCTAGCAACCCTCTAGAGATGC	59.7	54.55	3.91
BolSSR001405	1944	C01	A	T	1	12	6575751	6575762	12	1	118	GGTTTGATTCGTCGAAGCCC	59.55	55	5.19	CTTTATGTCACATGATCCAATGACG	58.58	40	4.35
BolSSR001406	1945	C01	A	A	1	14	6597433	6597446	14	1	155	GTTGTATCACGTGACTCTTGGG	59.01	50	4.12	GTGGAAGACGAGTCAGTTTTGG	59.46	50	3.28
BolSSR001407	1946	C01	A	A	1	15	6600576	6600590	15	1	161	GTGTTAAAACTTGACTTTGGGGC	58.88	43.48	5.8	TGTTGCTCCTGAAAGTTCGG	58.41	50	4.3
BolSSR001408	1947	C01	AGG	TCC	3	7	6601448	6601468	21	1	107	ACAACGACTCACGATCCTCG	59.83	55	4.63	GGAAGAAGCTCCGGAAGAGG	59.82	60	3.69
BolSSR001409	1948	C01	A	T	1	13	6602965	6602977	13	1	142	CGAAGTGCTTGTCTATCAGTCC	58.82	50	3.85	TGTTGGGGGATCTTCCTTACC	59.08	52.38	2.85
BolSSR001410	1949	C01	ACC	CAC	3	7	6604375	6604395	21	1	143	CGTGCATCCATTCATGAGGC	59.69	55	4.7	GATTACATTAAGGAGTTACTGAGGAGG	58.85	40.74	4.3
BolSSR001411	1950	C01	A	A	1	13	6604700	6604712	13	1	201	AACTCGGTCCAAGCCTTTCC	60.25	55	3.13	TCGCTAGGGTTTCGAAACGG	60.39	55	4.44
BolSSR001412	1951	C01	A	A	1	18	6605311	6605328	18	1	147	CGATTTTGAACCTCGTTGTTCG	58.78	45.45	3.95	CAAGAACAATGGATCAAAGTTTCTAGC	59.46	37.04	3.42
BolSSR001413	1952	C01	A	T	1	13	6605681	6605693	13	1	139	GGGTAAGTCTGTCTTTCTTTTACCC	59.3	44	3.69	CTCTGCAGCTGACTCCACC	60.08	63.16	4.61
BolSSR001414	1953	C01	A	T	1	14	6606465	6606478	14	1	176	TGAGAAAAGCAAGAGACTTGTGG	59.12	43.48	4.17	TGCTAATATGCGATTTTTACTTCACC	58.59	34.62	4.02
BolSSR001415	1954	C01	AG	TC	2	10	6606773	6606792	20	1	201	AATAACACGGGCCAGTGACG	60.67	55	4.35	GCAAACAGAACCAACGGACG	60.32	55	4.79
BolSSR001416	1955	C01	A	T	1	15	6606952	6606966	15	1	143	CGTCCGTTGGTTCTGTTTGC	60.32	55	3.68	GCTGAACAAAGCTCTCGTGC	60.11	55	5.34
BolSSR001417	1956	C01	AT	AT	2	17	6608002	6608035	34	1	176	TGCCGACTTGTGTATGGTCC	60.04	55	4.46	ATGCAACAAAAGCTCTGGCG	60.04	50	5.69
BolSSR001418	1957	C01	AG	GA	2	7	6611859	6611872	14	1	108	GGAAATGCAGCAAAGTTTGAGG	58.94	45.45	3.86	AGTCAAGGAAATAAAGAAAAAGCGG	58.55	36	5.52
BolSSR001419	1958	C01	A	A	1	13	6616692	6616704	13	1	142	TGTTCAAAGTTGAGGGTGATGG	58.78	45.45	3.51	AAACCACAGATTCAAGGCCC	58.37	50	5.8
BolSSR001420	1959	C01	AAG	TCT	3	21	6620415	6620477	63	1	137	ATGAAATAAAGGGCCTCCGC	58.31	50	5.54	AAGCTCGAGCATGAAGATTAGG	58.27	45.45	2.69
BolSSR001421	1960	C01	A	A	1	12	6620606	6620617	12	1	206	GCTCGAGCTTCTCTAAGTTAAAAATCC	60.46	40.74	3.01	TCCTTGCACGGTTTGATTTCC	59.39	47.62	3.13
BolSSR001422	1961	C01	AT	AT	2	7	6621739	6621752	14	1	138	TCTCCTCTGTCCACTTCACG	58.75	55	4.35	TGCAATGATGACAACAAATCACC	58.44	39.13	4.02
BolSSR001423	1962	C01	ATAG	AGAT	4	4	6622918	6622933	16	1	125	GAGATCCAAAGCATGCGAGG	59.06	55	4.63	GCCTTTCTCGAGAGCCTTCG	60.8	60	3.79
BolSSR001424	1963	C01	A	A	1	14	6622954	6622967	14	1	171	GAGATCCAAAGCATGCGAGG	59.06	55	4.63	AGAAATACTCGCCTTCGCCC	60.18	55	6.13
BolSSR001425	1964	C01	AAG	AAG	3	8	6623710	6623733	24	1	126	AGATACGTTGCTTGCTCATGC	59.33	47.62	4.06	ACAGAGGTGTCTTCTTCGCC	59.68	55	5.54
BolSSR001426	1965	C01	A	T	1	13	6623958	6623970	13	1	171	CCTCGGTAAGACCATCATCCC	59.66	57.14	3.85	GTGGAACCAGGAGGGAATGG	60.03	60	3.16
BolSSR001427	1966	C01	ATC	CTA	3	6	6624257	6624274	18	1	180	AACGGTTCTGCCTTACTGGG	59.96	55	4.45	CGTCTCGAGGCTTTATCCCC	59.97	60	4.81
BolSSR001428	1967	C01	AAT	TTA	3	25	6627850	6627924	75	1	242	TAAGCGACTCAAGTGTGGCC	60.32	55	5.36	CAGCCATGTAAGTCAGTGTACC	58.74	50	3.34
BolSSR001429	1968	C01	A	A	1	13	6633654	6633666	13	1	195	ACGAACATGCTTCTACTTTTTCTCG	60.11	40	4.04	AGGACGAGGAAGATAACGGG	58.6	55	5.28
BolSSR001430	1971	C01	AC	AC	2	7	6636872	6636885	14	1	193	CAGACCTTGGAGATCTCTGGC	59.86	57.14	4.85	GAGAAGCCTACAACATCATCAGG	58.87	47.83	3.86
BolSSR001431	1975	C01	AT	AT	2	22	6645017	6645060	44	1	233	GGTTCGAAAAGGAGTTAAAAGTCC	58.24	41.67	3.85	GTTTGGGATTAAAATCAATTTGTGGG	58.18	34.62	4.61
BolSSR001432	1976	C01	A	A	1	14	6649049	6649062	14	1	159	GGTTGTTCATGGTGGTTGTGG	59.93	52.38	4.17	GGTTTTGCCCTATTCACCCC	58.81	55	4.95
BolSSR001433	1977	C01	A	A	1	13	6658110	6658122	13	1	125	AGTAAAATTGCTCCAACCCTATTCC	59.34	40	3.01	TCTAACCCAACTTCATATTTCACTCC	58.89	38.46	3.85
BolSSR001434	1978	C01	AG	GA	2	11	6660706	6660727	22	1	134	CTCTCTCTCCGCGATTCACG	60.32	60	4.35	TCTTGTCTCGGAAAACCCACC	60.2	52.38	4.61
BolSSR001435	1979	C01	AAC	TTG	3	5	6661593	6661607	15	1	199	GCATCAAGAGCAGCGTGC	59.9	61.11	5.34	GCTGCTGGATTTCTTCTATCCC	58.85	50	3.85
BolSSR001436	1980	C01	A	T	1	14	6661986	6661999	14	1	194	AATCCCATCTCGCAAAAGCC	58.89	50	4.35	AATCACCAAGAGCAAGCACG	59.12	50	5.34
BolSSR001437	1981	C01	ATC	TAC	3	6	6663549	6663566	18	1	176	TCCTCGAGACCAAACTTCCC	59.03	55	3.97	TGGGAGTTTGCGAACGAAGG	60.88	55	3.46
BolSSR001438	1982	C01	AT	TA	2	15	6671195	6671224	30	1	202	TCATAACAACCCACTAACGACG	58.42	45.45	5.12	ACGAGGATATGAAGTTTGTGGG	58.13	45.45	4.61
BolSSR001439	1985	C01	A	T	1	16	6679485	6679500	16	1	174	ACATTCAGAGCCGGAAGTCG	60.11	55	4.18	TGTCCGACGAAATACCGACG	60.18	55	5.12
BolSSR001440	1988	C01	A	T	1	12	6686272	6686283	12	1	149	CGAAGAATATGGTTACAGTCATCCG	59.6	44	4.18	AGGTTCACCGTCCAATCACC	59.96	55	4.02
BolSSR001441	1993	C01	A	A	1	12	6695160	6695171	12	1	149	CCAAACCGAACAAACGTCCC	59.97	55	4.46	GTCCCGGTTTCGAATCAACG	59.56	55	4.1
BolSSR001442	1994	C01	A	A	1	12	6700790	6700801	12	1	145	TCGTATTCAGCTTTGCCTTGC	59.53	47.62	4.01	TGATGACTCGGAAACAGACTACC	59.81	47.83	3.18
BolSSR001443	1995	C01	A	T	1	12	6706451	6706462	12	1	119	ACAACTCCTAAGTTTCTTTTTATCGC	58.42	34.62	4.58	ACAGAGACACAGTCATTGTAAAGC	59.25	41.67	3.51
BolSSR001444	1996	C01	A	T	1	15	6707258	6707272	15	1	156	TTTCTGGACCAAATCTTCTAAAAGC	58.02	36	3.51	AATAAATAGGACTGTGCCTTTTAACG	58.24	34.62	3.18
BolSSR001445	1997	C01	AT	AT	2	14	6711458	6711485	28	1	122	ACCGAACGACTATATAAGCCATCC	60.08	45.83	3.51	ACTTGTGGCATACAGGGAGC	60.04	55	4.7
BolSSR001446	1998	C01	A	T	1	15	6719119	6719133	15	1	101	CGCATGCAAGTTGGTGATGG	60.46	55	3.51	GGAGGGGGATTTGTGAGTTGG	60.62	57.14	3.77
BolSSR001447	1999	C01	AT	TA	2	8	6720074	6720089	16	1	165	ACGATATTACAGCCGACAGAGG	59.71	50	3.69	AGTACTGAGTGACATAACATGATATGG	58.64	37.04	2.74
BolSSR001448	2000	C01	A	A	1	14	6722731	6722744	14	1	206	TGGTTCAAGTTATGTGTCTGCC	58.85	45.45	4.85	ATGGCCCTCATCTTTCGTGG	60.11	55	4.94
BolSSR001449	2003	C01	AT	AT	2	7	6727215	6727228	14	1	144	TGAGCAATGGTTTTTGGTTTGG	58.46	40.91	3.28	GGTCCTATTGTGTGTTTGGCC	59.46	52.38	5.36
BolSSR001450	2004	C01	AGG	TCC	3	5	6727799	6727813	15	1	158	CTTCCACCTGAATTCCCCGG	60.39	60	5.73	CATCTAGGAGGAGGGGGAGG	59.88	65	4.3
BolSSR001451	2006	C01	A	T	1	13	6730506	6730518	13	1	183	TAGGGGTTTCTGATCGGTGG	58.8	55	4.61	AGTTTCATGAATCGTAAATGGATATGC	58.71	33.33	3.14
BolSSR001452	2008	C01	AT	AT	2	13	6736872	6736897	26	1	199	TCTCGGTGATTCCCAAAGACC	59.72	52.38	3.85	CCGAACTGGAGCAAGACACC	60.95	60	4.16
BolSSR001453	2009	C01	AG	GA	2	9	6744631	6744648	18	1	119	AATGTGAATAGGCACGTGCG	59.27	50	5.34	TGAGAGAAGTGACAGCCTGC	59.68	55	4.85
BolSSR001454	2010	C01	A	A	1	16	6746350	6746365	16	1	134	TCTATTCGTGGAGCTGCACC	59.82	55	5.01	TCCAATAGATTAATAGGACTTTCGTGG	58.85	37.04	4.94
BolSSR001455	2012	C01	A	T	1	14	6747395	6747408	14	1	147	AAGTTCGAACTCCAGACCCG	59.68	55	5.28	GATTTAGTGGTTCTATATAAACGCACG	58.79	37.04	5.34
BolSSR001456	2018	C01	A	A	1	30	6756901	6756930	30	1	136	CCTAAGGAAAAACCAGGTCGC	59.19	52.38	5.19	CTAGTGGTGCACTGGTGTCG	60.67	60	4.35
BolSSR001457	2019	C01	ATC	GAT	3	6	6773780	6773797	18	1	149	CCTAAACAATCACAACCACTTCTCG	60.33	44	4.04	CGCTCTTTTGGTTCTGGTATAGG	59.13	47.83	2.57
BolSSR001458	2020	C01	A	A	1	14	6787306	6787319	14	1	173	GTGAGGTTTCGATTTATACTTGATAGG	58.02	37.04	2.57	GAGATTAACTTAACCGGGTAGAGC	58.71	45.83	4.09
BolSSR001459	2023	C01	AG	AG	2	8	6794125	6794140	16	1	113	ACGAACGGAGGCAATAGTCC	59.82	55	3.85	TCGAGGAATGGTCGCTTTGG	60.39	55	3.28
BolSSR001460	2024	C01	AG	AG	2	7	6794488	6794501	14	1	161	CATCTCTAATGGCACGAGCG	58.86	55	5.03	TGCTTCTCCACCTATCATGGC	59.86	52.38	4.4
BolSSR001461	2026	C01	AAG	GAA	3	7	6803730	6803750	21	1	116	AGTAACTTCCAAGCTCATACCCG	60.12	47.83	5.28	TCCACACGACGTCTCTTTGC	60.6	55	3.68
BolSSR001462	2027	C01	AAAT	TAAA	4	4	6808029	6808044	16	1	191	AGAAAACTCAAAAACAGTCACATGC	59.19	36	4.06	TCCTTATTTTGGTTCTCAGTTTCTGG	59.51	38.46	3.86
BolSSR001463	2029	C01	AG	GA	2	10	6811401	6811420	20	1	115	AGTTCAAGAGTGTCACCGGG	59.61	55	5.73	TCTCTCTCTCTCTCTCTCTCGC	59.64	54.55	5.03
BolSSR001464	2030	C01	AG	AG	2	23	6811421	6811466	46	1	117	AGTTCAAGAGTGTCACCGGG	59.61	55	5.73	TCTCTCTCTCTCTCTCTCTCTCG	59.11	52.17	4.04
BolSSR001465	2031	C01	AG	GA	2	34	6811468	6811535	68	1	227	AGTTCAAGAGTGTCACCGGG	59.61	55	5.73	ACCGTTCTACCAATTCTGAGC	58.03	47.62	4.26
BolSSR001466	2032	C01	AT	AT	2	15	6826047	6826076	30	1	145	CAGTCCGAATACCCGTACCC	59.61	60	3.69	ACGGAAAGATGAATGGGAATGG	58.71	45.45	3.16
BolSSR001467	2034	C01	AAT	TAT	3	5	6835457	6835471	15	1	122	TTGGATTGATGGTATGAAAACATAACC	58.53	33.33	2.85	TTTAACCGGATATCCTATTCGATCC	58.13	40	3.36
BolSSR001468	2035	C01	A	A	1	22	6836612	6836633	22	1	153	GAAGTAAACAACATGTCCATCAACC	58.85	40	3.77	ACATAGACTTCCATTTGAGGATCG	58.39	41.67	3.69
BolSSR001469	2037	C01	AAG	TCT	3	6	6842836	6842853	18	1	105	TTTTGTTGCGCATGCTTTCG	59.15	45	3.46	GCAATAATACTCAAAAACGTGTGTGG	59.91	38.46	4.17
BolSSR001470	2039	C01	AGG	GAG	3	5	6846887	6846901	15	1	136	TGGGATAGTTGCCAGAACACG	60.34	52.38	4.49	CTTCTCTCTGGCCTCAACCC	59.75	60	4.11
BolSSR001471	2040	C01	AG	AG	2	25	6847074	6847123	50	1	143	TTGACTGGTTGAGGTGGTGG	59.82	55	4.61	GCCACTAGCTACTTCCTCTCC	59.32	57.14	3.71
BolSSR001472	2045	C01	A	T	1	14	6864190	6864203	14	1	199	CGTATTGCAAGGTCCAAGGC	59.55	55	4.35	AGAGGAAACAGAGGTTACGGC	59.72	52.38	5.68
BolSSR001473	2046	C01	A	A	1	16	6864341	6864356	16	1	139	AAAGCCGTAACCTCTGTTTCC	58.5	47.62	3.13	GCTCCTCATCGTCCATTCCC	60.25	60	3.97
BolSSR001474	2048	C01	A	A	1	12	6880399	6880410	12	1	117	CCCACTCTAAGAACTCCGGG	59.18	60	5.73	TAACCCCGGTCTCTTAAGCG	59.18	55	4.68
BolSSR001475	2049	C01	A	T	1	12	6880560	6880571	12	1	114	GAACCCCGACTAAGAGACCG	59.54	60	4.79	CAGGTAGTATTGTCGGTTGTCG	58.82	50	4.35
BolSSR001476	2050	C01	C	C	1	28	6882678	6882705	28	1	152	TCATCCCGCTTTAAACCCGG	60.39	55	5.73	GATCAGGTGAGCTGGCAGG	60.15	63.16	4.85
BolSSR001477	2051	C01	AAG	GAA	3	5	6887487	6887501	15	1	110	CGCTCATTTCATGTGGGAAGC	60.2	52.38	3.86	TCTTTAGGCGTTTCTAAACCGC	59.26	45.45	5.68
BolSSR001478	2052	C01	ACC	CCA	3	5	6888304	6888318	15	1	147	TTCCTCTGATGACTCGCTCG	59.26	55	5.03	AAACCGAAACAAAGCGCAGG	60.25	50	4.85
BolSSR001479	2053	C01	ACG	TGC	3	6	6889362	6889379	18	1	196	CAGAGCGAGACCAATGTTGC	59.55	55	4.17	CCTCCATCACCATCCTCAGC	59.89	60	4.26
BolSSR001480	2054	C01	AGGCGG	GGAGGC	6	4	6889538	6889561	24	1	134	GTGATGAGGCGAGAGAGAGC	59.97	60	4.09	TAATGGGCTCCTTCCATCGC	59.89	55	4.58
BolSSR001481	2055	C01	A	A	1	15	6891633	6891647	15	1	145	CGCCAAGCTTGTTTTACCGG	60.39	55	5.28	AATTGCATCTACGCCGTTGG	59.27	50	3.77
BolSSR001482	2056	C01	AAG	AGA	3	6	6892062	6892079	18	1	129	TGCAGGCCTAATACCGATCC	59.31	55	3.36	CAGTATCTAAAAAGGGTTCTGTCTGG	59.4	42.31	3.86
BolSSR001483	2057	C01	ACC	ACC	3	6	6909376	6909393	18	1	139	GACGAGATCTGGTCACCACC	59.83	60	4.61	TCATCTCTCTCTCCCCTGCG	60.47	60	5.18
BolSSR001484	2058	C01	AG	TC	2	9	6912003	6912020	18	1	133	GCCTTCTCGGTGGAGTATCG	59.97	60	2.92	TACCCAGCCTTCAGACATCC	58.8	55	3.51
BolSSR001485	2059	C01	AG	AG	2	12	6921445	6921468	24	1	114	CGCAAGGTATTTCCAAGGGC	59.54	55	5.19	CGGTGGCAACTCAGGTAAGC	61.3	60	3.09
BolSSR001486	2060	C01	AAG	AAG	3	5	6921470	6921484	15	1	185	CGCAAGGTATTTCCAAGGGC	59.54	55	5.19	GGTTTCCGGCGATTCTAAGC	59.34	55	3.09
BolSSR001487	2061	C01	AATT	ATTA	4	5	6922083	6922102	20	1	123	GGTTAGGTTAAACCGGTCGG	58.27	55	4.79	CGAAAAAGTCAACCCGCTGG	60.04	55	4.85
BolSSR001488	2062	C01	AAAG	AAGA	4	4	6928436	6928451	16	1	138	CCAAGGTATCTCCAAGGGCC	59.82	60	5.8	CGGTGGCAACTCAGGTAAGC	61.3	60	3.09
BolSSR001489	2063	C01	AG	AG	2	16	6928459	6928490	32	1	138	CCAAGGTATCTCCAAGGGCC	59.82	60	5.8	CGGTGGCAACTCAGGTAAGC	61.3	60	3.09
BolSSR001490	2064	C01	AAG	AAG	3	5	6928491	6928505	15	1	209	CCAAGGTATCTCCAAGGGCC	59.82	60	5.8	GGTTTCCGGCGATTCTAAGC	59.34	55	3.09
BolSSR001491	2065	C01	AATT	ATTA	4	6	6929104	6929127	24	1	165	GGTTAGGTTAAACCGGTCGG	58.27	55	4.79	GTCAGAACGCCTTTCGAACG	59.84	55	3.95
BolSSR001492	2066	C01	AT	AT	2	14	6931900	6931927	28	1	141	ACTCAGCTAGCGCAACTTGG	60.67	55	3.61	TGGGAACGAACGGTTATGGC	60.67	55	4.4
BolSSR001493	2068	C01	A	A	1	13	6967765	6967777	13	1	109	AGTAAATGCTGAGTAAAAGTCAGAGG	59.12	38.46	3.69	TTAACACAGTGGACCTGGCG	60.25	55	5.69
BolSSR001494	2075	C01	A	T	1	26	6985122	6985147	26	1	129	ACCTAGGGGGATATCGAGCC	59.96	60	4.7	TGGTACAGACAAAGGCTGGC	60.25	55	4.85
BolSSR001495	2080	C01	A	T	1	20	6991667	6991686	20	1	136	TCACAGGGTCTGAGAAAAATACG	58.43	43.48	3.06	GTAAGTCTGGGGGAGGATGC	59.53	60	3.91
BolSSR001496	2081	C01	A	T	1	13	7011776	7011788	13	1	116	ACAATAGCAGAATATTGATATTCACCG	58.06	33.33	4.94	AGAGTTTGGTTTGACATTCTTTTTACG	59.3	33.33	3.18
BolSSR001497	2083	C01	AACG	AACG	4	4	7018833	7018848	16	1	157	CTGAAGCGGAAACAGTGCG	59.79	57.89	5.34	GCTCACCAGATCCAACAATGC	59.87	52.38	3.56
BolSSR001498	2084	C01	A	A	1	14	7019653	7019666	14	1	210	CGTCCATCCACTCACTCGG	59.86	63.16	4.63	GAAAATGGGGTTGTGAGAGGG	58.83	52.38	4.3
BolSSR001499	2085	C01	A	T	1	12	7020267	7020278	12	1	119	GTGCTTGTGTACATTGAGGAGG	59.26	50	4.3	AAAATAGCAGCCTCGCTTGC	59.55	50	4.01
BolSSR001500	2086	C01	AG	CT	2	7	7020427	7020440	14	1	126	TGGTGCATCGATCCTCTTGG	59.82	55	3.61	CCATGAGCAAAATTGGTTGTTCC	59.25	43.48	3.62
BolSSR001501	2087	C01	C	C	1	12	7022078	7022089	12	1	117	ACCAAGGAACTACTGACCCG	59.03	55	5.28	TAAGCTTGCTTTGTCGCAGC	59.76	50	5.25
BolSSR001502	2088	C01	AG	TC	2	10	7022600	7022619	20	1	182	TGGTCAAGCTGTAGAACGTCG	60.34	52.38	5.12	GCACCACCATTGTTCAGAAGC	60.34	52.38	3.86
BolSSR001503	2089	C01	ATC	TGA	3	5	7025663	7025677	15	1	132	TGTGTTGTGGGTTTTGTGGG	59.1	50	4.61	GTGTGCATCGTTTCTGAACCC	60.07	52.38	4.11
BolSSR001504	2090	C01	A	A	1	12	7032803	7032814	12	1	153	GTCGCGAAACATGGAAACCC	60.11	55	4.11	CGCTACAGTGATGAACCCGG	60.81	60	5.73
BolSSR001505	2091	C01	A	A	1	19	7035977	7035995	19	1	217	TAATGCGGATTCTTGCTGCG	59.34	50	5.18	AATTGTTCCCTTGGAATTTTGGG	58.02	39.13	4.12
BolSSR001506	2092	C01	AG	CT	2	7	7043071	7043084	14	1	117	CACTCTCTCTCCCTTTGGGC	59.75	60	5.36	ATGGTTCCAGCATCCAAGGG	60.03	55	3.95
BolSSR001507	2093	C01	A	A	1	16	7060141	7060156	16	1	103	CGCAACAGATTTAAGACAGAACTAGG	60.18	42.31	3.02	ACTTTTGTATATCTGGTTTGGTTGC	58.31	36	4.17
BolSSR001508	2094	C01	A	T	1	15	7067844	7067858	15	1	126	TCTGGGAGACTCAAAACGGC	59.97	55	5.68	ATCCGCCCAGAGTAGTCTCC	60.47	60	3.71
BolSSR001509	2095	C01	AT	AT	2	9	7078230	7078247	18	1	174	GTTTAGAATCAATCATGATCTTGAGGC	58.93	37.04	4.7	AGGTTTGGAATTTGAATTTATGGTGC	59.35	34.62	5.01
BolSSR001510	2096	C01	AG	AG	2	7	7081702	7081715	14	1	203	CTTGGAAGGAGTTACGGGCC	60.39	60	5.8	ACGTCGCGATATGAAAACCG	59.08	50	4.44
BolSSR001511	2098	C01	AAG	TCT	3	12	7090033	7090068	36	1	227	TGAAAGGCCTAAATCATTCTCCC	58.46	43.48	4.3	CAATATTTTTCTTCACTTCTTGGACCC	59.19	37.04	4.46
BolSSR001512	2099	C01	AT	AT	2	13	7091529	7091554	26	1	175	TCTGAGGCATATCTTGTCAATCC	58.03	43.48	3.01	TTACTTCTACTGCTTCCAACAGG	58.11	43.48	4
BolSSR001513	2100	C01	AT	AT	2	15	7091556	7091585	30	1	204	TCTGAGGCATATCTTGTCAATCC	58.03	43.48	3.01	GTTCCATACTCCAGCTTCTTCC	58.46	50	3.46
BolSSR001514	2101	C01	AT	AT	2	7	7099809	7099822	14	1	142	GGATGGATGTTTACTTATGTGAGTGC	60.24	42.31	4.4	GTTTCACCTCTGGCCAAACC	59.33	55	3.27
BolSSR001515	2109	C01	AG	CT	2	7	7123363	7123376	14	1	172	ACATCGTGGCCCACATTTCC	60.97	55	3.13	CGATGACGTCATGTGTTGCG	60.25	55	4.85
BolSSR001516	2110	C01	A	A	1	13	7125296	7125308	13	1	119	GGAACTCAACTGCACCAAGC	59.69	55	4.01	AGTGCATAGCGGTATGTGACC	60.2	52.38	4.02
BolSSR001517	2111	C01	A	T	1	13	7125423	7125435	13	1	172	CATACCGCTATGCACTTCATCG	59.59	50	3.84	AGCTGCTAAAGACCACCTTCC	60	52.38	3.46
BolSSR001518	2113	C01	A	T	1	14	7133956	7133969	14	1	154	TGTTGTCGTCCGGCATATACC	60.2	52.38	2.73	TCCTAGTGTGTGTGTTAATGACG	58.45	43.48	4.35
BolSSR001519	2115	C01	A	A	1	13	7141191	7141203	13	1	168	AGTTGAGAGGATCATGCGGG	59.53	55	6.13	GTTAGTTGTCCGTTCATGTCCC	59.26	50	4.46
BolSSR001520	2119	C01	AAAAC	AAACA	5	4	7160377	7160396	20	1	100	AGGGAGAGAAAAGCGGTTCG	60.04	55	3.95	AGAAGAAGACATTGGAGGGACC	59.43	50	4.46
BolSSR001521	2120	C01	A	T	1	12	7160464	7160475	12	1	163	GTTTCTCATTCTTTGGTCCCTCC	59.24	47.83	4.3	ACTTTCACCAATTCGAGCACG	59.47	47.62	5.34
BolSSR001522	2121	C01	A	T	1	15	7161715	7161729	15	1	185	ACTTGACATACACTTCTCCATCCC	60.08	45.83	3.85	TGATGGAGCCAAGTTGAATACC	58.38	45.45	2.73
BolSSR001523	2122	C01	A	A	1	13	7164565	7164577	13	1	170	GTCCAAAACGCTCTCAAGTCG	59.81	52.38	4.18	AAGACGCTGCCTTGAAAAGC	59.69	50	3.51
BolSSR001524	2123	C01	A	T	1	18	7167524	7167541	18	1	205	TTGGAGTGTGAGGAGTGAGG	58.66	55	3.86	TCTTGGCCGAGTCACAATGG	60.32	55	3.16
BolSSR001525	2125	C01	A	A	1	12	7173457	7173468	12	1	187	GCTCCATTTAAAAGCTCCCTCC	59.31	50	4.3	CTCGGATCACTACCTCCACG	59.34	60	4.94
BolSSR001526	2126	C01	AG	AG	2	9	7175312	7175329	18	1	101	TTTGCCATTTTTCCCAAAGAGC	58.52	40.91	4.09	TCTTCGAGCTTGTGATTCTACG	58.24	45.45	3.51
BolSSR001527	2127	C01	AAAC	GTTT	4	5	7175602	7175621	20	1	164	GATCTACGCGATGCTTGTGG	59.14	55	4.17	GGTTTGAGTTACTTTGGGCAGC	60.29	50	5.25
BolSSR001528	2128	C01	AAC	CAA	3	7	7178629	7178649	21	1	125	AACTCACGTGTGGTTCCAGG	60.18	55	4.45	GGACTCCCATACCCATGTCC	59.23	60	4.02
BolSSR001529	2129	C01	A	A	1	13	7179748	7179760	13	1	155	GGCCATAAACACTGTCTGTTCC	59.51	50	3.62	TTTGCTTGACAAAACGGCCC	60.18	50	5.8
BolSSR001530	2131	C01	AT	TA	2	17	7182027	7182060	34	1	123	CGTTGGTCTTGCCTTTCTTGG	60	52.38	3.61	AACAGAGAAAGTTCGTATCAGACC	58.53	41.67	3.85
BolSSR001531	2132	C01	A	T	1	12	7195256	7195267	12	1	144	GGACGTGGTTCAAGATTTACGC	60.16	50	4.42	CTTCTCAGTGACCCCCATGG	59.75	60	3.66
BolSSR001532	2133	C01	AT	AT	2	12	7195619	7195642	24	1	200	CGATGCAACATAGTACGGGC	59.14	55	6.13	TGTTCTTGTGGGTCCGATCG	60.04	55	3.69
BolSSR001533	2135	C01	A	A	1	14	7200016	7200029	14	1	142	AGTTTCATTTTGTTGTTGTTTTCTGC	58.7	30.77	4.26	TGGGATTTCTCGGAATCGGC	60.18	55	5.54
BolSSR001534	2138	C01	A	A	1	12	7213893	7213904	12	1	156	CTGTATCCTCTGTTTTCTTTCCCC	59.06	45.83	4.81	CTGAACGCCGTAATTGGTGC	60.18	55	5.01
BolSSR001535	2140	C01	A	T	1	13	7217021	7217033	13	1	117	AGGAAATTCATGACTGTACAAAAAGC	58.85	34.62	3.51	TCGAGGAAAAGATGGTCAAAGC	58.93	45.45	3.51
BolSSR001536	2141	C01	A	T	1	14	7217095	7217108	14	1	147	TGCTTTGACCATCTTTTCCTCG	59.19	45.45	4.63	CGCAGTGATAGAAAGCAACCG	59.94	52.38	4.44
BolSSR001537	2142	C01	C	C	1	12	7218897	7218908	12	1	122	TGTGAAGAACTTGAAAGTCCATCC	59.18	41.67	3.51	TGGGATCTTATCTTGGTTTGCC	58.37	45.45	4.52
BolSSR001538	2143	C01	A	T	1	12	7225452	7225463	12	1	122	TCCGATCACTCCCTTGATAGC	59.04	52.38	2.97	TTCACTGACTCGTGATGGCC	60.04	55	5.36
BolSSR001539	2144	C01	AT	TA	2	8	7226050	7226065	16	1	134	GCGCTTTGGTTTAGCCTGG	59.79	57.89	4.45	TCATGTTCCCAAGTAAGTCTCCG	60.06	47.83	4.63
BolSSR001540	2146	C01	A	A	1	13	7232149	7232161	13	1	128	CGTTGTGGGATGTAACAAATCTCC	60.14	45.83	3.71	TGTGATGTGGGTTTGGTTGC	59.25	50	4.17
BolSSR001541	2147	C01	AAG	GAA	3	9	7237366	7237392	27	1	108	CATTGAGCTAGATTCGGCATCG	59.59	50	3.84	TCCAATCCTTTCCGGTGAGC	60.04	55	4.26
BolSSR001542	2148	C01	A	T	1	17	7239743	7239759	17	1	170	ATCCGTTTGGTAGCCTGTGG	60.04	55	4.17	GTTTCCGTTTGGCTTCCAGG	59.69	55	4.45
BolSSR001543	2149	C01	A	T	1	15	7241205	7241219	15	1	136	TCAGAGCGTGATTAACCCGG	59.83	55	5.73	TTGTCGTTCACATGGATGCG	59.2	50	4.73
BolSSR001544	2150	C01	A	A	1	12	7245471	7245482	12	1	136	TAATGTGGGCTCCAGCAACC	60.32	55	3.77	TGGCACTAAATTGTCAAGATGTGG	59.78	41.67	4.17
BolSSR001545	2153	C01	AAG	AGA	3	5	7251529	7251543	15	1	112	ACTTTGGGGAAGAGCTTGAGG	59.93	52.38	3.86	ACATTAAATAAGCCGTTGGTTCCG	60.14	41.67	4.3
BolSSR001546	2154	C01	A	T	1	13	7252531	7252543	13	1	129	ATGGGGAGAAGAACTGTCGC	59.75	55	5.19	CAGAATAAAGCAGGGGCAGC	59.26	55	5.25
BolSSR001547	2155	C01	A	T	1	14	7252743	7252756	14	1	109	GGTTACTGACCTTGAGGCAGG	60.34	57.14	4.85	ATTAGAACAGGGAACGGGGC	59.74	55	5.8
BolSSR001548	2157	C01	A	T	1	14	7255059	7255072	14	1	122	ACTCTGGGGGATGCAAAAGC	60.61	55	3.51	TCTGAAGCAGCAGTTTGGGG	60.54	55	4.96
BolSSR001549	2158	C01	AAG	CTT	3	6	7255550	7255567	18	1	177	GGGGCTGGAAAGGAAGAACC	60.61	60	3.62	GCAGCTTCCTGAATGTGATTGG	60.16	50	3.16
BolSSR001550	2159	C01	A	T	1	16	7258630	7258645	16	1	165	GACCTTGCCGAGAAACTTTGG	59.73	52.38	3.28	ATGGGTTTGGGCTTCTGACC	60.25	55	4.02
BolSSR001551	2160	C01	AAT	TTA	3	5	7261436	7261450	15	1	163	CGGTTCATCACTGTAACGCG	59.63	55	6.01	TCTGCATCAATGAACTTTGAAGAGG	59.82	40	3.69
BolSSR001552	2165	C01	AT	TA	2	7	7280775	7280788	14	1	134	CGTCAATATCTCTGCCATTGGG	59.19	50	4.12	CGAATCGACAAACACAACGC	58.69	50	4.84
BolSSR001553	2166	C01	A	A	1	12	7280869	7280880	12	1	151	GCGTTGTGTTTGTCGATTCG	58.69	50	3.34	TTTTTCAACTGTTCGCGGGC	60.25	50	6.13
BolSSR001554	2167	C01	A	A	1	14	7285340	7285353	14	1	132	CTCCGGAGCTGATTCTCTAGC	59.73	57.14	3.42	AGGGCAGGATTATAGGGGGC	60.85	60	5.8
BolSSR001555	2168	C01	A	T	1	12	7286593	7286604	12	1	147	TGTTGGCTTTGGTTTTACGAGG	59.64	45.45	4.63	AAAAACTCTTAGGGCCGGGC	60.61	55	6.13
BolSSR001556	2169	C01	A	T	1	14	7291024	7291037	14	1	165	AAACGAGAGATCCAATTCGGG	58.09	47.62	5.14	TGAATGAAAAGGAACCGGGG	58.08	50	5.73
BolSSR001557	2170	C01	A	T	1	14	7293363	7293376	14	1	123	TCTTTGCTTTTGAAAATGCTCCC	58.62	39.13	4.3	AGTCTTTGGACAAATTGCACCC	59.63	45.45	4.61
BolSSR001558	2171	C01	ACG	TCG	3	5	7294483	7294497	15	1	175	CTCCCTCGTCGTCATCATCG	60.04	60	3.84	CAAACCTTAATCAAATCAGACACACG	59.42	38.46	4.49
BolSSR001559	2172	C01	A	T	1	13	7296256	7296268	13	1	147	TGGCTTTCCAAGAAAATGAGTCC	59.43	43.48	3.85	TGTGTTGTTCAGTTGTTTATATAACCC	58.43	33.33	4.11
BolSSR001560	2174	C01	A	T	1	12	7299504	7299515	12	1	130	GCAAACGATTTATATTCTTTGCAACC	58.61	34.62	3.77	GCATCTAGTTGTGAGTGTAGTGG	58.82	47.83	4
BolSSR001561	2175	C01	AG	CT	2	8	7300418	7300433	16	1	103	CTCTTCCTTTCGATGGCACG	59	55	5.34	CGAGATGAGGTAAGATTCGAAACC	59.26	45.83	3.27
BolSSR001562	2176	C01	C	G	1	15	7303816	7303830	15	1	146	TCTAGACCTCTTCTTTCACCTTGC	60.02	45.83	4.01	TGGATTTTCTATGCAAATGGATATGC	58.62	34.62	3.14
BolSSR001563	2177	C01	A	A	1	15	7304552	7304566	15	1	151	TGGTGGTTGGAATGATGTGC	58.74	50	4.57	GGGTTTTTATTGACACAATCTGAGC	59.14	40	4.26
BolSSR001564	2178	C01	AAAAG	AAAGA	5	5	7304667	7304691	25	1	144	TCAGATTGTGTCAATAAAAACCCCC	59.75	40	5.4	ACACCCATTTTCATCTCTTACCC	58.4	43.48	3.69
BolSSR001565	2179	C01	AG	AG	2	40	7313304	7313383	80	1	218	ACCGTTAGATCATACTAAATCAACGC	59.58	38.46	4.84	AGAAGGAGGCTGAGGTTTGC	59.96	55	3.68
BolSSR001566	2181	C01	C	C	1	12	7318225	7318236	12	1	110	CGACCCTCTCCAATTTCCCC	60.11	60	4.81	GGGAACAGTGGAGTTGAGGG	59.96	60	4.3
BolSSR001567	2183	C01	A	A	1	12	7332243	7332254	12	1	144	CAATAATCAATGCGTCTCGGGG	59.78	50	5.73	TTTAGTTTCCGCACGGGTGG	60.89	55	4.61
BolSSR001568	2184	C01	A	A	1	12	7340029	7340040	12	1	147	CTAACCGGTACAGGCACAGG	60.11	60	4	TTGTGAGACTTGATTATCCACTGG	58.51	41.67	4
BolSSR001569	2186	C01	A	T	1	12	7348241	7348252	12	1	131	CACATGCGGCTAGAGGAAGG	60.53	60	3.46	GTCTTTCGCGCATAACAGCC	60.25	55	4.85
BolSSR001570	2187	C01	AATCAG	ATTCTG	6	4	7356828	7356851	24	1	150	GCCTGTGGATTATTCTGCCG	59.05	55	5.69	CCTCAACGACAGATCTCAGGG	59.86	57.14	4.45
BolSSR001571	2189	C01	AG	GA	2	8	7384781	7384796	16	1	154	AACGTTAAAGACATGGGTCAGG	58.59	45.45	3.86	GAGGGTTTTCTCTTCAGCAAGG	59.18	50	3.61
BolSSR001572	2190	C01	AG	TC	2	7	7385741	7385754	14	1	170	ACGAGTTAGCTCCCTCTTTGC	60.07	52.38	3.68	AGATGAGCTTTGTGCAACGC	59.76	50	4.84
BolSSR001573	2191	C01	AG	CT	2	7	7386803	7386816	14	1	149	TCTAGTCTCAGGAGCCGTGG	60.39	60	4.94	CCACGTACCTGATTTTCACCG	59.27	52.38	4.94
BolSSR001574	2193	C01	AG	TC	2	7	7397061	7397074	14	1	181	CCGTTTTACTGTCAATAAAGAAGGC	58.92	40	4.35	AAAGAGTTACGGGCCACACG	60.6	55	4.49
BolSSR001575	2195	C01	A	T	1	19	7413461	7413479	19	1	111	AGTTGCATGCATGTTTTTCTTCC	58.94	39.13	3.46	TTGATACGTTAACTATTAACAAACCCG	58.34	33.33	5.28
BolSSR001576	2197	C01	A	T	1	70	7422792	7422861	70	1	234	CCCTTTTTCTTTGGGCTGCC	59.96	55	4.85	CAAAGGCCACTTTCACTCGC	60.04	55	5.03
BolSSR001577	2198	C01	A	T	1	13	7449082	7449094	13	1	208	TCTAACCCCAAATTTAAACAACGC	58.47	37.5	4.84	TGTAAGTGTGTGATTGCATCGC	59.84	45.45	4.58
BolSSR001578	2200	C01	A	T	1	18	7449716	7449733	18	1	129	TCACAGGGTCTGAGAAAAATACG	58.43	43.48	3.06	GTAAGTCTGGGGGAGGATGC	59.53	60	3.91
BolSSR001579	2201	C01	A	T	1	20	7451527	7451546	20	1	114	CATCACACTCCATTCCAATTTTCG	58.9	41.67	3.46	ACTCATGGGTTACTTTGATTGCC	59.24	43.48	4.52
BolSSR001580	2202	C01	A	A	1	24	7467804	7467827	24	1	166	AGGAGTCTTGCTCAATCGACG	60.14	52.38	5.12	CCTGTAAAGGGCTGCCTACG	60.46	60	3.51
BolSSR001581	2203	C01	A	A	1	16	7477557	7477572	16	1	116	CCAGGTTTCACAATCTTGAGGC	59.77	50	4.7	GATGTACACAACAGACGCCG	59.29	55	6.46
BolSSR001582	2204	C01	AG	AG	2	7	7479454	7479467	14	1	176	ATCTTAGAGATGCAACAAGGCC	58.45	45.45	5.19	TCGGAGCCGTAGAGTAGTCC	60.18	60	3.85
BolSSR001583	2205	C01	AC	GT	2	10	7484603	7484622	20	1	121	TGGAAAGTCTGTAGAAAAATCATAGCC	59.66	37.04	3.93	TAAGCCACGACCAGACATCC	59.46	55	3.51
BolSSR001584	2206	C01	A	T	1	19	7487101	7487119	19	1	134	GATCCTTCGCATGCTTGTGC	60.25	55	4.57	GTTTCGGACACTGATCTATGTAACG	59.77	44	3.18
BolSSR001585	2210	C01	ACG	CAG	3	5	7509663	7509677	15	1	135	GAACACCATTCAAGCGCAGG	60.11	55	4.85	CAGGGTGGAGGAACTATGGC	59.82	60	4.4
BolSSR001586	2211	C01	ATC	GAT	3	5	7524840	7524854	15	1	152	AGATTGAATGCTCCACCGCC	60.75	55	6.13	GGTTTGATACTCGGGTCGGG	60.18	60	5.14
BolSSR001587	2212	C01	AG	GA	2	7	7526926	7526939	14	1	112	GGGATTTAAAGGAGTGATGATCCG	59.24	45.83	4.18	TGAATGTGGCAATCTAGTGAAAAGG	59.82	40	3.11
BolSSR001588	2214	C01	A	T	1	20	7544377	7544396	20	1	122	TTCGCTTCTCTTCTTCCGCC	60.39	55	6.13	GTGACTGGTGAGTGACAAATGG	59.45	50	3.16
BolSSR001589	2215	C01	A	T	1	13	7547843	7547855	13	1	154	CGTGCTTAATCTGAGATGGCG	59.48	52.38	5.69	GCAATACCCCTCTCACTCCG	59.89	60	4.63
BolSSR001590	2216	C01	ACG	ACG	3	5	7557140	7557154	15	1	137	TGTGAAGCCGCAAGAAGGG	60.6	57.89	3.95	GCTCCAAGCTTTTCACTCCC	59.12	55	4.3
BolSSR001591	2217	C01	A	T	1	15	7561254	7561268	15	1	158	GAGATTTTAACCCCACACCTGC	59.51	50	4.85	AGTTCGTACAAGGTTGTTGCC	59.06	47.62	4.52
BolSSR001592	2218	C01	AGG	TCC	3	8	7567640	7567663	24	1	214	TCTCTGGTCACCCCTCTAGC	60.03	60	3.42	AGTGGACCATGGATTGCTGG	60.03	55	4.85
BolSSR001593	2221	C01	AT	AT	2	8	7578852	7578867	16	1	140	TTTTGTTCAAATCAAAACGGATAACG	58.17	30.77	3.18	TCGGTTCGAATCAAAACAAATAACG	59.15	36	3.18
BolSSR001594	2224	C01	A	T	1	14	7598578	7598591	14	1	100	CCTAACAACTTTGCTAGCCCC	58.91	52.38	5.8	AAAAGTCTTGGCCCCCAACC	60.76	55	3.77
BolSSR001595	2225	C01	A	T	1	20	7599231	7599250	20	1	181	GCTCCCAATGCAAGTGAATGC	60.74	52.38	3.56	GTTTGGGGGAGGTACCAAGC	60.61	60	4.01
BolSSR001596	2226	C01	A	T	1	53	7602319	7602371	53	1	221	GAGATGGAGCGACCTTGAGG	59.9	60	3.86	GCTCACTTGGGAGGAAGTCC	60.04	60	3.85
BolSSR001597	2227	C01	A	A	1	12	7616297	7616308	12	1	175	TTTTGGTCCCATCCTCTGCC	59.96	55	4.85	TGAATCAGATACAGATGCTGATGC	59	41.67	3.91
BolSSR001598	2228	C01	AG	CT	2	9	7617113	7617130	18	1	173	AGGAACGGAGAAGCCAAGC	60	57.89	4.01	ACCCAAAACTGCAAATATCGACC	59.81	43.48	4.79
BolSSR001599	2229	C01	A	T	1	12	7617823	7617834	12	1	147	GATGGGGGTGAATCTTGGGG	60.11	60	4.96	AAGCGAAACAGTTTGTCCGG	59.34	50	5.14
BolSSR001600	2233	C01	A	T	1	14	7633242	7633255	14	1	168	TATGGTTCGACACTTGGCCG	60.39	55	6.13	ACAGTAATCAAAAAGGGAAAATACACC	58.64	33.33	4.16
BolSSR001601	2235	C01	ACTC	CTCA	4	4	7641860	7641875	16	1	162	ATGAATCACCCTCCTCGTCC	58.88	55	4.79	ATCTCTAACTTGGCCGTCCC	59.17	55	4.46
BolSSR001602	2236	C01	AC	CA	2	8	7641882	7641897	16	1	162	ATGAATCACCCTCCTCGTCC	58.88	55	4.79	ATCTCTAACTTGGCCGTCCC	59.17	55	4.46
BolSSR001603	2237	C01	A	A	1	15	7641988	7642002	15	1	159	ATTGGATGGATAGGGACGGC	59.31	55	5.68	AGCGATAAGGGACAACGGC	60.15	57.89	5.68
BolSSR001604	2239	C01	A	A	1	15	7644924	7644938	15	1	169	TGCCACTTACAATTTTTCTAATTCACG	59.41	33.33	4.35	TGGACCGAATCTTTAACTTAAATAGCC	59.72	37.04	3.93
BolSSR001605	2241	C01	AAT	TTA	3	7	7654065	7654085	21	1	202	TCGCCAAAACATCAAACCTGG	59.66	47.62	4.45	ACAAGCTCATTCCACGGTGG	60.61	55	4.61
BolSSR001606	2242	C01	A	T	1	14	7654675	7654688	14	1	172	TCTTGGTGTCTCTCATTTCAATCC	58.75	41.67	3.01	TAGTGTCGAGAGCTGGTTGC	59.76	55	4.17
BolSSR001607	2243	C01	A	T	1	13	7655755	7655767	13	1	162	ACATAAATTCTGTTTTGCTGGGGG	60.02	41.67	5.4	CGATCGTTGCATCAACAAAACG	59.66	45.45	3.6
BolSSR001608	2245	C01	AAG	TCT	3	10	7660020	7660049	30	1	105	CCTCCTTCCTTGGTTCCACC	59.96	60	4.61	TCACTTCTGCGACTTGGACC	59.97	55	4.46
BolSSR001609	2246	C01	A	A	1	18	7663229	7663246	18	1	116	ATTTCATGCTAGGAGTGCGC	58.7	50	6.09	TGCTCTTATTCAAATTCCCGCG	59.65	45.45	6.46
BolSSR001610	2247	C01	A	A	1	12	7672706	7672717	12	1	146	AGTCTATCTCCAAACATTAACATCTCC	58.79	37.04	3.71	GGTCCAACAAGACGATGGG	58.15	57.89	4
BolSSR001611	2248	C01	AAG	TTC	3	5	7675183	7675197	15	1	143	TCCAACGGCTGTAACAACCC	60.54	55	4.11	ACGAGATGTTTCAGCTTCACG	58.94	47.62	4.35
BolSSR001612	2249	C01	A	A	1	14	7678507	7678520	14	1	130	TCCCTCTAGTTATTGTACTCGTGC	59.66	45.83	5.34	GTCCCAAACTGCACAAAAATACC	58.94	43.48	2.73
BolSSR001613	2250	C01	A	T	1	12	7678936	7678947	12	1	129	AGATGCACAAAAGCCAAGCG	60.04	50	4.68	TGTGAACATTTCCTCCTCTAATGG	58.5	41.67	3.16
BolSSR001614	2252	C01	A	A	1	13	7693298	7693310	13	1	183	GTTTCCGAAACCACACCTCG	59.42	55	4.63	TCAGCTTCTCTTTCGTCTTCCC	60.03	50	3.97
BolSSR001615	2253	C01	AT	AT	2	10	7693455	7693474	20	1	167	GAGAAGCTGAGATTGGTGTGC	59.26	52.38	4.57	GGGTATCGAATTAAACCAATGAGACG	60.29	42.31	4.18
BolSSR001616	2254	C01	A	T	1	12	7695081	7695092	12	1	177	TTTCTGTTTCCCCGTGGAGG	59.89	55	4.3	ACGAGACTAAGTCCAAAGTTGC	58.61	45.45	4.17
BolSSR001617	2256	C01	A	T	1	12	7695635	7695646	12	1	171	GTCGAGCCTATGAAATGGATGC	59.52	50	3.91	CTAACCGGGCGTTACATCCC	60.53	60	3.85
BolSSR001618	2257	C01	AATT	AATT	4	5	7705113	7705132	20	1	153	GTGGTTTCTCTCTCTCTCCCG	59.53	57.14	5.14	ATTCATCAGAACTTTAATTAGGTTCCG	58.11	33.33	4.3
BolSSR001619	2259	C01	A	T	1	20	7710853	7710872	20	1	121	TCTAACACTTTTTATCATCCATTCCCC	59.44	37.04	4.81	TGTATTGTTTGAGACATTCCCCC	58.66	43.48	5.4
BolSSR001620	2260	C01	A	T	1	14	7710884	7710897	14	1	185	TCTAACACTTTTTATCATCCATTCCCC	59.44	37.04	4.81	AGAAAGAAAAGCCCTAGGGACC	59.69	50	4.46
BolSSR001621	2261	C01	A	A	1	16	7721140	7721155	16	1	172	GTTTGGGGGAGGTACCAAGC	60.61	60	4.01	CTCCCAGTGCAAGTGAATGC	59.48	55	3.56
BolSSR001622	2262	C01	A	A	1	22	7721799	7721820	22	1	138	AGTGAACTCTTGTGCTTAATTGGC	60.02	41.67	4.52	AAACAGTTTTGCTAGCCCCC	58.66	50	5.4
BolSSR001623	2263	C01	A	A	1	14	7726307	7726320	14	1	127	TCTCATGCGTTCTCAGCTCG	60.18	55	5.03	TTCACGTGGGATTTGGGTCC	60.25	55	4.46
BolSSR001624	2264	C01	AT	AT	2	9	7726782	7726799	18	1	133	ATCTTGTCCGAGAGCAAGCC	60.11	55	4.35	AAACTGTGGAGTTGGCAACC	58.89	50	3.77
BolSSR001625	2265	C01	AG	CT	2	7	7728968	7728981	14	1	161	ACTTGAATAGTTTCTCTTCTCGTTCC	59.13	38.46	3.62	TCGTTGGTGTGTGATGCTCC	60.6	55	4.7
BolSSR001626	2267	C01	A	T	1	19	7740782	7740800	19	1	137	TGTCGTACATTCAGAGCCGG	59.83	55	6.13	TTGTCGTCGCTATGTCGTCG	60.52	55	5.12
BolSSR001627	2271	C01	AG	TC	2	7	7744572	7744585	14	1	102	TCTCCTTCTCTCTCGCCTGC	61.03	60	4.85	ATTGGATCGGTTCATCGGGG	59.89	55	5.73
BolSSR001628	2272	C01	A	A	1	13	7754614	7754626	13	1	106	CACGTTTAGTATTTCAAACTGAGTACC	58.78	37.04	3.34	TTTTACAGAAACTAGCAAGAGAAACC	58.07	34.62	3.27
BolSSR001629	2273	C01	AT	TA	2	8	7754627	7754642	16	1	106	CACGTTTAGTATTTCAAACTGAGTACC	58.78	37.04	3.34	TTTTACAGAAACTAGCAAGAGAAACC	58.07	34.62	3.27
BolSSR001630	2274	C01	AACT	GATT	4	4	7756135	7756150	16	1	116	CAATCAAATATTGCGGTGTGCC	59.14	45.45	5.01	TCTCAATATGTTGGTCTCAGAGGG	59.59	45.83	4.3
BolSSR001631	2275	C01	AAAAT	AAAAT	5	4	7756238	7756257	20	1	158	TCTTACATTAAATTCCCTCTGAGACC	58.43	38.46	3.85	TTTGGGGCCGAGATTGAAGG	60.32	55	3.46
BolSSR001632	2277	C01	A	A	1	16	7763334	7763349	16	1	146	CGAAGAATGTCAGTCATTATGTTACG	58.67	38.46	3.18	GTTAGGTCCATCCACCGAGG	59.54	60	4.63
BolSSR001633	2278	C01	A	A	1	12	7763518	7763529	12	1	154	TGATGCTGAGCTGCAAAACC	59.4	50	3.27	AGAGAGAAGAACACGTGACGG	59.73	52.38	4.79
BolSSR001634	2281	C01	AT	AT	2	8	7765904	7765919	16	1	192	TGCAATTTTCACGTTTGGATATCG	58.91	37.5	2.92	TGGTTTTAGAATCGTTGAAGATTGG	58.09	36	3.16
BolSSR001635	2283	C01	A	T	1	13	7770709	7770721	13	1	180	TGATTTTTGTCTACAGGCCTAGC	58.74	43.48	3.42	GTGATTCTAAACTGGGCTAGGC	58.79	50	3.93
BolSSR001636	2284	C01	AG	TC	2	9	7777813	7777830	18	1	166	TCTTGTTGACACGCGTAGGC	60.94	55	3.93	CTCTCCTCTGCAGCTTCTCG	59.9	60	4.04
BolSSR001637	2285	C01	AG	TC	2	9	7778039	7778056	18	1	136	TGGTAGTGAAAGCGGGTTGG	60.25	55	3.77	CATCCTCTGAGGTCGTTGCC	60.46	60	4.52
BolSSR001638	2286	C01	AT	AT	2	13	7789787	7789812	26	1	129	TCTTAGATAATTTTCCTCCTCGCG	58.47	41.67	5.87	ACATCGAAGGATACGGAGTCG	59.4	52.38	4.18
BolSSR001639	2287	C01	ACC	GGT	3	7	7790509	7790529	21	1	101	GATGGAGGACAGTGACCTGC	60.11	60	4.85	TCGACGGGTTACTCTCCTCC	60.39	60	4.3
BolSSR001640	2288	C01	AG	CT	2	7	7795401	7795414	14	1	105	GTCTTCTTCAGTCGCTGGGG	60.39	60	4.96	AGACACGTGTTGCCCTTTGG	61.1	55	3.28
BolSSR001641	2289	C01	ATC	TCA	3	5	7806252	7806266	15	1	135	ACTCAACGGAACCAGTCTCC	59.32	55	3.71	GGTTTACGTTCCCTCAGATTATGG	59.19	45.83	2.74
BolSSR001642	2290	C01	AG	TC	2	16	7807349	7807380	32	1	154	GGGGCTCGCTTGGATTTCG	61.47	63.16	3.46	GCCAATGCTATTTCTAGTGAACCC	59.96	45.83	4.11
BolSSR001643	2292	C01	A	A	1	13	7814117	7814129	13	1	124	ACCCATATGAGCATCTTAACAAGC	59.18	41.67	4.01	TGTTATCCCATCCCAGCAACC	60.06	52.38	3.77
BolSSR001644	2293	C01	AG	AG	2	7	7815645	7815658	14	1	101	AGAAGATGGCGAAGAAAACGG	58.92	47.62	4.44	GAGAGAGAAAGAAGAACAAGGCC	59	47.83	5.19
BolSSR001645	2294	C01	AG	TC	2	11	7815734	7815755	22	1	151	AGAGCTGGATTCACATGGCC	60.11	55	5.36	AGAGAGAGAGAGAGAGAACAGGG	59.8	52.17	4.45
BolSSR001646	2295	C01	AG	TC	2	10	7815813	7815832	20	1	153	TCTCTCTCTCTCTCTCTCTCTCC	58.78	52.17	3.71	TCAGCCATGACGTTAGAGGC	59.82	55	4.7
BolSSR001647	2296	C01	AT	TA	2	8	7816430	7816445	16	1	105	TGTTATATGCGTTTCTCCTTTGCG	60.2	41.67	4.85	AGATTGGGTTAAGGAATTAGCCG	58.54	43.48	5.52
BolSSR001648	2297	C01	AAG	TCT	3	5	7818406	7818420	15	1	104	CCCAAGCCTGCAAGAAAAGC	60.32	55	3.51	GCAAAAAGAGAAGATTTTGTTCTTTGC	59.36	33.33	3.68
BolSSR001649	2299	C01	AG	AG	2	7	7826373	7826386	14	1	207	AGAAGGGGACGGAGATAGGG	59.81	60	3.53	TCCCAACTGTCACATGACCC	59.6	55	4.46
BolSSR001650	2300	C01	A	A	1	13	7827598	7827610	13	1	159	TTGAGGGAACATGACCAGGG	59.3	55	4.45	TTTCTTCATAAATTTGGGTTCTGTACC	58.42	33.33	3.34
BolSSR001651	2301	C01	AAT	TAT	3	6	7830099	7830116	18	1	106	AGTATGATTTTCAAGGACCACACG	59.3	41.67	4.49	TTGCCCTCAGATACAACCGG	59.75	55	5.28
BolSSR001652	2302	C01	ATC	ATC	3	9	7834187	7834213	27	1	180	TGACCAATCAAAACCCACAAGC	59.9	45.45	4.01	GAGCAATGCTGGTAAGGAGC	58.98	55	4.7
BolSSR001653	2303	C01	A	T	1	12	7835827	7835838	12	1	124	CCTTCCTCAGCCTGACATGG	60.11	60	3.66	TCTCACTCAGCAGTTTAGCGG	60.07	52.38	5.52
BolSSR001654	2305	C01	A	A	1	12	7843957	7843968	12	1	145	TCGTATTCAGCTTTGCCTTGC	59.53	47.62	4.01	GTGATGATGACTAGGAAATAGACTACC	58.7	40.74	3.18
BolSSR001655	2307	C01	A	T	1	14	7867299	7867312	14	1	169	AAATGGGGTTGCCATCTCCC	60.33	55	4.3	TGTAGCCCCTCGAAGACAGG	60.97	60	4
BolSSR001656	2308	C01	A	T	1	15	7869110	7869124	15	1	100	GAGAAACTCTCCCCTGAGGC	59.46	60	4.7	AACACGCAACTCTCTAACATGC	59.52	45.45	4.06
BolSSR001657	2309	C01	AAG	GAA	3	7	7870628	7870648	21	1	208	TGGCTGAAACAGAGGCATGG	60.61	55	3.66	AGAAGCAAGAGCAGTGTGGC	60.89	55	5.01
BolSSR001658	2311	C01	A	A	1	12	7880860	7880871	12	1	180	TCTGACTTTGTCCTCGCACG	60.32	55	5.34	ACACTTCACCAGGCCAATGG	60.54	55	3.16
BolSSR001659	2314	C01	A	A	1	20	7887851	7887870	20	1	138	TTGTCGTCGCTATGTCGTCG	60.52	55	5.12	TGTCGTACATTCAGAGCCGG	59.83	55	6.13
BolSSR001660	2315	C01	AG	TC	2	7	7895750	7895763	14	1	149	TCTCTGCAACAGATCTGTCTCC	59.5	50	3.71	AGGAGACTCATGGGTTCTGG	58.42	55	3.86
BolSSR001661	2316	C01	ATC	TCA	3	5	7897329	7897343	15	1	174	GGGATCTTTGCGGATAACTTGC	59.97	50	4.01	CCCCACAAGATCCCTGAACG	60.39	60	3.95
BolSSR001662	2317	C01	A	T	1	13	7899917	7899929	13	1	190	CCTCAAGAGGCACACGTCG	60.73	63.16	5.12	CGAAAGACATTTCCCGCACG	60.18	55	5.34
BolSSR001663	2318	C01	AAAT	AAAT	4	5	7900628	7900647	20	1	144	TGTAGGATGATTCGTCAAACCC	58.13	45.45	4.11	GGTTGCCACACTACTTTCCC	58.76	55	3.97
BolSSR001664	2319	C01	A	T	1	14	7900808	7900821	14	1	168	GGGAAAGTAGTGTGGCAACC	58.76	55	3.77	GCCCTTGTAAATCAACTCTTGTTCC	60.56	44	3.62
BolSSR001665	2321	C01	AAG	TTC	3	5	7904111	7904125	15	1	127	CCCCCGGTAGAAAAAGAAAGC	59.18	52.38	3.51	AGGATGAGCACGAGACAACC	59.75	55	3.77
BolSSR001666	2324	C01	AC	GT	2	7	7915532	7915545	14	1	120	ACAGGTTATGTTTTACACATGGTGG	59.76	40	4.61	GCCATGCCACAATCTGATCG	59.69	55	3.69
BolSSR001667	2325	C01	AG	CT	2	14	7917098	7917125	28	1	129	TCGGCGAACATCTATGGACG	59.97	55	4.79	TGGTCAAAACTTGTTTCTGGGG	59.24	45.45	4.96
BolSSR001668	2326	C01	AG	TC	2	27	7917127	7917180	54	1	200	TCGGCGAACATCTATGGACG	59.97	55	4.79	GGCCCGGTAAAACTTGATGC	59.83	55	3.91
BolSSR001669	2327	C01	AGG	GGA	3	5	7918791	7918805	15	1	147	GTTGAACTTCCCGTTGCTCG	59.77	55	5.03	TCATGGACATGAACTCTGAGCC	60.09	50	4.7
BolSSR001670	2328	C01	A	A	1	12	7919605	7919616	12	1	119	ACCTCAACTGAACTTGGCCC	60.18	55	5.8	TCTCTAGCTTCATCCGTCAGC	59.32	52.38	4.26
BolSSR001671	2331	C01	ATC	GAT	3	6	7938534	7938551	18	1	162	TCTGTTTTAGTTGCAACTTATGATGG	58.41	34.62	3.51	ACTTCATCTTCATTCCTAGCGC	58.54	45.45	5.92
BolSSR001672	2332	C01	A	T	1	13	7940680	7940692	13	1	131	AGCTGCTGTGATGGTGATCG	60.46	55	3.69	ACACACCCTTGCACCATTCC	60.83	55	3.01
BolSSR001673	2335	C01	AAG	AAG	3	5	7965107	7965121	15	1	150	CTCGGCGGACATAGAGGG	58.96	66.67	4.3	CGCAATTGAGAGAGACATCGG	59.14	52.38	4.18
BolSSR001674	2336	C01	AAG	GAA	3	6	7965168	7965185	18	1	135	GTCTCTCTCAATTTGGTCACCG	59	50	4.94	GCCGAGGAGGACATCACC	59.5	66.67	4.02
BolSSR001675	2337	C01	A	T	1	12	7966915	7966926	12	1	127	GGTTTAGGACAGGCTTTGCG	59.48	55	4.85	ACAAACAAACAGAAGGTTTCAAGC	59.07	37.5	4.01
BolSSR001676	2338	C01	AT	AT	2	7	7975528	7975541	14	1	124	TAGGTGAAGCTGTTAGGGGG	58.42	55	5.4	ACATATTGTCCCTCCTAACCACG	59.87	47.83	4.94
BolSSR001677	2339	C01	ACGGG	CCGTC	5	4	7979902	7979921	20	1	132	CTCCTTCTTCTTCCCCGACG	59.83	60	5.12	CTTTCTCTAGACCGCAGCCC	60.18	60	5.19
BolSSR001678	2341	C01	A	A	1	12	7990732	7990743	12	1	135	CGAGGAAATAACAAGGCCGG	58.99	55	6.13	TTCTAGTGCCCGTGTCTTCC	59.39	55	3.46
BolSSR001679	2346	C01	A	A	1	15	8007428	8007442	15	1	157	TGATTCTAAACTGGGCTAGGTCC	59.55	47.83	4.46	CACCGTCGATGTCATCTCGG	60.59	60	4.63
BolSSR001680	2350	C01	A	A	1	13	8015333	8015345	13	1	120	TTGTGAAGTAATTGGTTTCTTGGC	58.4	37.5	4.52	CGGCTGAGTTTCACAATGGC	60.11	55	4.4
BolSSR001681	2351	C01	AAC	TTG	3	6	8017374	8017391	18	1	203	ATCGCAGCTGCTTGTTTAGG	58.91	50	2.69	AAATTCGGCGTCGACTATGC	59.07	50	3.14
BolSSR001682	2352	C01	A	A	1	13	8018291	8018303	13	1	158	TCTTCACAAACACATCGCCG	59.13	50	6.46	AGTTGCCAGGAGCTTACACG	60.32	55	4.49
BolSSR001683	2353	C01	AACCT	AACCT	5	5	8019680	8019704	25	1	146	TGGATCAATAGTAGGGGTTTAAGAGG	59.67	42.31	3.69	TTAGGAGGTTTGAAGGCCCG	59.67	55	6.13
BolSSR001684	2354	C01	AG	AG	2	16	8030132	8030163	32	1	182	GAGAACCAGGGAGGAGGAGG	60.69	65	4.3	TAGCGGCAACTCTTTCTCCG	60.11	55	4.63
BolSSR001685	2355	C01	A	A	1	16	8030867	8030882	16	1	189	TCGTTACAGGCTTAGAGCACC	59.8	52.38	5.01	AGCTCTCTTGGCTAAACCCC	59.38	55	4.95
BolSSR001686	2356	C01	A	A	1	13	8033001	8033013	13	1	178	CACAAGTTACTCGGCCAATCG	59.61	52.38	3.34	CTGAAGATTGGTGGTTAGTGGG	58.65	50	4.61
BolSSR001687	2357	C01	AG	TC	2	8	8038070	8038085	16	1	109	CACACTTGGCCGTTTTGTGG	60.53	55	4.17	AGATCCAGTTGAGATGTGGGG	59.16	52.38	4.96
BolSSR001688	2358	C01	AG	AG	2	7	8049995	8050008	14	1	117	TCCAAAACATCACTAAACCCACG	59.43	43.48	4.94	ACTGTAAGGCGGTGTTATGC	58.27	50	3.14
BolSSR001689	2359	C01	A	A	1	12	8057715	8057726	12	1	136	TGTTGATCGTCTCGTCTCTGC	60.14	52.38	4.26	TGTGCTATTTTGGAGATTTGCCC	59.8	43.48	5.36
BolSSR001690	2360	C01	A	A	1	15	8059781	8059795	15	1	140	CCAGCAGAGGTTTACACTTTTACG	60.08	45.83	3.18	AGCAAGGATGTAATCTACTGCG	58.28	45.45	5.18
BolSSR001691	2361	C01	C	C	1	12	8065729	8065740	12	1	100	AGACTTGTCTCTGCAACCCC	59.6	55	4.95	GAAGCGACTAGAAAAGGGTGC	59.27	52.38	5.01
BolSSR001692	2362	C01	A	A	1	15	8070032	8070046	15	1	149	TCACTTTCGCATTTAAAAGTCTGC	58.79	37.5	4.26	AAATGAGTTTCCGTCTCTGCC	58.57	47.62	4.85
BolSSR001693	2363	C01	A	A	1	15	8070314	8070328	15	1	164	TCGAAACTGAAAAGAATCTGGCG	59.81	43.48	5.69	ATTGTAGCTCGACGACTATTGG	58.03	45.45	3.16
BolSSR001694	2364	C01	A	A	1	12	8070413	8070424	12	1	154	GGTTTTTACCAATAGTCGTCGAGC	60.2	45.83	5.03	GAATCCAGAAATAGAGGGGGAGG	59.67	52.17	4.3
BolSSR001695	2365	C01	AG	CT	2	9	8070594	8070611	18	1	112	CGATTCCAATGGTCTCCTCTCG	60.54	54.55	4.04	ACGTTAGCTTCTCTGCAATCG	58.74	47.62	3.34
BolSSR001696	2366	C01	A	A	1	12	8072275	8072286	12	1	117	TCACACTAATAAACTCCCGTGC	58.41	45.45	5.34	TTTAAGGTCGGCTACTCGGC	59.83	55	5.54
BolSSR001697	2368	C01	AC	AC	2	7	8090339	8090352	14	1	116	ACACCAACTAAAATGATACAGAGGG	58.82	40	4.3	AGATGAGATGGGACCACTTGG	59.16	52.38	3.61
BolSSR001698	2369	C01	A	T	1	16	8092769	8092784	16	1	179	TTGACTTTCCCAGTGGCTCG	60.25	55	5.03	TGATGCGAATCAGACCCACC	60.11	55	4.61
BolSSR001699	2370	C01	A	T	1	18	8095676	8095693	18	1	167	TGTTCGAGCACTTACCTGGG	59.68	55	4.45	GAAAAGAAGCGCTTGGTGGG	60.04	55	4.61
BolSSR001700	2371	C01	A	T	1	12	8105713	8105724	12	1	100	ACGAAGCCCACTCGTTTAACC	60.88	52.38	2.85	GCACTGATGTTGCATCACTCC	59.87	52.38	3.85
BolSSR001701	2372	C01	A	T	1	13	8109138	8109150	13	1	189	AGCATTTTCTTCATTTTCTTCCGG	58.53	37.5	5.14	TGCCATAGCATAGAACAATCAGC	59.18	43.48	4.26
BolSSR001702	2373	C01	AT	TA	2	19	8119239	8119276	38	1	225	ACCATATAGCTTGGGACGCC	59.6	55	5.68	CTCTTGTGTGGGTTTATGATCCC	59.05	47.83	3.85
BolSSR001703	2374	C01	A	T	1	14	8121720	8121733	14	1	212	TCAGATCCCCACAATGCTCC	59.45	55	4.7	GGCGTCTGGATAGTCACTTCC	60.2	57.14	3.46
BolSSR001704	2375	C01	A	A	1	15	8122243	8122257	15	1	140	ATGAGGAATCCGGCTTCAGC	60.18	55	4.26	GAAAACACCAAAACAGAGCAGC	59.14	45.45	5.25
BolSSR001705	2376	C01	A	A	1	14	8124662	8124675	14	1	154	GCTGCCTTGATTTTGGATCTCC	59.9	50	3.71	CGTGTAGCGTGTCAAAACTCG	60.14	52.38	4.18
BolSSR001706	2377	C01	AG	AG	2	7	8125784	8125797	14	1	109	AACGATTCGCTGACACATGC	59.56	50	4.06	TGTATTTGGATTTTGAGAAGGGGG	58.98	41.67	5.4
BolSSR001707	2378	C01	A	T	1	14	8126357	8126370	14	1	109	ACATTGGATAATTGAGAAATTCATGCG	59.35	33.33	4.73	AGTGTGGTTAAAATCATGTGTACCC	59.52	40	3.69
BolSSR001708	2379	C01	AT	AT	2	7	8126680	8126693	14	1	142	TCTACGTTTTTGAAGGAAAAAGGGG	59.93	40	4.79	CGCTCTAGATACGTGTTCATTTCG	59.86	45.83	3.46
BolSSR001709	2382	C01	A	A	1	12	8134127	8134138	12	1	137	CCGTAGTAGCAACCAATGGC	58.99	55	4.4	GTCTCCATAGTTTTCGTCGCC	59.07	52.38	5.54
BolSSR001710	2384	C01	A	T	1	20	8147562	8147581	20	1	181	TGTGACTTTTGAGCTTGAGTGC	59.64	45.45	4.4	GCATGGTCCTCCTTGAGACC	60.11	60	3.85
BolSSR001711	2385	C01	A	T	1	12	8150011	8150022	12	1	127	ACTGCTCTTGTTGTTTTGTTGG	58.15	40.91	3.77	AGCCACAAAGACAATGTTTTTAGC	58.95	37.5	3.09
BolSSR001712	2386	C01	A	A	1	15	8153540	8153554	15	1	157	TGCTAAAAGCCTCGTCAGCC	60.67	55	4.85	TGTGCCCAAGCCTTTTATTAGG	58.9	45.45	2.69
BolSSR001713	2389	C01	AG	AG	2	32	8178122	8178185	64	1	226	CAGTCCATGGCTCCATTTTCG	59.6	52.38	3.46	TGTCTCTCTCGCCAAGAACG	59.76	55	3.95
BolSSR001714	2391	C01	AT	TA	2	7	8184342	8184355	14	1	160	ACCATATAGCTTGGGACGCC	59.6	55	5.68	TCATGTGCTACATACTTGCGC	59.07	47.62	6.09
BolSSR001715	2392	C01	AACCG	TTCGG	5	4	8187042	8187061	20	1	213	TGTTCTTGTAGCGGCTAGGC	60.11	55	3.93	AACTATCCGAACCCGAACCG	59.83	55	4.44
BolSSR001716	2393	C01	AT	AT	2	11	8196574	8196595	22	1	163	TCAGGATCATAAAGCAAGACCG	58.2	45.45	4.79	CGGTGTCCCTTATGTGGAGG	59.82	60	4.3
BolSSR001717	2394	C01	A	T	1	21	8198024	8198044	21	1	134	GGCTTCCCCGTGAAATTCC	58.81	57.89	3.01	CCCTCGGAAAATTAATGCACCG	60.22	50	4.94
BolSSR001718	2395	C01	A	T	1	12	8200359	8200370	12	1	159	CGTCTAAACCGGACCAAACC	58.85	55	3.27	CGTGGGAATTCGAAATCGCC	59.97	55	5.54
BolSSR001719	2396	C01	AGG	GGA	3	8	8202195	8202218	24	1	214	AGTGGACCATGGATTGCTGG	60.03	55	4.85	TCTCTGGTCACCCCTCTAGC	60.03	60	3.42
BolSSR001720	2397	C01	A	A	1	15	8208453	8208467	15	1	158	AGTTCGTACAAGGTTGTTGCC	59.06	47.62	4.52	GAGATTTTAACCCCACACCTGC	59.51	50	4.85
BolSSR001721	2398	C01	AATC	TCAA	4	6	8213773	8213796	24	1	136	AGGGTTTCGGTTTTATTAACAAGC	58.22	37.5	4.01	TCAAATTTTCGAAATCCCTAAACCC	58.31	36	4.11
BolSSR001722	2399	C01	A	T	1	17	8218345	8218361	17	1	179	TGACACGTATTTGTCCTGTTTTGG	59.96	41.67	3.28	GGCATCTTCTTTGTATCACCCC	59.05	50	4.95
BolSSR001723	2400	C01	A	T	1	12	8218768	8218779	12	1	187	CCTAGCAAGTTTGACCCATCG	58.99	52.38	3.84	ACGAGTGAGTCCCATTGCC	59.7	57.89	4.52
BolSSR001724	2401	C01	A	T	1	16	8231540	8231555	16	1	152	AATCGCTCCCTTCTGCAACC	60.68	55	3.77	GCTTGGTGGGAGGCAACC	60.99	66.67	3.77
BolSSR001725	2402	C01	A	A	1	13	8240095	8240107	13	1	102	TGATTTCAAAAGCCGAGAATTACC	58.05	37.5	2.85	AACACAAAATCAAAGGAGAAGCC	58.05	39.13	4.35
BolSSR001726	2403	C01	ATC	TCA	3	5	8241071	8241085	15	1	124	AGCCTCTCTCAGCATAGAACG	59.32	52.38	3.95	AGCTAGTGTGGAAGAGAAGGC	59.45	52.38	4.35
BolSSR001727	2405	C01	AC	TG	2	7	8244341	8244354	14	1	145	ACCAATACAGCTGCAGAGACC	60.07	52.38	3.85	TCAGTTGTCGTACATGTGTGC	58.87	47.62	4.57
BolSSR001728	2406	C01	A	A	1	14	8252159	8252172	14	1	127	TCGGACAAGTCATAAATACATGAACC	59.46	38.46	3.62	CAAACCTGTGTTCTTGCCGG	59.97	55	6.13
BolSSR001729	2408	C01	A	T	1	22	8262039	8262060	22	1	140	TGTCGTACATTCAGAGCCGG	59.83	55	6.13	TTGTCGTCGCTATGTCGTCG	60.52	55	5.12
BolSSR001730	2413	C01	A	A	1	13	8272607	8272619	13	1	145	TCGTATTCAGCTTTGCCTTGC	59.53	47.62	4.01	TGATGACTCGGAAACAGACTACC	59.81	47.83	3.18
BolSSR001731	2414	C01	A	A	1	12	8289311	8289322	12	1	131	TCGGATTTAACCTTTTTAGTTTACAGC	58.71	33.33	4.4	TCCCAGTTAAGTACAGAGCCG	59.18	52.38	5.52
BolSSR001732	2415	C01	A	T	1	19	8301048	8301066	19	1	130	ACATTCAGAGCCAGAAGCCG	60.39	55	5.52	TGTCATCGCTATGTCGTCGG	59.97	55	4.79
BolSSR001733	2422	C01	A	A	1	12	8310592	8310603	12	1	175	TGTCCCAGCTTAGTTTTCAGC	58.5	47.62	4.26	GTCTCTTTGGCATGTTCCCC	58.82	55	4.81
BolSSR001734	2423	C01	AG	AG	2	11	8311175	8311196	22	1	136	ACACTACATCATCTAATGGTTGGC	58.87	41.67	4.52	TGGCGTTTCTTGGAACTTTAGG	59.12	45.45	2.69
BolSSR001735	2425	C01	A	T	1	16	8317115	8317130	16	1	130	GTCTTTTACTTCCCCAACCAACC	59.68	47.83	3.77	TGATTAGAAGATGAGAGGAAGAAACC	58.44	38.46	3.27
BolSSR001736	2426	C01	AC	CA	2	8	8322838	8322853	16	1	135	AGGCACATTGTCATCCAACC	58.45	50	3.77	CATTATACCACTTTTTCTCACCAAACC	59.19	37.04	3.27
BolSSR001737	2427	C01	A	T	1	15	8323240	8323254	15	1	170	TGACTCAACCAACCAAAGACC	58.35	47.62	3.85	AGCGAAAAAGAAAAACCCTAGGG	59.43	43.48	3.53
BolSSR001738	2428	C01	A	T	1	12	8324035	8324046	12	1	197	TCTATGCAAATAGGTGTATGCCC	58.35	43.48	5.36	TGTGTGACTCAAGTGTGGGG	59.82	55	4.96
BolSSR001739	2429	C01	A	T	1	18	8331628	8331645	18	1	110	TGGTTGGTTGTTTGACGATGC	59.93	47.62	3.91	AACCGACTTAGCCATTGGGG	60.03	55	4.96
BolSSR001740	2432	C01	A	A	1	13	8337458	8337470	13	1	144	CCATTGATCGTCAACACTCAGC	59.91	50	4.26	CTCCGGTATCTTGGGTGGC	59.85	63.16	5.01
BolSSR001741	2433	C01	A	A	1	18	8344824	8344841	18	1	165	GCATCGAGTAAACGAAAGCAGG	60.22	50	4.85	GCAGTTTGTTTGGATGGTAGTCC	60.06	47.83	3.85
BolSSR001742	2434	C01	A	A	1	16	8344975	8344990	16	1	141	GGACTACCATCCAAACAAACTGC	60.06	47.83	4.4	TTTGTTCGAAACGCAGTCGC	60.32	50	5.19
BolSSR001743	2436	C01	AACCG	TTCGG	5	4	8352638	8352657	20	1	182	CCAAACCATATCCAAATCCTACGG	59.48	45.83	4.02	TTCTCGGGGGAATCGAATCC	59.24	55	3.01
BolSSR001744	2438	C01	AT	AT	2	15	8355940	8355969	30	1	164	CATTCCATGTGGGCTGTTTCC	59.79	52.38	3.13	TGGGGAGAAAATAATCCAACTCG	58.48	43.48	4.18
BolSSR001745	2439	C01	AT	TA	2	22	8356488	8356531	44	1	143	TTGGATAAACTATCAAAAGCGTGC	58.36	37.5	5.34	TCCGTTGTATGAGAGTTTGAACC	58.69	43.48	3.62
BolSSR001746	2440	C01	AT	AT	2	14	8356632	8356659	28	1	217	TCGTCAAAGGTGTTAATCATCCG	59.07	43.48	4.18	GTCATCCACTAATTTATCAAAACGTCG	59.37	37.04	5.12
BolSSR001747	2442	C01	A	T	1	13	8357719	8357731	13	1	140	TCAACATCAACAACATTGCCCC	59.96	45.45	5.8	GACTCTTACATGTCACATTCAATACG	58.39	38.46	3.06
BolSSR001748	2447	C01	A	T	1	34	8386072	8386105	34	1	130	GAGTTAACACTTCTACATAAAACGAGG	58.35	37.04	4.63	CACTCGACTTAACTCTTGACTCG	58.85	47.83	4.18
BolSSR001749	2448	C01	AACCG	TTCGG	5	4	8392758	8392777	20	1	159	TTCGGGTTTCGGGTAGTTCG	60.04	55	3.95	ACCCGAACTATCCGAATCCG	59.33	55	4.18
BolSSR001750	2449	C01	A	T	1	12	8395620	8395631	12	1	167	CACTCACTTTCCTCTCTCACCC	60.03	54.55	4.61	GCTCTTGTGTTTATAAATAGAATCCCC	58.43	37.04	4.81
BolSSR001751	2453	C01	A	A	1	21	8401756	8401776	21	1	139	TTGTCGTCGCTATGTCGTCG	60.52	55	5.12	TGTCGTACATTCAGAGCCGG	59.83	55	6.13
BolSSR001752	2454	C01	AG	GA	2	8	8413606	8413621	16	1	133	AAGTTGTTGTTGAGCCACGC	59.9	50	5.34	GTGTCTCCCAAGCCTGAACC	60.61	60	3.62
BolSSR001753	2455	C01	AG	TC	2	7	8415498	8415511	14	1	142	TTGGAGAAGCGCGTCTTAGC	60.74	55	3.09	GGAGGATCAATCGACGGAGC	60.32	60	4.7
BolSSR001754	2456	C01	A	T	1	12	8420058	8420069	12	1	189	TTTGGAGAGTGCATTTGCCC	59.03	50	5.36	GGTTCATTTAGGTTTGGTCCAGC	60.06	47.83	4.85
BolSSR001755	2457	C01	AC	CA	2	7	8421168	8421181	14	1	128	AACCGAAAGAATCCACAGCC	58.47	50	4.85	GTGATGTGTATGTTTGTGTTATGATCC	59.09	37.04	3.36
BolSSR001756	2458	C01	AG	GA	2	8	8421548	8421563	16	1	118	GAGATGAGCTCGGAGATGGG	59.4	60	4	TCCATCTCGACGCAACTTCC	60.11	55	3.46
BolSSR001757	2461	C01	AAG	AAG	3	5	8452326	8452340	15	1	137	AAATGCATCCGATCGTTGCC	59.62	50	4.52	AGACGCCTTCATCACTCAGC	60.11	55	4.26
BolSSR001758	2462	C01	AAATCG	GATTTC	6	4	8458702	8458725	24	1	177	CCAATTTTCCCCCATTGCCG	60.11	55	5.69	ATCTCTCCCACAAGTCACGG	59.1	55	4.94
BolSSR001759	2463	C01	A	A	1	16	8469903	8469918	16	1	114	GGCAGTTTCAGCACAAAAGC	58.79	50	3.51	AGGAGCTGCTGCGATATTGG	60.25	55	3.16
BolSSR001760	2464	C01	A	T	1	22	8474748	8474769	22	1	100	TCCTAACAACTTTGCTAGCCCC	60.29	50	5.8	GTTATGAAAAGTCTTGGCCCCC	59.5	50	5.4
BolSSR001761	2465	C01	AG	TC	2	8	8480929	8480944	16	1	103	GTCCCTGGTAGTGACAGTGG	59.39	60	4	AAACGCCCAAAACGAAACCC	60.18	50	4.11
BolSSR001762	2466	C01	AAATC	TTAGT	5	4	8481690	8481709	20	1	128	TGGTTTGGTGCTATCATATAGGGG	59.96	45.83	4.79	CATCCAAGGAACCACAAACCG	59.73	52.38	4.44
BolSSR001763	2467	C01	AAG	TTC	3	7	8482546	8482566	21	1	168	GTCCCAATTTCCTCAGGTTGC	59.45	52.38	4.17	GCACCTGCTGCTATTTGACG	59.9	55	4.35
BolSSR001764	2468	C01	AAG	CTT	3	5	8486021	8486035	15	1	150	CGACAGTGGAGTAGTGGTGC	60.39	60	5.01	TGCATTCCAATGTGCTTGTCG	60.07	47.62	4.35
BolSSR001765	2469	C01	AAC	CAA	3	5	8486374	8486388	15	1	148	ATCTGTTAGTGCAACCGGGG	60.04	55	5.73	TCCCGCTGAAGAAGATGAAGG	59.79	52.38	3.46
BolSSR001766	2470	C01	AATT	TTAA	4	4	8491216	8491231	16	1	127	ACACCTCTTTGTCTAGCTTCGG	60.03	50	4.3	AGAAATGAAACAGAGTTATACTGGCG	59.69	38.46	5.69
BolSSR001767	2471	C01	AAG	CTT	3	6	8492807	8492824	18	1	118	AGCAACGAACAAAAACACAAACG	59.88	39.13	3.6	ACTCCACCGTGCTTGTTGC	61.19	57.89	4.17
BolSSR001768	2472	C01	AAC	AAC	3	5	8492917	8492931	15	1	100	CGGTGGAGTGCTAAAAATCAAGC	60.67	47.83	4.01	GAGTTGCACCAATGTACGGG	59.2	55	5.28
BolSSR001769	2473	C01	ACG	AGC	3	7	8496206	8496226	21	1	122	GCCAACAAACCAACAGGAGC	60.25	55	4.7	TTGCTTCTTGTTTGGGCTGC	59.9	50	5.25
BolSSR001770	2474	C01	AAATC	AATCA	5	4	8501280	8501299	20	1	124	ACCGGTTAGCCATACATTCAGG	60.16	50	3.86	GGTCGTCACTCGTCACTCC	59.79	63.16	3.85
BolSSR001771	2476	C01	A	A	1	16	8507848	8507863	16	1	133	TCCAATTGCTCGTCGGACC	60.08	57.89	4.46	TCACCGAACTTGACACATACG	58.33	47.62	3.06
BolSSR001772	2477	C01	AT	TA	2	7	8529695	8529708	14	1	122	ATGGTGGATTCACGCAGAGG	60.11	55	3.69	GTATTGGACCGGTCGAAGGG	60.18	60	3.95
BolSSR001773	2478	C01	A	T	1	17	8530894	8530910	17	1	114	ACAGGGTTTTCGGTTTTGGC	59.54	50	4.52	GCATTTTCTCGCCAAAACCG	58.94	50	4.44
BolSSR001774	2479	C01	ATC	ATC	3	5	8546592	8546606	15	1	162	TCCCCATCATCCTCCTCTCC	59.81	60	3.71	ATCAAGCCGTAGCAAGGTGG	60.39	55	4.61
BolSSR001775	2481	C01	AC	CA	2	8	8555624	8555639	16	1	152	CAAACTGCTTCACTCTCGCC	59.49	55	5.54	CCCGTTCTGAAGAAGAAACGC	59.81	52.38	4.84
BolSSR001776	2482	C01	A	A	1	12	8558271	8558282	12	1	126	AGGTTTTCTTCCTTGAGCGG	58.1	50	5.52	ACGAATGTATGGGCCTTAAGC	58.43	47.62	3.09
BolSSR001777	2487	C01	AAG	TTC	3	5	8569411	8569425	15	1	121	ACACTCCACGATTCTGTTTAGC	58.67	45.45	3.09	ATTTGCTGTTTGAAATGGATGGG	58.42	39.13	4
BolSSR001778	2488	C01	AG	AG	2	9	8577614	8577631	18	1	138	GCAACTAACCAAGGAATGCCC	59.8	52.38	5.36	AGCTGTTTTGGTGATCTGTAACG	59.5	43.48	3.18
BolSSR001779	2489	C01	AAG	AGA	3	12	8578051	8578086	36	1	114	TGTTTTGGAGGATTCGACTGG	58.22	47.62	4	ACGCCATTCCAAGAGAGAGC	60.11	55	4.09
BolSSR001780	2490	C01	AACCG	TTCGG	5	4	8580520	8580539	20	1	186	AACCATATCCAAATCCTGCGG	58.41	47.62	5.69	ATCCCGTGCTTTTAAAATGCG	58.13	42.86	4.73
BolSSR001781	2491	C01	A	T	1	15	8582694	8582708	15	1	100	TCTATGCTTCCATCACTTGTTCG	58.82	43.48	3.95	TCTGTACCTGGAAGATGTTGACC	59.74	47.83	4.02
BolSSR001782	2492	C01	A	A	1	12	8584131	8584142	12	1	144	CCTTCAACGAAAGCAGGTGC	60.04	55	5.01	ACAGGATCTGTCACATGAAATGC	59.31	43.48	3.56
BolSSR001783	2493	C01	A	A	1	16	8587891	8587906	16	1	151	GAAAGGGTCTATCCGTGGGC	60.18	60	5.36	TACACGTGACGAGCTTGTGC	60.94	55	4.57
BolSSR001784	2494	C01	A	A	1	12	8594686	8594697	12	1	156	AAAATAAGTTGCTGCAGTTGGC	58.61	40.91	4.52	CAATAACCAATTGTTCCGCAGC	59.08	45.45	5.25
BolSSR001785	2496	C01	A	T	1	49	8607461	8607509	49	1	206	GCTCTAGACTCTCCTAATGGTGC	59.99	52.17	5.01	GTTTGGGGGAGGTACCAAGC	60.61	60	4.01
BolSSR001786	2497	C01	A	A	1	13	8619085	8619097	13	1	146	TCTTAAGGATTCCAATGGTGTTTCC	59.29	40	3.13	TGGTGTTACTACCATTGGAGTCC	59.74	47.83	3.85
BolSSR001787	2498	C01	AT	TA	2	13	8619098	8619123	26	1	146	TCTTAAGGATTCCAATGGTGTTTCC	59.29	40	3.13	TGGTGTTACTACCATTGGAGTCC	59.74	47.83	3.85
BolSSR001788	2499	C01	AT	TA	2	9	8625267	8625284	18	1	135	AATTAAAATTTGGCAAGCTGAATGC	58.39	32	3.56	GATACTCGATCCGTCTCAGGC	59.8	57.14	4.85
BolSSR001789	2500	C01	A	A	1	14	8627245	8627258	14	1	160	GATTAGTCCCTTGGGCCTGG	59.82	60	4.45	AAACTCGTTGTTCCCCTTGG	58.31	50	3.61
BolSSR001790	2501	C01	A	T	1	15	8632869	8632883	15	1	133	GATGTTTGTAGTGGTCGGAGC	59	52.38	4.7	ACTAAAGTTGGTCAAACAAGCCC	59.62	43.48	5.19
BolSSR001791	2506	C01	A	A	1	12	8647915	8647926	12	1	168	CCTTACCGACGTGTCATCCC	60.18	60	3.85	ACGAACGATAGGAGGCTTCG	59.62	55	3.79
BolSSR001792	2508	C01	A	T	1	14	8650332	8650345	14	1	128	AAGCCATAGACTTTTTATAATGGATGC	58.42	33.33	3.91	CCATAACTACTACAACGTGATATGCG	59.91	42.31	4.73
BolSSR001793	2510	C01	AT	TA	2	12	8666301	8666324	24	1	209	TTGTCAACAGATTACATGTCATATTCC	58.11	33.33	3.01	TGATGCGTTTTATGCCGACG	59.63	50	5.12
BolSSR001794	2512	C01	A	A	1	20	8672366	8672385	20	1	138	TTGTCGTCGCTATGTCGTCG	60.52	55	5.12	TGTCGTACATTCAGAGCCGG	59.83	55	6.13
BolSSR001795	2518	C01	A	T	1	24	8688865	8688888	24	1	137	ACATTCAGAGCCAGAAGCCG	60.39	55	5.52	ATGTCGTCGCTATGTCGTCG	60.32	55	5.12
BolSSR001796	2521	C01	AG	TC	2	12	8695427	8695450	24	1	156	GTAAACGCTGTTTCGGAGGC	59.83	55	4.7	GCCTGATTATATTACGCAGGGG	58.73	50	4.79
BolSSR001797	2522	C01	A	A	1	12	8696294	8696305	12	1	176	CGCAGTGCAGGATTTTATCGG	60	52.38	4.18	ATCAGGGGACAGTAATGGCC	59.15	55	5.36
BolSSR001798	2527	C01	AG	CT	2	7	8713588	8713601	14	1	128	AAATGGGCCGTAGAAAAGCC	58.82	50	4.35	AGAGGGAGAGATCCAACGGG	60.4	60	5.28
BolSSR001799	2528	C01	A	A	1	18	8715108	8715125	18	1	108	AGGGATCAGCATTTCCGACG	60.18	55	5.12	TCGTTTCACAACTTTTGGGGG	59.25	47.62	5.4
BolSSR001800	2529	C01	ACC	TGG	3	5	8715756	8715770	15	1	185	TCTCACGCCTCTCTCTCTCC	60.11	60	3.71	GACGAGATCTGGTCACCACC	59.83	60	4.61
BolSSR001801	2530	C01	A	A	1	20	8717193	8717212	20	1	109	AGGGATCAGCATTTCCGACG	60.18	55	5.12	TCGTTTCACAACTTTTGGGGG	59.25	47.62	5.4
BolSSR001802	2531	C01	ACC	GGT	3	5	8717842	8717856	15	1	148	TCTCTCCCTCTCTTCTCGCC	60.11	60	5.54	GACGAGATCTGGTCACCACC	59.83	60	4.61
BolSSR001803	2532	C01	A	A	1	20	8719279	8719298	20	1	108	AGGGATCAGCATTTCCGACG	60.18	55	5.12	TCGTTTCACAACTTTTGGGGG	59.25	47.62	5.4
BolSSR001804	2533	C01	ACC	TGG	3	5	8719927	8719941	15	1	149	ATCTCTCCCTCTCTCCTCGC	59.89	60	5.03	GACGAGATCTGGTCACCACC	59.83	60	4.61
BolSSR001805	2534	C01	AT	AT	2	8	8729382	8729397	16	1	195	CCGAACTGGAGCAAGACACC	60.95	60	4.16	TCTCGGTGATTCCCAAAGACC	59.72	52.38	3.85
BolSSR001806	2535	C01	A	A	1	16	8731381	8731396	16	1	108	ACTAAGTGCGTTCTTCCCGG	60.04	55	5.73	GTTTTCACACTCAATTGCTACCG	58.78	43.48	4.02
BolSSR001807	2536	C01	A	A	1	15	8738847	8738861	15	1	108	ACTAAGTGCGTTCTTCCCGG	60.04	55	5.73	GTTTTCACACTCAATTGCTACCG	58.78	43.48	4.02
BolSSR001808	2537	C01	AT	TA	2	7	8749855	8749868	14	1	165	GCCTAAGGTTTGTGGTATATACGG	59.01	45.83	4.02	CAGCTTCTACACCTGCCTCG	60.46	60	4.63
BolSSR001809	2539	C01	AG	TC	2	7	8755499	8755512	14	1	121	CTTGTCAGATCTACAATCAAATCAAGG	58.6	37.04	3.61	GCTCTGATACCATGAGAGAAAACG	59.49	45.83	3.6
BolSSR001810	2541	C01	A	T	1	22	8765037	8765058	22	1	135	TTCCAGCAGTATGGCCATGG	60.11	55	3.66	CCCACAACAATAATTCTCCCCC	58.97	50	5.4
BolSSR001811	2543	C01	AG	AG	2	7	8781396	8781409	14	1	141	AGCGAGAAGAGATGCCATCG	59.97	55	3.84	TGAAACAGAGACCGGAACCG	59.97	55	4.44
BolSSR001812	2544	C01	A	T	1	13	8784736	8784748	13	1	114	AGCATGATTATCGCCCAAAACG	59.97	45.45	3.6	CGTGGTAGCTCGCGATTGG	61.23	63.16	3.16
BolSSR001813	2545	C01	A	A	1	15	8790707	8790721	15	1	175	GTCTTCGACAGACGGTTGC	58.86	57.89	4.17	CTCCACAAAGAGAGAACGTGC	59.2	52.38	5.34
BolSSR001814	2546	C01	A	A	1	12	8792277	8792288	12	1	101	TCTTCTCCTCTTCTTTCTCTCTTTGG	60.01	42.31	3.28	GATTACGCGAACAGAACACGG	59.94	52.38	4.94
BolSSR001815	2547	C01	AAC	AAC	3	7	8795484	8795504	21	1	194	ACAATGATGGAGCCAGGTGC	60.68	55	5.01	GTCGATACCGTGTAGTCCACC	59.94	57.14	4.61
BolSSR001816	2548	C01	A	A	1	12	8796647	8796658	12	1	137	ACACAAAGCATACATTTGATGGC	58.5	39.13	4.4	TCACCCATATAGTGACAATCTTGG	58.07	41.67	3.61
BolSSR001817	2549	C01	AT	AT	2	15	8798526	8798555	30	1	212	CTCATTTGGCGGCGAATGG	59.94	57.89	3.16	TGGAAAATATGCTGATGGTGGG	58.7	45.45	4.61
BolSSR001818	2552	C01	A	T	1	13	8803731	8803743	13	1	134	TCACAGATGTATGCTCGGCC	59.9	55	6.13	TTGCTGTAATCGGGCTTCGG	60.74	55	4.3
BolSSR001819	2553	C01	AAAT	TTTA	4	5	8805158	8805177	20	1	126	TCAAAAGTTAAAGGCTTTGTGGC	58.56	39.13	5.01	CATTGCATGAAATTGCGAGCC	59.41	47.62	4.7
BolSSR001820	2557	C01	A	T	1	18	8811457	8811474	18	1	100	TTACAAAGTAAAAGTTAAGCCCAATCC	58.64	33.33	3.01	TTCTGTTAAATTCTTCTTTTCCAACGG	59.08	33.33	4.44
BolSSR001821	2559	C01	AT	AT	2	7	8819914	8819927	14	1	196	GCGTTTGCAGAATCTGAGGG	59.55	55	4.3	GGCAGTGACGAAAAGATCAGG	59.27	52.38	3.86
BolSSR001822	2563	C01	A	T	1	12	8832783	8832794	12	1	176	AAAAATTAACGGATCAACCTACAGC	58.38	36	4.4	AGGATGTTCAGCCTTTCAGGG	59.99	52.38	4.45
BolSSR001823	2564	C01	A	T	1	13	8834020	8834032	13	1	138	TTATCATGATGTTACTACTCAAGGGG	58.26	38.46	4.79	GCCTTGTAATTTGTAAAGCAATATCCC	59.56	37.04	3.85
BolSSR001824	2567	C01	A	A	1	15	8835023	8835037	15	1	164	GGTAGCAGATAAAACTCTGTACAAAGG	59.94	40.74	3.11	TCAAATGTTTGCAAACTGTCACC	58.82	39.13	4.02
BolSSR001825	2568	C01	AC	AC	2	7	8835963	8835976	14	1	106	AAGTGACTCTTGAGCATTAAGCAAGG	61.74	42.31	3.61	ACTTGGTCGTCGTTTTGTTTGC	60.73	45.45	3.68
BolSSR001826	2572	C01	ATAG	AGAT	4	5	8865743	8865762	20	1	152	AACCACGGTCTCGGTAAACC	59.97	55	3.27	TCTCCGTTTCATCCGCTTCG	60.46	55	3.79
BolSSR001827	2573	C01	A	A	1	17	8868172	8868188	17	1	107	TCCAAGCTGTAAATCAACCGC	59.19	47.62	5.68	CAATACATTGGTCTGAAGCTTTGC	59.14	41.67	3.68
BolSSR001828	2574	C01	AG	TC	2	8	8869106	8869121	16	1	132	AGGAGCTAACTAACGCTGTCG	59.87	52.38	4.35	GCCACAAAGGAAGGGAAAGC	59.68	55	3.51
BolSSR001829	2577	C01	A	A	1	20	8885372	8885391	20	1	157	AGGTACAGACAAAGGCTGGC	59.96	55	4.85	GGTTGCACGCTTTGTATGGG	60.11	55	4
BolSSR001830	2580	C01	AG	TC	2	10	8902249	8902268	20	1	123	ATGATCGTTGACCTTTGCCG	58.91	50	5.69	AGAGTTAACGAAGAGACTGGGC	59.77	50	5.36
BolSSR001831	2581	C01	A	T	1	21	8909561	8909581	21	1	145	GAAACAAACCAAGTGCGTGC	59.08	50	5.34	TGATCCGTAAATGTTCATAAACGC	58.2	37.5	4.84
BolSSR001832	2582	C01	A	A	1	33	8909600	8909632	33	1	203	GAAACAAACCAAGTGCGTGC	59.08	50	5.34	CGTTTGATCCAATTACGGTGTCG	60.48	47.83	4.35
BolSSR001833	2583	C01	A	T	1	21	8917839	8917859	21	1	165	AGTTCAAAACAGACTTGTACCAGC	59.66	41.67	4.85	CTATTGGTCACACATTATACTATTGCG	58.56	37.04	4.85
BolSSR001834	2584	C01	A	A	1	14	8918333	8918346	14	1	127	GTTCGACCAATTGCACCTGG	59.76	55	4.45	CAGCAATGCATTCCTCCTGC	59.9	55	4.85
BolSSR001835	2585	C01	A	A	1	12	8919625	8919636	12	1	146	AAAACTGTGCGACCACTAGG	58.12	50	3.02	GAAGAACCAAGAGCCTGAGC	58.55	55	4.26
BolSSR001836	2586	C01	AAAC	TTGT	4	4	8919800	8919815	16	1	110	TCAGTCACCCTTTCCTCTCG	58.74	55	4.04	TCAAAACAGTAGAAGCGTTCCG	59.2	45.45	4.3
BolSSR001837	2587	C01	A	T	1	12	8921173	8921184	12	1	163	CCACTTTTGCTCAAGTCTTGTCC	60.24	47.83	4.02	TTACAAGCGCATGCATCTCC	58.98	50	3.71
BolSSR001838	2589	C01	AT	TA	2	8	8921786	8921801	16	1	153	TGGTGATCAAAAGATGCAGAATCG	59.9	41.67	3.34	GGTGATGGACCACTTTTGAGG	58.84	52.38	3.86
BolSSR001839	2590	C01	A	T	1	12	8924118	8924129	12	1	207	GGCAGTAGCATAACTCCAATATCG	59.37	45.83	2.92	ACAGAACCATAATCACTCATACACC	58.65	40	4.16
BolSSR001840	2591	C01	AAC	ACA	3	5	8931361	8931375	15	1	109	CACGAGAGATGCATCCGAGG	60.32	60	4.63	GATTCTTCTCGAAGGCGACG	58.81	55	5.12
BolSSR001841	2592	C01	ATC	GAT	3	6	8934102	8934119	18	1	168	AGAGAAGACGTGAAAGAAGTAGC	58.2	43.48	3.58	TTCCCAGTAACTTCGAGGCC	59.39	55	5.19
BolSSR001842	2593	C01	A	T	1	14	8934358	8934371	14	1	140	AAGGACATATGTAACCTTATTCAGAGG	58.57	37.04	3.69	GTTGGAAACTGTTCGGCTGC	60.32	55	5.25
BolSSR001843	2595	C01	A	A	1	18	8936156	8936173	18	1	193	GTTCGAGTCCTCTGGGATTCC	59.86	57.14	3.01	TGAAGCCCATAAATAGGTTGTCC	58.47	43.48	4.02
BolSSR001844	2597	C01	AG	AG	2	9	8937665	8937682	18	1	151	CGATTCGATTCACCGACTGG	58.8	55	4	TCTCTCTCTTTGGCCATGGG	59.09	55	4
BolSSR001845	2598	C01	A	T	1	15	8940125	8940139	15	1	180	TTTACCATTCGTGACAGAAAAAGC	58.48	37.5	3.51	GACCTCCCAAAGCACAAAGC	59.68	55	3.51
BolSSR001846	2601	C01	A	T	1	17	8951263	8951279	17	1	195	TTGTCGTCAACAACTCTCCG	58.15	50	4.63	TGGATATGTAAGGTCACTTGGCC	60.12	47.83	5.36
BolSSR001847	2602	C01	A	A	1	16	8971155	8971170	16	1	119	ACAGTCGAGAAATGCTTCATGC	59.58	45.45	4.06	TCAAGCCATCCTTTACAACCG	58.57	47.62	4.44
BolSSR001848	2608	C01	A	A	1	13	8984388	8984400	13	1	180	ACCACCAAAGCCTTGATTCG	58.75	50	3.34	ACGACTTCCAAAACAAGATTTATCC	58.09	36	2.59
BolSSR001849	2613	C01	AT	AT	2	7	9003348	9003361	14	1	202	CTTGGGACGCCAAGTTATAAGG	59.06	50	2.69	TTGTGTGGGTTTATGATCCTCG	58.39	45.45	4.63
BolSSR001850	2615	C01	AAG	TCT	3	5	9009977	9009991	15	1	144	AATCGGGTTTCCACTTGGGG	60.25	55	4.96	AAACAGTCCGATGGTCAGCG	60.67	55	5.18
BolSSR001851	2616	C01	A	T	1	13	9009997	9010009	13	1	144	AATCGGGTTTCCACTTGGGG	60.25	55	4.96	AAACAGTCCGATGGTCAGCG	60.67	55	5.18
BolSSR001852	2617	C01	ACC	CCA	3	5	9010831	9010845	15	1	107	TCGTCTTCTTCTGGACACGG	59.4	55	4.94	GAAACCGGATGAGGAGGAGG	59.53	60	4.3
BolSSR001853	2618	C01	AAAT	TAAA	4	4	9011687	9011702	16	1	134	TGGGTACTACATATTTAACACACCC	58.35	40	4.61	TCCTGGGCATGATGATGACG	59.89	55	4.35
BolSSR001854	2619	C01	ATC	ATC	3	5	9011877	9011891	15	1	136	AGGACCATCAATAACGGGCG	60.18	55	6.13	GGAACCCGTTTTGTCTCTGG	58.76	55	3.86
BolSSR001855	2620	C01	AAAT	ATTT	4	4	9021831	9021846	16	1	132	TTCTGATTTTGACTGATCACAAAGG	58.03	36	3.11	CACAACCAGCAAAATCCAATATCC	58.89	41.67	2.59
BolSSR001856	2621	C01	A	T	1	12	9022068	9022079	12	1	149	TGATGGGGTTTTTGATTAGGCC	58.9	45.45	5.19	AATCGGCTGATCCTCTCTCC	58.66	55	3.71
BolSSR001857	2626	C01	A	T	1	17	9040336	9040352	17	1	171	AAGCAACACATGTGCTCTGC	59.69	50	4.26	TCCCAGACTTAGCTATTTCGCC	59.9	50	5.54
BolSSR001858	2627	C01	A	A	1	12	9061921	9061932	12	1	170	GGGACTACAACAAAAACTCCAGG	59.43	47.83	4.45	GCAATGCACAGTTTTCATATCTAATCG	59.89	37.04	3.34
BolSSR001859	2628	C01	A	A	1	22	9062171	9062192	22	1	180	AACACTGTGTAAGATAACCAGTCC	58.45	41.67	3.85	CAAGCCAGTGTTCGTTCACC	59.69	55	4.02
BolSSR001860	2629	C01	AAG	GAA	3	5	9066738	9066752	15	1	199	CGTGGATTGCTTCGCTTATGG	60	52.38	2.74	CAGCAGAGAGAGAGTTAAATAACACG	59.75	42.31	4.49
BolSSR001861	2631	C01	A	A	1	13	9086472	9086484	13	1	158	ATCAGTGTTCTGCAGGACCG	60.04	55	4.79	TCCCGATTGATGGTCATGGC	60.18	55	4.4
BolSSR001862	2632	C01	AAT	TAA	3	7	9086687	9086707	21	1	204	TGGAAACAATGAGAAGCGCG	59.48	50	6.86	AGGCCAATCCAAATTGAGAAATGG	60.08	41.67	3.16
BolSSR001863	2633	C01	A	A	1	14	9086730	9086743	14	1	210	TTGACTTCAGACAGACCTTGC	58.16	47.62	4.01	AGGGGATCCGATTTCAGAACC	59.51	52.38	3.62
BolSSR001864	2634	C01	A	T	1	12	9089130	9089141	12	1	152	ACAGGCTAATGTAATGGTGAGC	58.45	45.45	4.26	TGTGGACGCTATATGGAGCC	59.32	55	4.7
BolSSR001865	2636	C01	AAT	TTA	3	5	9119299	9119313	15	1	130	CAAAAAGTTTGAATACATTTGTGGAGG	58.45	33.33	4.3	CATTTGACAAACATGCTCTGCC	59.01	45.45	4.85
BolSSR001866	2637	C01	AG	GA	2	7	9119641	9119654	14	1	115	TCTGTGATGTGGTTCAAAATCAGG	59.48	41.67	3.86	CTCTTCTTCCTCCTCCTCGC	59.26	60	5.03
BolSSR001867	2638	C01	A	T	1	12	9123049	9123060	12	1	117	ACCAATAGAAGCAGGGTCCC	59.08	55	4.46	AAGTGTCAAGGTTGTCTCATCC	58.26	45.45	3.51
BolSSR001868	2639	C01	ACG	GTC	3	5	9144152	9144166	15	1	115	CGTCGAACACCTTAAACGCC	59.84	55	5.68	CTCGACGACTCCTTCTTCGG	59.9	60	4.3
BolSSR001869	2641	C01	A	T	1	16	9152925	9152940	16	1	138	TTATCGGCCGGAGAATCTGC	59.97	55	4.26	TGATCCAAACTTGTAATCTCGCC	59.06	43.48	5.54
BolSSR001870	2644	C01	AG	AG	2	18	9202990	9203025	36	1	202	CAGCGAGTGGTAGTGACACG	60.73	60	4.49	GCCTTTTATGCTCACGGTGG	59.55	55	4.61
BolSSR001871	2646	C01	C	C	1	44	9216781	9216824	44	1	244	AGATGCCCCGTGATGTTGG	60.08	57.89	3.77	AGAGGACAACTGAATGTGTTGG	58.52	45.45	3.77
BolSSR001872	2647	C01	AT	AT	2	16	9218430	9218461	32	1	158	CCACCCCATTCAACAAGTGC	59.68	55	4.4	ATAGCTTCTGCACACCACCC	60.04	55	4.61
BolSSR001873	2648	C01	AC	GT	2	9	9218462	9218479	18	1	140	GCTCCTAACATACACATAGCACG	59.26	47.83	5.34	ATAGCTTCTGCACACCACCC	60.04	55	4.61
BolSSR001874	2649	C01	A	A	1	13	9219706	9219718	13	1	171	CATTGGCTTTCACCACTGTGG	60	52.38	4.17	GAAAACCCAAGGTTCTGGACG	59.39	52.38	4.79
BolSSR001875	2650	C01	A	T	1	29	9221697	9221725	29	1	145	CGCTTTTGAGGTTTTGTTCTTAACC	59.77	40	2.85	ACTGAGAGATGAGTTTGAACCG	58.08	45.45	4.44
BolSSR001876	2652	C01	A	A	1	12	9225781	9225792	12	1	100	AAGATATAGTGCTTACAACTCTTCTCC	58.58	37.04	3.71	ATTCTGGACAAAATGGTTGTGTAGC	60.28	40	3.58
BolSSR001877	2655	C01	C	G	1	23	9233020	9233042	23	1	162	CCACAACCAGACACTCAACG	59.06	55	4.1	AAGTCTTCTTCGCAGGTCGG	60.04	55	4.79
BolSSR001878	2656	C01	AAG	AGA	3	6	9233222	9233239	18	1	202	CCAGACCTACAACCTCGCG	60.15	63.16	5.87	CCCTAGCCGTTGAACTGTCC	60.39	60	4.02
BolSSR001879	2657	C01	A	A	1	35	9237335	9237369	35	1	182	CAAGCCCTCTGGAATGAAGC	58.9	55	3.86	AGGAAGATTCTTACGAATGGAGC	58.3	43.48	4.7
BolSSR001880	2658	C01	A	T	1	19	9240349	9240367	19	1	125	TTCCAGAACGTACGAACCGG	60.04	55	5.28	CGTAAGTGAGGAACCCCTGG	59.75	60	4.45
BolSSR001881	2663	C01	A	A	1	13	9248543	9248555	13	1	196	TGGATCATTTAGGAGCAGAGGG	59.29	50	4.3	TCATGACACAATTCAAACAAATTGC	58.05	32	3.56
BolSSR001882	2664	C01	A	T	1	14	9248590	9248603	14	1	143	CATATATACAGATCATCCGGTTTGGG	59.24	42.31	4.12	TCATGACACAATTCAAACAAATTGC	58.05	32	3.56
BolSSR001883	2665	C01	A	A	1	24	9250459	9250482	24	1	135	ACAGTTGGCGCTAGAAGAGG	59.75	55	3.69	TCTTGCTCAAAGCCGTCTCC	60.32	55	3.71
BolSSR001884	2666	C01	A	A	1	12	9256278	9256289	12	1	152	ACGCGTCAAAGGAGATGACC	60.39	55	4.02	AGCTTCTCAGATCTTTCTTCTTCG	58.59	41.67	3.79
BolSSR001885	2667	C01	AG	TC	2	7	9256420	9256433	14	1	115	ACCTTTGAAGAAGAACAAGCGC	59.97	45.45	5.92	GTGTGACAGAGTGTTGCTGC	59.69	55	5.25
BolSSR001886	2669	C01	AAG	CTT	3	5	9261172	9261186	15	1	100	TCAATCTCCACACCTTCCGC	60.04	55	5.54	TCGTGAAGAAGATCGTGCCG	60.46	55	5.69
BolSSR001887	2670	C01	AAC	TTG	3	5	9261863	9261877	15	1	148	GACGTGTCGAATGAGAATGGC	59.68	52.38	4.4	TCTCTCGTCGTCGAAACTGG	59.48	55	4
BolSSR001888	2671	C01	AAAATG	AAATGA	6	4	9262066	9262089	24	1	168	GGGAGATTGTTGGAGGTCCG	60.11	60	4.79	TCTCGTCTCTTCGACAAACCC	59.73	52.38	4.11
BolSSR001889	2672	C01	AG	GA	2	9	9262243	9262260	18	1	115	TTTGCGCAGAAAGTGAAGGC	59.97	50	4.35	ATAATCGGTTAAGGCACGCG	58.79	50	6.01
BolSSR001890	2673	C01	A	A	1	12	9282743	9282754	12	1	149	TCATAGCCAGAGGGAGTTTTACC	59.55	47.83	2.85	TGAAGGATAGCAGCCAACTGG	60.07	52.38	4
BolSSR001891	2674	C01	ATC	ATC	3	6	9283418	9283435	18	1	152	TCAACCATATCGTCCCAGGC	59.53	55	4.85	GGAGAAGGTATGCTTTTGGTACC	59.05	47.83	3.34
BolSSR001892	2675	C01	A	A	1	24	9284190	9284213	24	1	141	GCAAATATCGAATTGAGTGTGACG	59.04	41.67	4.35	TGGTTTGATTGACCCATTGAGC	59.44	45.45	4.26
BolSSR001893	2676	C01	A	A	1	18	9295443	9295460	18	1	185	CAGTGACATCAAAGTGTGACCC	59.45	50	4.46	AAATGCCGACAGAGCTGAGG	60.39	55	3.86
BolSSR001894	2677	C01	C	G	1	15	9301456	9301470	15	1	109	CGAATGCAAGTATGATTCACTCACC	60.5	44	4.02	CTCAACATGGTATGCTGAAAATTCC	58.96	40	3.01
BolSSR001895	2678	C01	A	T	1	14	9303571	9303584	14	1	153	GGTGTGTTTACATAGACAAATGCG	58.91	41.67	4.73	TGGTTGTTCTATTCCGGTCTGG	60.03	50	3.86
BolSSR001896	2679	C01	AT	TA	2	7	9307924	9307937	14	1	203	ACCCTTTTTCACTAAACTGTTATTAGC	58.43	33.33	3.09	TGCGTTTAAATGGCTCTGATCC	59.32	45.45	3.36
BolSSR001897	2680	C01	A	A	1	13	9325299	9325311	13	1	145	GCATTTGACATATCTAGCACTTTGC	59.32	40	3.68	TGGCAATTTCAATCATGGCTCC	59.83	45.45	4.7
BolSSR001898	2681	C01	A	A	1	29	9325990	9326018	29	1	100	AGGAGTGTCAAGTTCTTAGTTGG	58.04	43.48	3.77	ACACTTCACTCACATTTCTCACC	58.87	43.48	4.02
BolSSR001899	2682	C01	AC	TG	2	7	9326318	9326331	14	1	100	GCCAAGTGATTGAGATCATGTGC	60.49	47.83	4.57	CTCATCAATCAACAAGTAACTTCAACC	59.19	37.04	3.77
BolSSR001900	2683	C01	AT	TA	2	9	9345069	9345086	18	1	189	TTAGTCACTGAACTAACATACTCACC	58.4	38.46	4.02	ACCCAACATCAACTTACAATTAGATGG	59.88	37.04	3.51
BolSSR001901	2684	C01	AG	GA	2	7	9345270	9345283	14	1	137	ATGGAGAGAACCAAGTGGGC	59.67	55	5.36	GCCTGACGAGTTTTCTCCTCC	60.67	57.14	4.3
BolSSR001902	2687	C01	A	T	1	15	9358602	9358616	15	1	156	CTGTGGCACCAAGAGAGTCC	60.32	60	3.85	AAAGGGTAAAGGGGTTGCGG	60.54	55	5.69
BolSSR001903	2688	C01	AAC	CAA	3	6	9364150	9364167	18	1	121	TGCCAGCACTAGTGGAAGC	60	57.89	3.86	CGTGATGATTCAAGGACCATGC	59.97	50	4.06
BolSSR001904	2691	C01	AG	TC	2	12	9374125	9374148	24	1	203	GTTTATCGGTGGTGGCAAGC	59.83	55	4.01	GTGATGTGAATTCGGGGTCG	58.99	55	4.79
BolSSR001905	2692	C01	AG	TC	2	10	9378775	9378794	20	1	193	CAAGCTGAACGTGGTCATGG	59.48	55	3.66	GTGATGTGAATTCGGGGTCG	58.99	55	4.79
BolSSR001906	2693	C01	AG	TC	2	9	9383422	9383439	18	1	148	AGCTTAACGTGGTCATGGCG	61.02	55	5.69	ACTTGTAATGACCCACCATCTCC	60.05	47.83	3.71
BolSSR001907	2694	C01	AAT	AAT	3	14	9384775	9384816	42	1	136	AACCATTGTATTGTGGCGCG	59.83	50	6.86	TCTCAGTGTTGAAATAAGCGGG	58.67	45.45	6.13
BolSSR001908	2695	C01	AAC	AAC	3	6	9386579	9386596	18	1	150	ACCAGAGCTTCACCAACACC	60.18	55	4.16	TTCAAGGACCATGCTTCCCC	59.96	55	4.81
BolSSR001909	2697	C01	A	T	1	18	9400443	9400460	18	1	192	TCGACCTCTTCATCTTTCACGG	60.09	50	4.94	ACGGCCCGATGATCAAGC	60.2	61.11	4.01
BolSSR001910	2698	C01	A	T	1	12	9400862	9400873	12	1	100	CATCAAAGTGTGTTGATTCTTCTGC	59.37	40	4.26	AGCTTCGTTCTATCTGTCGATCC	60	47.83	3.36
BolSSR001911	2701	C01	AT	AT	2	9	9406667	9406684	18	1	159	TTGCCTAATACGTTATATCCTCACC	58.31	40	4.02	AGTCGTATTCACATAAACAAAATCTGG	58.55	33.33	3.86
BolSSR001912	2702	C01	A	A	1	12	9406876	9406887	12	1	136	AGCCACATCTTCTTGATTCTCC	58.12	45.45	3.71	TCTGTACACACCATAATCCTTAGGG	59.63	44	3.53
BolSSR001913	2703	C01	AAG	TTC	3	5	9407438	9407452	15	1	136	GACCAGCCTTCTTTTTCTCAGG	59.18	50	3.86	GGTTCCCACCAACAACAGC	59.26	57.89	4.4
BolSSR001914	2705	C01	AAAT	ATTT	4	4	9414704	9414719	16	1	151	CACAGTTCATTTGACACGTGC	58.62	47.62	5.34	TCTCTAATTCTCCTGCAATCAGC	58.3	43.48	4.26
BolSSR001915	2707	C01	AAG	TTC	3	5	9426884	9426898	15	1	117	GCTTTGCTTCATTGGGAGGG	59.47	55	4.3	CGAAACCGAAACAAATCAACCC	58.95	45.45	4.11
BolSSR001916	2708	C01	A	A	1	12	9430485	9430496	12	1	168	TCCGTTGAGAATGAGACTGGG	59.45	52.38	4.45	AAGCAAAACTTCGACAGCCG	59.69	50	5.52
BolSSR001917	2709	C01	A	T	1	15	9432799	9432813	15	1	115	ATGGCCAAGCATAGCAATCG	59.04	50	3.34	TAAGAACCGTCTCTTGGCCG	59.75	55	6.13
BolSSR001918	2710	C01	C	C	1	19	9433053	9433071	19	1	125	TTTCCAAAATTTTTGGGGGCC	58.05	42.86	5.8	TCTTGAGTTAAGAACCCCGGC	60	52.38	6.13
BolSSR001919	2711	C01	A	T	1	12	9433304	9433315	12	1	183	GAGCATCTCCAATGGTGTTACC	59.05	50	2.85	TTCAGGTGAAGGAAACATGGG	58.12	47.62	4
BolSSR001920	2712	C01	A	A	1	15	9434539	9434553	15	1	102	ACCAAAAACCTATGACCGCG	58.84	50	6.46	CGTTTCATCAGAAAGCCGCC	60.18	55	6.13
BolSSR001921	2713	C01	AAAAC	ACAAA	5	4	9439733	9439752	20	1	176	GCTAGAGAACATTCACAAGCCC	59.32	50	5.19	CATCCTTGAAGCTGCTCACG	59.27	55	4.35
BolSSR001922	2715	C01	AAAG	CTTT	4	5	9443580	9443599	20	1	143	TCCAATGGAATCGGGAAGAAGG	60.09	50	3.46	AAGAAGACCAGTGCAACCGC	61.17	55	5.68
BolSSR001923	2716	C01	A	T	1	12	9456166	9456177	12	1	148	GATCGATCTCACCCTTCCCC	59.32	60	4.81	AATCACCGACGGATGGATCG	59.97	55	3.69
BolSSR001924	2717	C01	AG	TC	2	9	9461485	9461502	18	1	123	ACTAAAAGTAAAAGAGAGCAGCACG	59.82	40	5.34	CGTGTCTTATTGCCAATCAGGG	59.64	50	4.45
BolSSR001925	2718	C01	AAG	AGA	3	8	9470418	9470441	24	1	110	ACGGCAGTGAATATCTCAAGC	58.44	47.62	4.01	GTTGGCTGATAAAAGGAACAAGC	58.76	43.48	4.01
BolSSR001926	2719	C01	AAG	TTC	3	6	9470606	9470623	18	1	100	TTTGGATTCGTCACAGTTAGGC	58.93	45.45	3.93	TCGACAGACAGGGAACTTGG	59.32	55	3.61
BolSSR001927	2727	C01	A	A	1	18	9493503	9493520	18	1	145	TGTTCCTCGGAATTTCCTCGG	60.07	52.38	4.63	TCGTTCACGTAGAGGATGAACC	59.84	50	3.62
BolSSR001928	2729	C01	A	A	1	15	9500924	9500938	15	1	144	CTTGTTGACATAAAAACTGAAGTATGC	58.09	33.33	3.14	CAGTTTTCTCGTGACTCCTTTTCC	60.02	45.83	3.13
BolSSR001929	2731	C01	AAG	TTC	3	6	9522075	9522092	18	1	153	TTCACAACGTCAAATCTCAAACC	58.08	39.13	3.27	TGATCTGTGGCAATATTCACGC	59.39	45.45	5.34
BolSSR001930	2732	C01	A	A	1	13	9524223	9524235	13	1	182	CACAGTTTAGTGGCTGCTGG	59.12	55	4.85	AGTTCATCGGCCCAAATAAACC	59.24	45.45	3.27
BolSSR001931	2734	C01	AAG	AGA	3	6	9529951	9529968	18	1	136	ACTGTTTTACTTTCACCCCGG	58.42	47.62	5.73	CACATAGCTACGATCGGGCC	60.39	60	5.8
BolSSR001932	2735	C01	AC	GT	2	9	9540698	9540715	18	1	159	TGACTTGGGTCTCTACACTCG	58.84	52.38	4.18	GGCATTGAAGCCGAAGTAGC	59.62	55	3.58
BolSSR001933	2736	C01	AAC	GTT	3	7	9540894	9540914	21	1	120	CCTTCTTACAGCCTTTGATCTGC	59.62	47.83	4.26	TCCGCCCATAAATACAAAGGG	58.06	47.62	3.95
BolSSR001934	2737	C01	A	A	1	13	9544434	9544446	13	1	158	TGGGGATATCTTCTTCCTTCAGC	59.61	47.83	4.26	AGTCTCAGTTTGTTATTATTGATGTGG	58.05	33.33	4.17
BolSSR001935	2738	C01	AG	TC	2	9	9544520	9544537	18	1	114	TCTCTTTCTTTGACTCTAACTGAAACC	59.29	37.04	3.27	GTTAAAAGGCATGAGTTATATAGCTGC	58.98	37.04	5.25
BolSSR001936	2739	C01	A	T	1	18	9553035	9553052	18	1	127	GAAATTATATTTGTCTACTGGTCCACC	58.16	37.04	4.61	TTTTATTCGTGGAGTGGGAAGG	58.32	45.45	3.46
BolSSR001937	2743	C01	AG	GA	2	12	9582795	9582818	24	1	140	TCAGGGTTTCGAAGTGAGGG	59.31	55	4.3	CCCTGCAAAAAGCTTCACGG	60.32	55	4.94
BolSSR001938	2744	C01	A	A	1	12	9585895	9585906	12	1	100	AAGGTATGAACTTATATGGAGTAAGCC	58.62	37.04	4.35	GTTGACGTGTTTGGTCCTTGC	60.53	52.38	4.01
BolSSR001939	2745	C01	A	A	1	14	9592002	9592015	14	1	105	GGTGAGAGAGTAAAAATGTCATTTTCG	59.25	37.04	3.46	GGTTTTGCCCTATTCACCCC	58.81	55	4.95
BolSSR001940	2749	C01	A	T	1	13	9599767	9599779	13	1	123	ACCAGCCTCCAGTTTGTTCC	60.18	55	3.62	CAGTCGTGGGGTTGGAGC	60.36	66.67	4.7
BolSSR001941	2751	C01	AT	AT	2	20	9601190	9601229	40	1	190	CAGGCGTTACAAAGTCTTGGC	60.07	52.38	4.52	TCGAGTCACTTAGCTCACCG	59.2	55	4.94
BolSSR001942	2753	C01	ATC	CAT	3	5	9608968	9608982	15	1	129	CCGAAAAATCTTGTTGCCGC	58.94	50	6.53	AGAGAAACAACAATGGTCGAGG	58.6	45.45	4.63
BolSSR001943	2755	C01	A	A	1	12	9618658	9618669	12	1	172	CAAGACCCTGTCAATATCACTCC	58.55	47.83	3.85	TCTTGCTTAGCCACTATGTCTGG	60.12	47.83	3.86
BolSSR001944	2756	C01	AAG	TCT	3	7	9619595	9619615	21	1	141	CCAACGAAACCACCAAACCC	59.9	55	4.11	TGAAGCGGTGAGGAAATTGC	59.12	50	3.56
BolSSR001945	2757	C01	AAG	CTT	3	5	9619629	9619643	15	1	168	CCAACGAAACCACCAAACCC	59.9	55	4.11	GAGGAAGCGAGTGATGGAGG	59.9	60	4.3
BolSSR001946	2758	C01	AG	AG	2	8	9620112	9620127	16	1	121	GGTGGAATCTCTGGTGAGGC	60.11	60	4.7	TGCCACTTGGTTCACTCTGC	60.82	55	4.26
BolSSR001947	2760	C01	AGCCG	AGCCG	5	4	9649465	9649484	20	1	160	TCCCGAAATAACTGGCAAAACG	59.77	45.45	3.6	AGAGGAAGAGAGAGCTCCCC	59.74	60	4.81
BolSSR001948	2761	C01	AGCCCG	AGCCCG	6	13	9655758	9655835	78	1	187	AGTTCTTATCGGGCCAAAAGC	58.91	47.62	3.51	TCAGAGGAAGAGGGAGCTCC	60.03	60	4.7
BolSSR001949	2762	C01	AGCCG	AGCCG	5	5	9655836	9655860	25	1	172	AAAAGCCCTCCACCCAAGC	60.53	57.89	4.01	TCAGAGGAAGAGGGAGCTCC	60.03	60	4.7
BolSSR001950	2763	C01	AAG	AAG	3	5	9658677	9658691	15	1	100	AATCATCCTTAGCTTGCACCC	58.34	47.62	4.61	GTCTCCCGTGTGACTCAGC	60.08	63.16	4.26
BolSSR001951	2765	C01	A	A	1	14	9667654	9667667	14	1	172	GCTTGTGAAGAAAGAAGAAGAGACC	60.05	44	3.85	TGAACAAATTCATTAACAAACCCCC	58.71	36	5.4
BolSSR001952	2766	C01	AAG	TTC	3	5	9667936	9667950	15	1	107	TCTTACGTGTACAACTTCTCAACC	58.72	41.67	3.77	GTCAAGGCTGCTGGTTAACG	59.48	55	3.18
BolSSR001953	2767	C01	AT	TA	2	8	9668158	9668173	16	1	118	ACGGAACCCTAATCAACACAGG	60.29	50	4	CACTCACAACACCATCTACACG	59.27	50	4.49
BolSSR001954	2768	C01	AC	TG	2	7	9668488	9668501	14	1	178	GAGTTCTACCCTTTGTTCTCTGC	59	47.83	4.26	CCATGCCCATTCAAATGCCG	60.53	55	5.69
BolSSR001955	2771	C01	AAG	GAA	3	5	9688049	9688063	15	1	186	CATGAAGGTATCGTCGCTGC	59.14	55	5.25	GAACCAAGGCCCTCCATTCC	60.68	60	3.01
BolSSR001956	2772	C01	A	T	1	12	9695316	9695327	12	1	161	CGTCCGACGACTTACATGG	58.06	57.89	3.66	ACTTCCATGTAAGTCGTCTCAGG	59.81	47.83	3.86
BolSSR001957	2773	C01	A	A	1	13	9697884	9697896	13	1	191	GTTTCCAAGAACCACTCGGC	59.41	55	5.54	ATTAACAAACCGCCACGTGG	59.41	50	4.94
BolSSR001958	2774	C01	AG	GA	2	8	9700920	9700935	16	1	176	TGTCCTCAGAGCTTGCAAGG	59.96	55	3.61	TTCTCCAAGCAGTTCAGGGC	60.25	55	5.19
BolSSR001959	2775	C01	A	T	1	12	9701995	9702006	12	1	154	TCTGGCTCTTAAATATGTGCTGC	59.12	43.48	5.25	TGGCTTTACCATCAGGACGC	60.39	55	5.19
BolSSR001960	2776	C01	AG	AG	2	7	9707184	9707197	14	1	145	CCAAACTCATGATGACTTGGCG	60.16	50	5.69	TCTGAGATTTTACGGAAAAGGAAAGC	60.07	38.46	3.51
BolSSR001961	2777	C01	AG	AG	2	13	9707289	9707314	26	1	161	AAATGAGATTATAGCTTTCCTTTTCCG	58.38	33.33	4.3	GGAAAGGGAAGCATCAAACCC	59.45	52.38	4.11
BolSSR001962	2778	C01	A	T	1	13	9707670	9707682	13	1	135	AATTAGGTGGAACGTTGTTTGC	58.03	40.91	3.68	GACCAGTGGAGAAGAGATACGG	59.64	54.55	4.02
BolSSR001963	2779	C01	AAAG	AAAG	4	5	9714436	9714455	20	1	108	GAAGCTGACCTGTGAGGGG	59.7	63.16	4.79	ACCATTCATTAATACTGCCTCAAGC	59.7	40	4.01
BolSSR001964	2780	C01	AAG	AGA	3	6	9714539	9714556	18	1	110	GAGGGAGATTCGCTTGAGGC	60.53	60	4.7	GATCATCGCAACTCCAACACG	59.94	52.38	4.49
BolSSR001965	2781	C01	A	T	1	16	9716786	9716801	16	1	142	ACACAATCACACCCATCTTGG	58.48	47.62	3.61	CTCTCAGGTTAGCTAGCTCGC	60	57.14	5.03
BolSSR001966	2782	C01	AACT	TTGA	4	5	9717265	9717284	20	1	136	TGAGACGCTTCAAACGTTTGG	59.67	47.62	3.28	GGTTATATGCTCAGCGATGACG	59.34	50	4.35
BolSSR001967	2783	C01	A	T	1	13	9729994	9730006	13	1	135	ACATGCCCCACCTAAAGACC	59.67	55	3.85	ATTTACACTGACTCTCTCTTGCC	58.17	43.48	4.52
BolSSR001968	2784	C01	AAG	TCT	3	5	9730331	9730345	15	1	123	CTGCATCTCTCCGTTCTCCC	59.9	60	4.3	CTGAAGAAGGCCAAAGCTGC	59.76	55	5.25
BolSSR001969	2785	C01	AACG	TGCT	4	4	9730955	9730970	16	1	160	AGGTTTCTCGGTGGATGACG	59.75	55	4.35	TCTCATCTTCTCTTCTGGTTACTGC	60.11	44	4.4
BolSSR001970	2786	C01	A	T	1	13	9737663	9737675	13	1	117	TAACATGGGGGTGGGTTTCG	59.96	55	3.46	TGTTCCCAACACACTCTTCG	58.05	50	3.79
BolSSR001971	2787	C01	A	T	1	13	9739007	9739019	13	1	136	GTGTTTGCTCGACTCGATCC	59.01	55	3.36	CTCCTGGCTCCGATATCACG	59.76	60	4.35
BolSSR001972	2788	C01	A	T	1	12	9740833	9740844	12	1	151	TCAATAAGCTGTCTACACTAAAGCG	59.19	40	4.68	CCCTCTCTCTCTGTTGTAACCG	59.84	54.55	4.44
BolSSR001973	2794	C01	A	T	1	12	9749203	9749214	12	1	141	GTCCCGGTTTCGAATCAACG	59.56	55	4.1	CAAACCGACCAAACGTCCC	59.35	57.89	4.46
BolSSR001974	2797	C01	A	T	1	16	9751481	9751496	16	1	191	TCCAAGTTCCAACTAAAGCTGG	58.51	45.45	4.85	ATCCATTGACGAGGGCTACG	59.61	55	3.51
BolSSR001975	2798	C01	AT	AT	2	7	9760926	9760939	14	1	114	CCACCAGTAAATTAAAAAGTTCACAGC	59.83	37.04	4.4	ACAAAGAGGAAAATGTAGACCCC	58.34	43.48	4.95
BolSSR001976	2799	C01	A	T	1	20	9761882	9761901	20	1	209	GCAACTCTAGCCATAGATCTTGC	59.25	47.83	4.01	GCATATCCGAAGAGAGGGCC	60.04	60	5.8
BolSSR001977	2800	C01	AAG	TCT	3	5	9775000	9775014	15	1	111	GTATCAACCGATTCCATGCCG	59.47	52.38	5.69	GCACTGGGGTGATTTGGAGG	60.97	60	4.3
BolSSR001978	2803	C01	ATGACC	CCAGTA	6	5	9785540	9785569	30	1	165	TTGTGGATCTTCAGCTGCCC	60.32	55	5.36	TGTTGCATGACTGGGACTGG	60.25	55	4
BolSSR001979	2804	C01	ACTGGG	CCAGTC	6	4	9785576	9785599	24	1	167	TCCAAGAATAGCTGCTCCCG	59.53	55	5.14	ACTGAATGCTTGGAAAGGCG	59.12	50	5.52
BolSSR001980	2805	C01	AT	TA	2	9	9786031	9786048	18	1	143	GCATGAGATTGCTATTAAATGCGG	59.14	41.67	5.69	AACCCGGTTTGTAGTCCACC	59.89	55	4.61
BolSSR001981	2806	C01	AT	TA	2	14	9795453	9795480	28	1	148	TCTTTGCAATCGTCTTCTTGTGG	59.75	43.48	4.17	GCCTTGCAACCTCAGATCCC	61.03	60	3.85
BolSSR001982	2807	C01	AT	AT	2	25	9800131	9800180	50	1	169	AGCTCGAGTCAGAAGAGATCC	58.7	52.38	3.36	AAAAATCTGTTAGAAAACCCACCG	58.16	37.5	4.94
BolSSR001983	2808	C01	A	A	1	13	9800850	9800862	13	1	138	TTTAATCCTCCCCTTAATTGGTCC	58.23	41.67	4.46	CAAAATACTCGCAAAGACGTGC	59.1	45.45	5.34
BolSSR001984	2809	C01	A	T	1	22	9804785	9804806	22	1	140	TGTCGTACATTCAGAGCCGG	59.83	55	6.13	TTGTCGTCGCTATGTCGTCG	60.52	55	5.12
BolSSR001985	2818	C01	AG	TC	2	8	9831025	9831040	16	1	123	CCGACCAAACTCGTTTCACC	59.42	55	4.02	AGATCCATGAGTTTGAGACCCG	59.83	50	5.28
BolSSR001986	2822	C01	AAC	TTG	3	6	9846622	9846639	18	1	185	CCACTTTTGCTCAAGTCTTGTCC	60.24	47.83	4.02	GCAAGCGCATGCATCTCC	59.97	61.11	3.71
BolSSR001987	2823	C01	AAT	AAT	3	5	9847221	9847235	15	1	109	GGTCCAAAGGATTTTCCCACC	59.1	52.38	4.61	TCTTCTGAAACTAAAACTAGGGAGC	58.53	40	4.7
BolSSR001988	2824	C01	A	A	1	13	9851925	9851937	13	1	107	GCACCCAACATAACGAAAGCC	60.4	52.38	4.35	AGCATTTGTTATTCAAAATCAGCAGG	59.41	34.62	4.85
BolSSR001989	2825	C01	AG	AG	2	10	9853868	9853887	20	1	112	ACTTTCGGGAGAGAACGACG	59.76	55	5.12	CTTGTGCGTGCATTGACTCC	60.11	55	3.85
BolSSR001990	2828	C01	A	T	1	12	9865273	9865284	12	1	110	ACACCTCGTACAAGTGTGATCC	60.03	50	3.36	GAAAACCGCCCTCGTTAAGG	59.2	55	2.69
BolSSR001991	2830	C01	A	T	1	13	9874371	9874383	13	1	201	CCAACCAAAGATATTGGAGTAGACC	59.18	44	3.85	TCTAGCACCACACTTTGTTGG	58.43	47.62	3.77
BolSSR001992	2831	C01	A	A	1	15	9883561	9883575	15	1	163	GGATATGTTTCCCTTTTTGTTGTTGC	60.07	38.46	4.17	CCCTTATACACAATGTGACACAAGC	60.39	44	4.01
BolSSR001993	2832	C01	A	T	1	14	9888211	9888224	14	1	143	TGATGACTCGGAAACAGACTACC	59.81	47.83	3.18	TCGTATTCAGCTTTGCCTTGC	59.53	47.62	4.01
BolSSR001994	2833	C01	C	G	1	13	9890347	9890359	13	1	138	AGGGTGAAGACGAGTGTAGG	58.45	55	3.18	CTCATCCCCTCCGATTTCCC	59.6	60	3.97
BolSSR001995	2834	C01	AAAT	ATTT	4	4	9895144	9895159	16	1	166	CCGAACTAACGATCATGGTGC	59.41	52.38	5.01	TAGACTGTTTTGTGGGCCCC	59.89	55	5.8
BolSSR001996	2837	C01	A	T	1	12	9902215	9902226	12	1	144	TCTCTCTAACATTGGGCCGG	59.17	55	6.13	GCCGGCTTTTGTAATCCACG	60.18	55	4.94
BolSSR001997	2842	C01	C	C	1	12	9920294	9920305	12	1	109	CTCATCCCCTCCGATTTCCC	59.6	60	3.97	AGAGCTCGAAAAATCAAGGGG	58.28	47.62	4.79
BolSSR001998	2843	C01	A	A	1	15	9922450	9922464	15	1	135	AGCTTTGCCTTGCTAGATAAACC	59.3	43.48	3.27	TGATGACTCGGAAACAGACTACC	59.81	47.83	3.18
[truncated: 80,986 more rows]
