# Supplementary material for: Development and utility of SSR markers based on Brassica sp. whole-genome in triangle of U
Source: Front Plant Sci. 2024 Jan 8;14:1259736. doi: 10.3389/fpls.2023.1259736 (PMC10801002; doi:10.3389/fpls.2023.1259736)
Supplement: Supplementary Figure 1 — Transferability analysis on the designed SSR primers for the three basic species. (A), PCR amplification results of SSR primers for part of the AA genome; (B), PCR amplification results of SSR primers for part of the BB genome; C, PCR amplification results of SSR primers for part of the CC genome. [file DataSheet_1.zip › Supplementary Table 11.csv]

Table S11 Characteristics of SSR loci and primer sequences in B. juncea
	id	sequence	standard	motif	type	repeat	start	end	length	entry	product	forward	tm1	gc1	stability1	reverse	tm2	gc2	stability2
BjuSSR000001	1	A03	AAG	CTT	3	5	154	168	15	1	135	AAAGGCACCCCTGTATGTCG	60.04	55	4.35	AGTATTCTGGATCCACGTATCCC	59.17	47.83	3.85
BjuSSR000002	2	A03	AAG	CTT	3	7	1617	1637	21	1	138	ACGCATCATGGTGTTGTTGC	60.04	50	4.17	GGAAAGTGCAGTCACACACC	59.34	55	4.16
BjuSSR000003	3	A03	A	T	1	12	1937	1948	12	1	188	TGCAGGTCAAATTGGACAGG	58.38	50	4	GCAGCTTCTCCCAAGTTAAGC	59.53	52.38	3.09
BjuSSR000004	4	A03	ATGC	TGCA	4	4	3564	3579	16	1	120	CGACATGTACTGTTTGTTACGTCC	60.14	45.83	4.79	CAAAAGTACATACTCAGAAATCACTCC	58.34	37.04	3.85
BjuSSR000005	5	A03	ATC	TGA	3	8	3972	3995	24	1	118	ACCAAAAGAAGGAGGCATTAATTGG	60.05	40	3.16	TGTCTCTTTCAACAACGTAGCC	58.87	45.45	3.93
BjuSSR000006	6	A03	A	T	1	18	4143	4160	18	1	100	CTCTCCAATACTTGTGCTCGC	59.07	52.38	5.03	TCTTAATCTTTGTAACCGGTTGTTGG	60.02	38.46	3.77
BjuSSR000007	7	A03	A	A	1	12	12603	12614	12	1	141	TTTGCCATAGAAGTTCCCTGC	58.55	47.62	4.85	GCTGTAGCTAGCTGTGTTGC	59.28	55	4.17
BjuSSR000008	9	A03	ATC	TGA	3	10	14483	14512	30	1	123	ACCAAAAGAAGGAGGCATTAATTGG	60.05	40	3.16	GTCTCTTTCAACACCGTAGCC	58.93	52.38	3.93
BjuSSR000009	10	A03	A	A	1	15	16359	16373	15	1	122	CTTGTAAACCCTCCCCGTGG	60.32	60	4.94	TCAAAGCTCTGCCGTTTTCC	59.05	50	3.13
BjuSSR000010	11	A03	C	C	1	27	16684	16710	27	1	149	GCACCTGTATAACTAGGCTGAGC	60.8	52.17	4.26	ATAACTCGAAAGCGTTGGGC	58.92	50	5.36
BjuSSR000011	12	A03	AAT	AAT	3	6	18181	18198	18	1	174	GGCGCCTTGTATTTAACAGCC	60.2	52.38	4.85	TTTTCGGTGCTCCTGTCTGC	60.88	55	4.26
BjuSSR000012	13	A03	A	A	1	13	22445	22457	13	1	151	GCAAAAGCAGCATTACATTCCC	59.07	45.45	3.97	TGAGAGCTATGGAGGAAATGCG	60.22	50	4.73
BjuSSR000013	14	A03	A	T	1	12	24245	24256	12	1	203	ACTGCAACACACAAAAATTTAAATCC	58.31	30.77	3.01	AGCACTGGAGTAGTTCTAGACG	58.99	50	4.18
BjuSSR000014	15	A03	AAG	GAA	3	5	25034	25048	15	1	158	TGATGAGAAGATCGCCGTCG	59.97	55	5.12	AGGTGGTATTGATGAATGAAGCC	58.79	43.48	4.35
BjuSSR000015	16	A03	AG	AG	2	7	25883	25896	14	1	105	TGGTCTTCTTCTCTTCGCCG	59.76	55	6.46	AAGCCCTTCCGTCGAAGC	60.05	61.11	3.86
BjuSSR000016	17	A03	AC	TG	2	7	26129	26142	14	1	200	CGGCTTTACTCTGACATGGC	58.99	55	4.4	TTTTGTGAGGAGGCTCTCGG	59.68	55	4.63
BjuSSR000017	18	A03	AG	AG	2	7	26580	26593	14	1	177	CAGTCGAAAAACTCTGAGCGC	60.14	52.38	5.92	GTCTGATAAGCGTTCCACGG	58.72	55	4.94
BjuSSR000018	19	A03	A	T	1	17	31854	31870	17	1	113	TCCATCAACTCGCACTTCCC	60.04	55	3.97	TTCTTGAGGCAAAGTCCCCG	60.25	55	5.73
BjuSSR000019	20	A03	AAAAG	TTTTC	5	4	36786	36805	20	1	157	CACGTCAGAGGAGAGAGAGG	58.62	60	3.69	AGACTAGCGACTCAATCACTGG	59.57	50	4
BjuSSR000020	21	A03	AAAG	TTCT	4	5	41381	41400	20	1	109	TTGTCCTCCTCCATGTTGCG	60.32	55	4.85	TTCGGATGTGCAAGGTTCCC	60.61	55	3.97
BjuSSR000021	22	A03	AG	TC	2	8	41413	41428	16	1	109	TTGTCCTCCTCCATGTTGCG	60.32	55	4.85	TTCGGATGTGCAAGGTTCCC	60.61	55	3.97
BjuSSR000022	23	A03	AG	AG	2	11	41602	41623	22	1	169	CAGACGAAAAACTCCGAGCG	59.56	55	5.03	GTCTGATAAGCGTTCCACGG	58.72	55	4.94
BjuSSR000023	24	A03	A	T	1	14	46911	46924	14	1	109	TCACTTCACCTGGCTTGACC	59.89	55	4.02	CGAGTTCTTGAGGCAAAGGC	59.48	55	4.35
BjuSSR000024	25	A03	AAT	ATA	3	6	49361	49378	18	1	176	GGCCATCAGATACTGTCGGG	59.97	60	5.14	AGAGAGATTAACGGGGTGCG	59.54	55	5.34
BjuSSR000025	26	A03	C	G	1	12	49728	49739	12	1	127	ACAACCACAAACAAGACCGC	59.55	50	5.68	TGACTCCAGCCAGCAATTCG	60.67	55	3.34
BjuSSR000026	27	A03	AACT	TGAT	4	5	49959	49978	20	1	192	TCAAGTCGCCGTCTTTCTCC	60.04	55	3.71	ACAGAAACCCTAGAGACCGG	58.44	55	5.28
BjuSSR000027	28	A03	AAG	TTC	3	7	51366	51386	21	1	115	TCCTTCGCTTACTCTCACATCC	59.57	50	3.51	TTGCTTGCATGTTTACTTGTGG	58.28	40.91	4.17
BjuSSR000028	29	A03	AT	AT	2	11	54700	54721	22	1	202	CGGCCAGATTCCAGTTGAGC	61.37	60	4.26	GCAATTGAGAGAGTTGTGGTGG	59.77	50	4.61
BjuSSR000029	30	A03	ACC	CAC	3	6	55989	56006	18	1	161	TTCGTCTCCAGGCTTGATGG	59.75	55	3.51	AAGTCAGGAGTGGGACAAGC	59.6	55	4.01
BjuSSR000030	31	A03	A	T	1	18	56483	56500	18	1	178	AACTTCACTCTGCAGGGACC	59.6	55	4.46	TTATTGCTGCCAAACGTCCC	59.11	50	4.46
BjuSSR000031	32	A03	ATC	ATG	3	7	58482	58502	21	1	128	CCCTTGTACGTTCCACTTTGC	59.73	52.38	3.68	TTGTAGGTAGCGTCTTCGGG	59.19	55	5.14
BjuSSR000032	33	A03	AAG	AAG	3	6	58530	58547	18	1	128	CCCTTGTACGTTCCACTTTGC	59.73	52.38	3.68	TTGTAGGTAGCGTCTTCGGG	59.19	55	5.14
BjuSSR000033	34	A03	A	T	1	18	58608	58625	18	1	136	CGCTACCTACAACTCTGAGCC	60.2	57.14	4.7	GCTGCAGAGCATACAGAAGC	59.34	55	3.86
BjuSSR000034	35	A03	A	A	1	22	59755	59776	22	1	116	TGTAATGCAAAAACACGAGTTCC	58.4	39.13	3.62	TCTGGTTGAGCACGAAATTGC	59.73	47.62	3.56
BjuSSR000035	36	A03	A	T	1	13	60469	60481	13	1	178	TCGATAGCGATTCCCATGGG	59.39	55	4	GCAGCCCTTTCTTTTGCACC	60.6	55	5.01
BjuSSR000036	37	A03	A	T	1	16	62132	62147	16	1	193	GTCTTAGATGCCCGTCCTCG	59.97	60	4.63	TGGTCTGGAATGAAATTTCTCAGC	59.54	41.67	4.26
BjuSSR000037	38	A03	AAG	CTT	3	10	63888	63917	30	1	181	CCGCATTTGAGATGCCAAGG	59.9	55	3.61	GAGGTCTGTCTCTACTCTCACC	58.72	54.55	4.02
BjuSSR000038	39	A03	AG	CT	2	8	64938	64953	16	1	110	GAGCTCCACTCTTATTCCTCCG	59.96	54.55	4.63	TGTTTGCTTGAGAAATGGAAGC	58.02	40.91	3.86
BjuSSR000039	42	A03	AG	CT	2	33	73591	73656	66	1	240	AAACGTACAGGACACCAGGC	60.25	55	4.85	AGAAGGTGGCCATGTCTTGC	60.61	55	4.01
BjuSSR000040	43	A03	AAT	TTA	3	5	74464	74478	15	1	133	AAAGCTCCAAACAGTTTCATGC	58.28	40.91	4.06	AACTAAGCCCAGTGAATGCG	58.55	50	4.73
BjuSSR000041	44	A03	AAG	TCT	3	5	77413	77427	15	1	150	TCAGATCCGGTGTGTCAACG	60.04	55	4.1	CCCGAGATCTGAAGAAGCCG	60.25	60	5.52
BjuSSR000042	45	A03	ACG	TGC	3	7	79843	79863	21	1	172	CTCACTTCCTCCTTGCCTCC	59.75	60	4.3	TCAGGCAGAAGCTCAAGTCC	59.68	55	3.85
BjuSSR000043	46	A03	AAG	TTC	3	5	80166	80180	15	1	143	TGTTGCTGTGCCAAATAGCG	59.76	50	4.26	GTCAACAAATTTGCAGTCACGC	59.78	45.45	5.34
BjuSSR000044	47	A03	AAG	GAA	3	9	81063	81089	27	1	147	GCCATTGCTTCGTCGAGC	59.6	61.11	5.03	GCGGTCTGGTGTGAAATTCC	59.48	55	3.01
BjuSSR000045	48	A03	AT	AT	2	8	82043	82058	16	1	132	TCCCCATTCCAACTTTCCCG	59.96	55	5.14	GAAACGTGGCGAAGAAGCG	60.15	57.89	4.68
BjuSSR000046	49	A03	AG	CT	2	7	82084	82097	14	1	143	TCCCCATTCCAACTTTCCCG	59.96	55	5.14	AGAAGACGAGGGAAACGTGG	59.68	55	4.94
BjuSSR000047	51	A03	AG	CT	2	33	85055	85120	66	1	241	AAACGTACAGGACAGCCAGC	60.6	55	4.85	AGAAGGTGGCCATGTCTTGC	60.61	55	4.01
BjuSSR000048	52	A03	AAT	TTA	3	5	85928	85942	15	1	133	AAAGCTCCAAACAGTTTCATGC	58.28	40.91	4.06	AACTAAGCCCAGTGAATGCG	58.55	50	4.73
BjuSSR000049	53	A03	AAG	TCT	3	5	88877	88891	15	1	150	TCAGATCCGGTGTGTCAACG	60.04	55	4.1	CCCGAGATCTGAAGAAGCCG	60.25	60	5.52
BjuSSR000050	54	A03	ACG	TGC	3	7	91307	91327	21	1	172	CTCACTTCCTCCTTGCCTCC	59.75	60	4.3	TCAGGCAGAAGCTCAAGTCC	59.68	55	3.85
BjuSSR000051	55	A03	AAG	TTC	3	5	91630	91644	15	1	143	TGTTGCTGTGCCAAATAGCG	59.76	50	4.26	GTCAACAAATTTGCAGTCACGC	59.78	45.45	5.34
BjuSSR000052	56	A03	AAG	GAA	3	9	92527	92553	27	1	147	GCCATTGCTTCGTCGAGC	59.6	61.11	5.03	GCGGTCTGGTGTGAAATTCC	59.48	55	3.01
BjuSSR000053	57	A03	AAAG	AGAA	4	8	92944	92975	32	1	143	TCCGGATAAACTGACCAGAACC	59.76	50	3.62	GGTTTGAGTTGGTTTAGCACGG	60.29	50	4.94
BjuSSR000054	58	A03	AAAG	AAAG	4	6	93180	93203	24	1	119	ATAGGCAGAGGGTCCACTCC	60.4	60	3.85	CTCTTGTGTCGTCTACGCCG	60.79	60	6.46
BjuSSR000055	59	A03	ATCG	AGCT	4	4	93479	93494	16	1	146	CATGCAAGCTCACCATCTGC	59.9	55	4.26	TGACTTTGAGAGAGAAGGTCCG	59.44	50	4.79
BjuSSR000056	60	A03	AG	CT	2	9	93533	93550	18	1	194	AGTTTAGTTTAGTTAAAGCCCGAGC	59.59	40	5.03	TGTTCAAGGTGAAGGAGCCG	60.25	55	5.52
BjuSSR000057	61	A03	AT	AT	2	9	96652	96669	18	1	168	ACTCCCCACAGTTTTTCAGC	58.31	50	4.26	CCAAGAACCCTAAACCGTGC	59.12	55	5.34
BjuSSR000058	62	A03	AAG	AAG	3	10	97088	97117	30	1	166	AATCAGGGGTGAGGAGAAGC	59.08	55	3.86	GGGTTATTGTTGTGGAGCGC	59.83	55	5.92
BjuSSR000059	63	A03	AT	AT	2	10	97189	97208	20	1	133	ACCCCCATTCCAACTTTCCC	59.88	55	3.97	AGATGCGATTGAACTGAACGG	59	47.62	4.44
BjuSSR000060	64	A03	AG	CT	2	11	97234	97255	22	1	156	ACCCCCATTCCAACTTTCCC	59.88	55	3.97	AGAAGACGAGGGAAACGTGG	59.68	55	4.94
BjuSSR000061	65	A03	AC	AC	2	7	97767	97780	14	1	131	CTAATACGTGAGCGAGCAAGC	59.48	52.38	4.01	TGCCTTCATTGCCTCTCTCG	60.11	55	4.04
BjuSSR000062	66	A03	AAAG	AGAA	4	8	98133	98164	32	1	143	TCCGGATAAACTGACCAGAACC	59.76	50	3.62	GGTTTGAGTTGGTTTAGCACGG	60.29	50	4.94
BjuSSR000063	67	A03	AAAG	AAAG	4	6	98369	98392	24	1	119	ATAGGCAGAGGGTCCACTCC	60.4	60	3.85	CTCTTGTGTCGTCTACGCCG	60.79	60	6.46
BjuSSR000064	68	A03	ATCG	AGCT	4	4	98668	98683	16	1	146	CATGCAAGCTCACCATCTGC	59.9	55	4.26	TGACTTTGAGAGAGAAGGTCCG	59.44	50	4.79
BjuSSR000065	69	A03	AG	CT	2	9	98722	98739	18	1	194	AGTTTAGTTTAGTTAAAGCCCGAGC	59.59	40	5.03	TGTTCAAGGTGAAGGAGCCG	60.25	55	5.52
BjuSSR000066	70	A03	A	T	1	12	103558	103569	12	1	129	AGTGTCGCCTACTTGAAGAGC	60.07	52.38	4.09	ACCGAAACATACAAGCACGC	59.48	50	5.34
BjuSSR000067	71	A03	A	A	1	13	106010	106022	13	1	159	GGTGCACTGTCTCACAAATGC	60.34	52.38	3.56	TGGATCCAATGCAGCTAAAGC	58.97	47.62	3.51
BjuSSR000068	72	A03	AG	TC	2	8	106472	106487	16	1	149	TATTCCGTCTGGCTGTCTGG	59.18	55	3.86	CGCCTGATTACGGGAAAAGC	59.62	55	3.51
BjuSSR000069	73	A03	AGG	CCT	3	5	107014	107028	15	1	157	TCAACCTTGTCATCTCCGGC	60.04	55	6.13	GATTCCGGGGAGAGGTAACC	59.24	60	2.85
BjuSSR000070	74	A03	ACC	TGG	3	5	107564	107578	15	1	168	CGGCTTTGATTCCTCCATGC	59.62	55	4.06	ATGAGTGGCTCAGCATCTCG	59.9	55	4.04
BjuSSR000071	75	A03	ATGC	TGCA	4	4	111719	111734	16	1	120	CGACATGTACTGTTTGTTACGTCC	60.14	45.83	4.79	CAAAAGTACATACTCAGAAATCACTCC	58.34	37.04	3.85
BjuSSR000072	76	A03	AAG	TCT	3	8	112941	112964	24	1	154	ACAATTGATGTGAGCCATGGC	59.52	47.62	4.4	CGCGAGAAGACTGAAAAGAGC	59.61	52.38	4.09
BjuSSR000073	77	A03	A	A	1	17	114412	114428	17	1	145	CAGGACGCACTCTCTCAGG	59.49	63.16	3.86	CCTCTTCGTGACCTCCAAGC	60.39	60	4.01
BjuSSR000074	78	A03	AAGAG	CTCTT	5	5	114947	114971	25	1	177	CAACGGCTGGGATTTTGTGG	60.04	55	4.17	TCTGCATTAAATAGGGCCCCG	60.2	52.38	5.73
BjuSSR000075	79	A03	AAAAC	AAACA	5	5	115320	115344	25	1	135	TCGAGTGAGTGATAGAGAGCG	58.79	52.38	5.03	AGGAGGTAGCTTCGGAGAGG	60.11	60	3.69
BjuSSR000076	80	A03	A	A	1	13	118422	118434	13	1	175	TTTACTTTTCGCGCCGTTCC	59.76	50	3.62	TTCGACTGATTCAGCCTGCC	60.39	55	4.85
BjuSSR000077	82	A03	A	T	1	12	123125	123136	12	1	164	ACCGTGACCATCAATGAATAAACG	59.91	41.67	3.6	CTGATATCGTCGGTACTAGCCC	59.58	54.55	5.19
BjuSSR000078	83	A03	AG	CT	2	8	126427	126442	16	1	138	TCAATCCCTCCTCCTCCACC	60.33	60	4.61	TGATGCGCGTTTACAAAAAGC	58.95	42.86	3.51
BjuSSR000079	84	A03	A	A	1	16	127892	127907	16	1	132	TGAAGAGATCATGCTGCATGC	59.05	47.62	4.06	TTTTTGCTGCTTGTGTTCGG	58.08	45	4.3
BjuSSR000080	85	A03	A	A	1	14	128314	128327	14	1	164	TTGTGTACCACTCCGTCTCG	59.41	55	4.04	CACGTACAGGTGGGTTCTGC	60.95	60	4.26
BjuSSR000081	86	A03	ATC	TAC	3	6	131072	131089	18	1	148	TTGCTCTCAAGGGTCTTGCC	60.25	55	4.52	GCTCTCTTTCTTCATCACTTGATTCC	60.18	42.31	3.01
BjuSSR000082	87	A03	AAG	TTC	3	5	131228	131242	15	1	131	GAGTACCAGGTTTCCCTCCC	59.09	60	4.3	GGGTGGAGTGTCACTCTTCC	59.68	60	3.46
BjuSSR000083	88	A03	AG	GA	2	7	143489	143502	14	1	180	ACAATGGCGTCAAACCAATACG	60.1	45.45	3.06	GCCGGCCACTGATTTCTCC	61.12	63.16	3.71
BjuSSR000084	89	A03	C	C	1	18	146749	146766	18	1	134	GCCAAATTCAAATCAGAGACTGC	58.83	43.48	4.4	AGCTTGTCTCATCTTCTTCTGC	58.4	45.45	4.26
BjuSSR000085	91	A03	AAGC	AGCA	4	4	148018	148033	16	1	140	TTGAGGAAGGAGTAGTGGCG	59.1	55	5.69	TGAATCTCTGTTGTCTGATGGGG	60.05	47.83	4.96
BjuSSR000086	92	A03	AG	AG	2	8	148255	148270	16	1	105	CACGATCAGATTCCATCGGG	58.21	55	5.14	TATCCAGTTCGCCAACACCC	60.04	55	4.61
BjuSSR000087	93	A03	AAGG	CTTC	4	7	153224	153251	28	1	128	GTTCGTTACACGTCTTCCGC	59.57	55	5.54	GGTATCCGAAGCCTCTTACGG	60	57.14	4.02
BjuSSR000088	94	A03	AC	AC	2	7	153558	153571	14	1	170	ACTGAACTCTATGCTCGGGC	59.54	55	6.13	CGCAAGAAAGCAGCAACTCC	60.39	55	3.85
BjuSSR000089	95	A03	AT	TA	2	8	153806	153821	16	1	157	CTTCACGATATCAAATGTTGTCAGC	59.04	40	4.26	TCCCCAATGCCCTGAAAAGC	60.9	55	3.51
BjuSSR000090	96	A03	AT	AT	2	9	155403	155420	18	1	170	AGCATCATCAACATCATCTCATGG	59.24	41.67	3.66	CAGCATAATAGTACGCCGTCG	59.02	52.38	5.12
BjuSSR000091	97	A03	AAG	TTC	3	6	155996	156013	18	1	113	TTCTCTTCTCCCATGGCTGC	59.75	55	5.25	CATTGGACTCCGGTTTGTGC	59.76	55	4.57
BjuSSR000092	98	A03	ACCAG	AGACC	5	4	156224	156243	20	1	121	TGATAAATGCTTTGTGGCCTCC	59.24	45.45	4.3	TTATGGTCGGTTCGGACAGG	59.47	55	4
BjuSSR000093	99	A03	A	A	1	17	156314	156330	17	1	196	AGACCAGACCAGACCAGACC	60.54	60	3.85	CCCTGAGATTTGAACGATGGG	58.71	52.38	4
BjuSSR000094	100	A03	AAC	TTG	3	6	158228	158245	18	1	169	CAGGTCCAAAGCTGGTATGC	58.9	55	3.14	AATCCACCTTGGCTCGTACG	60.11	55	3.67
BjuSSR000095	101	A03	AAGC	TCGT	4	5	159665	159684	20	1	202	GACCCTTCCTCCCTCCTCC	60.38	68.42	4.3	GATACCACCAAACGTGTAACCC	59.26	50	4.11
BjuSSR000096	102	A03	AT	AT	2	8	168961	168976	16	1	172	GCATGACCTTATTAAGAAGCGTCC	60.02	45.83	4.79	AAGTGACCAAGTAGCTTAACTCG	58.44	43.48	4.18
BjuSSR000097	103	A03	AT	TA	2	12	176102	176125	24	1	118	TCAGTCTTTCGAAGCGAGGG	59.76	55	4.3	ACCCACAAGCTTATTACATTCAAGC	60.11	40	4.01
BjuSSR000098	104	A03	A	A	1	14	176833	176846	14	1	128	TGTGAGAATATTTACGAGAAGACAGG	58.74	38.46	4	TCTTTTCTTGGAAACCTAACAAAACG	58.97	34.62	3.6
BjuSSR000099	106	A03	A	T	1	13	179136	179148	13	1	157	ACAATACAAATTCTGGTTCAGTGGG	59.76	40	4.61	TCTTATCTTTTTCCCGTGAACTGC	59.55	41.67	4.4
BjuSSR000100	107	A03	ATC	CAT	3	5	181485	181499	15	1	142	CCACACGTACTTGGACAGGG	60.32	60	4.45	CCTGAGACTGCTACTTGCCC	60.11	60	5.36
BjuSSR000101	108	A03	ACG	GTC	3	5	183149	183163	15	1	117	ATGAGAATCGAAGACGGCGG	60.25	55	6.13	CGAGTGTTGTTGATTGCTGC	58.32	50	5.25
BjuSSR000102	109	A03	AAG	GAA	3	6	191590	191607	18	1	158	CCTTGGGAAAATCTCAGCGC	59.55	55	5.92	ACGAAGAGGATCGCTTGTCG	60.18	55	4.35
BjuSSR000103	110	A03	A	T	1	17	191740	191756	17	1	126	AATGTCCGTGCATTTGGAGC	59.47	50	4.7	GCAATCGCGTGTATCTAACGG	59.81	52.38	4.44
BjuSSR000104	111	A03	AT	AT	2	7	192576	192589	14	1	116	AGTTTTGTTCCTTTTGTTATTTCGGC	59.74	34.62	5.54	ACGTGGATAGTCTCACAAGGC	59.8	52.38	4.35
BjuSSR000105	113	A03	AAT	TAA	3	5	202629	202643	15	1	114	AGCATCCTCTTCGTGTTCGG	60.11	55	4.3	AGGTGGTTACGCAGAGAAGC	60.04	55	3.86
BjuSSR000106	114	A03	A	T	1	13	208783	208795	13	1	116	ACTTGCCTTCACAACAATGAGG	59.38	45.45	3.86	TCGTGCAAAAAGCTAAAACAGG	58.3	40.91	4
BjuSSR000107	116	A03	AACCG	TTCGG	5	4	214558	214577	20	1	136	ACCAAACCATATCCAAATTCTACGG	59.41	40	4.02	TGTTCAATATGGTAAAACCGAACCG	60.11	40	4.44
BjuSSR000108	118	A03	A	T	1	19	217979	217997	19	1	198	TCTAGAGATGGACATTTGCTCCC	59.61	47.83	4.3	CTGCTTCACATGAGTTTCACCC	59.77	50	4.61
BjuSSR000109	119	A03	A	A	1	15	226322	226336	15	1	117	TTGCTGCTCATATCCTCGGG	59.61	55	5.14	TGGAAGATTGTGCTTCGTGG	58.48	50	4.94
BjuSSR000110	120	A03	AG	AG	2	9	226440	226457	18	1	134	CACCACGAAGCACAATCTTCC	59.8	52.38	3.46	CGTCTTACTCTAAAGCGGCG	58.81	55	6.46
BjuSSR000111	121	A03	AG	AG	2	10	226516	226535	20	1	104	GAGGAAGGAATCGGAAGTTGC	58.99	52.38	4.17	TACGATCCCCAACAGGAAGC	59.46	55	3.86
BjuSSR000112	122	A03	AAGAGG	GGAAGA	6	4	232333	232356	24	1	167	AACCACTACCCAGGAATCCG	59.09	55	4.18	AAATCTGAGGGCGATCCACC	59.82	55	4.61
BjuSSR000113	123	A03	AAT	AAT	3	6	233116	233133	18	1	187	CGGTATCAGCGAACTGGAGG	60.25	60	4.3	TTTTGTAAACCCAGGCTGCC	58.96	50	4.85
BjuSSR000114	127	A03	A	T	1	14	251421	251434	14	1	107	AGGGCCCGAAATTTTTAAGTTACC	59.78	41.67	2.85	TAGCTATTTACAGGCCCGGC	59.6	55	6.13
BjuSSR000115	128	A03	AAG	TCT	3	5	252197	252211	15	1	114	ACGCACGAGTTAGGGTTTGG	60.6	55	3.28	AGACGGTGGTGCTATGTTCG	60.11	55	3.95
BjuSSR000116	129	A03	A	A	1	15	259271	259285	15	1	159	GCTGAGCTTGCCTTAATGCC	59.9	55	4.4	CAAATGATTGAGCAAAACAGACGG	59.62	41.67	4.79
BjuSSR000117	130	A03	AG	CT	2	9	262252	262269	18	1	168	CTTCTCAAGGTTCACCGTTCC	58.86	52.38	3.62	GAATACGATCGGGTGATTGAGC	59.27	50	4.26
BjuSSR000118	131	A03	AG	CT	2	9	265196	265213	18	1	116	GAGCAACACACACACCTACC	58.77	55	3.18	CTACTCTTCAGGCGAGGTGG	59.54	60	4.61
BjuSSR000119	132	A03	A	A	1	13	273220	273232	13	1	190	CATCCGTGGATTGCACCTCC	61.1	60	4.3	CCACGACCTTTGCATAACTACC	59.32	50	3.18
BjuSSR000120	133	A03	AT	TA	2	10	273659	273678	20	1	180	AGACAAACTCTTCTCTGGTGGG	59.63	50	4.61	CATCAAAGTACCAAACTCCATCCC	59.6	45.83	3.85
BjuSSR000121	134	A03	A	T	1	16	280454	280469	16	1	208	TGTCTTTCTCACTATCTCCGCC	59.57	50	6.13	CGTTTTTGGGCGTGACTTGG	60.59	55	3.61
BjuSSR000122	135	A03	A	A	1	16	283455	283470	16	1	208	CGTTTTTGGGCGTGACTTGG	60.59	55	3.61	TGTCTTTCTCACTATCTCCGCC	59.57	50	6.13
BjuSSR000123	136	A03	A	T	1	16	289809	289824	16	1	208	TGTCTTTCTCACTATCTCCGCC	59.57	50	6.13	CGTTTTTGGGCGTGACTTGG	60.59	55	3.61
BjuSSR000124	137	A03	A	T	1	13	295918	295930	13	1	140	CGGATCTTTCGTCGCAATGC	60.32	55	3.56	AGACACGGGAATATTACGGCC	59.93	52.38	6.13
BjuSSR000125	140	A03	AAAAC	TTGTT	5	4	300672	300691	20	1	117	TGCATTGAAGTCAGCTAAGAGC	58.99	45.45	4.09	AGTTGTCTCTTACTTTCCAATGACC	59	40	4.02
BjuSSR000126	141	A03	AAC	TTG	3	5	307501	307515	15	1	129	GGATAGTTCACAGCTTGCGG	58.99	55	5.69	GAAGGATGTGGTCAAGACGC	58.92	55	5.19
BjuSSR000127	142	A03	ACTC	TCAC	4	7	309224	309251	28	1	171	CGATTGCTGAAACAAGCTCCC	60.14	52.38	4.3	TCATTTCCTACGGCTGCTGG	60.11	55	4.85
BjuSSR000128	143	A03	A	A	1	12	309285	309296	12	1	112	TCACTCACTCACTCACTCAGC	59.39	52.38	4.26	TCATTTCCTACGGCTGCTGG	60.11	55	4.85
BjuSSR000129	145	A03	AG	AG	2	7	326764	326777	14	1	122	TGTGTGGAGCATCTTCACGG	60.32	55	4.94	TTCATGTTACGCACGCTTCC	59.21	50	3.46
BjuSSR000130	146	A03	AT	AT	2	11	342465	342486	22	1	147	AAACACTTCTCGGAAGTCGC	58.5	50	5.19	CGTATATTAGCTCCATCAATCGTGG	59.48	44	4.94
BjuSSR000131	147	A03	AT	TA	2	8	344075	344090	16	1	192	CGCTTTTGTTTCGTCACAGC	58.89	50	4.4	ATGAGGTTCAGTCTTCTTACTGC	58.17	43.48	4.4
BjuSSR000132	148	A03	A	A	1	12	346135	346146	12	1	117	GTGGTTTTGTTTGGTGAAGGC	58.72	47.62	4.35	TCTTTCTCTAAGCTCTCCTCTCC	58.47	47.83	3.71
BjuSSR000133	149	A03	AG	GA	2	9	348376	348393	18	1	190	GGGTTAGGACTTGGGAGTACC	59.16	57.14	3.34	GAGGTACTTCACAAATCTCTTCCC	58.82	45.83	3.97
BjuSSR000134	150	A03	ATC	ATC	3	7	349583	349603	21	1	153	ACCCATAACGCTGAACTGGC	60.68	55	4.85	CCGGAGAAGCAGAGGAATCG	60.25	60	3.34
BjuSSR000135	152	A03	C	G	1	18	355333	355350	18	1	151	CTACCTCCCTCTTTCACACCG	59.8	57.14	4.94	AACCTCCTCCGTCATTGTCG	59.75	55	4.35
BjuSSR000136	153	A03	AGG	GGA	3	6	356157	356174	18	1	166	ATAGCATGTGGGGAGCTTGG	59.82	55	3.61	TGCTGAACGAGAAACACATCG	59.21	47.62	3.84
BjuSSR000137	154	A03	A	A	1	13	358740	358752	13	1	120	AGAAGGGTTTGAGTTCCTCGG	59.65	52.38	4.63	TCGATGGTCTGACAATATCGGG	59.7	50	5.14
BjuSSR000138	156	A03	A	T	1	13	364145	364157	13	1	178	AGTTTGATTTTCCTCGAAAGATTCC	58.09	36	3.01	AAACAACGCTATCAAAAACAAAACC	58.23	32	3.27
BjuSSR000139	157	A03	AT	AT	2	7	364338	364351	14	1	142	ACCATTTTCCATATGCAAAGTATCG	58.26	36	2.92	GAGAGGTTATGCAAGTCTAAGCC	58.88	47.83	4.35
BjuSSR000140	158	A03	AG	TC	2	8	366120	366135	16	1	147	TTCCATGCCCTCCATCTTCC	59.45	55	3.46	TGTGGATGCCATTCAGGACC	60.03	55	4.46
BjuSSR000141	159	A03	AG	GA	2	8	368689	368704	16	1	105	CAGTGAGCAGAGAGAGAGGG	58.89	60	4.3	ATCACCGTCTACCTAACCCC	58.21	55	4.95
BjuSSR000142	160	A03	A	T	1	17	377356	377372	17	1	159	GGGCATCTGCATCAATGAACC	59.93	52.38	3.62	AGTTCACCCCTGTAACGCG	60.01	57.89	6.01
BjuSSR000143	161	A03	ATC	TGA	3	10	378777	378806	30	1	111	TCTGGCGTTTTAGCTAGGCG	60.46	55	5.52	CTCACTTCACATAACCACCACC	58.93	50	4.61
BjuSSR000144	162	A03	A	A	1	17	383161	383177	17	1	159	TGCCAGGGAATTGATTTTGTATAGG	59.4	40	2.57	TCGGATCAAAAGGTCGTGGG	60.04	55	4.61
BjuSSR000145	163	A03	ATC	GAT	3	7	386611	386631	21	1	170	GGAGGAAGAAGATAAAGAAAGAGAAGG	59.23	40.74	3.46	ACAGAAAAGGGGGAGGATGC	59.67	55	3.91
BjuSSR000146	164	A03	AT	TA	2	11	387472	387493	22	1	159	CATGCTTGTCCATCTATCAAAATCG	58.86	40	3.34	ACAACGTTAGATGACCCGGC	60.39	55	6.13
BjuSSR000147	167	A03	AG	GA	2	8	391899	391914	16	1	100	GCTATTTGCCTGACTTTGGAGG	59.58	50	4.3	GAGAGAAGCGCCAAAAAGTCC	59.8	52.38	3.85
BjuSSR000148	168	A03	A	A	1	21	394782	394802	21	1	185	AGCGAACTCCATGGAAGAGG	59.46	55	3.69	TGTCTCTCTCCACCCCTTCC	60.25	60	3.46
BjuSSR000149	169	A03	A	T	1	12	394925	394936	12	1	115	AAGGGGTGGAGAGAGACAGG	60.25	60	4	TGGAGATATATAAGAGCACCCCC	58.64	47.83	5.4
BjuSSR000150	170	A03	AAG	GAA	3	5	396365	396379	15	1	134	ACATGATAACAACAAGTGTACCTACC	59.12	38.46	3.18	GTCTTCTTCCTAACTTCCAATTTGC	58.62	40	3.68
BjuSSR000151	174	A03	AAC	ACA	3	5	404844	404858	15	1	141	ACGCATCATTCCCAAACATGG	59.52	47.62	3.66	CTAGTAAACCTCCATGCCCCC	59.86	57.14	5.4
BjuSSR000152	175	A03	A	A	1	21	408575	408595	21	1	112	ATCAAAGTCTCTTGCTGCGC	59.2	50	6.09	TGCAAATGATGTCTGGAATTGC	58.15	40.91	3.56
BjuSSR000153	176	A03	A	T	1	13	409457	409469	13	1	106	TCACCCATTAGTCTTCACTAGGG	58.97	47.83	3.53	GCCGGCTTTAGTATCTCAACC	58.79	52.38	3.77
BjuSSR000154	177	A03	A	T	1	23	410742	410764	23	1	139	ATTTCTTTGTGTTCCGCCGG	59.4	50	6.13	GACTAGTCAAAACCGAAGAGCC	59.01	50	4.7
BjuSSR000155	179	A03	AAAT	TTTA	4	4	422740	422755	16	1	162	AGAGGCTTACGTTTCGTGGG	60.04	55	4.61	ACGAACACCACAGAGCATGG	60.6	55	3.66
BjuSSR000156	180	A03	A	T	1	18	431440	431457	18	1	199	ACAAAAGACTTATCCGTGCATAGC	59.67	41.67	2.97	GTGTGTGGTTTGAACGGAGG	59.34	55	4.3
BjuSSR000157	181	A03	A	T	1	13	433706	433718	13	1	178	AGTTTGATTTTCCTCGAAAGATTCC	58.09	36	3.01	AAACAACGCTATCAAAAACAAAACC	58.23	32	3.27
BjuSSR000158	182	A03	AT	AT	2	7	433899	433912	14	1	142	ACCATTTTCCATATGCAAAGTATCG	58.26	36	2.92	GAGAGGTTATGCAAGTCTAAGCC	58.88	47.83	4.35
BjuSSR000159	183	A03	AG	TC	2	8	435681	435696	16	1	147	TTCCATGCCCTCCATCTTCC	59.45	55	3.46	TGTGGATGCCATTCAGGACC	60.03	55	4.46
BjuSSR000160	184	A03	AG	GA	2	8	438250	438265	16	1	105	CAGTGAGCAGAGAGAGAGGG	58.89	60	4.3	ATCACCGTCTACCTAACCCC	58.21	55	4.95
BjuSSR000161	185	A03	A	T	1	15	456403	456417	15	1	138	CCTTTTTGTTTTTGCAGGAACTCG	59.97	41.67	4.18	GCACTGGTCTATCTTTTCCATATGC	60.05	44	3.14
BjuSSR000162	186	A03	AG	AG	2	9	457396	457413	18	1	140	CTGTCAACAGAAGCGCAACC	60.04	55	3.77	AAACCGCCATTGTTGTTGGG	59.89	50	4.12
BjuSSR000163	187	A03	A	T	1	37	464040	464076	37	1	127	TTTAAGAATTTGACGATATGCAGCC	58.51	36	4.85	CACTGCGTGTGCTTAGTTCC	59.49	55	3.62
BjuSSR000164	189	A03	A	T	1	14	465925	465938	14	1	106	CAATCCCACTTTTTGTTACTTTCCG	59.31	40	4.3	TGCTTTATGGCTGAGACTTAACC	58.74	43.48	2.85
BjuSSR000165	190	A03	AC	TG	2	7	468733	468746	14	1	140	ACTGACCACTCTGTAGATACACC	58.98	47.83	4.16	ACCTCAACACTTCCCTTGGG	59.52	55	4.12
BjuSSR000166	191	A03	AAT	TAA	3	5	473996	474010	15	1	125	CTCAATTAGAGGTGCCACATAGG	58.62	47.83	2.57	TGGGTTATGCTGGTGTTGGG	60.25	55	4.12
BjuSSR000167	196	A03	AT	TA	2	7	480718	480731	14	1	153	GTAGCGCGGACAAGGACC	60.51	66.67	4.46	GCGCATTTCTCTTTCCACACC	60.4	52.38	4.16
BjuSSR000168	198	A03	AAG	TCT	3	6	484209	484226	18	1	113	GTGAATGTCTTCGTCATCGTCC	59.4	50	4.79	AGCTAAAGAAACTAGAAGTAGAGGAGG	59.66	40.74	4.3
BjuSSR000169	199	A03	A	A	1	25	486540	486564	25	1	179	TAACATCCTTCCGTTGGGGC	60.03	55	5.8	GCGTGTTGTTCCTCTCTTTCG	59.81	52.38	3.46
BjuSSR000170	200	A03	AT	AT	2	9	490295	490312	18	1	201	GATTGGGTCACGATCACAACC	59.26	52.38	3.77	TGGCCAGTTAACCACAATAATAAGG	59.35	40	2.69
BjuSSR000171	201	A03	A	T	1	12	496271	496282	12	1	146	CTTTTTCGCTCTGTGCTGGG	59.76	55	4.45	TGAATCAGCGAGACCGATCC	59.61	55	3.36
BjuSSR000172	202	A03	A	T	1	12	498931	498942	12	1	183	CACACCTTTGGTCAAAACAACG	59.08	45.45	4.1	CTGAATTCAACTCCCTGCGC	59.55	55	6.09
BjuSSR000173	203	A03	ATC	AGT	3	5	515663	515677	15	1	145	AAGGGAAAGGGTTTTGTGCC	58.87	50	5.01	AGCAACAACATAACCAGGTGC	59.39	47.62	5.01
BjuSSR000174	204	A03	ATC	AGT	3	5	521003	521017	15	1	145	AAGGGAAAGGGTTTTGTGCC	58.87	50	5.01	AGCAACAACATAACCAGGTGC	59.39	47.62	5.01
BjuSSR000175	205	A03	AAG	TCT	3	5	526289	526303	15	1	152	CGATGACCATTCACAACACCC	59.53	52.38	4.61	CACCATAGAGGGTTCTGAGAGG	59.3	54.55	3.69
BjuSSR000176	207	A03	AAG	TCT	3	8	529810	529833	24	1	161	CCGCCATCTCTCAAGATCAGG	60.27	57.14	3.86	TCAGGAGCAATCAACTTCTTTTAGC	59.82	40	3.09
BjuSSR000177	208	A03	A	T	1	12	534673	534684	12	1	119	AAGTTGAGTTGCGACAGTCG	58.79	50	4.18	CCTGTTCTTTTGCTGGACGC	60.04	55	5.19
BjuSSR000178	209	A03	AG	AG	2	9	536586	536603	18	1	121	TCAATCATTGGCGAGTGTTCC	58.92	47.62	3.62	CTTCCATTGTGCTCTGAGCC	58.91	55	4.7
BjuSSR000179	210	A03	A	T	1	12	537442	537453	12	1	150	ATCTGAAGGTCGCGTGTTCG	60.73	55	3.95	TTACACAGCAGACCGAACCC	59.97	55	4.11
BjuSSR000180	211	A03	AG	GA	2	7	540125	540138	14	1	123	TCAATACGACGAGTCCATCTAATCC	60.05	44	3.01	GTCGTCTCTGTCGGACTTGC	60.73	60	4.01
BjuSSR000181	213	A03	A	T	1	16	544671	544686	16	1	210	TATCCGAGGAAGTTGACCGC	59.54	55	5.68	CGAACCCCAAATGCCTTAGC	59.54	55	3.09
BjuSSR000182	214	A03	A	A	1	13	545194	545206	13	1	149	CACGAAAAGCTCTCAGTGCC	59.49	55	5.01	TCCTCAGTGTTTGTAGCGGC	60.32	55	6.53
BjuSSR000183	216	A03	ATAC	TATG	4	4	554876	554891	16	1	157	ATGACGAGTCCAGCTAGACG	58.98	55	4.18	CGGTGTGCAGTTAATGTGTCG	60.14	52.38	4.35
BjuSSR000184	217	A03	AT	TA	2	7	555422	555435	14	1	152	ACAAAATGACGGTGGTCGGG	60.89	55	5.14	GGGCAAAATATGGGCAGTGC	60.18	55	4.4
BjuSSR000185	218	A03	ATC	TGA	3	6	563392	563409	18	1	195	AAATCGTCTTGGAGAGTTCTAGC	58.25	43.48	3.42	TGTGGAATGGTTTCTTGGTCC	58.41	47.62	4.46
BjuSSR000186	219	A03	A	A	1	24	568364	568387	24	1	118	TGAATCATAAAGATATCATCACCCACC	59.12	37.04	4.61	GGAGGTATTATTTCATCTCTTTTCTGC	58.44	37.04	4.26
BjuSSR000187	220	A03	AAT	TAT	3	12	572779	572814	36	1	175	TCCGTAATCCAAGGATGTGCC	60.13	52.38	5.01	GCAGTTGACGTGTTCTTGAAGG	60.29	50	3.46
BjuSSR000188	222	A03	AT	AT	2	9	574468	574485	18	1	158	GAGCAATGGAAACTATATATAAACCGC	58.82	37.04	5.68	TGATGAAATTGCATAATGAGAGAAAGC	59.08	33.33	3.51
BjuSSR000189	223	A03	A	T	1	14	581141	581154	14	1	132	AGAGTATACATCGTAGGCGCC	59.19	52.38	6.53	TCCTATGTTGTGTGGATTTGATCG	59.12	41.67	3.69
BjuSSR000190	225	A03	AAG	TCT	3	5	588816	588830	15	1	124	ACATTCCTCTTCTCCGATCCG	59.32	52.38	4.18	TGTTGTTTTCAGGTGCTGCG	59.9	50	5.18
BjuSSR000191	226	A03	AAAT	ATAA	4	4	592794	592809	16	1	162	ACGAACACCACAGAGCATGG	60.6	55	3.66	AGAGGCTTACGTTTCGTGGG	60.04	55	4.61
BjuSSR000192	228	A03	A	T	1	12	606067	606078	12	1	168	TGATAATTGTGAATTCCTTGGCCC	59.59	41.67	5.8	TTGCGACCACACCTTTCTCG	60.88	55	4.04
BjuSSR000193	229	A03	AGG	AGG	3	7	607619	607639	21	1	159	GGGACACGAAACCACTGACG	61.22	60	4.35	TTGTGCCTCGGATCTTCACC	60.04	55	4.02
BjuSSR000194	230	A03	ATC	TGA	3	5	607659	607673	15	1	103	GGAGGACTACGGATCTTGCG	59.97	60	4.85	ATCCTCAGACGATCTCCCCC	60.18	60	5.4
BjuSSR000195	231	A03	A	A	1	12	615860	615871	12	1	134	TTCTAATGTTGCTTCGGCCC	58.54	50	5.8	GGTTTTCTCGGCAATCGTCC	59.55	55	4.79
BjuSSR000196	232	A03	A	A	1	20	620364	620383	20	1	105	CAGCACCTGCAACCATTGG	59.71	57.89	3.16	TCCAACTCCAAGTGGGTTCC	59.52	55	3.62
BjuSSR000197	233	A03	AG	TC	2	8	620458	620473	16	1	119	AGGAACCCACTTGGAGTTGG	59.52	55	3.77	ACCTGTCACCTCTTCTGTGG	58.95	55	4.17
BjuSSR000198	234	A03	AGG	GAG	3	6	622851	622868	18	1	166	TGCAGGAACATCAGTCGTCG	60.39	55	5.12	AGTCTCTAACCCTCCTCCCC	59.36	60	4.81
BjuSSR000199	235	A03	A	A	1	15	628641	628655	15	1	138	GCACTGGTCTATCTTTTCCATATGC	60.05	44	3.14	CCTTTTTGTTTTTGCAGGAACTCG	59.97	41.67	4.18
BjuSSR000200	238	A03	AG	CT	2	8	630051	630066	16	1	170	TCCGCCAGTGCTTATGTTGG	60.68	55	3.77	CCTGAAGCTTCTGAGACTCTCC	59.83	54.55	3.71
BjuSSR000201	239	A03	AAG	AAG	3	5	631061	631075	15	1	162	ACTCGCACCATTAACCATTGG	58.91	47.62	3.16	AAAAACAACCAATCGCGGGC	60.6	50	6.13
BjuSSR000202	240	A03	A	A	1	13	641694	641706	13	1	160	GTCGGACTAGAGCCTTACGG	59.34	60	4.02	ACAATGCATGATAAGTGTCACTTCC	59.88	40	3.46
BjuSSR000203	241	A03	AG	CT	2	9	641961	641978	18	1	107	CGTCACGGACTGTCCTATCG	59.97	60	2.92	ACAGAGTTGGACCAAACATAGC	58.59	45.45	2.97
BjuSSR000204	242	A03	A	A	1	15	643054	643068	15	1	160	TGCGAGAAAGGAAGAGACTGG	59.73	52.38	4	GCTAAATAACGCTGAGAGATCTGG	59.32	45.83	3.86
BjuSSR000205	244	A03	AAC	TTG	3	5	649865	649879	15	1	122	GCCTGACCATTGGTTGTAGC	59.19	55	3.58	CAACCACACACACACACACG	60.18	55	4.49
BjuSSR000206	245	A03	AC	GT	2	7	649892	649905	14	1	136	TGACCATTGGTTGTAGCAATAACG	59.84	41.67	3.18	ACAAACCCTAAAACCTCCAACC	58.7	45.45	3.77
BjuSSR000207	246	A03	AAAG	AAGA	4	4	650280	650295	16	1	144	CATGATTTATGTGACATGTGTGCC	58.96	41.67	5.01	ATTAGTTCTCCCTTGTAATAATGTTGC	58.1	33.33	4.17
BjuSSR000208	248	A03	A	A	1	13	653859	653871	13	1	139	CAAAGTTTTCGTGATGACAACGC	59.82	43.48	4.84	CACCACTGCTGCTCCTTAGG	60.39	60	2.69
BjuSSR000209	249	A03	A	A	1	13	658280	658292	13	1	111	GGCTCAGTCAAGACGTATGC	58.72	55	3.14	TCCATGATACTCTTATGTGGGCC	59.67	47.83	5.8
BjuSSR000210	250	A03	AT	TA	2	9	660380	660397	18	1	199	TTCGTTGAAAACCAGGGAGC	58.69	50	4.7	TAACAAAACACGTGGGGTCG	58.7	50	4.79
BjuSSR000211	251	A03	A	T	1	14	660494	660507	14	1	100	TATTTATTCGCGACCCCACG	58.14	50	4.94	TTGTAATTGGTAAATATGCCGAACG	58.51	36	3.95
BjuSSR000212	252	A03	AAAT	TATT	4	4	664639	664654	16	1	181	GTTTTTGTGTTTGGGCTTCGG	59.07	47.62	4.3	TTGTTTCCACTATATGACTCATTTTCG	58.34	33.33	3.46
BjuSSR000213	255	A03	ATC	TGA	3	7	697207	697227	21	1	130	AAGAAGAGGCGGTTGATGGG	60.04	55	4	GCATCACTCAAAGCCTCAGC	59.55	55	4.26
BjuSSR000214	256	A03	AAG	GAA	3	5	697916	697930	15	1	128	TGAAGGTACACCAGAGTCTGC	59.38	52.38	4.26	CCCCATTTAACATTTCAAAGCCG	59.07	43.48	5.52
BjuSSR000215	257	A03	AT	TA	2	8	710054	710069	16	1	123	TTGGAAGCACATGGAAGTGG	58.38	50	4	GCGATCGTATGTTCATGTACTGC	60.12	47.83	4.4
BjuSSR000216	258	A03	AT	AT	2	9	711682	711699	18	1	163	ATCTCGAGAAACAGCGTCGC	60.8	55	5.19	ACACTCCTCACTCCTCAGCC	60.9	60	4.85
BjuSSR000217	259	A03	A	T	1	18	711982	711999	18	1	183	TATGAAGTGCGTCTCCGTCG	59.9	55	5.12	AAGAGCGCGTGAAGAAGACC	60.67	55	3.85
BjuSSR000218	260	A03	A	T	1	12	714836	714847	12	1	155	CTCACGCAACTTGGTTGAGC	60.04	55	4.26	TTTCTAGCGCCTTTTACTCCG	58.39	47.62	4.63
BjuSSR000219	261	A03	AT	TA	2	7	714955	714968	14	1	119	AGATTATCGGAGTAAAAGGCGC	58.61	45.45	6.53	TTATTGAAGATGTAAACAACGCCC	58.05	37.5	6.13
BjuSSR000220	262	A03	A	A	1	13	722502	722514	13	1	127	TGTAAAGAATAATTGGGAGACTTGAGC	59.66	37.04	4.26	TGAGACTCTCTAAAGATCAATCTGC	58.2	40	4.26
BjuSSR000221	264	A03	AT	AT	2	8	734260	734275	16	1	132	CCGTACAAAGTCCTCTTCCCC	60.07	57.14	4.81	CGGCGATTGTACTGTTCTGG	59	55	3.86
BjuSSR000222	266	A03	A	A	1	14	740584	740597	14	1	163	TTTATTCACTCTCGTCGTACGC	58.58	45.45	4.42	AGTCCAAAAATAAAACATGCCATGG	59.06	36	3.66
BjuSSR000223	267	A03	AT	TA	2	9	740598	740615	18	1	163	TTTATTCACTCTCGTCGTACGC	58.58	45.45	4.42	AGTCCAAAAATAAAACATGCCATGG	59.06	36	3.66
BjuSSR000224	270	A03	A	T	1	12	750417	750428	12	1	187	TCTTGGGGATGCTGTTGAGC	60.32	55	4.26	AGCATTTTCAGCAAACTTGGC	58.51	42.86	4.52
BjuSSR000225	271	A03	A	T	1	15	751451	751465	15	1	106	TATCTCCCACGGATCAACCC	58.58	55	4.11	TTTACAGAAGACAACTGTGATTAACG	58.15	34.62	3.18
BjuSSR000226	272	A03	A	A	1	18	758572	758589	18	1	207	AAATCAGCGTCGAAGATGGC	58.99	50	4.4	AGAAGATGCGGGAATAGGCG	59.97	55	5.52
BjuSSR000227	274	A03	A	T	1	20	764283	764302	20	1	120	CTCGCCCATCTACTACACTCC	59.39	57.14	3.85	TTTTCGACGTGGGGTTTTCG	59.34	50	3.46
BjuSSR000228	275	A03	A	T	1	12	766827	766838	12	1	115	AGCCGACGTTGACTGTTACC	60.32	55	2.85	TCATAACGACATAGAGTCTCGTAGC	59.82	44	3.58
BjuSSR000229	276	A03	A	T	1	16	775249	775264	16	1	109	CTGTTAAAGGTTTTTGCGCGG	59.22	47.62	6.46	TCTAGTCTGGACCACCTCGG	60.03	60	4.63
BjuSSR000230	277	A03	A	A	1	14	776499	776512	14	1	136	TCAAACGAATCCTTTACAATGAATGC	59.19	34.62	3.56	GAGAAAGGGAAGCTTTTGAGCC	59.77	50	4.7
BjuSSR000231	278	A03	AG	GA	2	21	776736	776777	42	1	130	ACCTCTAGCTCTCTCTATTACGC	58.68	47.83	4.42	TCTCTCTCTCTCTCTCTCATTTTCC	58.88	44	3.13
BjuSSR000232	279	A03	AG	GA	2	33	776786	776851	66	1	151	AGAGAGAGAGAGAGAGAGAGAAGG	59.35	50	3.46	TCCTCTTTCTCTCTTTACCCCC	58.55	50	5.4
BjuSSR000233	284	A03	A	A	1	14	801043	801056	14	1	176	TGCCAAGTAATCATTTGTATAGGAAGC	59.99	37.04	3.86	TCCCTGGTTTTACTGAACATTTGC	59.96	41.67	3.68
BjuSSR000234	285	A03	A	T	1	19	803256	803274	19	1	110	CTTGGTTGTCACGCTACTGC	59.49	55	4.4	TGCCTAAGTAACGTGCATGG	58.27	50	3.66
BjuSSR000235	287	A03	A	T	1	13	803953	803965	13	1	147	GCTAAATCAACTCGACGTGACC	59.66	50	4.02	ACTGACAAAAATGAGTTGAATCCG	58.24	37.5	4.18
BjuSSR000236	288	A03	A	A	1	12	807227	807238	12	1	194	TGACCCCTGGATCCAGTACG	60.69	60	3.67	TCAGACAGCGATTAGAAACAAGG	58.75	43.48	3.61
BjuSSR000237	289	A03	A	T	1	12	807727	807738	12	1	120	GGTTCAGTGATTCTTGCCGG	59.2	55	6.13	TGGAGATTTCCTTTTTGCACCC	59.37	45.45	4.61
BjuSSR000238	290	A03	AAG	AAG	3	6	808061	808078	18	1	105	CAAGTGCTATGTGGTTGGCG	59.83	55	5.69	TCACCCGGTGAAATCTTCCC	59.67	55	3.97
BjuSSR000239	291	A03	A	T	1	15	811190	811204	15	1	101	TTGGTTTATCAATACTTTGGTTGGG	58	36	4.12	GCAATCTATGGTGAGTGAGTGG	58.8	50	4
BjuSSR000240	293	A03	AAC	TTG	3	6	815400	815417	18	1	142	AGAACAACAGCAGATAGTGGC	58.3	47.62	5.01	ATTGCTCTGCAGGGTTCTCC	60.03	55	3.71
BjuSSR000241	294	A03	AAG	AGA	3	7	816600	816620	21	1	158	TGTTTTCATGGTACCAAGCAAAGG	60.2	41.67	3.11	TGAAGCTGTCCCTTTTGCCG	61.17	55	5.69
BjuSSR000242	297	A03	A	A	1	24	822629	822652	24	1	106	GTCTCTCTCTCTCACGTTGATCC	59.94	52.17	3.36	AGATCACGAGTCACGACAGC	59.83	55	4.4
BjuSSR000243	298	A03	AT	TA	2	8	829105	829120	16	1	189	CGTCGTTCTTCTCCTAATTTCTTCG	60	44	3.79	TTCGTCAATTTTCTCATGTCATGG	58.06	37.5	3.66
BjuSSR000244	300	A03	AT	AT	2	7	834225	834238	14	1	132	GCACATAATCAGGTCCCTGC	58.69	55	4.85	GCAACTTATGGAAGGTACAATTGC	58.9	41.67	3.56
BjuSSR000245	301	A03	AT	AT	2	13	834263	834288	26	1	153	GCACATAATCAGGTCCCTGC	58.69	55	4.85	ACCCAAAAACTTTGATATGGTGC	58.11	39.13	5.01
BjuSSR000246	306	A03	AAATC	ATCAA	5	4	861267	861286	20	1	215	GCAAGCTCCCTGATTCGTCC	61.09	60	4.79	CTGCCGCTAGAGTCAAAGGG	60.46	60	3.95
BjuSSR000247	307	A03	A	A	1	23	862305	862327	23	1	187	CTGGGCGTTTCCTGACAGG	60.67	63.16	4	AGGCTTTCCAAGAGAGCAGC	60.32	55	5.25
BjuSSR000248	308	A03	AG	GA	2	9	866088	866105	18	1	149	GTGTTAAGGCACACATTATTGTCC	58.6	41.67	4.02	ACTTGGAGACATAACTAGCTACATCC	59.96	42.31	3.51
BjuSSR000249	309	A03	A	A	1	15	871933	871947	15	1	108	GGCTTTTGTCTGAAAAAGAGAACC	58.96	41.67	3.62	TCCGACAATCAAGTTAAGAGGC	58.4	45.45	4.7
BjuSSR000250	310	A03	ACC	ACC	3	5	872142	872156	15	1	151	ACTCATTAACCAGGAGGAGGG	58.52	52.38	4.3	TGGGAAGAGGAGGAAGGAGG	59.96	60	4.3
BjuSSR000251	311	A03	A	T	1	13	872748	872760	13	1	176	GTTTGTTTACAACCGAGTTTGAGC	59.5	41.67	4.26	CTCCACTTTTCATCCATCAGCC	59.31	50	4.85
BjuSSR000252	312	A03	AG	CT	2	10	879465	879484	20	1	123	CTGCGATATTCTTGCTCCGC	59.49	55	5.54	CTCAGGAACCTGGAGATGCC	59.82	60	4.4
BjuSSR000253	317	A03	A	A	1	20	893325	893344	20	1	165	ACTTTTCCTTTTGGGTTCTTTTGG	58.5	37.5	3.28	CGGAACTGTATTCATCATTTGACCC	60.22	44	4.46
BjuSSR000254	318	A03	A	T	1	12	894805	894816	12	1	116	TCTGAGGACTTATAGGTACATTAAAGC	58.36	37.04	3.51	TCAAGAGAATACGCTCCAAGC	58.11	47.62	4.01
BjuSSR000255	319	A03	A	T	1	12	894950	894961	12	1	132	AGTTGTTGTTGCTTGGAGCG	59.62	50	5.03	AGAGAAGACACACAATAAGCAAGG	59	41.67	3.61
BjuSSR000256	322	A03	AAAAT	TTTTA	5	4	899396	899415	20	1	159	TTGCGGGGGTTTGATATAATACC	58.6	43.48	2.73	TGGTTTCTTTCTTTGACGACATGG	59.96	41.67	3.66
BjuSSR000257	323	A03	AG	AG	2	7	902306	902319	14	1	120	GGTCAAAAAGAATTTAGGTGTGTTTCC	59.78	37.04	3.13	GCCTTCACACACCCTATCTCC	60.13	57.14	3.71
BjuSSR000258	325	A03	A	T	1	19	905398	905416	19	1	108	GTGGCGGTTAAGTGTTTTGC	58.52	50	3.68	GGTTACTTTCTGTGAGCTAGAGC	58.82	47.83	4.09
BjuSSR000259	326	A03	A	A	1	12	908067	908078	12	1	100	ACAATAAAAAGGGAAGTTTCGTTCC	58.49	36	3.62	TCCTCCTATTGTATGCTCGATGC	60.06	47.83	3.91
BjuSSR000260	329	A03	A	A	1	12	923242	923253	12	1	140	AGCACACACTAAGACCCTGC	59.96	55	4.85	ACATGTAGGAGCAAGGCATCC	60.13	52.38	3.51
BjuSSR000261	330	A03	A	A	1	13	927186	927198	13	1	144	CCTAGGCTCAACATCACTACCC	59.9	54.55	3.69	TCCTTGATAAATTGCACAGTGAGG	59.3	41.67	3.86
BjuSSR000262	333	A03	A	A	1	12	936287	936298	12	1	136	GCCTTACAATAGACTCCTGATGC	58.94	47.83	3.91	ACATCATGTCTGAGTACGTATGC	58.39	43.48	3.14
BjuSSR000263	335	A03	A	A	1	12	938969	938980	12	1	114	TGTTGGGTTTAAACTCGTGTGG	59.32	45.45	4.17	CCAAGATAGGACCTTTTCATGATCG	59.53	44	3.69
BjuSSR000264	337	A03	A	A	1	12	942128	942139	12	1	107	TCCCATGTAAAAACACACACACC	59.62	43.48	4.16	TGGGCATGTCCTATTTAGGGG	59.22	52.38	4.79
BjuSSR000265	340	A03	A	A	1	13	955798	955810	13	1	139	GCAGCTTTGACCAATTCAACG	58.95	47.62	4.1	CCATCAAGGTCATGCATCCG	59.05	55	4.18
BjuSSR000266	341	A03	A	A	1	12	955948	955959	12	1	187	TGGCAGATAAAATTGTACGGCG	59.65	45.45	6.46	ACTTACGGCAAAGGAATCTTCG	59	45.45	3.79
BjuSSR000267	343	A03	ATC	GTA	3	7	977319	977339	21	1	171	TGGTGGAGTGCTGAATCTGC	60.32	55	4.26	TCGACTCACTCTCACATTATTTATAGC	58.92	37.04	2.97
BjuSSR000268	344	A03	ACCCG	GACCC	5	4	984520	984539	20	1	200	CCTTATTCTTCTCCCTTTCAGTTTTCC	60.09	40.74	3.13	GGGAGTTAAGGTAGACGCGG	59.9	60	6.46
BjuSSR000269	345	A03	A	T	1	14	989395	989408	14	1	144	TCCGACGGCCATGAAAAAGG	60.96	55	3.11	GGCTTCTGGCTCTGGAAGG	60.08	63.16	3.46
BjuSSR000270	347	A03	C	G	1	13	995430	995442	13	1	193	CAGTCATGCCTTAAAACTTACAACC	58.85	40	3.77	AGGGAATGCGAGGGAAAAGG	60.03	55	3.11
BjuSSR000271	348	A03	AG	CT	2	7	1002617	1002630	14	1	179	GGAAAAACGTGAGCCAACCC	59.97	55	4.11	AGCAACACCAGAGAATATCAGC	58.46	45.45	4.26
BjuSSR000272	349	A03	A	T	1	14	1006028	1006041	14	1	130	TGAAACTGAGTCTGTTGTGAGC	58.8	45.45	4.26	AGCAGAACCTGAGGTTGACC	59.6	55	4.02
BjuSSR000273	351	A03	AG	CT	2	7	1008804	1008817	14	1	143	GGCATTTTTCTCTAGAGGCGC	59.67	52.38	6.53	GTATGCGACGGAGGAAGAGC	60.6	60	4.09
BjuSSR000274	352	A03	AC	TG	2	7	1009547	1009560	14	1	213	GGATGTGAGGGAGCTTGTAGG	59.86	57.14	3.18	GGCCTCAGACAAAGGTTTAAAGC	60.31	47.83	3.51
BjuSSR000275	353	A03	AT	AT	2	7	1010259	1010272	14	1	158	TGCAAGATGTCAAAAATGTTGTGG	59.19	37.5	4.17	CAGTTGTGACCATTCCAGGC	59.12	55	4.85
BjuSSR000276	354	A03	ATAG	ATAG	4	4	1010749	1010764	16	1	178	GCCGACTTACATCCGTTTCC	59	55	3.13	TTCTTCCTTGCTCCCAATGC	58.45	50	3.56
BjuSSR000277	357	A03	AC	TG	2	7	1015562	1015575	14	1	165	TGCTTCTCTGGACCAACACG	60.25	55	4.49	GAAGAAGAAGTCGCCAATGGC	59.87	52.38	4.4
BjuSSR000278	358	A03	A	A	1	13	1015614	1015626	13	1	154	ACCAACACGACATGACTTTTCC	59.38	45.45	3.13	GAAGAAGAAGTCGCCAATGGC	59.87	52.38	4.4
BjuSSR000279	359	A03	AAG	CTT	3	6	1015665	1015682	18	1	143	AAAAGATACTCGCCGTCGCC	60.8	55	5.54	AAATGAGAAGGCTGCGAGGG	60.39	55	4.3
BjuSSR000280	360	A03	AGG	AGG	3	6	1022704	1022721	18	1	149	GTTCTGAGCGATTGGTGTGC	59.83	55	4.57	ACAACACCTCAGAGCCTTCG	59.97	55	3.79
BjuSSR000281	366	A03	AC	AC	2	8	1038010	1038025	16	1	187	CACCAACTTTCCAAACGGCC	60.25	55	6.13	TGAAATAGAAAAATGACTTGGAAACGC	59.62	33.33	4.84
BjuSSR000282	369	A03	ATC	TCA	3	6	1046220	1046237	18	1	113	GAAGCAACCTTCCCTCCTCC	60.03	60	4.3	AGATGTCCAGAGTCTCTTGTTAACC	60.05	44	2.85
BjuSSR000283	370	A03	ATAC	ACAT	4	4	1049127	1049142	16	1	132	AGCACATCTATAGTCTTGTTCAGG	58.09	41.67	3.86	AGCCGTCAACCTTATCAAACG	58.93	47.62	3.6
BjuSSR000284	371	A03	A	T	1	18	1066525	1066542	18	1	188	GCTGGCATGTTCTGATCTGC	59.62	55	4.26	ATCACCTTGCCGGCTTTTGG	61.54	55	3.28
BjuSSR000285	372	A03	AGG	AGG	3	5	1068731	1068745	15	1	190	CGACCCGTGAAGTCCTTCC	60.08	63.16	3.46	GAGTATGAGAAGGCCAGGGC	59.89	60	5.19
BjuSSR000286	375	A03	AT	AT	2	7	1078119	1078132	14	1	179	AGAACTTGCTAGTGGCTTTTGC	59.71	45.45	3.68	AGGGAGTAAAGTTGCATTCGC	58.92	47.62	4.7
BjuSSR000287	376	A03	AG	GA	2	8	1080281	1080296	16	1	141	TCAATCAAAAGGGACAACCGG	58.76	47.62	5.28	CCGACTCTTCTTCTCCATCACG	60.48	54.55	4.35
BjuSSR000288	377	A03	A	A	1	16	1085018	1085033	16	1	146	GCATTTTGCACTGGCTACACC	60.67	52.38	4.16	ACCTCGATGACATAGAAGAGGG	58.77	50	4.3
BjuSSR000289	378	A03	ACC	ACC	3	5	1089158	1089172	15	1	110	TAGCCAGCCAAGCATGAAGC	61.03	55	3.86	ATCATCCTTAGCGCGTTTTCC	59.06	47.62	3.13
BjuSSR000290	379	A03	AAG	AGA	3	5	1099129	1099143	15	1	145	CTCTTGGGAGCCTCGAAGC	60.15	63.16	3.86	CTACACCACTTGCATCAGCC	58.91	55	4.85
BjuSSR000291	380	A03	AAG	TCT	3	8	1100521	1100544	24	1	156	CCGAACCGTTGTTAAGAACGC	60.4	52.38	4.84	AAAACTCACCGGTAGCGACG	60.67	55	5.12
BjuSSR000292	381	A03	ATC	TGA	3	9	1100728	1100754	27	1	149	TCAATTCGGATTTAGGGGTTCG	58.46	45.45	3.95	CCTCAAGAACAAGCTGCAGC	59.76	55	5.25
BjuSSR000293	382	A03	ATC	TGA	3	9	1101288	1101314	27	1	205	TGGATCCTGAGAAGTCTGGC	58.8	55	4.85	TCAATCTTACGGTGGAGACGC	60.14	52.38	5.19
BjuSSR000294	383	A03	ATC	TGA	3	9	1105187	1105213	27	1	135	TCCTGAGAAGTCTGGTTTGACG	59.96	50	4.35	CGCTTATCAGTTCCCTCCTCC	59.93	57.14	4.3
BjuSSR000295	384	A03	AT	AT	2	7	1109254	1109267	14	1	192	CTTGACTCGCCGTTCTTGC	59.51	57.89	4.01	GGTCGTAACCGTAAGCTCCC	60.18	60	4.3
BjuSSR000296	385	A03	A	A	1	12	1109582	1109593	12	1	183	GTGTCATCTAGTAGAATCGAAGCG	59.09	45.83	4.68	CGTCTGTTCTACCTCGACTGC	60.47	57.14	4.4
BjuSSR000297	389	A03	AAC	TTG	3	5	1139018	1139032	15	1	145	AGAGCCATAACACAAAAGTGAATCC	59.82	40	3.01	CAAGCGTGCACACTTTACTAGG	59.84	50	3.02
BjuSSR000298	390	A03	C	G	1	14	1144849	1144862	14	1	104	CATAGTGTTCGCAAGTGCCG	59.9	55	5.69	TTTGCAAATGTGGTTTGGTGG	58.36	42.86	4.61
BjuSSR000299	391	A03	AAAT	ATTT	4	5	1146197	1146216	20	1	150	AGTGGGCCTACTTATTGACCC	59.16	52.38	4.46	TCTGTGCAAGATGCTTCAAGC	59.46	47.62	4.01
BjuSSR000300	392	A03	A	T	1	14	1154349	1154362	14	1	161	TCTGCAGGATTCTCGCTTGG	60.11	55	3.61	CAAAGAAGTCAGGCGAACCG	59.49	55	4.44
BjuSSR000301	395	A03	AAT	AAT	3	8	1174036	1174059	24	1	105	GTCCTTGTGTGTTGTGTCCC	58.98	55	4.46	TCGGCTCAAGAAGATGAAAGC	58.65	47.62	3.51
BjuSSR000302	397	A03	AAG	AAG	3	9	1179504	1179530	27	1	152	ATTCAAAACCGATGCGTGCG	60.45	50	5.34	CCAGGCCCATGCAAAGTAGG	61.04	60	3.18
BjuSSR000303	398	A03	AAG	GAA	3	5	1180846	1180860	15	1	132	TATGCTCGACGGTTCTTGGG	59.83	55	4.12	AAAACGACGACATGTTCCGC	59.77	50	5.54
BjuSSR000304	399	A03	A	T	1	12	1184919	1184930	12	1	192	TAACACATCGGCAGCTCTGG	60.11	55	3.86	GCTTAGTACTCATTCCGTTCGC	59.47	50	4.7
BjuSSR000305	401	A03	A	A	1	13	1200006	1200018	13	1	110	ACCAAGCGAGTGATTTGACC	58.48	50	4.02	ACTGTTGCAGAAGAAGGAGC	58.11	50	4.7
BjuSSR000306	402	A03	AAG	GAA	3	5	1200529	1200543	15	1	130	GACAAGAGGAGCCAAGGAGC	60.39	60	4.7	GTGAAGCCAAGAAACGGAGC	59.76	55	4.7
BjuSSR000307	403	A03	A	A	1	14	1201374	1201387	14	1	141	TCAATGGAGTAAAGAAGATCCTAGAGG	59.71	40.74	3.69	TGTGTTGTCTCTAATCATGTTTCACC	59.8	38.46	4.02
BjuSSR000308	406	A03	AAG	TCT	3	5	1222612	1222626	15	1	124	ACTTGGTCCTGTCTCCTTGG	58.94	55	3.61	AGGAGACGACGAAGAAGAGG	58.54	55	3.69
BjuSSR000309	407	A03	A	T	1	14	1225136	1225149	14	1	103	TGAAATGTAAATTGCCGGAAAAAGG	59.3	36	3.11	ACTACTGCATCTCATTATCTTCTCC	58.01	40	3.71
BjuSSR000310	408	A03	AAG	TTC	3	5	1230939	1230953	15	1	122	GATCCTCTGTGGCGAGATACC	59.73	57.14	2.73	CAGCAGCAGCAGCAATAAGG	59.9	55	2.69
BjuSSR000311	410	A03	AAC	ACA	3	18	1233779	1233832	54	1	172	GTTGCCTCACTCTTCAAACTCC	59.45	50	3.85	ATATCCTCTGCTGTTGCTGC	58.04	50	5.25
BjuSSR000312	412	A03	AC	TG	2	7	1236243	1236256	14	1	125	TGACTGTAATTAGGGGTTAGGAGC	59.59	45.83	4.7	ACTGAACTCTCTTGTAACAGATAGC	58.37	40	2.97
BjuSSR000313	413	A03	AAG	AGA	3	5	1236806	1236820	15	1	157	CTGCATCTCCCAAGAAAGTGG	58.91	52.38	4	CTGCCCAAACCAAGCAACG	60.3	57.89	4.1
BjuSSR000314	414	A03	ATC	GAT	3	5	1238901	1238915	15	1	119	AATCTTGCAAGGAGAGCCCC	60.03	55	5.8	CCTCAACACCGGACCTAACC	60.04	60	2.85
BjuSSR000315	415	A03	AAAG	TTTC	4	4	1241004	1241019	16	1	152	TCGGCCAAACTATCTTGTTGC	59.19	47.62	4.17	TGTTCAACACTGAAAGAACCTCG	59.38	43.48	4.63
BjuSSR000316	418	A03	AAG	GAA	3	5	1247054	1247068	15	1	106	ATGTCCGTTGGGATCTCTCC	58.88	55	3.71	TCTCCTCCTCATCTCTCGCC	60.18	60	5.54
BjuSSR000317	419	A03	A	A	1	26	1252461	1252486	26	1	184	ATATACAAAGAGTACGACGAATAGGG	58.19	38.46	3.53	CTCTCAATGGAAGCGTGTCG	59.01	55	4.35
BjuSSR000318	420	A03	A	A	1	12	1252488	1252499	12	1	184	ATATACAAAGAGTACGACGAATAGGG	58.19	38.46	3.53	CTCTCAATGGAAGCGTGTCG	59.01	55	4.35
BjuSSR000319	421	A03	A	A	1	12	1256606	1256617	12	1	128	AACTCTTTGAGAGAAGTACTGGC	58.11	43.48	4.85	ACAGTTCTAGTCTTTGGGTTTCG	58.62	43.48	3.46
BjuSSR000320	422	A03	A	A	1	15	1257153	1257167	15	1	106	AGATAGTCTATTTTGTGTTTTCTTGGC	58.48	33.33	4.52	GGAGACGGCATTTCACTTTGG	59.8	52.38	3.28
BjuSSR000321	423	A03	A	A	1	12	1264891	1264902	12	1	128	AACTCTTTGAGAGAAGTACTGGC	58.11	43.48	4.85	ACAGTTCTAGTCTTTGGGTTTCG	58.62	43.48	3.46
BjuSSR000322	424	A03	A	A	1	15	1265438	1265452	15	1	106	AGATAGTCTATTTTGTGTTTTCTTGGC	58.48	33.33	4.52	GGAGACGGCATTTCACTTTGG	59.8	52.38	3.28
BjuSSR000323	425	A03	A	A	1	12	1266246	1266257	12	1	176	TCTCTCTTTGGAATCGGTCGG	59.52	52.38	4.79	TCTCTCTCTCAAAAGATTTGCACC	59	41.67	5.01
BjuSSR000324	426	A03	AAG	TCT	3	5	1268028	1268042	15	1	128	TTTTCGGCAGACCCTACAGG	59.68	55	4	GGCTTAGATGAAGATCTGAAAACCC	59.7	44	4.11
BjuSSR000325	427	A03	A	T	1	23	1269661	1269683	23	1	128	TGACTGTGATATCTTTGGGATCGG	60.2	45.83	4.18	GCCCAATCAACCATGTAGATCG	59.45	50	3.69
BjuSSR000326	429	A03	AG	CT	2	7	1273619	1273632	14	1	122	TTGGATAGTGCAGACAATCCG	58.09	47.62	4.18	AGAGCTGTGTATACTGTGTTTGC	59	43.48	3.68
BjuSSR000327	430	A03	AT	TA	2	15	1286448	1286477	30	1	134	TTGGAAGCACATGGAAGTGG	58.38	50	4	GCGATCGTATGTTCATGTACTGC	60.12	47.83	4.4
BjuSSR000328	431	A03	AT	AT	2	19	1287788	1287825	38	1	170	ATCTCGAGAAACAGCGTCGC	60.8	55	5.19	ACACTCCTCACTCCTCAGCC	60.9	60	4.85
BjuSSR000329	432	A03	A	T	1	18	1288095	1288112	18	1	183	TATGAAGTGCGTCTCCGTCG	59.9	55	5.12	AAGAGCGCGTGAAGAAGACC	60.67	55	3.85
BjuSSR000330	434	A03	C	C	1	48	1292829	1292876	48	1	213	ACAGGGTTAAACAAACTTTAGCCG	59.96	41.67	5.52	GCTAAATCGAGATATCCAGGGGG	60.12	52.17	5.4
BjuSSR000331	436	A03	A	T	1	12	1296381	1296392	12	1	130	GCCACCTTGGTAACTTTGGC	59.68	55	4.52	ATCAAACATGCAATTGCTGAGG	58.14	40.91	3.86
BjuSSR000332	437	A03	AAC	TTG	3	5	1307614	1307628	15	1	177	TCTTAGGCTCTTAGCTTGGGG	58.88	52.38	4.96	AGGTAAGAAACGTGACAAGATGC	59.25	43.48	3.91
BjuSSR000333	438	A03	A	T	1	14	1310495	1310508	14	1	133	TAAGCACCCGAACCAAACCG	60.89	55	4.44	AGCCAAATAACACTCTTTAACCGG	59.54	41.67	5.28
BjuSSR000334	439	A03	AG	TC	2	7	1310697	1310710	14	1	130	TCCACAAAACTATAAGCATGCGG	59.62	43.48	5.69	AAAGGATTCTCGCTAGCCGG	59.89	55	6.13
BjuSSR000335	440	A03	A	A	1	28	1316113	1316140	28	1	114	TGTCTTTACCTTGTAACCCAATCC	58.68	41.67	3.01	AGCTCAGGTTCCTATGCAGC	59.82	55	5.25
BjuSSR000336	441	A03	AG	GA	2	7	1323209	1323222	14	1	132	CACGAAGAAACAAAAAGTCGTCG	59.29	43.48	5.12	CCGAAAGCGTATTCTAAGGTTCG	59.76	47.83	3.95
BjuSSR000337	442	A03	AG	AG	2	10	1323279	1323298	20	1	112	TGTACAAAGAGGAGGACGAACC	59.7	50	3.62	ATCGCGACTCTCTCTCTTGC	59.62	55	4.01
BjuSSR000338	443	A03	AC	AC	2	9	1331016	1331033	18	1	112	GCCGAAAGTCTCACACATTGC	60.4	52.38	3.56	ATAGGGTTTTGGGTTTGCGC	59.39	50	6.09
BjuSSR000339	444	A03	AACG	GAAC	4	5	1339664	1339683	20	1	165	GAGCTTACATCGACGGGAGG	59.97	60	4.3	TCGAAAATATCATACTTCGAAGCCG	59.6	40	5.52
BjuSSR000340	446	A03	A	T	1	14	1350779	1350792	14	1	146	TGCTCATAACAGGTTTAGATCACG	58.89	41.67	4.35	CCTTTTCCCTTGTCGTTTGGC	60.27	52.38	4.52
BjuSSR000341	447	A03	A	A	1	16	1351165	1351180	16	1	125	AATTGGCTTCTCTGGACCGG	60.04	55	5.28	ACGCTTCAAAGGTCAAACGC	59.97	50	4.84
BjuSSR000342	448	A03	AG	CT	2	7	1371475	1371488	14	1	127	TTGCCTTCTTCTCTACAAACTCC	58.36	43.48	3.85	CGGAGCATTTAAAGCTACTTTTGG	58.9	41.67	3.28
BjuSSR000343	449	A03	AG	TC	2	7	1372046	1372059	14	1	121	CCTCATCATCACACGAACCG	58.72	55	4.44	TCTCTCTCTCTCTCAACAAGGG	58.3	50	3.95
BjuSSR000344	450	A03	AG	GA	2	8	1372124	1372139	16	1	166	CCTTTTTGGGAATAGGGGTTTGG	59.74	47.83	3.28	GGTCCGAAAAGAGAGGATTTGG	58.99	50	3.28
BjuSSR000345	451	A03	AAG	CTT	3	5	1377643	1377657	15	1	167	TACACCGTGCATTGTCCTGG	60.32	55	4.45	TGTTGATCAGCACCGTTTTGC	60.27	47.62	3.68
BjuSSR000346	452	A03	AAC	ACA	3	6	1384120	1384137	18	1	116	CCCAAGAATTTGAAGTTAGAAAGAAGC	59.4	37.04	3.86	AGTCTTGCTTAGAGAAACATCCG	58.5	43.48	4.18
BjuSSR000347	453	A03	A	T	1	12	1388533	1388544	12	1	145	TTGATTGGTACAGAAATGTTTAGAGC	58.18	34.62	4.09	GGCTTCTATTTTCCGGTCCG	58.7	55	4.79
BjuSSR000348	456	A03	AAG	TCT	3	7	1397309	1397329	21	1	196	CAAAGACTTAGCTCGCACGG	59.28	55	4.94	AGGTAGAGTGGTGGAGACGG	60.32	60	4.79
BjuSSR000349	457	A03	AAG	AGA	3	5	1397957	1397971	15	1	171	TTCACGGAGTTCTTGGACCC	59.6	55	4.46	ACCCGTTCGAACTTAGCAGC	60.67	55	5.25
BjuSSR000350	458	A03	A	A	1	20	1404882	1404901	20	1	185	AGTGGTCATTGTATTATAAGTTTTGGG	58.03	33.33	4.12	CCCCATCAGTTACAAAAGTAGTGG	59.3	45.83	4
BjuSSR000351	459	A03	AG	TC	2	7	1407696	1407709	14	1	135	GAAGTAAAGGCCAGCGAACG	59.56	55	3.95	GTTGGGAGAAGAGGAGAAGCC	60.07	57.14	4.35
BjuSSR000352	460	A03	ATC	ATG	3	5	1411937	1411951	15	1	102	AGTCTCTGACCGATCCCTCC	60.11	60	4.3	CATCATCCTCGTCCTCCTCC	59.03	60	4.3
BjuSSR000353	461	A03	ATC	GAT	3	7	1411966	1411986	21	1	141	AGTCTCTGACCGATCCCTCC	60.11	60	4.3	CTTCAACATCAGCCTCACTGC	59.53	52.38	4.4
BjuSSR000354	463	A03	A	T	1	12	1418259	1418270	12	1	120	ACAAAAGACAAAACGACCCATGG	60.18	43.48	3.66	TCTGGCAAGTTGCAAGACCC	60.82	55	4.46
BjuSSR000355	466	A03	AC	CA	2	7	1439564	1439577	14	1	194	AGGGGTCCACATTTGTCTGG	59.59	55	3.86	CGCTACCTACGCTGTATCCC	59.76	60	3.85
BjuSSR000356	467	A03	CCG	CCG	3	5	1442105	1442119	15	1	161	AAGACATGGGAAGCTGCTGG	60.32	55	4.85	AGAGAAGAGGCCGTTGAAGC	60.04	55	3.86
BjuSSR000357	468	A03	AAAG	TTCT	4	4	1444401	1444416	16	1	148	TGCTTAACTTTTCTTGCAGAGGC	60	43.48	4.7	TAGGACGAGCTCCAAAACCC	59.39	55	4.11
BjuSSR000358	471	A03	A	T	1	15	1452328	1452342	15	1	122	TGGGTTGACTCCTTTTGACCC	60.13	52.38	4.46	GTATGAATCCGCATTACACATTTCC	58.86	40	3.13
BjuSSR000359	472	A03	A	A	1	14	1453824	1453837	14	1	173	ACCGGAAAAGAGAACCAGCG	60.6	55	5.18	AAACCGTGCGTATCCATCCG	60.81	55	4.18
BjuSSR000360	473	A03	A	A	1	16	1454195	1454210	16	1	165	AATCACTGGGAAAGGTGTGC	58.38	50	4.57	GCTAGTCCTCCCGAGAAGC	59.26	63.16	3.86
BjuSSR000361	475	A03	A	T	1	15	1456366	1456380	15	1	179	CATGTGTCTGTCATTTCCACTAGG	59.37	45.83	3.02	GCTGAGCTAAGTGGTCCTCG	60.18	60	4.63
BjuSSR000362	476	A03	A	A	1	13	1458005	1458017	13	1	115	TGCTTTGATCTAATGTGATATCACCC	59.29	38.46	4.61	GGACTTGAAATAAAACCGAAGTTCG	59.15	40	3.95
BjuSSR000363	477	A03	AG	GA	2	9	1458428	1458445	18	1	152	CCATCCTCGCTATTCCTCCC	59.39	60	4.3	CTGTCGACGATGAGGTCTCG	59.97	60	4.04
BjuSSR000364	478	A03	AAT	ATA	3	5	1462877	1462891	15	1	137	ACTGGCTTAAGACCTGCACC	59.96	55	5.01	TCTGTCTCTCGTGATTTGGACG	60.1	50	4.79
BjuSSR000365	480	A03	A	T	1	16	1467491	1467506	16	1	163	CTTGCTCGTTGATGTCTGGC	59.55	55	4.85	CTTTGGAGGGGTAAACCAACG	59.12	52.38	4.1
BjuSSR000366	482	A03	A	T	1	14	1471788	1471801	14	1	100	TACTTCTTGCTTCATCCGTTCG	58.75	45.45	3.95	TGAGGTGTGTGCGGTATTGG	60.32	55	3.16
BjuSSR000367	483	A03	A	A	1	16	1474336	1474351	16	1	163	CTTTGGAGGGGTAAACCAACG	59.12	52.38	4.1	CTTGCTCGTTGATGTCTGGC	59.55	55	4.85
BjuSSR000368	486	A03	A	T	1	21	1483081	1483101	21	1	127	CTGAAGACGTTTCTCTTCGAGC	59.34	50	5.03	GCTGTTCAGAATCGCCATTGG	60.2	52.38	3.16
BjuSSR000369	487	A03	A	T	1	12	1483107	1483118	12	1	127	CTGAAGACGTTTCTCTTCGAGC	59.34	50	5.03	GCTGTTCAGAATCGCCATTGG	60.2	52.38	3.16
BjuSSR000370	488	A03	A	T	1	15	1488861	1488875	15	1	169	AGCACCATTAACCTAGCACCC	60.06	52.38	4.61	TAAGCGTCGGGTTTTGTTGG	59.05	50	3.77
BjuSSR000371	489	A03	A	T	1	15	1498739	1498753	15	1	106	TATCTCCCACGGATCAACCC	58.58	55	4.11	TTTACAGAAGACAACTGTGATTAACG	58.15	34.62	3.18
BjuSSR000372	490	A03	A	A	1	15	1505655	1505669	15	1	113	GCTTCTTGTAGCTACTTTAGGTCC	58.89	45.83	4.46	AGCATGCTTGTTTCTAACATATGAGG	59.96	38.46	3.86
BjuSSR000373	493	A03	A	A	1	15	1518478	1518492	15	1	123	ACTCCTTAGTCTTTCCGGCG	59.47	55	6.46	GTTTTGCTTGTTAATGTACTCTTGGG	59.36	38.46	4.12
BjuSSR000374	494	A03	ATGC	TGCA	4	4	1524110	1524125	16	1	136	CTACCGATCAGCTGGCTGC	60.59	63.16	5.25	AATGGAAACGCCTTCGCTCC	61.31	55	4.7
BjuSSR000375	497	A03	ATGC	CATG	4	4	1554950	1554965	16	1	136	AATGGAAACGCCTTCGCTCC	61.31	55	4.7	CTACCGATCAGCTGGCTGC	60.59	63.16	5.25
BjuSSR000376	500	A03	AG	GA	2	11	1562714	1562735	22	1	112	CAGATGCTACTCTTTATAGTGATGAGG	58.97	40.74	3.86	TCTCCTCCTCTCTCTCTCGC	59.53	60	5.03
BjuSSR000377	501	A03	AG	AG	2	9	1562744	1562761	18	1	104	TGAGGTATTCAGAAGAGAGAGAGG	58.55	45.83	3.69	CCTCTCTCTCTCTCTCTCCTCC	59.63	59.09	4.3
BjuSSR000378	502	A03	AG	GA	2	8	1562777	1562792	16	1	103	AGAGAGAGAGAGAGAGAGAGAAGG	59.35	50	3.46	TGCGTAACATTAAAGCTTTCTCTCC	59.88	40	3.71
BjuSSR000379	503	A03	A	T	1	12	1567146	1567157	12	1	147	ATCCCATCGACACATGACGG	59.9	55	4.79	GTGTCTCCGACCAACTCCC	59.71	63.16	4.3
BjuSSR000380	504	A03	A	A	1	13	1567163	1567175	13	1	155	ATCCCATCGACACATGACGG	59.9	55	4.79	CCTTTCTGGTGTCTCCGACC	60.04	60	4.79
BjuSSR000381	505	A03	AAT	ATT	3	5	1568299	1568313	15	1	172	CGCATGTCAGTTGATGCTCC	59.62	55	4.7	ACGATTCGTCAACGCATTGG	59.56	50	3.16
BjuSSR000382	506	A03	ATGC	TGCA	4	4	1568659	1568674	16	1	137	ACTACCGATCAGTTGGCTGC	60.11	55	5.25	AATGGAAACGCCTTCGCTCC	61.31	55	4.7
BjuSSR000383	507	A03	AAG	AAG	3	5	1570817	1570831	15	1	125	CGCTCTTCTTCTTGTGTGCG	59.84	55	5.34	AGCACATGAGACCAAACTAGC	58.3	47.62	3.42
BjuSSR000384	508	A03	AAGGAG	CCTTCT	6	4	1571336	1571359	24	1	153	TGCTTGAGAGATTAAAAGGCGG	58.99	45.45	6.13	TTGGAGAAGAAGAAAGCCGC	58.48	50	6.53
BjuSSR000385	509	A03	A	A	1	18	1577723	1577740	18	1	134	GCCTACGAGATACAAAGTTCAGC	59.45	47.83	4.26	ACGGTATACATTGCTCTCCTTCC	59.93	47.83	3.46
BjuSSR000386	510	A03	AAG	AGA	3	5	1578310	1578324	15	1	145	TCCTGTGAAACGTGGAAGGG	59.89	55	3.95	TGATTCCTCATTCTCTTTCTTTCTGC	59.63	38.46	4.26
BjuSSR000387	511	A03	ATCC	CATC	4	4	1579341	1579356	16	1	162	GCGTGTGAAGAGGTAAGATGC	59.34	52.38	3.91	TCTTGGTCCAGTGTGTTTCCC	60.13	52.38	3.97
BjuSSR000388	512	A03	A	T	1	14	1579959	1579972	14	1	199	AGTTTTCTGTAAAGTATGTTGTTGGC	58.8	34.62	4.52	CGAACCGGGCTAATCTAGGG	59.68	60	3.53
BjuSSR000389	513	A03	AAG	GAA	3	8	1582185	1582208	24	1	124	CACGAGAGTTAGTTCAAGCGC	59.61	52.38	5.92	TTGACTGGACCAAGCTTTACC	58.14	47.62	2.85
BjuSSR000390	514	A03	C	G	1	16	1583017	1583032	16	1	192	GTCACAGAGATCAAGACTACAAAGG	59.13	44	3.11	TCGAGTTGGCTCTTCTCAGC	59.76	55	4.26
BjuSSR000391	515	A03	A	A	1	12	1589553	1589564	12	1	138	CAAACCAGCTTTGCCTCCG	59.71	57.89	4.63	TCTCTCCGAGGTGAGAAGAGG	60.07	57.14	3.69
BjuSSR000392	516	A03	ATC	AGT	3	5	1592797	1592811	15	1	122	CCAACAGCTGAATCACTCGG	58.92	55	4.63	GCGAAGAGAGATCCTCCTGC	59.97	60	4.85
BjuSSR000393	518	A03	A	A	1	12	1603964	1603975	12	1	116	AGTCTAACTAACTGCAGAGAAACG	58.54	41.67	3.6	ACTTACAAAACCAATTACTCTTGTTGG	58.81	33.33	3.77
BjuSSR000394	519	A03	AT	AT	2	7	1606061	1606074	14	1	177	CTTGCGTTGTCTTCTAGGCG	59.28	55	5.52	CCTCATAGTCTCGAACTAGTCCG	59.5	52.17	4.79
BjuSSR000395	520	A03	AAG	AAG	3	5	1606120	1606134	15	1	177	TGGAGCTCCAATCTCTGTGG	59.09	55	4.17	TGGCAGCTAAGGAAAGAGAAGG	60.03	50	3.46
BjuSSR000396	521	A03	A	T	1	12	1606723	1606734	12	1	160	TGTTCCTGATGGCTTCTACTCG	59.83	50	4.18	GGTAAAACCTTTCCTGCTCGC	59.8	52.38	5.03
BjuSSR000397	522	A03	ATC	TGA	3	5	1606908	1606922	15	1	184	AGATAATAGCGCCGACGACG	60.11	55	5.12	CTTGGAAACCCACCTGACCC	60.54	60	4.46
BjuSSR000398	523	A03	AC	AC	2	7	1607480	1607493	14	1	178	ACACGCTTAGCACTGTCTCC	60.04	55	3.71	TCTCTGTCGTGGTGATTCTGC	60.07	52.38	4.26
BjuSSR000399	524	A03	AG	AG	2	7	1608434	1608447	14	1	134	GCTCCCTAGTGATTCTGGAAGG	59.9	54.55	3.46	TACCACCCCCAAAGCATACC	59.37	55	2.73
BjuSSR000400	526	A03	AG	AG	2	9	1614954	1614971	18	1	127	TCAACAAAAGAGTCAGAGACCG	58.28	45.45	4.79	AACGACGATCTGAGGTTGGG	59.75	55	4.12
BjuSSR000401	527	A03	AG	GA	2	15	1618213	1618242	30	1	151	TGTGCATGAAAAGTAAACTCTTTAGC	58.86	34.62	3.09	GAAGAACAACGGAGGCAAGC	59.76	55	4.01
BjuSSR000402	528	A03	ATC	ATG	3	5	1622669	1622683	15	1	153	TTGCTGTTCAGACATTCTCCC	58.22	47.62	4.3	GACCGCAAGAACACAGGC	59.05	61.11	4.85
BjuSSR000403	529	A03	AC	GT	2	7	1624171	1624184	14	1	100	TAAACGGTAACAAATACATTGAAGTGG	58.71	33.33	4	TGGTTCAGAAATTATGCGCGC	60.2	47.62	6.86
BjuSSR000404	530	A03	A	A	1	13	1627469	1627481	13	1	203	GGAAAAGGAGCAGCATATCGG	59.12	52.38	4.18	TCATATGGTAGAGCGCTCGC	59.76	55	5.03
BjuSSR000405	531	A03	A	A	1	12	1627875	1627886	12	1	133	TCTTGAGCTGGACAAGGACG	59.68	55	4.79	AAACGGATCTGGCTCAGTCC	59.75	55	3.85
BjuSSR000406	532	A03	A	T	1	13	1629875	1629887	13	1	193	TAGTAACTGGACAGCGAGCG	59.55	55	5.03	CCTGTCCTCTTCCTTGCTCC	59.75	60	4.7
BjuSSR000407	533	A03	A	A	1	12	1630386	1630397	12	1	130	GTTGATGCACAAGGAGAGATGC	59.9	50	3.91	ACTTCATCTTAACCTTGCTTATGCC	59.64	40	4.4
BjuSSR000408	538	A03	ATC	ATG	3	8	1644742	1644765	24	1	133	AGGATGAGAGGGAGATATGGGG	59.95	54.55	4.96	TCAAGTTCAACGGCAGCTCC	60.88	55	4.7
BjuSSR000409	539	A03	AG	GA	2	15	1649616	1649645	30	1	163	CACACATTCACAAGAAAAATCTCAGC	59.86	38.46	4.26	CTCTCTCTCCCTCCCTCTCC	59.52	65	3.71
BjuSSR000410	540	A03	AG	GA	2	12	1649671	1649694	24	1	133	GAGAGGAGAGGGAGAGAGAGG	59.58	61.9	3.69	CTCTCTCTCTCTCTCCCTCCC	59.58	61.9	4.3
BjuSSR000411	541	A03	AG	GA	2	17	1649720	1649753	34	1	124	GGGAGAGAGAGGAGAGAGAGG	59.58	61.9	3.69	CTCTCTCTCTCTCTCCCTCCC	59.58	61.9	4.3
BjuSSR000412	542	A03	AG	GA	2	41	1649760	1649841	82	1	234	AGAGAGGAGAGAGCGAGAGG	59.53	60	3.69	TTTCACTCTCTCCTTCGCGG	59.76	55	6.46
BjuSSR000413	543	A03	A	A	1	12	1653168	1653179	12	1	167	TCCAACCACCTTCTTGACCG	59.89	55	4.79	TCGTCACTGTTCAACCACCC	60.18	55	4.61
BjuSSR000414	544	A03	A	A	1	29	1660883	1660911	29	1	184	TGCATCTGATAACCTGTAGAACG	58.32	43.48	3.95	TGTTCTAAGACCAATGAAATGGGC	59.54	41.67	5.36
BjuSSR000415	545	A03	A	T	1	21	1661855	1661875	21	1	189	ACCATTGTAAGATCCATAACGCC	58.87	43.48	5.68	AACATTCTCTGTTGCTCCGC	58.84	50	5.54
BjuSSR000416	547	A03	ACCCG	TCGGG	5	5	1678204	1678228	25	1	145	GGGCCTAACTAAAACGTAACAGC	59.87	47.83	4.4	GACATCGTCTCGTAGCAACC	58.45	55	3.77
BjuSSR000417	548	A03	ACCCG	TCGGG	5	5	1680260	1680284	25	1	145	GGGCCTAACTAAAACGTAACAGC	59.87	47.83	4.4	GACATCGTCTCGTAGCAACC	58.45	55	3.77
BjuSSR000418	549	A03	ACCCG	TCGGG	5	5	1682311	1682335	25	1	145	GGGCCTAACTAAAACGTAACAGC	59.87	47.83	4.4	GACATCGTCTCGTAGCAACC	58.45	55	3.77
BjuSSR000419	550	A03	A	A	1	20	1688374	1688393	20	1	203	CATGTTATCGTGAAGGGAACCC	59.06	50	4.11	GCCATGCCTTAGATTTTCGCC	60.27	52.38	5.54
BjuSSR000420	551	A03	A	A	1	14	1690795	1690808	14	1	156	AAAAATGCTGGACGCCTTGG	59.68	50	3.61	ACGCATTTTGACTTCTCCAAGC	60.03	45.45	4.01
BjuSSR000421	552	A03	A	A	1	13	1691801	1691813	13	1	134	ATATGATCAAACCGCTCGCG	58.86	50	5.87	GAGCTTCCGGTCAAAATCACG	59.87	52.38	4.35
BjuSSR000422	553	A03	A	T	1	12	1693171	1693182	12	1	169	TGTATTTGTCACTGGTTAGTATCTGG	58.67	38.46	3.86	GTTTGGGTAACACTCAGAGAGC	58.93	50	4.09
BjuSSR000423	554	A03	A	A	1	12	1698821	1698832	12	1	194	ATAGCTCCTGCCCATGTTGC	60.47	55	4.17	GATACCCAAAGATGAGCAGAGC	58.86	50	4.09
BjuSSR000424	555	A03	ATAC	CATA	4	5	1699047	1699066	20	1	132	AAGACACAGCTTCAGGATTGG	58.21	47.62	3.16	CTCTTACCTGCAGCCAAACC	58.83	55	3.27
BjuSSR000425	557	A03	A	A	1	12	1707262	1707273	12	1	102	ACGATCGTATACGTTTACACAAGC	59.5	41.67	4.01	AATCGGACCCCAATCAGACG	59.82	55	4.18
BjuSSR000426	558	A03	A	T	1	12	1707534	1707545	12	1	149	CATCGGCTAAGTCCATCCCC	59.96	60	4.81	GGGTCCGATGCAAAGAAATGG	59.87	52.38	3.16
BjuSSR000427	560	A03	AAG	TCT	3	6	1710135	1710152	18	1	108	CGAACAGCGACGTTTACTGC	60.18	55	4.4	ATCTCAGCTTTCTCGACGGC	60.18	55	5.68
BjuSSR000428	561	A03	ATCTGG	TAGACC	6	4	1725104	1725127	24	1	165	CGCTCTAACCCAATTATGTTTCCC	59.96	45.83	3.97	AGATTTGGGTTCCTTGAAGTTGC	59.68	43.48	4.17
BjuSSR000429	562	A03	AG	TC	2	7	1726879	1726892	14	1	114	GCATCTCTCTCACCCTTGGG	59.82	60	4.12	GGCGAGAGATGGTGCTAAGG	60.25	60	2.69
BjuSSR000430	563	A03	ATC	TGA	3	8	1728546	1728569	24	1	134	AGCCATATGTTCTGGAGGGC	59.52	55	5.19	TGCTTCCCACCTCACAATCC	59.96	55	3.01
BjuSSR000431	564	A03	AG	TC	2	9	1729587	1729604	18	1	159	TGAACAAGTTTTGAGCTGTGACC	59.87	43.48	4.02	GCAGCAGGTGAATGTGAATCC	59.87	52.38	3.01
BjuSSR000432	565	A03	C	C	1	20	1736043	1736062	20	1	161	CTTTCAGAGCATCCTCAAGAGC	59.06	50	4.09	GACAGTTTTAGGTTCGTGAGCC	59.52	50	4.7
BjuSSR000433	566	A03	AG	GA	2	7	1742577	1742590	14	1	109	AGCTGAAGAAGAGAGGGATGG	58.88	52.38	3.51	TGAACTTCCCCTTTTAACAATGGC	59.96	41.67	4.4
BjuSSR000434	567	A03	AAG	TTC	3	6	1747065	1747082	18	1	118	GTGGAGTTTGAGAAAGCGGC	59.76	55	6.53	TGTTGAAGTTGGTTCTTGAACAGG	59.84	41.67	4
BjuSSR000435	568	A03	ATC	CAT	3	5	1748514	1748528	15	1	100	AAACATACCGTGTAGTGGAGAGG	59.81	47.83	3.69	AGCCATAACTCGTATTGTTGTGC	59.63	43.48	4.57
BjuSSR000436	569	A03	AAGG	GGAA	4	4	1758076	1758091	16	1	150	CGGTATGGATGGCAAAAGCG	59.97	55	4.68	GTTGGGAGGAGAGAGCAGC	59.78	63.16	5.25
BjuSSR000437	571	A03	AATG	GAAT	4	4	1783724	1783739	16	1	112	AGGAAGAGGACGAGGATCCC	60.11	60	3.85	GTGTAAAAACCTCAACTTTGCCC	58.88	43.48	5.36
BjuSSR000438	572	A03	AAG	CTT	3	6	1787302	1787319	18	1	158	AAAAGACCAATTGCGAGCCG	59.76	50	5.52	CATGGTTGCTTAAGGGGTGG	58.81	55	4.61
BjuSSR000439	573	A03	AG	GA	2	9	1794441	1794458	18	1	138	AGAGGATCGATTTTCCCGCC	59.89	55	6.13	TTCGTTCTTCGCGAGACACC	60.66	55	4.16
BjuSSR000440	576	A03	A	T	1	13	1825626	1825638	13	1	188	ACTGCTAATTTGAGCGTGCC	59.2	50	5.01	ATAGGCTTCCCCTCTGATGC	58.94	55	3.91
BjuSSR000441	577	A03	A	A	1	20	1826004	1826023	20	1	114	TTACGTTTTCATCGTCGCGC	59.91	50	6.86	CGTGAAGCTGAAGCATCGC	59.94	57.89	4.58
BjuSSR000442	578	A03	AAAC	TGTT	4	4	1851622	1851637	16	1	180	TTCATCAGTGCCATGCTTGC	59.47	50	4.01	ACAGATTTTTCCCACCAAACTCC	59.36	43.48	3.85
BjuSSR000443	579	A03	A	T	1	12	1853271	1853282	12	1	165	TCAAAGCCGTTGATGGTAGC	58.55	50	3.58	CGAAAGACCCATCAATGGCG	59.62	55	5.69
BjuSSR000444	581	A03	AG	TC	2	19	1864722	1864759	38	1	140	GTGGCCTTTCGTTTCACTCG	59.77	55	4.18	CGGTTTGCAATCTTTTGTCCG	58.95	47.62	4.79
BjuSSR000445	582	A03	A	T	1	13	1865242	1865254	13	1	186	GGATTTTGAATGTCAAGGATGATGC	59.25	40	3.91	CCGACTGATTGGAGTTTGTTCC	59.52	50	3.62
BjuSSR000446	586	A03	A	T	1	14	1872203	1872216	14	1	145	TTGGAGTCACCGGAACTTGG	59.89	55	3.61	TTCTGACAGATTCCCGGTGG	59.39	55	4.61
BjuSSR000447	588	A03	A	A	1	12	1890160	1890171	12	1	115	GGAGGATGCTGGAGGTTGC	60.45	63.16	4.17	GTGCTCTAACAAGCTAAAGCCC	59.58	50	5.19
BjuSSR000448	589	A03	AAAT	AAAT	4	5	1890434	1890453	20	1	138	CCACACACTAAGAGATGAGTGG	58.15	50	4	GCAATAACAGGTCTTGTGAGGC	59.84	50	4.7
BjuSSR000449	592	A03	AG	CT	2	7	1898989	1899002	14	1	129	TCCTCTTTTTCATTCCATCACCC	58.66	43.48	4.61	AATGAAAACGAGAGCGAGCG	59.28	50	5.03
BjuSSR000450	593	A03	ATC	TCA	3	5	1899214	1899228	15	1	122	TGTTCACGAGATCACCACCG	60.04	55	4.94	AAACTGACGTGGCATGGACC	60.89	55	4.46
BjuSSR000451	594	A03	A	A	1	13	1901944	1901956	13	1	134	GGTTTCTATTTGGGCTAAAAATGGC	59.42	40	4.4	TTCGTCAAATCAAACGGCCC	59.41	50	5.8
BjuSSR000452	595	A03	AAAG	AAAG	4	4	1902899	1902914	16	1	131	TCAAACCAGGTCACCGTAGC	59.97	55	3.58	AGTTAGCTACGAAGGCAGCG	60.18	55	5.18
BjuSSR000453	596	A03	AAG	TCT	3	7	1907323	1907343	21	1	159	ACTCACCTTGGAGAGCTTCG	59.39	55	3.79	ACAACCCATTTCGTCTCCGG	60.32	55	5.14
BjuSSR000454	598	A03	AG	AG	2	17	1912207	1912240	34	1	124	TGTCCTGGACAGAGCAAAGC	60.25	55	3.51	CGCCATTATTGAAAAACACACGC	60.18	43.48	5.34
BjuSSR000455	599	A03	AAC	TTG	3	5	1917311	1917325	15	1	159	GCCTCTGGTGACTTCACTGC	60.95	60	4.4	CTTCGAAGCAGATACACGCG	59.43	55	6.01
BjuSSR000456	600	A03	AAC	CAA	3	5	1927260	1927274	15	1	159	CTTCGAAGCAGATACACGCG	59.43	55	6.01	GCCTCTGGTGACTTCACTGC	60.95	60	4.4
BjuSSR000457	601	A03	AAG	AAG	3	5	1930405	1930419	15	1	102	GCACGAAAGAAATGGTTATCGC	58.9	45.45	4.58	CCCTCATAGGTCGCGTCG	59.67	66.67	5.12
BjuSSR000458	604	A03	AAAT	AATA	4	5	1942753	1942772	20	1	162	GAAGATTGTAAGTTCTCCAGAGTCC	58.9	44	3.85	TCTAGTGGTTGTGCGATGCC	60.39	55	4.4
BjuSSR000459	605	A03	AAAT	AAAT	4	5	1943147	1943166	20	1	113	CCTCTGCGTTGTTTCGAAGC	60.11	55	3.86	AGGTAGGGGATCTATGGCGG	60.25	60	6.13
BjuSSR000460	606	A03	AG	CT	2	8	1943228	1943243	16	1	124	CGAAAATCCAGAACCACCGC	59.83	55	5.68	GCTCCCTTTCTCTTCGCTCC	60.46	60	4.7
BjuSSR000461	607	A03	AAT	ATT	3	14	1946622	1946663	42	1	217	TCTATCTTTGAAGCGTCACAGG	58.15	45.45	4	TGTCGATATTTGACATGTAGCTGG	58.95	41.67	4.85
BjuSSR000462	608	A03	AAT	AAT	3	14	1950693	1950734	42	1	215	TGTCGATATTTGACATGTAGCTGG	58.95	41.67	4.85	TCTATCTTTGAAGCGTCACAGG	58.15	45.45	4
BjuSSR000463	609	A03	AG	AG	2	8	1954112	1954127	16	1	124	GCTCCCTTTCTCTTCGCTCC	60.46	60	4.7	CGAAAATCCAGAACCACCGC	59.83	55	5.68
BjuSSR000464	610	A03	AAAT	ATTT	4	5	1954189	1954208	20	1	113	AGGTAGGGGATCTATGGCGG	60.25	60	6.13	CCTCTGCGTTGTTTCGAAGC	60.11	55	3.86
BjuSSR000465	611	A03	AAAT	TTTA	4	5	1954581	1954600	20	1	162	TCTAGTGGTTGTGCGATGCC	60.39	55	4.4	GAAGATTGTAAGTTCTCCAGAGTCC	58.9	44	3.85
BjuSSR000466	614	A03	AG	CT	2	14	1961995	1962022	28	1	206	TGTTTTTGCTATAATTGCGCTTGG	59.38	37.5	3.61	TGATGACTCATTTGGCCCCC	60.03	55	5.4
BjuSSR000467	615	A03	AG	CT	2	9	1970342	1970359	18	1	147	AAGGACTAGACAGCTTCCGG	58.81	55	5.14	CTGTTAAGTCTCCCACTATCTTCC	58.09	45.83	3.46
BjuSSR000468	616	A03	AAC	GTT	3	5	1970711	1970725	15	1	164	TAAGAGTGGTGTGGAGCTCC	58.73	55	4.7	ATCCCGTTAATGCCACCTGG	60.11	55	4.45
BjuSSR000469	617	A03	A	T	1	13	1972769	1972781	13	1	138	ACCCTAGAACAGTGTGACCG	59.03	55	4.79	ATCCCATCTCGCATCTGACC	59.32	55	4.02
BjuSSR000470	618	A03	A	A	1	13	1976460	1976472	13	1	208	TGTAACTTCCGCCACTTGGG	60.25	55	4.12	CTGTAAATCATGATAGAATGCATCAGG	58.55	37.04	3.86
BjuSSR000471	620	A03	A	A	1	16	2002625	2002640	16	1	140	TTTGGCTTGGGTTTGCTTCC	59.53	50	3.46	AGAACAATGTCGCGATGAGC	59	50	4.26
BjuSSR000472	622	A03	AAAT	AAAT	4	4	2005749	2005764	16	1	132	ACCGCAGAGAAAGAGATCCC	59.17	55	3.85	GTCGGATAAGCCTCGTACCC	59.69	60	3.69
BjuSSR000473	623	A03	A	A	1	12	2005916	2005927	12	1	199	AAGAGAGATTTTGCCTCACAGG	58.32	45.45	4	TGATAGCTACCGCAGATTCACC	59.96	50	4.02
BjuSSR000474	624	A03	ATCG	ATCG	4	4	2012845	2012860	16	1	176	AAGACCAGCATCATCACCCG	60.11	55	5.28	TGATCGCGAATCACTCTGCG	60.87	55	5.18
BjuSSR000475	626	A03	AG	CT	2	9	2017479	2017496	18	1	114	GCTTGCTGGTGAGGAAAACG	60.04	55	3.6	GGGAAGAAGCATTTACAATTACAAACC	59.67	37.04	3.27
BjuSSR000476	628	A03	A	A	1	20	2018591	2018610	20	1	126	TGATAGATGTCGTTGTTGCATCC	59.13	43.48	3.51	CAACGGGAAGACACTGATTAGC	59.33	50	3.09
BjuSSR000477	629	A03	ATC	TGA	3	6	2018827	2018844	18	1	149	TGTCTTTAGCTGTAAAACAACCACC	59.93	40	4.61	AGTGGAAACCAGAATGCTCG	58.19	50	5.03
BjuSSR000478	630	A03	AT	TA	2	11	2020407	2020428	22	1	166	TGTCATATCAGACCCTCTCTGC	59.04	50	4.26	AAGCTAAGACCAACTAACCAACC	58.6	43.48	3.77
BjuSSR000479	631	A03	A	T	1	15	2022793	2022807	15	1	125	GGTCACTTGTAGTTGTAATTAGGGC	59.65	44	5.19	ACTCAGTAATGGGCTCTGGC	59.46	55	4.85
BjuSSR000480	632	A03	A	A	1	14	2033688	2033701	14	1	152	TGTTGCTTGCACTATTCGCG	59.83	50	5.87	AAACTCCTCCAACAAACTACGG	58.53	45.45	4.02
BjuSSR000481	633	A03	A	T	1	15	2041078	2041092	15	1	118	AGATCTACAGCTCTCCAAGTGG	58.97	50	4	GTTTCACTCTCTGGCAATGAGC	59.84	50	4.26
BjuSSR000482	634	A03	A	A	1	12	2044131	2044142	12	1	113	GAGCCACGCTTGAAAACTCC	59.76	55	3.85	TTGAGGCTACCTACTCGACC	58.24	55	4.79
BjuSSR000483	635	A03	AG	GA	2	7	2058315	2058328	14	1	134	CTGGTCTCTGCCTAGTGTCG	59.55	60	4.35	TCTCCACCTGACTCTTTACCC	58.46	52.38	3.69
BjuSSR000484	637	A03	AT	AT	2	10	2063535	2063554	20	1	143	TTTTGGAGCTTCCCCCTACG	59.67	55	3.51	GGATTCGCTAGGTGAACTTGC	59.33	52.38	4.01
BjuSSR000485	638	A03	AC	AC	2	11	2072387	2072408	22	1	166	AAGCCAGACTCATTTGAATCCC	58.64	45.45	3.85	AATGGAGCTGTTCGGTCAGG	60.04	55	3.86
BjuSSR000486	639	A03	A	T	1	12	2074056	2074067	12	1	132	CTTCCTCCTTTTCTCCCGGG	59.75	60	5.73	GTCTTGTGTTGTTGTTGTCGC	58.83	47.62	5.19
BjuSSR000487	644	A03	AG	TC	2	7	2084176	2084189	14	1	135	TCACTTCCCAAATCTTTTGCATCC	60.02	41.67	3.51	CAGCGGTTTCTTCTGTGTCG	59.49	55	4.35
BjuSSR000488	645	A03	AG	CT	2	18	2084275	2084310	36	1	188	CTCTCCTGTATTACGCCGGG	59.69	60	5.73	GGGAGAAAGAAGATGGGGCG	60.46	60	6.13
BjuSSR000489	651	A03	AG	AG	2	18	2126202	2126237	36	1	188	GGGAGAAAGAAGATGGGGCG	60.46	60	6.13	CTCTCCTGTATTACGCCGGG	59.69	60	5.73
BjuSSR000490	652	A03	AG	GA	2	7	2126323	2126336	14	1	135	CAGCGGTTTCTTCTGTGTCG	59.49	55	4.35	TCACTTCCCAAATCTTTTGCATCC	60.02	41.67	3.51
BjuSSR000491	656	A03	AAG	TCT	3	5	2135542	2135556	15	1	173	AGCTTCGCCAAGATCTGACC	60.11	55	4.02	AGGGAACGAATCGAATCGGG	59.9	55	5.14
BjuSSR000492	657	A03	AG	AG	2	7	2136755	2136768	14	1	145	GCCAAAGTAACCCAGATTTCCC	59.5	50	3.97	AGCCACTCTCCGTTCTTTCC	59.68	55	3.13
BjuSSR000493	658	A03	ATC	ATG	3	5	2141090	2141104	15	1	142	AGGAGCTTAGAAACAAAACGATGC	60.08	41.67	3.91	CTCACAAGATGGGAATGCGG	58.98	55	5.69
BjuSSR000494	659	A03	A	T	1	18	2154110	2154127	18	1	140	ACACCCAAAAAGAGCAAAACCC	60.09	45.45	4.11	TGACTGTTTCAAACTTCCCATGC	59.93	43.48	4.06
BjuSSR000495	660	A03	AAG	TCT	3	5	2154861	2154875	15	1	156	TCCACCACAAATCTTTGGAGG	58.12	47.62	4.3	CATTATCAAATAGGTAGCAGCAATGC	59.19	38.46	3.56
BjuSSR000496	662	A03	A	A	1	15	2166164	2166178	15	1	168	GTTGCAGCAAAGTTGTTAGCC	58.87	47.62	3.93	CTGTCTCACATTTCCACGGC	59.2	55	5.68
BjuSSR000497	663	A03	AG	AG	2	8	2166325	2166340	16	1	138	GTCATTCGAGTACTTGGATTCGG	59.2	47.83	4.3	TCCTCTGTTCTGTTCTGTCTCC	59.11	50	3.71
BjuSSR000498	664	A03	AGG	TCC	3	5	2174221	2174235	15	1	154	ACCATGAGCCCATCCAAGC	60.08	57.89	4.01	TGCCTGTTTCGGGATCTACG	59.83	55	3.51
BjuSSR000499	665	A03	AAATTC	TTGAAT	6	4	2176600	2176623	24	1	159	GATCCACCTGGCTTCTCTCG	59.9	60	4.04	GTCTTTCTTTTGGCGGCTCG	60.11	55	5.03
BjuSSR000500	666	A03	A	T	1	12	2176946	2176957	12	1	112	TCAAATTTGCTTATAGATGATGTGGG	58.06	34.62	4.61	TTCTTAAACGGTGACTGCGC	59.14	50	6.09
BjuSSR000501	667	A03	AT	TA	2	12	2187461	2187484	24	1	146	TTTGTCACGCAAAGAGGTGC	59.62	50	5.01	CCTGCAGCCATTTCTCTTGC	59.83	55	4.01
BjuSSR000502	668	A03	AC	TG	2	13	2187678	2187703	26	1	216	ACACCAATTCTTCTTCGCTGC	59.46	47.62	5.25	TCAGATCTGCTGGCTTGACC	59.75	55	4.02
BjuSSR000503	669	A03	AAG	CTT	3	5	2191958	2191972	15	1	140	TCCTTGAGTTCTTCACCCGC	59.97	55	6.13	GTGGGTGATGATGAGCATGC	59.33	55	4.06
BjuSSR000504	670	A03	ATC	TCA	3	5	2192562	2192576	15	1	142	TGTCCTGTAGGGAGATATTGAACC	59.35	45.83	3.62	CGAGAGGTGGGAGTTAGTTGG	59.8	57.14	3.77
BjuSSR000505	671	A03	AG	GA	2	23	2193223	2193268	46	1	162	TGAAGGTTCAGTCTTGGCGG	60.25	55	6.13	CAATTCATCCCTCTTACTGCGC	59.71	50	6.09
BjuSSR000506	673	A03	A	A	1	17	2197646	2197662	17	1	171	TGTGTTCTTGGTAATGGATCGG	58.39	45.45	4.18	CACACAAAGGGATCGCTTGC	60.11	55	4.01
BjuSSR000507	674	A03	A	T	1	12	2200835	2200846	12	1	146	GGCCGACCCTGAGATTTTAGG	60.48	57.14	2.69	GAAACATTTGTCAGATGCCGC	58.75	47.62	6.53
BjuSSR000508	675	A03	A	A	1	13	2201325	2201337	13	1	135	TGAACGTTACGAGGACTTTGG	58.25	47.62	3.28	TTGTTCCTCCATGGCTTTGC	59.03	50	3.68
BjuSSR000509	677	A03	A	T	1	17	2205753	2205769	17	1	144	CCACAAACCTGAAGCAGAGC	59.4	55	4.09	AGCACACAACGAATATGAATTGG	58.01	39.13	3.16
BjuSSR000510	678	A03	CCG	GCG	3	5	2206832	2206846	15	1	149	TGATTCTCCTTCATCCGCCG	59.9	55	6.46	CGACCATCGACTCATCTCCG	60.04	60	4.63
BjuSSR000511	679	A03	AT	TA	2	8	2212080	2212095	16	1	151	CGACTCGGACTGATATTTTGCC	59.46	50	4.52	ACATTCATTGTCAATCATCCTCGC	59.96	41.67	5.03
BjuSSR000512	680	A03	ACC	TGG	3	5	2213394	2213408	15	1	149	GTAGCTCAACGCATCGTAGC	59.15	55	3.58	TCGAGCTCAGAGAACGTTGC	60.39	55	4.17
BjuSSR000513	681	A03	A	A	1	21	2215202	2215222	21	1	132	AGGTTCCAAAAGGTCTTGACC	58.05	47.62	4.02	AGATCGTAAGGCACAGGTCC	59.18	55	4.46
BjuSSR000514	683	A03	A	A	1	14	2241984	2241997	14	1	181	GACACAACCGTCTTTCGTCG	59.5	55	5.12	TTATGCTTTCGTTGGTGCGG	59.48	50	5.69
BjuSSR000515	684	A03	A	A	1	13	2247375	2247387	13	1	142	ACACACATCGATCTCCTCACC	59.52	52.38	4.02	TGAGCTTGAGAGATGGTGGC	59.75	55	5.01
BjuSSR000516	685	A03	AG	CT	2	8	2252216	2252231	16	1	164	GGCACGTTGTTTTGTGTTTACG	59.72	45.45	3.18	AACCCATCCCTTTGATTGCC	58.43	50	4.52
BjuSSR000517	686	A03	A	A	1	12	2254793	2254804	12	1	132	TCTCAACCCCACAAGTAAATTGC	59.43	43.48	3.56	TCGTTTTTCTTTTAGGGTTCCGC	60	43.48	5.54
BjuSSR000518	688	A03	A	A	1	13	2260525	2260537	13	1	139	TTTAGGGTTTCGCGGCTAGG	60.11	55	3.02	AGGTGCCTTCCTTCATTGGG	59.96	55	4.12
BjuSSR000519	689	A03	A	A	1	17	2263576	2263592	17	1	134	GACCTCTCGTTGCAATCTTGG	59.27	52.38	3.61	AGACTCTTAGATGTTTTGCTGGG	58.42	43.48	4.45
BjuSSR000520	690	A03	AG	AG	2	10	2267076	2267095	20	1	129	CGTTGAAGATCGCTCGACC	58.72	57.89	4.79	ATTCTTGGTTAGTCGCATAAAATGG	58.2	36	3.16
BjuSSR000521	691	A03	A	T	1	15	2289063	2289077	15	1	174	ATGTTGACAACGAGACACGC	59.14	50	5.34	CCGAGGGAGAGTCAAGACC	58.81	63.16	3.85
BjuSSR000522	694	A03	AAC	CAA	3	5	2310421	2310435	15	1	159	AGACCAAACACAGGTGGATGG	60.2	52.38	3.51	TGAGCTAATGACCTCTGGTGG	59.17	52.38	4.61
BjuSSR000523	695	A03	AAC	ACA	3	5	2311001	2311015	15	1	160	CCACACAGATCCAAGAACGC	59.2	55	4.84	TCCCAAACGGAGAAGAAGGC	59.96	55	4.35
BjuSSR000524	696	A03	ATC	TCA	3	6	2311773	2311790	18	1	162	GATACGCACCTGAGGCTTCC	60.53	60	3.46	CATTGCTGCCAGGAAACACC	60.04	55	4.16
BjuSSR000525	697	A03	A	A	1	13	2314641	2314653	13	1	173	TGCTGAACGATTTTGGATTCTGG	59.81	43.48	3.86	ACCGGTTAATGAAGTGGTGC	58.47	50	5.01
BjuSSR000526	700	A03	AC	AC	2	7	2323924	2323937	14	1	145	AGATAGCAGCTTTGTAAATCTGAACG	59.96	38.46	3.95	TCTTCTTCCCACCAACTACTCC	59.1	50	3.85
BjuSSR000527	701	A03	AG	TC	2	11	2327493	2327514	22	1	172	TGTCCGTGATGACATGCTCC	60.11	55	4.7	GGGTAGATCAGACCGTTGGC	60.18	60	4.52
BjuSSR000528	702	A03	A	T	1	13	2329176	2329188	13	1	131	TCGAACTATATACAAATCTCAGTGTGG	58.86	37.04	4.17	TCAATGCAAAGGTTCGTCATGG	59.77	45.45	3.66
BjuSSR000529	703	A03	A	A	1	14	2332362	2332375	14	1	182	TTTCTGCAATGCCTTTGTGC	58.13	45	4.57	AGGTTCCTCGAGGTCAACC	58.64	57.89	3.77
BjuSSR000530	706	A03	ACC	CCA	3	5	2337937	2337951	15	1	109	GGTTGGTATATGTCCCCAGTGG	60.16	54.55	4	TTCTCTCAAGTGGTGGTGGG	59.24	55	4.61
BjuSSR000531	707	A03	A	A	1	19	2343010	2343028	19	1	100	ACGTCGTGTGAGATGTGACC	60.04	55	4.02	ATGCCGCTAGCTTTCTATTGG	58.5	47.62	3.16
BjuSSR000532	708	A03	AG	CT	2	11	2343534	2343555	22	1	154	TCGAAACCGTATGAACCCTCG	60.14	52.38	4.63	ACACTTCGAACTCATCTTTCACG	59.26	43.48	4.35
BjuSSR000533	709	A03	A	A	1	16	2347340	2347355	16	1	144	TGTAATACGGTTCCACTTTGGG	58.32	45.45	4.12	TCGGTTTACGGGTTATTCGGG	60.13	52.38	5.14
BjuSSR000534	710	A03	AAC	ACA	3	5	2347757	2347771	15	1	151	CAAGGTTGTCGCAGGATTCG	59.56	55	3.34	GTTTGGGTTCCGACAAAGAGG	59.39	52.38	3.69
BjuSSR000535	711	A03	A	T	1	12	2347794	2347805	12	1	151	CAAGGTTGTCGCAGGATTCG	59.56	55	3.34	GTTTGGGTTCCGACAAAGAGG	59.39	52.38	3.69
BjuSSR000536	713	A03	AG	CT	2	7	2361910	2361923	14	1	145	TAAACGCCTCACCACATTGC	59.12	50	3.56	AACGGAGGCCTTTGAGATCG	60.11	55	3.69
BjuSSR000537	717	A03	AAG	AAG	3	5	2368757	2368771	15	1	128	AAAACACTTTCCCTCAAATGTGC	58.56	39.13	4.57	TGGCAGCTAAGGAAAGAGAAGG	60.03	50	3.46
BjuSSR000538	719	A03	AG	GA	2	7	2374569	2374582	14	1	109	AGCTGAAGAAGAGAGGGATGG	58.88	52.38	3.51	TGAACTTCCCCTTTTAACAATGGC	59.96	41.67	4.4
BjuSSR000539	720	A03	AAG	TTC	3	6	2379057	2379074	18	1	118	GTGGAGTTTGAGAAAGCGGC	59.76	55	6.53	TGTTGAAGTTGGTTCTTGAACAGG	59.84	41.67	4
BjuSSR000540	721	A03	AG	GA	2	9	2380812	2380829	18	1	138	AGAGGATCGATTTTCCCGCC	59.89	55	6.13	TTCGTTCTTCGCGAGACACC	60.66	55	4.16
BjuSSR000541	724	A03	AG	AG	2	31	2389233	2389294	62	1	154	CGAAACTGTTTGACGAATCAACG	59.35	43.48	4.1	CCATTCTCTCGCTTCCGTCG	60.87	60	5.12
BjuSSR000542	725	A03	AG	GA	2	8	2389473	2389488	16	1	105	GTGCTCTGCTTGGTTTGTCC	59.69	55	4.02	CGGGAGATCATAAATTTGTTATTCCCC	60.31	40.74	4.81
BjuSSR000543	726	A03	A	T	1	12	2391232	2391243	12	1	195	TCAGAATGTAAGCTCCTGCCG	60.13	52.38	5.69	GTCGAGGTTCTTAACTATTTCGGG	59.2	45.83	5.14
BjuSSR000544	727	A03	AG	CT	2	8	2392632	2392647	16	1	130	ACAGAACCGCTTGAATCCCC	60.32	55	4.81	TGAGAGAGAAGAGAGAAGTTCATGG	59.58	44	3.66
BjuSSR000545	728	A03	AT	AT	2	12	2402357	2402380	24	1	206	ACCCGTAGTGTGTATTGATTTTCG	59.37	41.67	3.46	ACCCGTAGTGTGTATTGATTTTCG	59.37	41.67	3.46
BjuSSR000546	729	A03	AG	AG	2	8	2412090	2412105	16	1	130	TGAGAGAGAAGAGAGAAGTTCATGG	59.58	44	3.66	ACAGAACCGCTTGAATCCCC	60.32	55	4.81
BjuSSR000547	730	A03	A	A	1	12	2413494	2413505	12	1	195	GTCGAGGTTCTTAACTATTTCGGG	59.2	45.83	5.14	TCAGAATGTAAGCTCCTGCCG	60.13	52.38	5.69
BjuSSR000548	731	A03	AG	CT	2	8	2415248	2415263	16	1	106	TCGGGAGATCATAAATTTGTTATTCCC	59.55	37.04	3.97	GTGCTCTGCTTGGTTTGTCC	59.69	55	4.02
BjuSSR000549	732	A03	AG	TC	2	31	2415442	2415503	62	1	154	CCATTCTCTCGCTTCCGTCG	60.87	60	5.12	CGAAACTGTTTGACGAATCAACG	59.35	43.48	4.1
BjuSSR000550	733	A03	A	T	1	15	2415720	2415734	15	1	109	CAAGGATTGCATTTGAGACTTTTGG	59.59	40	3.28	CCAGTAGCAAAATAGCAAATCGC	58.96	43.48	4.58
BjuSSR000551	734	A03	C	C	1	13	2420098	2420110	13	1	157	TCCTTTGAAGGTCATATCATCATCC	58.46	40	3.51	TTGGTTTGTGATTTGCCCCC	59.24	50	5.4
BjuSSR000552	735	A03	A	T	1	15	2424897	2424911	15	1	159	TCGGCATCGATCGTCAACG	60.59	57.89	4.1	TCTGTAAAAACACTATGACAAACTTGG	58.6	33.33	3.61
BjuSSR000553	736	A03	A	T	1	16	2426467	2426482	16	1	135	CTGCTGCGCTAGGTTTTTCG	60.18	55	3.46	ATGTCGGCGCACGTTAAGC	61.74	57.89	3.09
BjuSSR000554	737	A03	AAG	TCT	3	5	2426609	2426623	15	1	118	TTACTCAGCTTAACGTGCGC	58.93	50	6.09	AGTCAAAGCTTTTCTTACCAAAAGG	58.43	36	3.11
BjuSSR000555	738	A03	AAG	AGA	3	7	2427982	2428002	21	1	100	CGGGACTTGTATTTAGAGCAAGC	59.69	47.83	4.01	ATGGAAGACGATGGCTCTCC	59.24	55	3.71
BjuSSR000556	739	A03	AG	TC	2	15	2429026	2429055	30	1	176	AGACCCTAGAGACAGTGAAGC	58.55	52.38	3.86	CCCCTTACGTGGACTAAAGTCG	60.42	54.55	4.18
BjuSSR000557	740	A03	A	T	1	15	2429673	2429687	15	1	212	TCTGCAGATTTGTTGCCGC	59.42	52.63	6.53	TCAGAACTGCCTTTCAACATCC	58.85	45.45	3.51
BjuSSR000558	742	A03	ACC	CCA	3	5	2436697	2436711	15	1	205	CACCTCCTCCGTCTGATAACG	59.93	57.14	3.18	GCGATGGAGGTTAGGAGAGC	59.97	60	4.09
BjuSSR000559	743	A03	ACG	CTG	3	5	2436736	2436750	15	1	100	ACCACCACCAATCACGACC	59.93	57.89	4.79	GCGATGGAGGTTAGGAGAGC	59.97	60	4.09
BjuSSR000560	744	A03	AAC	ACA	3	5	2441291	2441305	15	1	128	AAAAGCACCACATTCCCACC	58.95	50	4.61	GGAGAACCGTGAAATCTCTGC	59	52.38	4.26
BjuSSR000561	745	A03	A	A	1	22	2443498	2443519	22	1	126	GTAGTCCGATGCCCTTCAGG	59.89	60	3.86	GGAAACTTCTGCAAGCAGGG	59.4	55	4.45
BjuSSR000562	746	A03	A	A	1	13	2448010	2448022	13	1	134	CTAAGCAGGCATTGTGGAACC	59.53	52.38	3.62	GCGTGATTTTAATATGTAACTCGGC	59.16	40	5.54
BjuSSR000563	747	A03	ATC	TCA	3	7	2474070	2474090	21	1	168	TCCAAATGGACTAGTTGCTGC	58.56	47.62	5.25	AGTTCCCAATGGAGAGGTCC	58.71	55	4.46
BjuSSR000564	748	A03	AT	AT	2	11	2477683	2477704	22	1	186	TTTTGAGTTTCAGTCCGGTCC	58.43	47.62	4.46	GTCAATGTCACTTGACCGCC	59.48	55	6.13
BjuSSR000565	750	A03	AAT	ATA	3	17	2481481	2481531	51	1	175	TCAATCTAACTTTAGCTCAATGTTCCG	59.94	37.04	4.3	ATTCGGAGCCTCAGTCAAGC	60.11	55	4.01
BjuSSR000566	753	A03	A	A	1	14	2491842	2491855	14	1	155	AGGATCGGTTCGTATGTTCTCC	59.64	50	3.71	TGGTGAGGGATTACATATTTATGGG	58.21	40	4
BjuSSR000567	756	A03	A	T	1	12	2497158	2497169	12	1	196	TATGACATCCCCTTCACCGG	58.87	55	5.28	GCATGTTTGCTCAATCATAATGGG	59.25	41.67	4
BjuSSR000568	757	A03	AG	AG	2	11	2499531	2499552	22	1	135	ATCAGTGACGAGAGGTTGCC	59.75	55	4.52	CCTCATCGCCTTAGCTCAGC	60.6	60	4.26
BjuSSR000569	758	A03	A	T	1	18	2501986	2502003	18	1	115	TGCACACTCATCCAAGCTGC	61.24	55	5.25	GTTTTGCTTCCCAGACCACC	59.33	55	4.61
BjuSSR000570	759	A03	A	A	1	17	2512724	2512740	17	1	117	TCTGCCAAAATCACAAAAACGC	59.14	40.91	4.84	AGTGTTTTTGCGTCTTTGGC	58.08	45	4.52
BjuSSR000571	760	A03	A	A	1	15	2512820	2512834	15	1	156	ACGCAAAAACACTTTTTCGCC	59.34	42.86	5.54	ATGTTTTGCGATTTTGGCGG	58.57	45	6.13
BjuSSR000572	761	A03	A	T	1	15	2514986	2515000	15	1	131	GATGGTGAAACAAAGGCCCC	59.39	55	5.8	TCCTCTTGAGACTTCGAAGCG	59.8	52.38	4.68
BjuSSR000573	762	A03	AAAC	TTGT	4	4	2516815	2516830	16	1	125	GCCGAGATGAAACGAATGGC	59.97	55	4.4	CACATCGCTGTAACACACTGC	60.14	52.38	4.4
BjuSSR000574	764	A03	AT	AT	2	9	2524504	2524521	18	1	189	GAGAAGGGTCTTCACAGGTCC	59.72	57.14	4.46	ATCACGGCAGATCACGTACG	60.25	55	3.67
BjuSSR000575	765	A03	A	A	1	13	2526111	2526123	13	1	147	AGCCGCTTTCAGCTTATCCC	60.46	55	3.85	AGTTGTTGAAGAAGCATGCGG	59.73	47.62	5.69
BjuSSR000576	766	A03	AG	TC	2	9	2527482	2527499	18	1	108	GGGGAAGAGTTGGAGACAGC	60.04	60	4.4	GAGAGAGAGCAGAGCAGAGC	59.62	60	4.09
BjuSSR000577	767	A03	A	T	1	12	2529284	2529295	12	1	149	GCAGTCACACATCTCAGTTCC	58.93	52.38	3.62	CGTCGTATGACCACATGTATCG	59.03	50	2.92
BjuSSR000578	768	A03	A	A	1	13	2531729	2531741	13	1	183	TGAAGTAGGGATCATTGTCGGC	60.16	50	5.54	TCCACAAAATCTCAGGGCCG	60.32	55	6.13
BjuSSR000579	770	A03	AT	TA	2	7	2546511	2546524	14	1	112	GCATCGTTGCTCATGAACCC	59.9	55	4.11	GGGTTTTGTGTCTGTGAATTTTAAACC	60.2	37.04	3.27
BjuSSR000580	771	A03	A	A	1	12	2553631	2553642	12	1	123	ACTGGCTATAGAATCAACTAACAAAGG	59.23	37.04	3.11	ATGCCCTCAACTCCCTTTGC	60.61	55	3.68
BjuSSR000581	772	A03	AG	GA	2	8	2558976	2558991	16	1	118	TAGGGAGGAACTTACCGGCG	61.04	60	6.46	GTGAAGAACTCCGCCAAAGC	59.76	55	3.51
BjuSSR000582	773	A03	A	T	1	12	2564416	2564427	12	1	108	TCTCAAGTTTTCATTTTGCAATGGC	59.76	36	4.4	CAACAAGTTGGCGCACACC	60.59	57.89	4.16
BjuSSR000583	774	A03	AAAC	TTTG	4	4	2565993	2566008	16	1	173	GATTGTCGCTTGGACTCTGC	59.28	55	4.26	CTCACCTTTGCAGATGTGGC	59.48	55	5.01
BjuSSR000584	775	A03	A	T	1	13	2569811	2569823	13	1	137	CTTTTCTTGCTCTGGTCGCC	59.48	55	5.54	CTAAAGGCCCAATAAGACCGC	59.05	52.38	5.68
BjuSSR000585	776	A03	AAC	ACA	3	5	2571041	2571055	15	1	206	TGTAAACCGATGGAGAAGGGC	60.07	52.38	5.19	GGTTGCACGGTAAATCTGAGG	59.26	52.38	3.86
BjuSSR000586	778	A03	A	A	1	13	2575937	2575949	13	1	175	AGCCTCTATCCATTTTGCACC	58.34	47.62	5.01	GACTAGAATCTTTGCACAGGGC	59.32	50	5.19
BjuSSR000587	779	A03	AAAC	CAAA	4	4	2576560	2576575	16	1	103	ATAAATCACTTGGATCCGCCC	58.14	47.62	6.13	CAAATATTATACTTTTTCAGCCCGACC	59.14	37.04	4.79
BjuSSR000588	780	A03	AT	AT	2	12	2578064	2578087	24	1	147	CCTGGGCCATCATATCTGCC	60.32	60	4.85	TGAGGTCGAACATCGGATCC	59.26	55	3.36
BjuSSR000589	781	A03	A	T	1	16	2581281	2581296	16	1	105	TCTTCCCTCCTCTTCGCTCG	61.03	60	5.03	GAGGAGAGAGCACCAACTGG	59.75	60	4
BjuSSR000590	783	A03	AGG	AGG	3	5	2590127	2590141	15	1	123	CAGGGGAAATAGTGAGGCGG	60.18	60	6.13	AATCCAATCTCACACGGCCC	60.39	55	5.8
BjuSSR000591	784	A03	AG	CT	2	7	2590245	2590258	14	1	142	GAGAGAAAGCGAGGTGGGG	59.78	63.16	4.96	CGCCTCCCCTGAACTAAAGG	60.11	60	3.11
BjuSSR000592	786	A03	A	A	1	19	2594030	2594048	19	1	190	GTAAAAGTGGTTGAAATCCTTGTGG	59.02	40	4.17	GGCCTGTCAACTACGTAGACC	60.14	57.14	3.85
BjuSSR000593	787	A03	C	C	1	16	2596141	2596156	16	1	119	TCTATGCGATTTTACTATCCCCCG	60.08	45.83	5.73	AGCTAACCATTGGATAAAAATCTAAGC	58.37	33.33	3.09
BjuSSR000594	788	A03	AG	GA	2	8	2601879	2601894	16	1	168	ACCCAGTCCCATAATGTCTGG	59.15	52.38	3.86	TCAGCTTCTCGTCCTCTCCC	60.68	60	4.3
BjuSSR000595	789	A03	AG	AG	2	9	2605912	2605929	18	1	183	CGTTCAGGTGATAAAGGTGTGG	59.26	50	4.17	ACGACTGGAATCACGCTACC	59.83	55	3.18
BjuSSR000596	790	A03	A	T	1	16	2606409	2606424	16	1	196	CGGACCCTCTCTGAAAATTATGG	58.87	47.83	2.74	ACAAACACATCACATGTCCAACG	60.24	43.48	4.1
BjuSSR000597	791	A03	A	A	1	12	2608351	2608362	12	1	187	ACATGGAGATCTAGAGAGATGAGC	58.99	45.83	4.26	TTGCTCAGCTCCAGAACTCG	60.04	55	4.18
BjuSSR000598	794	A03	AC	GT	2	13	2633201	2633226	26	1	144	ACACTACTGAATCTCACAAAGAGG	58.21	41.67	3.69	CTTCTGCTTCGCTTTCAGCC	59.83	55	4.85
BjuSSR000599	795	A03	A	T	1	30	2636207	2636236	30	1	179	ACACAAAGGTTTTGATGTACATGGG	60.22	40	4	ATCTCCATTGATACACATCCACG	58.36	43.48	4.94
BjuSSR000600	796	A03	AG	CT	2	8	2640208	2640223	16	1	136	CCGTTAACTCCCAACAAACGC	60.33	52.38	4.84	GACGGAGATTGCAATGTCGC	59.97	55	5.19
BjuSSR000601	797	A03	AAC	TTG	3	6	2641615	2641632	18	1	159	TCATGAGAAAGTCGCCCTCG	59.83	55	4.63	AGAAGCTTAACTCGCAGGCC	60.39	55	5.19
BjuSSR000602	798	A03	AG	TC	2	7	2642128	2642141	14	1	134	ATTTGCAGAAATGCCCTTTCG	58.04	42.86	3.46	TGACCGAGGAAGACAAAGACG	60	52.38	4.18
BjuSSR000603	799	A03	ATC	GTA	3	5	2642143	2642157	15	1	134	ATTTGCAGAAATGCCCTTTCG	58.04	42.86	3.46	TGACCGAGGAAGACAAAGACG	60	52.38	4.18
BjuSSR000604	800	A03	A	T	1	12	2651308	2651319	12	1	149	TCTTTCCGACGGGTATTCGC	60.18	55	4.7	CGATTCTTTCTTTCTGGCTCACC	59.87	47.83	4.02
BjuSSR000605	801	A03	A	T	1	12	2656235	2656246	12	1	189	TCGTTCTCTGCTTTTGATCCC	58.3	47.62	3.85	GTTGCGGAGACTCTGTAAATCC	59.07	50	3.01
BjuSSR000606	802	A03	A	T	1	12	2693531	2693542	12	1	186	TCATCTCCACTATTTTTATGCCTTGG	59.45	38.46	3.61	CTAAGGGCCGCAGCTTAAGG	60.82	60	2.69
BjuSSR000607	803	A03	A	A	1	13	2700531	2700543	13	1	110	AATGTTCGTGTGCCGTATGC	59.55	50	3.14	CTCGTTGGCTCACTCACAGG	60.67	60	4
BjuSSR000608	804	A03	A	A	1	12	2701471	2701482	12	1	133	CTTCAGTGAGGAAGAAGACACG	58.69	50	4.49	GACGGCATTCAAATTCAAAGCC	59.33	45.45	4.35
BjuSSR000609	805	A03	AG	TC	2	9	2706129	2706146	18	1	170	TCTCCCACCATGATCCTTATCG	59.1	50	2.92	GGTGACAAATCTCGACTGGC	58.92	55	4.85
BjuSSR000610	806	A03	A	T	1	12	2707019	2707030	12	1	104	AAGTTGGCTCTTTCCTTGACC	58.41	47.62	4.02	CCAATGGTGTTACTTGAATTAGAGTCC	60.15	40.74	3.85
BjuSSR000611	807	A03	A	A	1	12	2707116	2707127	12	1	180	ACTTCATGAATACAAAACGCTAAGG	58.16	36	2.69	TGACCAAAACACATGCTAAGAGC	59.75	43.48	4.09
BjuSSR000612	808	A03	A	T	1	15	2709746	2709760	15	1	140	GGTAATTCCTCCGACCACCC	59.82	60	4.61	AGAATCAACTACCGGGTGGC	59.75	55	5.01
BjuSSR000613	811	A03	A	T	1	15	2718571	2718585	15	1	139	TCTCGCATGATGTGTTAGATAAAAGG	59.52	38.46	3.11	ACAACTAATATCCTTCCGTTTGACG	59.42	40	4.35
BjuSSR000614	813	A03	A	T	1	12	2721116	2721127	12	1	148	CTCCGAGTTTGGACTTGATGC	59.27	52.38	3.91	GTCGGTAGTCGTCGTATATCCG	59.91	54.55	4.18
BjuSSR000615	814	A03	AAT	AAT	3	5	2724139	2724153	15	1	172	CAGCTGCTTCTTTGATGCCC	59.83	55	5.36	TGAAGGAGGAACCAAACGCC	60.54	55	5.68
BjuSSR000616	815	A03	AT	AT	2	8	2725614	2725629	16	1	169	TCCTTTGAATTCTAGAATATTGTGGGG	59.22	37.04	4.96	TTCCAACCCAAACTAAGCTAGC	58.58	45.45	3.42
BjuSSR000617	816	A03	AAAT	AAAT	4	4	2727166	2727181	16	1	147	TTCAAATTTTCCTTTTGTCCCCG	58.3	39.13	5.73	TTATTCAGAAAATGAGAGAAACACGG	58.19	34.62	4.94
BjuSSR000618	817	A03	AAAT	TTAT	4	4	2727646	2727661	16	1	146	AACGAAGGAAAACACTTTCTTGG	58.01	39.13	3.61	ACCATCAAAAGCTTTTTCGTTTTGG	59.94	36	3.28
BjuSSR000619	818	A03	A	T	1	15	2728845	2728859	15	1	127	AATTTACACAATTTTCCCGACTGG	58.22	37.5	4	ACGGGAGAAATGTGGTTATAAAATGG	59.9	38.46	3.16
BjuSSR000620	819	A03	A	T	1	12	2729367	2729378	12	1	121	AGAAGCCATGAACATGATCTCC	58.18	45.45	3.71	GACCATGAAAGTCGTAGTCGG	58.47	52.38	4.79
BjuSSR000621	821	A03	A	A	1	25	2736696	2736720	25	1	137	CAATACATGACGTGGTCTTGTCC	59.63	47.83	4.02	ACACTGGACTCTGAGCAAGC	59.97	55	4.01
BjuSSR000622	822	A03	C	G	1	14	2736755	2736768	14	1	137	CAATACATGACGTGGTCTTGTCC	59.63	47.83	4.02	ACACTGGACTCTGAGCAAGC	59.97	55	4.01
BjuSSR000623	823	A03	A	A	1	12	2741937	2741948	12	1	129	TCTCACACCGACTCCATAAACG	60.09	50	3.6	CTTGCGAAGAGATCATCGTGC	59.74	52.38	5.34
BjuSSR000624	824	A03	A	T	1	12	2753786	2753797	12	1	149	ATGGAGGAGTGTGTGGTTGC	60.25	55	4.17	CGCAACACCATTCTATACATCCC	59.5	47.83	3.85
BjuSSR000625	825	A03	A	A	1	13	2754113	2754125	13	1	131	AGCTTTTAAATGAAACCCAAAGCC	58.94	37.5	4.35	ACCGAAACGAAACTGTAAAACGG	60.24	43.48	4.44
BjuSSR000626	826	A03	AAAG	TTTC	4	4	2756213	2756228	16	1	121	TTTTAGACCACGTGTCCGGC	60.6	55	6.13	GGATCGTTCTCCTCTGACGG	59.62	60	4.79
BjuSSR000627	828	A03	AC	TG	2	7	2757306	2757319	14	1	131	ACACATACGTACCACAAACACG	59.2	45.45	4.49	TTCCAAGAAGGGTTCTCCGC	59.96	55	5.54
BjuSSR000628	829	A03	AAT	TAT	3	6	2758685	2758702	18	1	155	TCACACGTATACTATCTTCTCATGC	58.33	40	4.06	ATGGTCGCTGCCTTACCC	59.41	61.11	3.69
BjuSSR000629	830	A03	A	A	1	12	2770708	2770719	12	1	143	CAAGACAATCTTGCTCTAAATTGCC	59.2	40	4.52	GTACCAACCTACAGCTTCTTGG	58.66	50	3.61
BjuSSR000630	831	A03	A	A	1	14	2771676	2771689	14	1	169	ACAGATTCATCAAGACAATACTCTACC	58.8	37.04	3.18	GTATCCTGATTTATTAAAAAGGCTCCG	58.71	37.04	4.63
BjuSSR000631	832	A03	AGG	GAG	3	5	2772132	2772146	15	1	152	GGGGCAGACCTCTTACAAGG	59.75	60	3.61	TACCAATGCGACCTCCTTCG	59.83	55	3.79
BjuSSR000632	834	A03	AAC	AAC	3	6	2776537	2776554	18	1	131	CACCAACTAACGCCAAAGGC	60.04	55	4.35	TTCGGCTCAGAAGACAGGC	59.71	57.89	4.85
BjuSSR000633	835	A03	ACG	GCT	3	5	2785040	2785054	15	1	198	GAAGAGGCTGAGGGATGACG	59.9	60	4.35	CTTGAGGGGTTTGGTTTGCC	59.61	55	4.52
BjuSSR000634	836	A03	AAG	TTC	3	6	2786104	2786121	18	1	120	ACTTGCGGCCCTATTTCTCG	60.46	55	4.04	GGAGGTGAGATTCTTCGCCC	60.18	60	6.13
BjuSSR000635	837	A03	AAAAAG	TTTTCT	6	7	2793227	2793268	42	1	183	ACCATAGAAAGGACAACGAATCC	58.49	43.48	3.01	ACCATTTCTTGAACATTTTCTGAAACC	59.5	33.33	3.27
BjuSSR000636	838	A03	AG	CT	2	10	2794396	2794415	20	1	195	CTGCTCTTCTCTCCCTGATCC	59.31	57.14	3.36	AGAGAAAGCCCTAGAATCGCG	59.93	52.38	5.87
BjuSSR000637	839	A03	A	T	1	12	2795332	2795343	12	1	115	TCAAACTTTGATCGACTGTCTCC	58.69	43.48	3.71	CTGAAAGCGTGCCCAATTCC	60.11	55	3.01
BjuSSR000638	840	A03	A	A	1	13	2804840	2804852	13	1	129	TCCCATCAAGAAAGGTGGCC	59.96	55	5.36	GGAGCTGATAAGGTGAAACTTCC	59.06	47.83	3.46
BjuSSR000639	842	A03	AAC	GTT	3	5	2817882	2817896	15	1	153	CATTGTCTGGCAGATAGATGGG	58.59	50	4	ACGTGTTCTTCCTTCCCACC	59.89	55	4.61
BjuSSR000640	843	A03	A	A	1	13	2827408	2827420	13	1	124	CCTAAGGATTCTAACTTAAGGATCACC	58.85	40.74	4.02	ATGGTGGCACCCATTGTGG	60.61	57.89	4.17
BjuSSR000641	845	A03	A	T	1	16	2832012	2832027	16	1	124	GTGGAAGTGTTTCTAAGAGCATCC	59.61	45.83	3.51	TGTACACACATTTTTAACAAGAGTCC	58.3	34.62	3.85
BjuSSR000642	846	A03	A	T	1	14	2840233	2840246	14	1	143	AGATTTCTACTCAGGCTGGGC	59.51	52.38	5.36	AACGGATAAAATGCCTAGCCC	58.42	47.62	5.19
BjuSSR000643	847	A03	A	A	1	13	2844885	2844897	13	1	143	AGAATATCCTTCCAAATGGAGCC	58.27	43.48	4.7	TCAGCTTCAACGAAATGTCAAGG	59.75	43.48	3.61
BjuSSR000644	850	A03	AAAT	TTTA	4	4	2851981	2851996	16	1	100	ACCTGTGACTTGGCTTCACC	60.18	55	4.02	TGACGATACACTGTGCCACG	60.39	55	4.94
BjuSSR000645	851	A03	AG	TC	2	12	2855609	2855632	24	1	151	TCACAGAGTTCTCTAACGAGCC	59.51	50	4.7	CCGGTAGAGTCATGAGCTGC	60.25	60	5.25
BjuSSR000646	852	A03	A	T	1	12	2857236	2857247	12	1	138	GGTGATAGTGAAATATATGCGACTCG	59.75	42.31	4.18	TCTTTTGGTCCAAAATTAGACAATGC	59.07	34.62	3.56
BjuSSR000647	853	A03	C	C	1	16	2861096	2861111	16	1	148	TTTGACTCCACTTCCTCCGC	59.97	55	5.54	TGCAGAGGTGTATCCCAAGC	59.75	55	4.01
BjuSSR000648	854	A03	A	T	1	14	2862723	2862736	14	1	124	ACTTCCATATTTCGCAAAGGGC	59.57	45.45	5.19	CTGTGACAACGAGCACAACC	59.7	55	3.77
BjuSSR000649	855	A03	AG	CT	2	7	2864652	2864665	14	1	129	CTGTGTTTGTGTTTGCATGAGC	59.46	45.45	4.26	CAAAAGGAAACGTGGGTCCC	59.33	55	4.46
BjuSSR000650	856	A03	A	A	1	12	2868019	2868030	12	1	140	TGCGGTTTAGACGGGTAAGG	59.75	55	2.69	AGAGAAAGGTTAGTAAAGACTGAGGG	59.79	42.31	4.3
BjuSSR000651	857	A03	AGG	CTC	3	5	2868397	2868411	15	1	119	GCTTTACAACGAAGGCAAAAGC	59.53	45.45	3.51	AAAGATAAATCGATGGAATGATGTACG	58.29	33.33	3.67
BjuSSR000652	858	A03	ATC	ATC	3	5	2868442	2868456	15	1	149	TTCAGAGCTCCTCCTCCTCC	60.03	60	4.3	CGTAAACGATCGGCACTACG	59.16	55	3.51
BjuSSR000653	859	A03	AT	AT	2	13	2870972	2870997	26	1	107	ACAATGTCAAGTAAGTTTTACGTCG	58.36	36	5.12	CCAGCAGAGACTTTGACATGG	58.92	52.38	3.66
BjuSSR000654	861	A03	A	A	1	16	2872761	2872776	16	1	152	CTCCTCCTACCTTACACGACC	58.98	57.14	4.79	TGATCCGTGCACGTTTAAACC	59.47	47.62	3.27
BjuSSR000655	862	A03	AAG	TCT	3	5	2873156	2873170	15	1	123	GCCATTTGTTTTCGGTTGTGG	59.14	47.62	4.17	TTTTATGTTTCGTTTTACTCCTCTCG	58.21	34.62	4.04
BjuSSR000656	863	A03	A	T	1	16	2873933	2873948	16	1	176	TTTCTCCGGTGTTCCCAAGG	59.89	55	3.61	CAGTGAGCTGACTGTCAACG	58.86	55	4.1
BjuSSR000657	864	A03	ATAG	TATC	4	8	2878999	2879030	32	1	154	TTCGGCTATACTAAAACCTTATCCG	58.55	40	4.18	AGTGACTCGTCTCCTCCTCC	60.03	60	4.3
BjuSSR000658	865	A03	ACC	ACC	3	6	2879255	2879272	18	1	207	GGAGAGAACGGCGAACAAGG	61.01	60	3.61	GGTGAAAGAGGGAGGGAACG	60.04	60	3.95
BjuSSR000659	867	A03	AG	AG	2	7	2894281	2894294	14	1	114	AGCTGGGAAGCAAAAGGAGG	60.25	55	4.3	GATCTCGGAGAATCTTGTTGAGC	59.2	47.83	4.26
BjuSSR000660	868	A03	AAC	TGT	3	6	2895359	2895376	18	1	121	GGTCTGTGCATTTTCCTCGC	59.83	55	5.03	GTGACCCCCTTCAAGTCAGG	59.96	60	3.86
BjuSSR000661	870	A03	AT	AT	2	7	2911892	2911905	14	1	110	TCAGTCAAATGAGCCATTTCTACC	59.06	41.67	3.18	ATATGGTAGATCCCCACGGG	58.05	55	5.28
BjuSSR000662	871	A03	AAG	AAG	3	9	2912105	2912131	27	1	169	TCTCTTCCTCTCTCTCTTATAGATGG	58.31	42.31	3.51	AGTTTCATGCCTCCATTGACC	58.55	47.62	4.02
BjuSSR000663	872	A03	AG	CT	2	7	2912331	2912344	14	1	173	GCCTTTGCTTCTCCTTTGCC	60.04	55	4.52	AAGTTACAACCCTTCTATCAACCC	58.43	41.67	4.11
BjuSSR000664	873	A03	ATC	GAT	3	5	2912881	2912895	15	1	160	CAGGTGCTTGGAGAGTGGG	60	63.16	4.61	GAGGACCGGTCTCATGATCG	59.69	60	3.69
BjuSSR000665	875	A03	A	T	1	19	2916204	2916222	19	1	180	TCGTTGCAGGATGTAAGGGC	60.39	55	5.19	TGGTGTCCCTTACCGAAAGC	59.96	55	3.51
BjuSSR000666	876	A03	AG	AG	2	8	2916833	2916848	16	1	118	TGGAGCAAAAAGGATTACTTGGG	59.17	43.48	4.12	TTGTTTGCGTCGTTTGTTGC	59.01	45	4.17
BjuSSR000667	877	A03	AG	AG	2	7	2916920	2916933	14	1	144	AGAGAGAGAGGAAGGTGGGG	59.66	60	4.96	CAGTGGCTAGCTACGAGAGG	59.33	60	3.69
BjuSSR000668	878	A03	A	T	1	14	2917633	2917646	14	1	148	ACTGATCTCTCTCTCCTTTTGCG	60.12	47.83	4.85	CCACATTTAAGCAGAGACTGATGC	60.2	45.83	3.91
BjuSSR000669	879	A03	C	C	1	19	2917873	2917891	19	1	151	TCTGCTGATGGTACGTGTGG	59.75	55	4.17	GTGTGAGGCGCTTGAAAACG	60.66	55	3.6
BjuSSR000670	880	A03	AAT	ATA	3	11	2919417	2919449	33	1	138	TGAAGCCAACTCAAATACGGC	59.19	47.62	5.68	TGCAACTCAACTAGTCCGTCC	60	52.38	4.79
BjuSSR000671	881	A03	ATC	GAT	3	7	2919860	2919880	21	1	142	CATCTCCGATGTATCCCCGC	60.11	60	6.13	AACAGAGACATTCTCCCCGC	59.75	55	6.13
BjuSSR000672	882	A03	AT	AT	2	7	2920856	2920869	14	1	139	AGATTTGTTCCCGCCTCTCC	59.75	55	3.71	GTCGGTAGCCTTTTGAACTAATCC	59.67	45.83	3.01
BjuSSR000673	883	A03	AAACC	TGGTT	5	5	2922334	2922358	25	1	154	AACCGTACCGAACCAACCC	59.93	57.89	4.11	GGGTTATCGGTTTGGTTGGG	58.82	55	4.12
BjuSSR000674	885	A03	ATC	TCA	3	5	2923433	2923447	15	1	125	GTGCTGCTCAACGATCAAGC	60.18	55	4.01	ACCAGAGGAGTTCGAACTGC	59.68	55	4.4
BjuSSR000675	886	A03	AC	GT	2	8	2923817	2923832	16	1	144	ACACCCCACATAGGAGGAGC	60.98	60	4.7	AGGCTTGTTTCAGCTTCTGC	59.04	50	4.26
BjuSSR000676	887	A03	A	T	1	16	2927085	2927100	16	1	129	ACTCAAATCTGGCGCAGAGC	61.02	55	4.09	GCAAGCATACGAATCCGATGG	59.8	52.38	3.51
BjuSSR000677	888	A03	A	T	1	13	2929544	2929556	13	1	170	TGGTTGTGGAATCAGGTGGG	59.89	55	4.61	GCTTTCGCTATCTGCAACCC	59.62	55	4.11
BjuSSR000678	890	A03	AT	AT	2	7	2933642	2933655	14	1	110	TCAGTCAAATGAGCCATTTCTACC	59.06	41.67	3.18	ATATGGTAGATCCCCACGGG	58.05	55	5.28
BjuSSR000679	891	A03	AAG	AAG	3	9	2933855	2933881	27	1	169	TCTCTTCCTCTCTCTCTTATAGATGG	58.31	42.31	3.51	AGTTTCATGCCTCCATTGACC	58.55	47.62	4.02
BjuSSR000680	892	A03	AC	CA	2	7	2937911	2937924	14	1	135	TTCTCTGCAACAAACGACGC	59.7	50	5.19	TGATGGAAAGACGACGGTGG	60.04	55	4.61
BjuSSR000681	893	A03	ACC	GGT	3	6	2938349	2938366	18	1	142	GATGGTCCGGATCAACCTGG	60.18	60	4.45	AGAGAAAGATCGAGCTGTGGC	60.13	52.38	5.01
BjuSSR000682	894	A03	ATC	GAT	3	12	2940100	2940135	36	1	124	TAAAACCACAAGCTGCTGCG	59.69	50	5.18	AACAGAGACATTCTCCCCGC	59.75	55	6.13
BjuSSR000683	895	A03	A	A	1	12	2941120	2941131	12	1	100	TTCTTCCGCCTCTCCTCTCG	61.03	60	4.04	TGGAATCCTGTTCCTTGAGGG	59.36	52.38	4.3
BjuSSR000684	896	A03	AG	TC	2	8	2943819	2943834	16	1	103	AGATGTAGCACACCCCATGC	60.11	55	4.06	TTTTCAATGTTGCGTATGTATGTAGG	58.53	34.62	3.18
BjuSSR000685	897	A03	AATC	AATC	4	4	2944935	2944950	16	1	114	TCATCGTCGGAGTGTTCACG	60.11	55	4.35	GCTTAGCTAAGGGGATCGCC	60.32	60	5.54
BjuSSR000686	898	A03	A	T	1	15	2946704	2946718	15	1	164	TCTGTCTCCTGCTTCATATGGC	59.9	50	4.4	ACCCATAAGGAGCTTGCACG	60.39	55	5.34
BjuSSR000687	899	A03	A	T	1	15	2951175	2951189	15	1	137	ACAGATCTAATTGGGTTTGAGTCC	58.5	41.67	3.85	ACCAAACAACCAATTATACAAGCG	58.53	37.5	4.68
BjuSSR000688	901	A03	A	A	1	13	2956034	2956046	13	1	157	TTTTTCGGATATTCTCATAATCAACGG	58.44	33.33	4.44	AGATCACAGATATTCACTCCATTGC	59	40	3.56
BjuSSR000689	902	A03	AAT	ATA	3	5	2963010	2963024	15	1	102	CTGATCCATTGGCATGTTAGGC	59.7	50	3.93	AGCTCCAACACGAAGTCTGC	60.6	55	4.26
BjuSSR000690	903	A03	AAT	AAT	3	5	2964282	2964296	15	1	111	TGAAGCCAAGTCAAATACTGGC	59.18	45.45	4.85	GTGCAACTCAACTAGTCCACC	58.86	52.38	4.61
BjuSSR000691	904	A03	ATC	GAT	3	10	2964695	2964724	30	1	118	TAAAACCACAAGCTGCTGCG	59.69	50	5.18	AACAGAGACATTCTCCCCGC	59.75	55	6.13
BjuSSR000692	905	A03	ATGC	GCAT	4	4	2967560	2967575	16	1	111	AGAAAACATACTCATGCTGGTTGC	60.08	41.67	4.17	TGTCTATGCAATACACAACTCGC	59.38	43.48	5.03
BjuSSR000693	908	A03	A	A	1	14	2991047	2991060	14	1	141	GCTCGTGTCTATGGTTGTTGG	59.27	52.38	3.77	AGCTTCTCTACTTAGCTCTGTTGG	59.84	45.83	3.77
BjuSSR000694	909	A03	AG	GA	2	10	2999698	2999717	20	1	190	AACACGAGCACATCTGATGC	58.92	50	3.91	CTCACTCGCAACACTGTTGC	60.04	55	4.17
BjuSSR000695	910	A03	AG	GA	2	12	3000319	3000342	24	1	159	ACTTTGTTGAGTCATCATGCCC	59.18	45.45	5.36	TCCATTGACTTTGCATGCATCC	59.83	45.45	3.51
BjuSSR000696	911	A03	A	T	1	12	3009275	3009286	12	1	107	CCAACAACATGTTTTGGGCC	58.41	50	5.8	AAGACAATGCATAAATGGCAGC	58.21	40.91	5.25
BjuSSR000697	913	A03	AAG	TTC	3	5	3026239	3026253	15	1	117	ACAACATCCTCTCCATTCTCTTCC	60.08	45.83	3.46	TGTGGTGAAGGAGAATGGCG	60.32	55	5.69
BjuSSR000698	914	A03	AAAAC	TTGTT	5	4	3029652	3029671	20	1	134	AGTTTCTCTAGTGTTTGATTCTCTCG	58.91	38.46	4.04	ACTCTTGAGAAGGCCTTGGC	59.96	55	4.52
BjuSSR000699	918	A03	A	T	1	16	3034518	3034533	16	1	142	TCCACAATCCAAGTCCTGCC	59.96	55	4.85	GCTCAGCTGTCTTGTTTCCG	59.49	55	4.3
BjuSSR000700	919	A03	AG	GA	2	7	3035051	3035064	14	1	147	CAAGACAAAGAATGCTGAAGCG	58.77	45.45	4.68	TTCTCGCTCATCAACACACG	58.58	50	4.49
BjuSSR000701	921	A03	AAAT	TAAA	4	4	3040344	3040359	16	1	137	CTCACCTGAAACCATTTCCACC	59.44	50	4.61	CGTGTTGTTTTGTCCGAGCC	60.32	55	4.7
BjuSSR000702	922	A03	AC	CA	2	7	3040536	3040549	14	1	143	TTATTCCCCTCACCAACGGG	59.38	55	5.28	AGTGTTGATCATATGTGGGTGG	58.11	45.45	4.61
BjuSSR000703	923	A03	AC	AC	2	7	3041327	3041340	14	1	100	ACTCAGTTACAGCTTTCACTACCC	60.26	45.83	3.69	ATCTGGTTAAGCTCTGATTTGATATGC	59.83	37.04	3.14
BjuSSR000704	925	A03	A	A	1	15	3055004	3055018	15	1	160	AGGAAAATTCAGGGGCATAATCC	58.77	43.48	3.01	AGGGACAAAGAGCAAGATAGGG	59.49	50	3.53
BjuSSR000705	926	A03	AT	TA	2	11	3055019	3055040	22	1	160	AGGAAAATTCAGGGGCATAATCC	58.77	43.48	3.01	AGGGACAAAGAGCAAGATAGGG	59.49	50	3.53
BjuSSR000706	928	A03	AG	TC	2	23	3066842	3066887	46	1	175	GAAAGCTCTCTTCCTTGCCG	58.92	55	5.69	CGAGCACTCTTCCTCTAGCG	59.97	60	4.26
BjuSSR000707	929	A03	AG	TC	2	8	3068326	3068341	16	1	123	TGCTCACTATGTTTTCTTGAAGCC	59.78	41.67	4.35	ATTCACAACGGAGGAGGAGC	59.75	55	4.7
BjuSSR000708	930	A03	AG	TC	2	11	3073317	3073338	22	1	157	AGAGGGTCTCGTCGTTTTGC	60.32	55	3.68	GAACCTGCAGATTCGATGGC	59.34	55	4.4
BjuSSR000709	931	A03	ATC	CAT	3	5	3081316	3081330	15	1	100	GCGGACTGTCCTACTAGAGC	59.34	60	4.09	GATTTGCTCTTCCTCTGGCG	58.99	55	5.69
BjuSSR000710	932	A03	A	T	1	12	3081688	3081699	12	1	121	CGAGTCTTCATCAGTGTTTTGC	58.2	45.45	3.68	GTTAAAGGGTACGACCAAATTGC	58.52	43.48	3.56
BjuSSR000711	933	A03	AAAAC	AAACA	5	4	3082861	3082880	20	1	103	TGGTGTGTTAGGCATCACCC	59.96	55	4.61	TGGTTTAAACGCTGAAAAGTCTCC	59.96	41.67	3.71
BjuSSR000712	934	A03	AAC	CAA	3	6	3089856	3089873	18	1	133	GTTGAGGAAGCTTTCGTGCC	59.76	55	5.01	CATGGTGAGCATGTCTGAAGG	58.99	52.38	3.46
BjuSSR000713	935	A03	A	T	1	15	3090092	3090106	15	1	139	AGAAACGAATATTAATGCACAACCG	58.74	36	4.44	AGCTGCTTCGTTCAAAGTTCC	59.4	47.62	3.62
BjuSSR000714	936	A03	A	T	1	14	3091139	3091152	14	1	129	GGGTTCCATGCTTTAAACAATGC	59.32	43.48	3.56	GTGAATGAATCAGTTGAAGTTGAGC	59.14	40	4.26
BjuSSR000715	937	A03	AGG	GAG	3	5	3101935	3101949	15	1	124	TTGGTGATACTCTTCCGCGG	59.83	55	6.46	TCCTCTTCCTCCTCCTCACG	60.03	60	4.35
BjuSSR000716	938	A03	A	A	1	15	3109429	3109443	15	1	128	CTTGACTCGTGCAATCACACC	59.8	52.38	4.16	GGTGAGACCTTTTGCCTTTCC	59.39	52.38	3.13
BjuSSR000717	939	A03	A	T	1	13	3116249	3116261	13	1	126	ACCAACAAACAAATGGCTCTAGC	59.99	43.48	3.42	AGCAGTACTATATCGCAGGTGG	59.44	50	4.61
BjuSSR000718	940	A03	AG	CT	2	19	3116705	3116742	38	1	152	TCAATTCAATGCAACGCCCC	59.75	50	5.8	CGGAAGAGACGTTACTGGGG	59.83	60	4.96
BjuSSR000719	941	A03	AG	TC	2	7	3125553	3125566	14	1	107	TCTCTCTCCCCTCTCTTCTGC	60.06	57.14	4.26	AGGGAATGGATCAAAGCCCC	59.74	55	5.8
BjuSSR000720	942	A03	AG	CT	2	25	3125649	3125698	50	1	185	TGGGGCTTTGATCCATTCCC	60.03	55	3.97	TCTCAGCAAACACAGTTACGC	59.14	47.62	4.42
BjuSSR000721	943	A03	A	T	1	15	3129929	3129943	15	1	130	GTACCCAAAACTGCTAGTGCC	59.19	52.38	5.01	AAGTGTTCTGAGCACCAAGC	58.69	50	4.01
BjuSSR000722	944	A03	AAG	AAG	3	5	3132244	3132258	15	1	104	CCCTAATCCAAACTCTGTTAATTCACC	60.15	40.74	4.02	AATCACTCCTCTTCCGTCGC	59.83	55	5.19
BjuSSR000723	946	A03	A	A	1	13	3140996	3141008	13	1	159	GCGTTGAAAAGCGAACATGC	59.57	50	4.06	CTGCATGGCGTTGAAAAGCG	61.34	55	4.68
BjuSSR000724	948	A03	A	A	1	30	3141882	3141911	30	1	178	TGCTCATGTGATGTCAGGCC	60.39	55	5.19	ATTAATACAAGAGCCTAATTTTACGGC	58.43	33.33	5.68
BjuSSR000725	950	A03	ATC	GAT	3	5	3145930	3145944	15	1	148	GAAGAAGAGCGCTCATCAGC	59.07	55	4.26	GTCATCATCAGTGTCATCATCGG	59.26	47.83	4.18
BjuSSR000726	951	A03	AAAT	ATAA	4	4	3151730	3151745	16	1	118	TCGCATGATTCATGAGACAAACG	59.94	43.48	3.6	GTTTGGGAAGATAGGCTGAGC	58.71	52.38	4.26
BjuSSR000727	952	A03	A	A	1	15	3157214	3157228	15	1	100	TCTAGTCTGGACCACCTCGG	60.03	60	4.63	CCGAAAACCAATGAGTCAGCG	60.14	52.38	5.18
BjuSSR000728	953	A03	A	A	1	14	3162320	3162333	14	1	153	TGATTCGTATACCAGTCACAATTGC	59.71	40	3.56	CCTTACTCGTATCTTTATAGAGGTCCC	59.88	44.44	4.46
BjuSSR000729	954	A03	AG	AG	2	26	3165080	3165131	52	1	190	TGTGTTTGTCGACAGAAAGGG	58.71	47.62	3.95	ACCACTGCTCTCTCTTATGCG	59.86	52.38	4.73
BjuSSR000730	955	A03	ATC	GAT	3	5	3166017	3166031	15	1	170	GACACCGAACCCATTTACTTCG	59.59	50	3.79	GTCCAATTCATCACACCATCTCC	59.37	47.83	3.71
BjuSSR000731	958	A03	ATC	TGA	3	6	3185479	3185496	18	1	123	AGGATGATGACGTCGATGGC	59.97	55	4.4	ATCACCGATCATGGCGAACC	60.53	55	3.62
BjuSSR000732	959	A03	AATC	TCAA	4	4	3185651	3185666	16	1	215	TTCGACGACGGTGATTGAGC	60.73	55	4.26	TCAGATTTTCGAATTCTAGTTCCGG	59.19	40	5.14
BjuSSR000733	960	A03	C	G	1	12	3188517	3188528	12	1	118	GGGGAGATAATCACAACAGGC	58.42	52.38	4.85	CGAGCTGACTTGATTTGATTCGG	60.24	47.83	4.3
BjuSSR000734	961	A03	AG	TC	2	7	3203298	3203311	14	1	123	CTCCAGGACTTTACTCCGGC	59.82	60	6.13	AAGCACGAGCCACCTAATCC	60.11	55	3.01
BjuSSR000735	962	A03	AG	CT	2	7	3203642	3203655	14	1	198	CATAGTTCGTGGTGAAAGGAGC	59.33	50	4.7	GCAACAACAAGAGTAAACCTTTTTGC	60.67	38.46	3.68
BjuSSR000736	963	A03	A	T	1	12	3203828	3203839	12	1	139	TTGTTGTTGCATTATGTTGTTTGC	58.2	33.33	3.68	GTAGCTTCAACCTTGTGTGGC	59.73	52.38	5.01
BjuSSR000737	964	A03	A	A	1	18	3204630	3204647	18	1	183	AGCATCCCCATTAGTGAACCC	59.78	52.38	4.11	CCACCCCTTCTCAGTGAACC	59.96	60	3.62
BjuSSR000738	965	A03	A	T	1	12	3204769	3204780	12	1	110	CCGCGCTACAGTGATGAACC	61.42	60	3.62	GGGGGTTCACACACATTCCC	60.9	60	3.97
BjuSSR000739	966	A03	AG	GA	2	8	3206505	3206520	16	1	138	ACATTACCAGATTTAGAGTGAAACCC	59.12	38.46	4.11	TTTCTACCTCGGTGACTGGC	59.39	55	4.85
BjuSSR000740	967	A03	AAAT	AAAT	4	4	3206838	3206853	16	1	177	AGTGGGTTTTCATAGGAGCCC	59.71	52.38	5.19	AGCTCGACAACCTTTACCGG	60.04	55	5.28
BjuSSR000741	968	A03	A	A	1	12	3207355	3207366	12	1	112	AATTACAAGACCTCAAATTACAAGGC	58.4	34.62	4.35	GGAACAAACAAAAATGATAACTGAACC	58.45	33.33	3.62
BjuSSR000742	969	A03	A	A	1	13	3207917	3207929	13	1	115	CGCTTTTTCCTACGTGTCGG	59.56	55	4.79	TTCATAACCACCACCAACGG	58.1	50	4.44
BjuSSR000743	970	A03	AC	CA	2	8	3213840	3213855	16	1	142	AGAAACCAAATCTCAAGCGACC	59.19	45.45	4.79	GCTTATGTTTTGGACGCCGG	60.18	55	6.13
BjuSSR000744	971	A03	AAG	AGA	3	8	3215056	3215079	24	1	162	CTTTCTTACTTGGGGGTCGC	58.55	55	5.19	TGGGAAGAAGGACAGAGAGG	58.06	55	3.69
BjuSSR000745	972	A03	A	A	1	17	3225817	3225833	17	1	159	GCATCAGCATTAGTGAACCCC	59.32	52.38	4.95	ATCATTACTGTAGCGCGGGC	60.6	55	6.13
BjuSSR000746	973	A03	AAG	TCT	3	5	3259395	3259409	15	1	212	ACCAAAACGCAGAAGTTGGG	59.26	50	4.12	TGTTCATGGCTCTCGGATGC	60.46	55	3.91
BjuSSR000747	974	A03	A	T	1	12	3259829	3259840	12	1	206	GCTCGATTTTCAGATTCTCATCCG	60.08	45.83	4.18	TTTTGACGACGGAGACAGGG	59.97	55	4.45
BjuSSR000748	975	A03	A	A	1	21	3262359	3262379	21	1	160	ACTCTTTGACGACAATTTAACTTGC	58.8	36	4.01	ACGAAGTAATGGTGCATGTGG	58.92	47.62	4.17
BjuSSR000749	976	A03	A	T	1	12	3271967	3271978	12	1	100	TCTAGTGATCTTTTAACCTCCCCG	59.6	45.83	5.73	ACATCATCGAGGACTACGATAGG	59	47.83	2.57
BjuSSR000750	977	A03	A	A	1	12	3274183	3274194	12	1	116	TTTCTCTGGAAAGCCGATGC	58.55	50	3.91	TGGGACACAGCTAATTCTCTGG	59.76	50	3.86
BjuSSR000751	978	A03	ATC	AGT	3	6	3276064	3276081	18	1	210	TGGAACGTCTCGGGTTTTGG	60.53	55	3.28	GTTTCCTCCTCTAGACCGCG	59.9	60	6.46
BjuSSR000752	980	A03	ATC	TCA	3	7	3293286	3293306	21	1	188	AGTCTGGAATGTAACCGGGC	59.75	55	6.13	TGTGTACTTGAGATTATGTTTGAGGC	59.63	38.46	4.7
BjuSSR000753	981	A03	AGG	TCC	3	5	3293547	3293561	15	1	122	GACTGAGCTTGATGATGCGC	59.7	55	6.09	AAAATGGCAAATGTGTAGCTGG	58.07	40.91	4.85
BjuSSR000754	982	A03	AG	TC	2	7	3297313	3297326	14	1	102	GGTCTTGAGAAGGAGATATGCCC	60.24	52.17	5.36	TCACATCCTCCACACACTTCC	59.65	52.38	3.46
BjuSSR000755	983	A03	A	T	1	13	3301262	3301274	13	1	167	TCCGTTGGAAGATCCCTCCC	60.98	60	4.3	CAGTGAGTGCAGTCCTGTGG	60.6	60	4.17
BjuSSR000756	984	A03	A	A	1	12	3312099	3312110	12	1	107	GGGGAGTTCACACAGTTTTCG	59.4	52.38	3.46	CGCTACAGTGATGATCCGGG	60.32	60	5.73
BjuSSR000757	985	A03	A	T	1	22	3312230	3312251	22	1	149	CCCGGATCATCACTGTAGCG	60.32	60	4.26	CTTGGAAGGGGTTCACAAAGC	59.66	52.38	3.51
BjuSSR000758	986	A03	AAAG	AAGA	4	4	3327991	3328006	16	1	194	ACGAGGAGGAACAGATAGGC	58.6	55	3.93	TCACCGATGGATCCAAAGGC	60.11	55	4.35
BjuSSR000759	987	A03	A	A	1	13	3328216	3328228	13	1	152	AGGTAGCACATTTCAACGAGG	58.3	47.62	4.63	ACAAGCAAAAACTAAGCGTGC	58.54	42.86	5.34
BjuSSR000760	988	A03	A	T	1	22	3328765	3328786	22	1	214	CTGATCTCAGCGACCAAACG	59.01	55	3.6	GTGAGTTTGTATTAGGGTTAATGGC	58.21	40	4.4
BjuSSR000761	989	A03	AG	CT	2	35	3329022	3329091	70	1	140	TCCGATCTATTTCCGGCAGC	59.97	55	5.25	TCCATTATCCTCACACAAAACGC	59.56	43.48	4.84
BjuSSR000762	990	A03	AAG	GAA	3	5	3331959	3331973	15	1	129	AGAAGATAATGATTTTGTGCATTGGC	59.24	34.62	4.52	TGTCCACCATGACCATCACC	59.67	55	4.02
BjuSSR000763	991	A03	A	T	1	14	3339410	3339423	14	1	177	TGGAATCGTGCATCCTCAGG	59.82	55	3.86	AGCTTCGATGTCTATTTCCACG	58.55	45.45	4.94
BjuSSR000764	992	A03	A	T	1	35	3341369	3341403	35	1	137	AATGTGAGTAGCCTCCACGG	59.46	55	4.94	AACGTTTCCTTGGAAAGCCC	58.96	50	5.19
BjuSSR000765	994	A03	A	T	1	12	3352525	3352536	12	1	149	TCTTGTTCGAGGTGATTTGGC	58.85	47.62	4.52	TCTTTTCTGCAGAAAACACCCC	59.31	45.45	4.95
BjuSSR000766	995	A03	AG	AG	2	7	3358351	3358364	14	1	112	CGTACGGGTTCAAATCAGCG	59.63	55	5.18	AGTTTAAAGCCCAGTAAGCCC	58.2	47.62	5.19
BjuSSR000767	997	A03	A	A	1	28	3363161	3363188	28	1	119	TCTAGTCTGGACCACCTCGG	60.03	60	4.63	TAATGCCCACCGCGTAAAGG	60.75	55	3.11
BjuSSR000768	998	A03	AG	CT	2	7	3365787	3365800	14	1	147	TCTGTGAAGTAAGTTCTTTCTCTGC	59.01	40	4.26	AGACCAAGCGAAAGAGAGACG	60.07	52.38	4.18
BjuSSR000769	999	A03	A	T	1	14	3370241	3370254	14	1	123	GTCAGCACCGAACATCTTGC	59.83	55	4.01	CCATATGCCGGGGTAAGAGG	59.68	60	3.69
BjuSSR000770	1000	A03	AATT	ATTA	4	4	3374551	3374566	16	1	205	GTTCAACTTGTGTGTGCAAAGC	59.65	45.45	3.51	GTGTTGGTTTACACGGCTGG	59.69	55	4.85
BjuSSR000771	1001	A03	A	A	1	23	3386836	3386858	23	1	140	AGGGATAAATTCCGTCTCAATATCC	58.29	40	2.59	ACGAGAGATGCTAAACATTTTGC	58.03	39.13	3.68
BjuSSR000772	1002	A03	A	A	1	12	3387772	3387783	12	1	189	AGTTTTGGCCCGTTTGTTGG	59.82	50	3.77	ATCTAACATGGGTCGCGTGG	60.18	55	4.94
BjuSSR000773	1003	A03	A	T	1	12	3391423	3391434	12	1	133	GCAATTTGGATTAGATGGTCAGTGG	60.45	44	4	TGAGAAGTGTCGCCATCACC	60.04	55	4.02
BjuSSR000774	1004	A03	A	A	1	13	3395534	3395546	13	1	179	CTGGGAAAACCCGTAAAGAAGC	59.77	50	3.86	TCTGGAGTTGCAGCATAAAACC	59.18	45.45	3.27
BjuSSR000775	1005	A03	A	T	1	19	3401768	3401786	19	1	177	ACCACAAGTAACGAGCAATGG	58.85	47.62	3.16	ACTATGCTGGTGTTCAGGTAGC	60.09	50	3.58
BjuSSR000776	1006	A03	A	A	1	12	3410070	3410081	12	1	111	AGAAGCTGAGAACAATAAGGAGC	58.49	43.48	4.7	CGTGAAATCATGTCTTGGCTCC	59.9	50	4.7
BjuSSR000777	1007	A03	AAG	TCT	3	5	3421034	3421048	15	1	212	ACCAAAACGCAGAAGTTGGG	59.26	50	4.12	TGTTCATGGCTCTCGGATGC	60.46	55	3.91
BjuSSR000778	1008	A03	A	T	1	12	3421468	3421479	12	1	206	GCTCGATTTTCAGATTCTCATCCG	60.08	45.83	4.18	TTTTGACGACGGAGACAGGG	59.97	55	4.45
BjuSSR000779	1009	A03	A	A	1	21	3423998	3424018	21	1	160	ACTCTTTGACGACAATTTAACTTGC	58.8	36	4.01	ACGAAGTAATGGTGCATGTGG	58.92	47.62	4.17
BjuSSR000780	1011	A03	A	A	1	12	3443786	3443797	12	1	111	AGAAGCTGAGAACAATAAGGAGC	58.49	43.48	4.7	CGTGAAATCATGTCTTGGCTCC	59.9	50	4.7
BjuSSR000781	1012	A03	AATCAC	TCACAA	6	4	3446461	3446484	24	1	180	AAACACACATGGTTGCACGC	60.53	50	5.34	CTGTGGAAGACCTTGTTACGC	59.2	52.38	4.42
BjuSSR000782	1014	A03	AG	CT	2	7	3454208	3454221	14	1	157	CAAAACCATTCTGTTGAGTTTGGC	59.73	41.67	4.52	TAACCAATTCAGGCCTCCCG	59.75	55	5.14
BjuSSR000783	1015	A03	AAT	ATA	3	6	3460085	3460102	18	1	135	TCGGACAACAAAATTTCGTTGC	58.89	40.91	4.17	TGTCGTCACCACGTTGTCC	60.23	57.89	4.02
BjuSSR000784	1016	A03	AAC	AAC	3	5	3461549	3461563	15	1	133	CTCCAGACGATTGCTTCTGC	58.99	55	4.26	GCTATTGATTGGGTTTTGTTTCTTTGG	60.31	37.04	3.28
BjuSSR000785	1017	A03	ATC	GAT	3	5	3462210	3462224	15	1	114	GGAGGGAGGAGATCTCGAGG	60.25	65	4.63	TCCTTGAAGAAACGGATTCGC	58.93	47.62	4.7
BjuSSR000786	1018	A03	A	A	1	20	3464170	3464189	20	1	155	ATGATGCACCGCTACCAACC	60.75	55	3.77	TGCAGCCTATTCGCAGTAGC	60.53	55	3.58
BjuSSR000787	1019	A03	AT	AT	2	9	3464425	3464442	18	1	103	TGACTTCAGACAAGACATGAATAAAGC	60.1	37.04	3.51	AGTTGATCTGTAAGGCCTTAAGC	58.48	43.48	3.09
BjuSSR000788	1024	A03	A	A	1	13	3478559	3478571	13	1	180	CTGCTTGGTTTATCCCTCGC	58.98	55	5.03	TGCTTGGGTAACACTCCACC	59.89	55	4.61
BjuSSR000789	1025	A03	AAAG	TTCT	4	4	3486968	3486983	16	1	121	GTTCCATCCGTCAACGTTTCG	60.14	52.38	3.46	AGAATGAGAGAATAACCAGTCTATTCC	58.35	37.04	3.01
BjuSSR000790	1026	A03	AT	TA	2	8	3487638	3487653	16	1	112	GCTGCTCCCATTTATGAAAGAGC	60.24	47.83	4.09	CCACATGTGAGCATTAGCAAGC	60.48	50	4.01
BjuSSR000791	1029	A03	AG	AG	2	7	3496917	3496930	14	1	104	ATCTTCTTCCAGAAACAAACATGC	58.22	37.5	4.06	CGTTTGATTCACAACACACATACC	59.09	41.67	2.73
BjuSSR000792	1030	A03	AAAT	TAAA	4	4	3497642	3497657	16	1	164	AGGGTCGCTCTCTTCTGTCC	60.97	60	4.02	TATGAATCCCGTCGTCTCCG	59.05	55	4.63
BjuSSR000793	1031	A03	A	T	1	12	3502253	3502264	12	1	123	CGAAGAATGTTGGTTTCACATCC	58.52	43.48	3.51	CAAGACCAAAAAGTTATCACCATGC	59.37	40	4.06
BjuSSR000794	1032	A03	A	T	1	12	3503872	3503883	12	1	193	TGTTAGACATCGACCGATAGCC	59.71	50	3.93	ACAAAGGTTTGATGATCTTGCAGG	60.02	41.67	4.85
BjuSSR000795	1034	A03	AAAAG	TCTTT	5	4	3507130	3507149	20	1	168	AATTATCTCTTTCCTAATCAATGGTGC	58.15	33.33	5.01	CCATGGCCGGAATAATCTTACC	58.92	50	2.85
BjuSSR000796	1035	A03	AAG	GAA	3	5	3525206	3525220	15	1	127	GCTGTTCCGGACAAGAAAGC	59.76	55	3.51	TCACAACCTCGTCTTCTGCG	60.32	55	5.18
BjuSSR000797	1036	A03	AGG	GGA	3	5	3526918	3526932	15	1	110	GGAAAGGGAACGTTTTGGCG	60.32	55	5.69	TCACCGGAAACTCAAGCTCC	59.97	55	4.7
BjuSSR000798	1037	A03	A	T	1	16	3527615	3527630	16	1	182	ACCGGGAACATTCCTTAGGG	59.08	55	3.53	GCATCTGAACAATGAACAAGGC	58.75	45.45	4.35
BjuSSR000799	1038	A03	A	T	1	18	3531049	3531066	18	1	165	AGGCTGATGTCAAGAGGGC	59.39	57.89	5.19	GTAGACCAAAGCACGTCTGC	59.21	55	4.26
BjuSSR000800	1040	A03	A	T	1	12	3538346	3538357	12	1	171	CAACCTCCATTCGCTTCTTGG	59.53	52.38	3.61	TCACACTATTAGTTTTAGACGTCTAGG	58.33	37.04	3.02
BjuSSR000801	1042	A03	A	A	1	15	3542132	3542146	15	1	142	ACAGCTTATAAACCCATGTGGC	58.98	45.45	5.01	GCAAGGTTTGGTGAAGTGTCG	60.27	52.38	4.35
BjuSSR000802	1043	A03	AC	AC	2	8	3542259	3542274	16	1	100	CCATTTCAAAATCGACACTTCACC	59.08	41.67	4.02	GCTTTTTATAGAACGGTGCAAGC	59.15	43.48	4.01
BjuSSR000803	1044	A03	AAC	ACA	3	5	3542354	3542368	15	1	153	ACTCAAAACAAGCTTGCACCG	60.2	47.62	4.94	ACATCGTCTTCCTTGTTTGGC	59.12	47.62	4.52
BjuSSR000804	1045	A03	A	A	1	12	3542638	3542649	12	1	189	CCAAGAGACAATATCACCACCG	58.8	50	4.94	ATCCATCGCGACTTGTTCCC	60.46	55	3.97
BjuSSR000805	1046	A03	AG	TC	2	7	3545671	3545684	14	1	150	TGTTAATGCACCCCGAAATCG	59.26	47.62	3.34	CGCGACAAAAAGGGAAAATCG	59.02	47.62	3.34
BjuSSR000806	1047	A03	C	C	1	13	3545696	3545708	13	1	150	TGTTAATGCACCCCGAAATCG	59.26	47.62	3.34	CGCGACAAAAAGGGAAAATCG	59.02	47.62	3.34
BjuSSR000807	1050	A03	ATC	TCA	3	5	3565537	3565551	15	1	151	TCCCGGAGAGACAAATTCTAAAGG	60.08	45.83	3.11	CCCTTTCTCTCAGGTGGACC	59.38	60	4.46
BjuSSR000808	1053	A03	A	T	1	14	3571886	3571899	14	1	195	TCCTTTTGCCTTTGATCTCTTAGC	59.3	41.67	3.09	CCTGGATCCTTTCACCACCC	60.03	60	4.61
BjuSSR000809	1054	A03	AG	CT	2	17	3577802	3577835	34	1	112	TTCAAAGTCACTCGTCTGCG	58.51	50	5.18	AGAGCGGAAAAGGAGTGAGC	60.04	55	4.26
BjuSSR000810	1055	A03	AG	CT	2	9	3577871	3577888	18	1	131	TAGGCTCACTCCTTTTCCGC	59.75	55	5.54	AGTCGCGGTAGAGTGTTTCG	60.11	55	3.46
BjuSSR000811	1056	A03	ACCCG	GACCC	5	4	3587818	3587837	20	1	104	GAAGTGTTGGGAGCTTCACG	59.13	55	4.35	ATCGGGTCGAATCGGATTGG	59.97	55	3.16
BjuSSR000812	1057	A03	AG	CT	2	18	3589152	3589187	36	1	221	CTGGGAATTAAAGTTTCATCACATAGC	59.08	37.04	2.97	ACGGATGCATGCATGTAGGG	60.54	55	3.53
BjuSSR000813	1058	A03	AG	TC	2	16	3589203	3589234	32	1	104	TCTCTCTCTCTCTCTCTGCTCC	59.56	54.55	4.7	ACGGATGCATGCATGTAGGG	60.54	55	3.53
BjuSSR000814	1059	A03	A	A	1	19	3594903	3594921	19	1	136	GGGCCATAAGTTTGAACGCC	59.83	55	5.68	CCATTGCAGGGTATGGTGC	58.88	57.89	5.01
BjuSSR000815	1060	A03	AC	AC	2	7	3595330	3595343	14	1	133	CAACTTCCACAGACGAACGC	59.77	55	4.84	TGTGTGTTAAGAAACTCAACGAGC	59.97	41.67	5.03
BjuSSR000816	1061	A03	A	A	1	15	3595552	3595566	15	1	189	GTCGTGTCTGACCAAGGACC	60.32	60	4.46	ACCAAGGCCTTTAAGAGTAGGG	59.42	50	3.53
BjuSSR000817	1062	A03	AG	TC	2	9	3596018	3596035	18	1	141	ACATCGTCGCTGGAGAATCG	60.25	55	3.34	AATCTTCCGACCGAGTCACG	59.83	55	4.35
BjuSSR000818	1063	A03	ATC	TCA	3	5	3604714	3604728	15	1	107	TGCAGCCTCATCACCTTTGC	61.25	55	3.68	ACTCGGCTATGAAACTGGTCG	60.14	52.38	4.79
BjuSSR000819	1064	A03	AACCG	ACCGA	5	4	3611501	3611520	20	1	145	CGTGTAGGGCTGTTCAATATGG	59.13	50	2.74	CCAAACCATATCCAAATCCTACGG	59.48	45.83	4.02
BjuSSR000820	1065	A03	AG	AG	2	7	3613435	3613448	14	1	163	TCAATCATGTCTCTAAATGGCTGC	59.42	41.67	5.25	TGCTTTCGACATGCTTGACG	59.49	50	4.35
BjuSSR000821	1066	A03	ATC	TCA	3	5	3621386	3621400	15	1	107	TGCAGCCTCATCACCTTTGC	61.25	55	3.68	ACTCGGCTATGAAACTGGTCG	60.14	52.38	4.79
BjuSSR000822	1067	A03	AG	AG	2	7	3630095	3630108	14	1	163	TCAATCATGTCTCTAAATGGCTGC	59.42	41.67	5.25	TGCTTTCGACATGCTTGACG	59.49	50	4.35
BjuSSR000823	1068	A03	AG	CT	2	7	3633012	3633025	14	1	125	GGGGACGATGCTTTTTCACG	59.83	55	4.35	CGCAAGTTGCCAACGAGG	59.75	61.11	4.63
BjuSSR000824	1069	A03	A	T	1	14	3634360	3634373	14	1	165	CTGGCATCAAGAAACCGTGG	59.48	55	4.94	TGGACAAACAATTCATGGGCC	59.38	47.62	5.8
BjuSSR000825	1070	A03	A	A	1	13	3636618	3636630	13	1	207	CTCCATAACTCCATTGCCACC	58.7	52.38	4.61	TGACAATTTCCCCAGATGATCG	58.46	45.45	3.69
BjuSSR000826	1072	A03	AAAT	ATTT	4	4	3645665	3645680	16	1	163	GAGCTCTCTGTTAGTGGGGC	59.82	60	5.8	CGCTACCAATACCATTTGTGCC	60.22	50	5.01
BjuSSR000827	1073	A03	A	T	1	16	3656945	3656960	16	1	184	TGTGGAATCAAAGGTGGGGG	59.89	55	5.4	GAGAGGGAGATGCGATTTGC	58.78	55	3.68
BjuSSR000828	1074	A03	AAG	CTT	3	5	3658231	3658245	15	1	121	TCTCACTGAGGGACGATGGG	60.68	60	4	AGCTCAAGAATGCCGACTGG	60.39	55	4
BjuSSR000829	1075	A03	AG	TC	2	9	3663633	3663650	18	1	116	TTCCTCCAATCCCATTCGGC	60.11	55	5.54	GTGAGAGAGCACCATCACGG	60.46	60	4.94
BjuSSR000830	1079	A03	AAG	CTT	3	5	3676485	3676499	15	1	126	GGGAAACTACGCTTCTTGTGC	59.8	52.38	4.57	TCCATCATAAGCTCAGCGGC	60.25	55	6.53
BjuSSR000831	1080	A03	A	A	1	14	3677339	3677352	14	1	115	ACACACAGTTACAATCAGAGCC	58.6	45.45	4.7	TCACCTTCCTCAGATCACAGC	59.45	52.38	4.4
BjuSSR000832	1082	A03	A	T	1	12	3683959	3683970	12	1	158	CGCTAAAATAGTTTTGGTTGTCAGC	59.66	40	4.26	GACAGAGGACCGACAAGTGG	60.04	60	4
BjuSSR000833	1083	A03	A	A	1	12	3688567	3688578	12	1	158	GACAGAGGACCGACAAGTGG	60.04	60	4	CGCTAAAATAGTTTTGGTTGTCAGC	59.66	40	4.26
BjuSSR000834	1086	A03	A	T	1	12	3706341	3706352	12	1	129	ACTCTTGCTACCTTCCTTCTTCC	59.74	47.83	3.46	ACTCATAACTCAACATGTGAAATGGG	59.85	38.46	4
BjuSSR000835	1088	A03	ATC	TGA	3	5	3732139	3732153	15	1	136	AGAAGAGATTGGGGGTTCTGG	59.08	52.38	3.86	TCCACACACTTATCTTCTTCTTCC	58.21	41.67	3.46
BjuSSR000836	1089	A03	AGG	AGG	3	5	3735762	3735776	15	1	125	GACGAGGGTTACGATGAGGG	59.62	60	4.3	TCTACTGCCCACAATGGTGC	60.32	55	5.01
BjuSSR000837	1090	A03	AAG	GAA	3	5	3735922	3735936	15	1	135	TGGATTGGGGTTCGACATGG	60.03	55	3.66	TAAGGAAGCAGGGAGGGAGG	60.33	60	4.3
BjuSSR000838	1091	A03	AAACC	AAACC	5	4	3738015	3738034	20	1	160	CAGTTTCCGACTACCAAAAGGG	59.19	50	3.95	ACGTCTCTGAGGAAGTTACATGG	59.81	47.83	3.66
BjuSSR000839	1092	A03	AT	AT	2	7	3741882	3741895	14	1	196	AAGCAAATCCATACATTAACGAAGG	58.2	36	3.46	TGTTGCATCTAATGTAGCAGCC	59.05	45.45	4.85
BjuSSR000840	1093	A03	AT	TA	2	7	3741897	3741910	14	1	196	AAGCAAATCCATACATTAACGAAGG	58.2	36	3.46	TGTTGCATCTAATGTAGCAGCC	59.05	45.45	4.85
BjuSSR000841	1094	A03	AAG	TCT	3	5	3742464	3742478	15	1	142	TCTTCAGCCACCTTTGACCC	59.89	55	4.46	GAGGAACTGGTGACGAAGGG	60.04	60	3.95
BjuSSR000842	1096	A03	ATAC	TATG	4	5	3760122	3760141	20	1	109	TTCGTACGATGAACACGTGC	58.95	50	5.34	CACAGGCTCAACAGTCTCGG	60.67	60	4.63
BjuSSR000843	1099	A03	A	A	1	14	3773177	3773190	14	1	150	GTGTGCAGCTTTTCTGAGTGG	60	52.38	4	TCAACGCAGCAGTTAGTTCG	58.86	50	3.95
BjuSSR000844	1100	A03	AAG	AGA	3	5	3780876	3780890	15	1	155	CCGATGGGTGCTTTCATTCG	59.62	55	3.34	GTATCAGAGCATAGATCTCAATGACC	58.96	42.31	4.02
BjuSSR000845	1102	A03	A	A	1	13	3791785	3791797	13	1	175	GTGCATATGTACATGGAGGACC	58.6	50	4.46	AGAACCTGGATGCATTTCGC	58.9	50	4.7
BjuSSR000846	1104	A03	AC	GT	2	10	3795132	3795151	20	1	123	ATTGCGTTGGGTGAAGTTCC	59.04	50	3.62	AAATGAAAACCCGCGAAATCG	58.41	42.86	3.34
BjuSSR000847	1105	A03	AAG	TCT	3	6	3798211	3798228	18	1	204	CACCACTACGGCACCAGC	60.74	66.67	4.85	CGTACGCGGAGATTGAATTGG	59.74	52.38	3.16
BjuSSR000848	1106	A03	AG	CT	2	9	3798278	3798295	18	1	178	GCTAAAAACAAACAACAGAGCCC	59.2	43.48	5.19	AAGGGAGGAGAGAGACGTGG	60.32	60	4.94
BjuSSR000849	1107	A03	ACC	GGT	3	5	3799071	3799085	15	1	119	AGGCTGCTCCTTTCAGAACC	59.96	55	3.62	TTTCTCCCTCCCCAGGAACC	60.85	60	3.62
BjuSSR000850	1108	A03	A	T	1	12	3807261	3807272	12	1	108	CTCTGAAGTGGACTCGTCTCG	59.87	57.14	4.04	GCAGCCAACAACAGTTCACG	60.59	55	4.35
BjuSSR000851	1109	A03	AG	CT	2	7	3819604	3819617	14	1	189	TCATCGGACGGTCATGATCG	59.69	55	3.69	TGAGGCTTTGAGGGATTGGG	59.67	55	4.12
BjuSSR000852	1110	A03	AGG	CTC	3	5	3825135	3825149	15	1	152	TCGATCTCTCTCTCTCTTTTGCC	59.62	47.83	4.52	CAAACGTCAACGGAGGAAGC	59.77	55	3.86
BjuSSR000853	1111	A03	ACG	GCT	3	5	3825412	3825426	15	1	106	ATGTTTGATGAGTGTCGGGC	58.55	50	6.13	AGAGATGGTAAGTCTACGCACC	59.31	50	5.01
BjuSSR000854	1112	A03	A	T	1	15	3825544	3825558	15	1	152	GCAATGATTCAACTTTTGCTTGC	58.54	39.13	4.01	ACAAGGCCTATACCGTTTTCC	58	47.62	3.13
BjuSSR000855	1113	A03	A	T	1	13	4660300	4660312	13	1	134	TCCTGTCACACGGTGAATCC	59.68	55	3.01	CCCAGTCAGCACAAAGAAGG	58.76	55	3.46
BjuSSR000856	1115	A03	A	A	1	13	4665433	4665445	13	1	175	GTGCATATGTACATGGAGGACC	58.6	50	4.46	AGAACCTGGATGCATTTCGC	58.9	50	4.7
BjuSSR000857	1117	A03	AC	GT	2	10	4668777	4668796	20	1	123	ATTGCGTTGGGTGAAGTTCC	59.04	50	3.62	AAATGAAAACCCGCGAAATCG	58.41	42.86	3.34
BjuSSR000858	1118	A03	AAG	TCT	3	6	4671856	4671873	18	1	204	CACCACTACGGCACCAGC	60.74	66.67	4.85	CGTACGCGGAGATTGAATTGG	59.74	52.38	3.16
BjuSSR000859	1119	A03	AG	CT	2	9	4671923	4671940	18	1	178	GCTAAAAACAAACAACAGAGCCC	59.2	43.48	5.19	AAGGGAGGAGAGAGACGTGG	60.32	60	4.94
BjuSSR000860	1120	A03	ACC	GGT	3	5	4672716	4672730	15	1	119	AGGCTGCTCCTTTCAGAACC	59.96	55	3.62	TTTCTCCCTCCCCAGGAACC	60.85	60	3.62
BjuSSR000861	1121	A03	A	T	1	12	4681879	4681890	12	1	108	CTCTGAAGTGGACTCGTCTCG	59.87	57.14	4.04	GCAGCCAACAACAGTTCACG	60.59	55	4.35
BjuSSR000862	1123	A03	A	T	1	12	4707217	4707228	12	1	102	GGAAAGTTCCGTAATTATGCGC	58.39	45.45	6.09	ATCGAATGAAATAGTAATTTTGGGGG	58.05	34.62	5.4
BjuSSR000863	1127	A03	A	A	1	17	4720766	4720782	17	1	126	CAAAACGATCACATACGCATGG	58.65	45.45	3.66	ACGTAAATATGTAGTTCCCCAAAGC	59.41	40	3.51
BjuSSR000864	1128	A03	A	T	1	19	4726852	4726870	19	1	160	CTGGCTTTTACGATTGCGGG	59.9	55	6.13	GGGATATAGTTGCTGAGGATATCTCC	59.96	46.15	3.71
BjuSSR000865	1129	A03	A	A	1	15	4731004	4731018	15	1	117	TGTTCCTAAAGTGTTTACGAGATTGC	60.07	38.46	3.56	TGACGTTACGTTACTTGTGTGC	59.46	45.45	4.57
BjuSSR000866	1130	A03	AAG	TTC	3	5	4749342	4749356	15	1	145	ATAGAACCTCGCGAGATGCC	59.68	55	4.4	ACCAAGGGAAAGTCGAGTCG	59.68	55	4.18
BjuSSR000867	1131	A03	A	A	1	14	4753133	4753146	14	1	130	TTCCAATACTTGCTGCAGCC	58.82	50	4.85	GGATTACTCAGGTAAACCCAAATGC	60.16	44	3.56
BjuSSR000868	1132	A03	A	T	1	16	4756997	4757012	16	1	172	CGATCGATTCAGCTTTTGTTTCG	59.22	43.48	3.46	ACATGACGAACACTAGGCGC	60.74	55	6.53
BjuSSR000869	1134	A03	A	A	1	24	4765582	4765605	24	1	168	TTTTCGCCGTTTGTTTTGGG	58.36	45	4.12	CCTTCATCTTGACACGTGCG	59.56	55	5.34
BjuSSR000870	1135	A03	A	T	1	13	4766606	4766618	13	1	145	GTTGTAGGTTGCATGCCAGG	59.47	55	4.45	TCAAAGAGGATGGACAATTCCC	58.03	45.45	3.97
BjuSSR000871	1136	A03	AT	TA	2	9	4768738	4768755	18	1	127	ACTGTGTTACAAGCAGACACC	58.44	47.62	4.16	TGTCTCCTTTAGGCTCTCGC	59.18	55	5.03
BjuSSR000872	1137	A03	AAAG	TCTT	4	4	4772789	4772804	16	1	113	CTTCCTTTGCTGTTCTGTCCG	59.47	52.38	4.79	ACTTATGGTAGACTTCGTCGTAGG	59.43	45.83	3.18
BjuSSR000873	1139	A03	C	G	1	12	4785751	4785762	12	1	171	TCGCGAGTGAAGTAATCCGC	60.52	55	5.54	TCAACTCCAAGTTCCCTCGC	59.97	55	5.03
BjuSSR000874	1141	A03	A	T	1	13	4789284	4789296	13	1	106	GTGTGTATATTAGGCTTTGGGACC	59.18	45.83	4.46	GCAGTAGCGAGTATTGTAATCTTGG	59.82	44	3.61
BjuSSR000875	1145	A03	AC	TG	2	8	4802664	4802679	16	1	111	CGAAAATCAATCGCGGACCG	60.32	55	4.79	CGAAAATCAATCGCGGACCG	60.32	55	4.79
BjuSSR000876	1147	A03	AGG	GAG	3	5	4809374	4809388	15	1	122	TGGTGAGCCCACATCTTTCC	59.96	55	3.13	TTGCCATAGAATCCGACCCG	59.89	55	5.28
BjuSSR000877	1149	A03	A	T	1	17	4820883	4820899	17	1	180	AACACTATCAGACCCGTCCC	58.81	55	4.46	TTACGCACAACATCGAACGC	59.84	50	4.84
BjuSSR000878	1150	A03	AG	GA	2	8	4821653	4821668	16	1	100	ACCTGAGAAAGAAAGAGGTCGC	60.29	50	5.19	CTCTCTTCTTCCTCTCCTGCG	59.59	57.14	5.18
BjuSSR000879	1151	A03	ACCCG	CGACC	5	4	4833870	4833889	20	1	166	GAAACAACAGTTTGCGTGACG	59.16	47.62	4.35	GGGGACTGTGACTTTGGAGG	59.96	60	4.3
BjuSSR000880	1152	A03	A	T	1	19	4834130	4834148	19	1	199	CACTATCTCTTACGGTTGACAACG	59.44	45.83	4.1	TCTCGTCGTCGTCCATAACC	59.27	55	2.85
BjuSSR000881	1153	A03	A	T	1	16	4834339	4834354	16	1	188	ATGGTTCTACGTGTCAGGGG	59.1	55	4.79	CCAGAACCAAGCCCATCAGG	60.68	60	3.86
BjuSSR000882	1155	A03	AT	AT	2	8	4837377	4837392	16	1	168	AACACGGATGTAGGAAGCTTCC	60.35	50	3.46	GCTACTCTTCCTAAATCCTTCATAGC	59.13	42.31	2.97
BjuSSR000883	1158	A03	ATC	ATG	3	8	4851416	4851439	24	1	174	CACAACTCCGTCAAGCAAGG	59.41	55	3.61	CGCTTTTTGCTCCTGGATGG	59.83	55	3.51
BjuSSR000884	1159	A03	A	A	1	14	4854384	4854397	14	1	158	TGTTATTCATCAACTTGTTAATGGCC	58.68	34.62	5.36	AGAGAACTTTGATTCTTAGGAGAGC	58.36	40	4.09
BjuSSR000885	1161	A03	A	A	1	13	4855135	4855147	13	1	125	TCAGCTTCTCTGCGTACACC	59.76	55	4.16	CTTGTTGATACGTGTTTCCTTGC	58.78	43.48	4.01
BjuSSR000886	1162	A03	A	A	1	12	4855154	4855165	12	1	125	TCAGCTTCTCTGCGTACACC	59.76	55	4.16	CTTGTTGATACGTGTTTCCTTGC	58.78	43.48	4.01
BjuSSR000887	1163	A03	A	T	1	13	4859346	4859358	13	1	146	AGCAACTGGAAACGAATCAACG	60.03	45.45	4.1	TCACGTGGATTAGTGTTAGAGACC	59.84	45.83	3.85
BjuSSR000888	1164	A03	AAT	TAT	3	11	4860654	4860686	33	1	219	ATAATCATGATAAACGGTGAAGTGC	58.04	36	4.4	TTTGGTTTTCATATTAGTCGCACC	58.05	37.5	5.01
BjuSSR000889	1166	A03	A	A	1	18	4861523	4861540	18	1	199	GTGTGTGGTTTGAACGGAGG	59.34	55	4.3	ACAAAAGACTTATCCGTGCATAGC	59.67	41.67	2.97
BjuSSR000890	1167	A03	AAAC	TGTT	4	5	4866042	4866061	20	1	117	TTCCATTAAACACCATTTGCTTGC	59.25	37.5	4.01	ACCTGGCGTTTTCTTGGTCC	60.82	55	4.46
BjuSSR000891	1168	A03	AGG	CCT	3	5	4871876	4871890	15	1	143	AAAATCAAACTCGCGACGGC	60.11	50	5.68	GGTAGAAGGAGGGATTGCGG	59.89	60	5.69
BjuSSR000892	1169	A03	AGG	AGG	3	5	4878677	4878691	15	1	120	CGGGAGAATGTAAGTTTGGTGC	59.84	50	5.01	CCGGACGTAATGGGAATCCC	60.25	60	3.85
BjuSSR000893	1170	A03	AG	TC	2	9	4878757	4878774	18	1	145	GGGATTCCCATTACGTCCGG	60.25	60	5.14	TCTTTCTCACCCTGTGAAGTCC	59.63	50	3.85
BjuSSR000894	1171	A03	A	T	1	15	4880224	4880238	15	1	107	CAGAGAGAGACGAAAGCAGC	58.37	55	5.25	CAGAGATGACAGTATGAAGGAATCG	59.08	44	3.34
BjuSSR000895	1175	A03	C	G	1	24	4902069	4902092	24	1	107	AGATAAATGTTTTTAGGCAGGGGG	59.04	41.67	5.4	CGAAAAGTTAAAGATGAGATTAAGGGG	58.6	37.04	4.79
BjuSSR000896	1176	A03	AG	AG	2	7	4902347	4902360	14	1	100	TCGATTTGTTGATCTGCCGC	59.27	50	6.53	GAAGACTAAAAGCCGCAGCC	59.55	55	4.85
BjuSSR000897	1177	A03	AG	AG	2	8	4906514	4906529	16	1	136	AGCTACAAATCTCACGACCCC	59.79	52.38	4.95	ACAACCTTCCTATTTGCAGGG	58.19	47.62	4.45
BjuSSR000898	1178	A03	ACTC	GTGA	4	4	4908083	4908098	16	1	179	CACTGTCCCATTTGTTTCGAGG	59.77	50	4.63	TCACAGTGCATCGTGTGTCC	60.6	55	4.02
BjuSSR000899	1181	A03	A	A	1	13	4920471	4920483	13	1	133	AGTTTTCGCGTATAAACAAAGTGC	59.09	37.5	4.4	TCATGACCAAGGGTATGACCG	59.52	52.38	4.79
BjuSSR000900	1182	A03	AAAAT	AAATA	5	4	4941349	4941368	20	1	137	CTCAATTTCAGAAACACAAACTAAAGC	58.47	33.33	3.51	TAGCGGGTAAAGTCCAACCG	59.75	55	4.44
BjuSSR000901	1183	A03	A	A	1	20	4959139	4959158	20	1	173	GTGACATAGCAACGGTTCAGG	59.27	52.38	3.86	GGTAAGCTCTTCTCTCCTCTTCC	59.62	52.17	3.46
BjuSSR000902	1184	A03	A	A	1	12	4960944	4960955	12	1	117	GGACTGGGTTCGTCTGATGG	60.11	60	3.51	ATGAGACGCTCTAAACTTTCCC	58.14	45.45	3.97
BjuSSR000903	1186	A03	A	A	1	14	4967947	4967960	14	1	150	TTGGGGAGTGTTCTCATCCG	59.39	55	4.18	TCTGCAGGTATATAATTAAACCGACG	59.14	38.46	5.12
BjuSSR000904	1187	A03	AAG	TTC	3	5	4968920	4968934	15	1	139	TTGTCTGAACCGCTTGCTCG	61.22	55	5.03	GGTGTCTCGTCTAGTTCAGTTCG	60.67	52.17	3.95
BjuSSR000905	1188	A03	AT	AT	2	7	4970354	4970367	14	1	130	TGGGAGGTGGTTTCATATCATGG	60.12	47.83	3.66	TGGGAATCTCTGGAGGTACCC	60.34	57.14	3.69
BjuSSR000906	1190	A03	A	T	1	12	4979785	4979796	12	1	111	TGCGTAAGGGCTCATATTGGG	60.2	52.38	4.12	CAGTCTTCACGTTAAATCAAAGGC	58.85	41.67	4.35
BjuSSR000907	1192	A03	AT	TA	2	7	4996817	4996830	14	1	130	TGGGAATCTCTGGAGGTACCC	60.34	57.14	3.69	TGGGAGGTGGTTTCATATCATGG	60.12	47.83	3.66
BjuSSR000908	1193	A03	AAG	AGA	3	5	4998250	4998264	15	1	126	GTGTCTCGTCTAGTTCAGTTCG	58.52	50	3.95	CTTGCTCGGTGGTAAGAAAGC	59.54	52.38	3.51
BjuSSR000909	1194	A03	A	T	1	14	4999225	4999238	14	1	150	TCTGCAGGTATATAATTAAACCGACG	59.14	38.46	5.12	TTGGGGAGTGTTCTCATCCG	59.39	55	4.18
BjuSSR000910	1196	A03	A	T	1	12	5006230	5006241	12	1	117	ATGAGACGCTCTAAACTTTCCC	58.14	45.45	3.97	GGACTGGGTTCGTCTGATGG	60.11	60	3.51
BjuSSR000911	1197	A03	A	T	1	20	5008027	5008046	20	1	173	GGTAAGCTCTTCTCTCCTCTTCC	59.62	52.17	3.46	GTGACATAGCAACGGTTCAGG	59.27	52.38	3.86
BjuSSR000912	1198	A03	A	A	1	15	5018754	5018768	15	1	114	TGATGAGAAATTTCCTTTAAAATGCCC	59.18	33.33	5.36	TGACGTCAACCCACCAATGC	61.17	55	3.56
BjuSSR000913	1199	A03	ATC	ATC	3	5	5019244	5019258	15	1	181	GATGGATGCAGACGATGACG	58.86	55	4.35	CGAGACAATCCTGCAAGATTCG	59.72	50	3.34
BjuSSR000914	1200	A03	AT	AT	2	10	5023250	5023269	20	1	106	TCACAACATGGTTTGAGTTTCGG	59.93	43.48	4.3	ACTGTTAACAAGATAAGAAGACGTCG	59.42	38.46	5.12
BjuSSR000915	1201	A03	ACC	CCA	3	7	5037556	5037576	21	1	150	TCGCTATCCATCGTCTTCGC	60.04	55	4.7	ACTCTTCAGATTAGCGGCGG	59.9	55	6.13
BjuSSR000916	1202	A03	AAC	AAC	3	5	5038912	5038926	15	1	158	CTGACGATGTCACAGGAGGG	59.83	60	4.3	GTCTTCGGTTTGTTTGGACTGG	59.97	50	4
BjuSSR000917	1203	A03	ACC	GTG	3	5	5040511	5040525	15	1	134	TTGAAGTCCTTCTTGCTCTACG	58.09	45.45	3.51	TCACAAGAAGCTGCCATTGC	59.4	50	3.56
BjuSSR000918	1204	A03	A	A	1	18	5041742	5041759	18	1	150	ACAAAGATGAAAACATATCAAGCATCC	59.02	33.33	3.51	TGGTTTTGGTGCAGATTGGC	59.61	50	4.52
BjuSSR000919	1205	A03	AT	AT	2	10	5043543	5043562	20	1	201	CGGAAGAGATTAGCCCAAATCG	59.2	50	3.34	CGATCACGCGAAACATAGGC	59.77	55	3.93
BjuSSR000920	1206	A03	AAAG	TTCT	4	5	5046253	5046272	20	1	106	TTACCATCCGGGATCTTCTCC	58.67	52.38	3.71	CAACCAAGCAGGAAGACAAGC	60	52.38	4.01
BjuSSR000921	1207	A03	A	A	1	19	5056639	5056657	19	1	142	GTTTTGATCAGCACAAATCAAATGG	58.4	36	3.16	TGAAACAAAACTTAAACCAACAGTTCC	59.61	33.33	3.62
BjuSSR000922	1208	A03	AAAG	TTTC	4	5	5058757	5058776	20	1	202	TTCTGAGCCTTGTAGTATCCGG	59.31	50	5.14	CCTCCGTGCTCTGCTAAAGC	61.09	60	3.51
BjuSSR000923	1209	A03	A	A	1	14	5060000	5060013	14	1	122	GATCATTGCTAGTTTCCGAGGC	59.45	50	4.7	TGGTTTTCTTTGTCTTATTGCTGC	58.71	37.5	5.25
BjuSSR000924	1210	A03	ATC	AGT	3	5	5060665	5060679	15	1	157	GGGACAAGGTACCTCCAAGC	60.04	60	4.01	ACCCTCAACTTGGATTCGGC	60.32	55	5.54
BjuSSR000925	1211	A03	ATC	TCA	3	7	5061014	5061034	21	1	156	CGAATCATTGACGACGACCC	59.08	55	4.46	ATCCACAGTCGAGTCCCTCC	60.68	60	4.3
BjuSSR000926	1212	A03	A	A	1	12	5061402	5061413	12	1	179	CAGCATCCGAGTCCATCTAGG	59.73	57.14	3.02	GTCTGTCTCTCTTCTCCGCC	59.55	60	6.13
BjuSSR000927	1215	A03	A	A	1	16	5077809	5077824	16	1	162	TATCACCTCCGTGTGGGACC	60.97	60	4.46	GGATGGTGAGGATATCGTGGC	60.34	57.14	5.01
BjuSSR000928	1216	A03	ATC	TGA	3	9	5083598	5083624	27	1	121	CAGTGGGCTGGTCTTTTAACG	59.46	52.38	3.18	TCAACGCCTTCATCCTGTCC	60.04	55	4.02
BjuSSR000929	1217	A03	AAGC	CTTG	4	4	5085965	5085980	16	1	148	GGATGCAGCAAAACACTTGC	58.86	50	4.01	CAACCAAAATTGCTTTAGGGGC	58.93	45.45	5.8
BjuSSR000930	1218	A03	AAC	CAA	3	5	5088068	5088082	15	1	106	TCATCAAAACAGACAACATTATCAGC	58.69	34.62	4.26	ACCAGTGATCATCATGCTGC	58.32	50	5.25
BjuSSR000931	1219	A03	A	T	1	13	5088534	5088546	13	1	160	ACAATCCCCATGTGGAATTAGC	58.7	45.45	3.09	ATGTGAGTGTGAGTGGCTGG	59.96	55	4.85
BjuSSR000932	1221	A03	A	A	1	12	5095933	5095944	12	1	171	GTCCAACGTAATCGCCACG	59.29	57.89	4.94	TGCATGAAATCTGGTCACATGG	59.24	45.45	3.66
BjuSSR000933	1223	A03	AG	GA	2	8	5106104	5106119	16	1	177	AAACCATGTTAGCCTCCGCC	60.68	55	6.13	TGTCTGCTTCTTCTGTTTGTCC	58.79	45.45	4.02
BjuSSR000934	1224	A03	AG	AG	2	7	5106161	5106174	14	1	160	TTCAGCTGATGCCATGATCG	58.41	50	3.69	ACAGCTCTGTAACTTGTCTGC	58.24	47.62	4.26
BjuSSR000935	1226	A03	AG	GA	2	14	5120676	5120703	28	1	196	TTTTTGAATCGCGTGAGGGG	59.12	50	4.79	CGAATTGAACCGAACCGAGC	59.91	55	5.03
BjuSSR000936	1227	A03	AAG	CTT	3	6	5120985	5121002	18	1	148	TCCCCACCTTCTCTTCCTCC	60.25	60	4.3	TTGCTGCTCATCCACGATCG	60.81	55	3.69
BjuSSR000937	1228	A03	AAAAG	AGAAA	5	4	5136799	5136818	20	1	145	CCATATCGCATGTTAAAAACCAAATCC	60.04	37.04	3.01	AGTTGGGGGCATGTAAGACG	60.04	55	4.18
BjuSSR000938	1229	A03	A	A	1	12	5142766	5142777	12	1	165	AGTCCGTGAAGTCAAAGTTGG	58.44	47.62	3.77	AATGGTGGTCGTCCTTGTGG	60.25	55	4.17
BjuSSR000939	1232	A03	A	T	1	12	5147085	5147096	12	1	163	TTGCTCTACTTGCTCCACCG	60.04	55	4.94	AGCCTTGTGATTTGCCATTACG	59.84	45.45	3.18
BjuSSR000940	1233	A03	ACC	GGT	3	6	5172259	5172276	18	1	105	GGTCTCAGGTGGAAGTTCAGG	60	57.14	3.86	CACTTGTTACCGTTTCCGCC	59.76	55	6.13
BjuSSR000941	1234	A03	AAG	TCT	3	6	5179327	5179344	18	1	146	ATGGTGCGACCTTTCCTTCC	60.32	55	3.46	GTTGTTGAAGCACCTGAGCC	59.69	55	4.7
BjuSSR000942	1235	A03	AAG	TTC	3	6	5181232	5181249	18	1	172	TCTGGAATCGTGTTCCTCCC	59.1	55	4.3	GGCAAAAGCCCAGAAATCCC	59.75	55	3.85
BjuSSR000943	1236	A03	AAC	TTG	3	5	5187575	5187589	15	1	207	GAATGGCATCAGTGTGGTCG	59.27	55	4.79	AACACTCGCACCAATTTCGC	60.04	50	4.7
BjuSSR000944	1240	A03	A	T	1	13	5206591	5206603	13	1	137	ATTCAAACTTGTCATGTCAAAGGG	58.15	37.5	3.95	ACACTCCCTTTGTGCTATATGC	58.45	45.45	3.14
BjuSSR000945	1241	A03	AAAG	AAGA	4	4	5210039	5210054	16	1	141	CTATTCCCCCGGTGATATGGG	59.44	57.14	4	ACACACCCAACTCGTGTTCC	60.46	55	3.62
BjuSSR000946	1242	A03	AT	TA	2	8	5211294	5211309	16	1	210	CGACCACATTTCAGAACCCG	59.2	55	5.28	CCATATGTTCTTCTTGATTTTCTCTGG	58.6	37.04	3.86
BjuSSR000947	1243	A03	AG	CT	2	8	5215276	5215291	16	1	142	CCGTACGTGTTCTTCATCTCG	58.83	52.38	4.04	GATCTGAATCCTGGGCTCGG	59.97	60	4.63
BjuSSR000948	1244	A03	AT	TA	2	10	5217014	5217033	20	1	114	GCGGGGTCTAGTTTCTAGGC	59.9	60	3.93	ACCAGTCACTTACCATATGAGCG	60.18	47.83	5.03
BjuSSR000949	1245	A03	AG	CT	2	7	5219260	5219273	14	1	150	CAACGCCACCAAACTAAGTCC	59.73	52.38	3.85	GGACATGTTTTACGAGAAGAGAACC	59.88	44	3.62
BjuSSR000950	1247	A03	AAAG	AAGA	4	4	5228220	5228235	16	1	141	CTATTCCCCCGGTGATATGGG	59.44	57.14	4	ACACACCCAACTCGTGTTCC	60.46	55	3.62
BjuSSR000951	1248	A03	AT	TA	2	8	5229475	5229490	16	1	210	CGACCACATTTCAGAACCCG	59.2	55	5.28	CCATATGTTCTTCTTGATTTTCTCTGG	58.6	37.04	3.86
BjuSSR000952	1249	A03	AG	CT	2	8	5233457	5233472	16	1	142	CCGTACGTGTTCTTCATCTCG	58.83	52.38	4.04	GATCTGAATCCTGGGCTCGG	59.97	60	4.63
BjuSSR000953	1250	A03	AT	TA	2	10	5235195	5235214	20	1	114	GCGGGGTCTAGTTTCTAGGC	59.9	60	3.93	ACCAGTCACTTACCATATGAGCG	60.18	47.83	5.03
BjuSSR000954	1251	A03	AG	CT	2	7	5237441	5237454	14	1	189	CAACGCCACCAAACTAAGTCC	59.73	52.38	3.85	GAACTTCGAGAGCAAGTCTAAGG	58.83	47.83	2.69
BjuSSR000955	1253	A03	A	A	1	14	5251588	5251601	14	1	136	AAATGTGAGGCCCATGACCC	60.32	55	4.46	AGACAAGATCTGGTCGGTGG	59.1	55	4.61
BjuSSR000956	1255	A03	AATC	ATCA	4	4	5268892	5268907	16	1	154	ACATAGGCTCACACCTGAACC	59.72	52.38	3.62	AGCAAGTCTCCAGGTGATTCC	59.72	52.38	3.01
BjuSSR000957	1256	A03	A	A	1	15	5285713	5285727	15	1	159	ACCTACGAGCATAATCTCCTAAACC	59.99	44	3.27	GAAACTTTAGGGAAGCCTCTACG	58.82	47.83	3.51
BjuSSR000958	1257	A03	AAG	TCT	3	5	5286304	5286318	15	1	111	CACCATTCCCTTCCATTGCC	59.17	55	4.52	AGAATAGACTTCGCGTGGGC	60.18	55	5.36
BjuSSR000959	1258	A03	AAG	TCT	3	6	5286753	5286770	18	1	100	ATCGGTTCCTCTTCGTAGTCG	59.33	52.38	4.18	TGAAAATCACGGCGAAAACCC	60	47.62	4.11
BjuSSR000960	1262	A03	AT	AT	2	7	5307563	5307576	14	1	174	TCCCTGGACTCTTTGCATCC	59.38	55	3.51	AGATCCATGTGAATCGAGAACG	58.29	45.45	3.95
BjuSSR000961	1264	A03	AAG	TTC	3	5	5356204	5356218	15	1	144	AATCTTTTCTTTACCCTTTACATCTGC	58.48	33.33	4.26	TGGGCTAAAAAGGGGAAGGC	60.25	55	4.35
BjuSSR000962	1265	A03	AGG	GGA	3	5	5357175	5357189	15	1	189	TCGAGAGATGTGTCCTGGGG	60.68	60	4.96	TCGTGCCTTTCAGACAAAGC	59.06	50	3.51
BjuSSR000963	1266	A03	A	T	1	15	5357234	5357248	15	1	116	CTGGGGAAAGGAATGGGAGG	59.74	60	4.3	TCGTGCCTTTCAGACAAAGC	59.06	50	3.51
BjuSSR000964	1267	A03	A	T	1	13	5381148	5381160	13	1	176	TCTCTCTCTCCTCCAGCAGC	60.4	60	5.25	CCTAAGCCTCAGTGGACCCC	61.63	65	4.95
BjuSSR000965	1268	A03	AG	TC	2	8	5384015	5384030	16	1	145	AAAGAGGACCAAACCCAAACC	58.61	47.62	3.27	TGGATTCATCTCCTGCTCGC	59.89	55	5.03
BjuSSR000966	1269	A03	CCG	GCG	3	6	5384438	5384455	18	1	124	TCAAACAGCTCCATCACCGC	60.96	55	5.68	ATTTAGGAGTCGCTTCGCCG	60.53	55	6.46
BjuSSR000967	1273	A03	AT	TA	2	7	5391566	5391579	14	1	163	CGTGGGTTTGTCCTGAAAAGC	60.27	52.38	3.51	GCTACTACTTCTCACTCGCTGC	60.79	54.55	5.25
BjuSSR000968	1274	A03	AG	TC	2	8	5393833	5393848	16	1	145	AAAGAGGACCAAACCCAAACC	58.61	47.62	3.27	TGGATTCATCTCCTGCTCGC	59.89	55	5.03
BjuSSR000969	1275	A03	CCG	GCG	3	6	5394256	5394273	18	1	124	TCAAACAGCTCCATCACCGC	60.96	55	5.68	ATTTAGGAGTCGCTTCGCCG	60.53	55	6.46
BjuSSR000970	1276	A03	AT	TA	2	7	5400590	5400603	14	1	163	CGTGGGTTTGTCCTGAAAAGC	60.27	52.38	3.51	GCTACTACTTCTCACTCGCTGC	60.79	54.55	5.25
BjuSSR000971	1277	A03	A	A	1	12	5405143	5405154	12	1	160	TGCAAGCGTATTTTCTGGACC	59.19	47.62	4.46	CCTCATCACACCACTTCAGC	58.55	55	4.26
BjuSSR000972	1278	A03	C	G	1	16	5405761	5405776	16	1	105	TCTTCTCTCTCGTTAACCACCG	59.51	50	4.94	GGGAAAGGAATATGATTCAGCCC	59.17	47.83	5.19
BjuSSR000973	1282	A03	AC	AC	2	8	5416908	5416923	16	1	189	AGTCCAGAGTCCAAACCAACC	59.86	52.38	3.77	TGTATGTACTGTACTGGCTTCGG	59.87	47.83	4.3
BjuSSR000974	1285	A03	A	A	1	12	5422242	5422253	12	1	166	ACGTCGTAGGAAATCCTCGG	59.26	55	4.63	CCGAACTGGGAGCTGTTTCC	60.96	60	3.13
BjuSSR000975	1286	A03	AT	AT	2	10	5424881	5424900	20	1	124	ACGTAGTTAAAATAAGACGAGTGCC	59.43	40	5.01	TTTGTGGTATGGTTGGAAAAACG	58.32	39.13	3.6
BjuSSR000976	1287	A03	A	A	1	15	5426751	5426765	15	1	195	CGTTGCCAGCAGTTATGAAGG	59.87	52.38	3.46	AGTACGTCCATCTGATTGGCC	59.86	52.38	5.36
BjuSSR000977	1288	A03	ACCC	ACCC	4	4	5432818	5432833	16	1	102	TAACGACCCGACCCGATCC	61.12	63.16	3.36	ACACATGACTCTCTCTTTTTATTGCG	60.13	38.46	4.85
BjuSSR000978	1289	A03	A	A	1	17	5436037	5436053	17	1	154	TGGATAACTTGTAATTAAACACACACG	58.72	33.33	4.49	GATAAACGTGGCAAGCCCC	59.19	57.89	5.8
BjuSSR000979	1290	A03	AT	TA	2	7	5451554	5451567	14	1	146	CATTGTGTTCGCTTCTCCACG	60.14	52.38	4.94	GCTCTTGGACACTATTTTGGCG	60.16	50	5.69
BjuSSR000980	1291	A03	AT	AT	2	9	5453207	5453224	18	1	178	TGCTTGGAGTCTGTAATCATAGC	58.3	43.48	2.97	TTGGTATGGTTAACGTACGATGG	58.57	43.48	3.51
BjuSSR000981	1294	A03	A	A	1	13	5461633	5461645	13	1	115	TCTGACCAAGGGTAGAGCCG	60.97	60	5.52	GCATGCGCTTTACATCTATTAAACG	59.66	40	3.6
BjuSSR000982	1295	A03	AG	GA	2	8	5466934	5466949	16	1	163	TGCCTCATAGTTCAGGTCCC	58.8	55	4.46	TGGTCACAGGAAACCTCACG	59.89	55	4.35
BjuSSR000983	1296	A03	A	A	1	16	5468538	5468553	16	1	128	ACGCCACTACCATTCCAACC	60.32	55	3.77	CCGTAAGCAAAGCTTCCACC	59.48	55	4.61
BjuSSR000984	1297	A03	AGG	GAG	3	5	5468684	5468698	15	1	106	GCTTGAACTCTTGCATACAGCC	60.16	50	4.85	TGGGAATCAGCTATGACGACC	59.59	52.38	4.79
BjuSSR000985	1298	A03	ATC	GAT	3	6	5469208	5469225	18	1	203	AGGAAGCTCAGATTCGGAGG	58.88	55	4.3	CGTCGGCTCTTTGTTTCTCG	59.56	55	4.04
BjuSSR000986	1299	A03	ACG	CGT	3	5	5477227	5477241	15	1	161	TAAAGATGCGGCGAGTCTCC	59.9	55	3.71	ACTGATCAACTCCATGGCGG	60.11	55	6.13
BjuSSR000987	1300	A03	A	A	1	22	5482435	5482456	22	1	177	CCTTGGTAGCTTAAACCTCAGC	58.99	50	4.26	CAATGGCTGTTGCTGATCTCG	59.94	52.38	4.04
BjuSSR000988	1301	A03	ACG	CAG	3	5	5484702	5484716	15	1	140	TAGCCGTTTCCCCAAGAACG	60.32	55	3.95	TCTGACGGTTGATCGTGAGC	60.11	55	4.26
BjuSSR000989	1302	A03	ACG	CAG	3	5	5492359	5492373	15	1	142	TAGCCGTTTCCCCAAGAACG	60.32	55	3.95	CATCTGACGGTTGATCGCG	59.08	57.89	5.87
BjuSSR000990	1304	A03	A	A	1	20	5500220	5500239	20	1	147	TTTCCTCGTGTCCCAATTATATGG	58.63	41.67	2.74	TGATCAGACATGAACTCACAGGG	60.06	47.83	4.45
BjuSSR000991	1305	A03	A	A	1	12	5504160	5504171	12	1	142	TCCACCCTCCTTGCTTAAGC	59.67	55	3.09	GAGTTATGCTCGTCCTGCCC	60.53	60	5.36
BjuSSR000992	1306	A03	A	A	1	18	5513130	5513147	18	1	199	GTGTGTGGTTTGAACGGAGG	59.34	55	4.3	ACAAAAGACTTATCCGTGCATAGC	59.67	41.67	2.97
BjuSSR000993	1307	A03	ACG	CAG	3	5	5517532	5517546	15	1	140	TAGCCGTTTCCCCAAGAACG	60.32	55	3.95	TCTGACGGTTGATCGTGAGC	60.11	55	4.26
BjuSSR000994	1308	A03	AACCG	CGGTT	5	4	5518956	5518975	20	1	136	AAAGATGAGAGTCGGTCGGG	59.18	55	5.14	CCAATCTTCGGTTTACACTTCGG	59.88	47.83	4.3
BjuSSR000995	1309	A03	A	T	1	12	5519532	5519543	12	1	101	ACAACTAGACTTGTGTTCCTTAACC	58.95	40	2.85	AATGGAGAGTCGAACTGCCC	59.75	55	5.36
BjuSSR000996	1315	A03	AG	AG	2	7	5540827	5540840	14	1	168	TCTCTTCGTCGCTGTTTCCC	60.04	55	3.97	AGAAGCTGCGAGAAACTCCC	60.04	55	4.3
BjuSSR000997	1316	A03	A	A	1	17	5543002	5543018	17	1	167	ACCTCGTCTTGATACGGATATGC	60.06	47.83	3.14	GTTGCAGTTGGTGTCGTAGC	59.77	55	3.58
BjuSSR000998	1318	A03	A	A	1	14	5548714	5548727	14	1	151	GTAAGGGGTCCACAGAGTCG	59.47	60	4.18	CGAGAAGAAGTCATCGCCCG	60.87	60	6.13
BjuSSR000999	1319	A03	A	A	1	15	5557128	5557142	15	1	139	CTGGTTTGGCTTTCTGGACC	59.04	55	4.46	GCCCTCTCCTTCACATAACCG	60.47	57.14	4.44
BjuSSR001000	1320	A03	A	A	1	12	5560749	5560760	12	1	173	TGCTCTCAATCTCTCCAAACTCC	60.06	47.83	3.85	TTGACTCTGGTTTTGCTAGGC	58.5	47.62	3.93
BjuSSR001001	1321	A03	A	A	1	12	5562507	5562518	12	1	133	TCGTCTGCAAGTACAGTGGG	59.68	55	4.61	AGAGAGCGGTAGAACATTTGC	58.38	47.62	3.68
BjuSSR001002	1322	A03	A	T	1	16	5565614	5565629	16	1	102	GTAAGGCTCATGAAGTTTCCCC	58.98	50	4.81	GCTGAAAAGCATGAAACTGCC	58.94	47.62	4.85
BjuSSR001003	1323	A03	A	A	1	16	5572653	5572668	16	1	201	GCAGTGCTCGGATACAAACC	59.27	55	3.27	GGTCAGTGCCAAAAACGACC	59.97	55	4.79
BjuSSR001004	1324	A03	AGG	CTC	3	5	5588681	5588695	15	1	187	GGGAAGGACACAGAAGCAGG	60.32	60	4.85	GACTGAAGAGAACCCTCCCC	59.09	60	4.81
BjuSSR001005	1325	A03	AGCC	AGCC	4	4	5590513	5590528	16	1	163	TGTGCACTTTTCCTGAGTTCC	58.7	47.62	3.62	TTGTTGTGCTGTTTCCTGCG	59.9	50	5.18
BjuSSR001006	1326	A03	AAT	TTA	3	5	5591712	5591726	15	1	147	GTGATTTCCGACATATCCATGGG	59.25	47.83	4	ATGGAAGAAACTATTGAACCATAAACC	58.25	33.33	3.27
BjuSSR001007	1327	A03	ACGGAG	TGCCTC	6	4	5592357	5592380	24	1	107	TCTTTCTCTTGGAACCGGCG	60.32	55	6.46	CTCAGGTTCAAGAAAGGCAGC	59.46	52.38	5.25
BjuSSR001008	1328	A03	AAG	TCT	3	5	5593637	5593651	15	1	145	AAAATTAATTCCCCGCAACACG	58.42	40.91	4.49	TTGCCATTGTGAGGGAAGC	58.34	52.63	3.86
BjuSSR001009	1329	A03	A	A	1	16	5595694	5595709	16	1	140	AGAAGCACTTGATGTAACACAGG	58.93	43.48	4	TGCTATATTTGACGCCTTGGG	58.43	47.62	4.12
BjuSSR001010	1330	A03	A	A	1	14	5602327	5602340	14	1	161	AGAACTAAGGCAGTGAAGGGG	59.37	52.38	4.79	GACGTTTTTGGGAGTGTCAGC	60	52.38	4.26
BjuSSR001011	1331	A03	ACTC	GTGA	4	5	5602856	5602875	20	1	135	TGCATTGATGTCATATGCTTTGG	58.06	39.13	3.28	GGAGTTGAAGAAGTCACACATGG	59.5	47.83	3.66
BjuSSR001012	1332	A03	AG	CT	2	7	5607129	5607142	14	1	138	ATTGACACAAATACCCCTCCG	58	47.62	4.63	GGTGGTGATGATGATAATGTAGACG	59.36	44	4.18
BjuSSR001013	1333	A03	AT	AT	2	9	5615509	5615526	18	1	147	AGAGGCTTTACAATCACTATCTCG	58.16	41.67	4.04	TGGTTTCGTTTGCAACACTAGG	59.64	45.45	3.02
BjuSSR001014	1334	A03	AT	TA	2	7	5620381	5620394	14	1	127	GGACAAGATTGGTTACATGTTACACC	60.35	42.31	4.16	TGTACATGTACAAGAGTAGACATGC	58.67	40	4.06
BjuSSR001015	1335	A03	A	A	1	12	5627785	5627796	12	1	135	GACTCAGTTAGCAACAAAGGGC	59.77	50	5.19	ACGGGCAGCTAAATGATTGC	59.26	50	3.56
BjuSSR001016	1336	A03	A	T	1	12	5630664	5630675	12	1	106	CACAAAATGCTTCTTCTCCGC	58.41	47.62	5.54	AGAAAAACGTTTTGTCTCTTGTAAAGC	59.73	33.33	3.51
BjuSSR001017	1337	A03	AAG	GAA	3	5	5632822	5632836	15	1	133	CTAGCTGAAGCCCCAACTCC	60.11	60	3.85	GAGGATCTCGTCGCATCCG	60.08	63.16	4.18
BjuSSR001018	1339	A03	C	G	1	20	5634914	5634933	20	1	113	AGAGTTGAAAGATTGTCAGAGGG	58.1	43.48	4.3	CGTAAGCACAAAGGAAGCTCC	59.54	52.38	4.7
BjuSSR001019	1340	A03	A	T	1	12	5638820	5638831	12	1	187	GTTTAGATATTGAGTCTCTCCGCG	59.09	45.83	6.46	TTGAAAGCTTGACATGATTTCAGG	58.22	37.5	3.86
BjuSSR001020	1341	A03	A	A	1	12	5641861	5641872	12	1	135	GACTCAGTTAGCAACAAAGGGC	59.77	50	5.19	ACGGGCAGCTAAATGATTGC	59.26	50	3.56
BjuSSR001021	1342	A03	A	T	1	12	5644740	5644751	12	1	106	CACAAAATGCTTCTTCTCCGC	58.41	47.62	5.54	AGAAAAACGTTTTGTCTCTTGTAAAGC	59.73	33.33	3.51
BjuSSR001022	1343	A03	AAG	GAA	3	5	5646898	5646912	15	1	133	CTAGCTGAAGCCCCAACTCC	60.11	60	3.85	GAGGATCTCGTCGCATCCG	60.08	63.16	4.18
BjuSSR001023	1345	A03	AT	TA	2	9	5651226	5651243	18	1	150	AAAAACAAAAAGTAAAAGTGACAGCC	58.2	30.77	4.85	CCACTCTAACTTTTAACGTGAGAGC	59.88	44	4.09
BjuSSR001024	1346	A03	A	T	1	12	5652905	5652916	12	1	187	GTTTAGATATTGAGTCTCTCCGCG	59.09	45.83	6.46	TTGAAAGCTTGACATGATTTCAGG	58.22	37.5	3.86
BjuSSR001025	1347	A03	A	A	1	13	5656262	5656274	13	1	141	TCTCCGGCGAGTAGAGATCC	60.25	60	3.36	TCCCTCGTTTTCTTCCACCG	59.97	55	4.94
BjuSSR001026	1348	A03	AT	AT	2	12	5658656	5658679	24	1	220	TGTTTCTTAATTGACCACACAAAGG	58.43	36	3.11	CGAAGTCCTTCTCCTCGTGG	59.83	60	4.94
BjuSSR001027	1349	A03	ACC	CCA	3	5	5658793	5658807	15	1	103	CTTGGAGGACTTCGGCTACG	60.18	60	3.51	ACTTTGCATGTGAATGCCGC	60.39	50	6.53
BjuSSR001028	1350	A03	ACC	GTG	3	5	5662038	5662052	15	1	103	ACTTTGCATGTGAATGCCGC	60.39	50	6.53	CTTGGAGGACTTCGGCTACG	60.18	60	3.51
BjuSSR001029	1351	A03	AT	AT	2	12	5662167	5662190	24	1	220	CGAAGTCCTTCTCCTCGTGG	59.83	60	4.94	TGTTTCTTAATTGACCACACAAAGG	58.43	36	3.11
BjuSSR001030	1352	A03	A	T	1	13	5664572	5664584	13	1	141	TCCCTCGTTTTCTTCCACCG	59.97	55	4.94	TCTCCGGCGAGTAGAGATCC	60.25	60	3.36
BjuSSR001031	1353	A03	AG	CT	2	7	5667942	5667955	14	1	175	GGCTTCGATCAGAGGTAGGC	59.97	60	3.93	CTGTTCCAGTTCGGTCCAGC	60.95	60	4.85
BjuSSR001032	1355	A03	AC	AC	2	7	5677797	5677810	14	1	151	GTTTGGTGTTTTCCCCGTCG	59.97	55	5.12	TTGGATGATGGTTCTTTATTCTTGC	58.13	36	4.01
BjuSSR001033	1358	A03	A	A	1	30	5681325	5681354	30	1	132	CCCTAAGGGCATCCACAACC	60.4	60	3.77	TGGAAACCTGCGATTGGTCC	60.61	55	4.46
BjuSSR001034	1359	A03	A	T	1	12	5686390	5686401	12	1	124	CGTGCAAAATGGTCCCATGG	60.11	55	3.66	ACCATTTGTAAAAGCCAATTGTTTCG	60.02	34.62	3.46
BjuSSR001035	1360	A03	AG	AG	2	9	5689250	5689267	18	1	120	ACGTGCGTACTACTGCAAGC	61.01	55	4.01	TATCAAAGGCCTTGGCCTCG	60.11	55	4.63
BjuSSR001036	1361	A03	AG	AG	2	19	5690042	5690079	38	1	114	CTGTTACTTCTTCTGGAACCACC	58.93	47.83	4.61	GCTGGAAAACCACGAAGCG	60.08	57.89	4.68
BjuSSR001037	1362	A03	AC	TG	2	7	5699063	5699076	14	1	176	GTGAAATGAGAAAAGTTCTACGCG	58.93	41.67	6.01	CGTTCAATTGGCGTACGTGG	60.18	55	4.94
BjuSSR001038	1364	A03	A	T	1	12	5703805	5703816	12	1	177	AGAGATGCTTTAAGTAGGGCCG	59.9	50	6.13	AAGAAGATTGGAGGTGCGGC	60.68	55	6.53
BjuSSR001039	1368	A03	A	A	1	13	5718654	5718666	13	1	178	TCACTAAGCTTCTTTGCTAGATCCC	60.4	44	3.85	GGCAACAGAGGAGCTCAAGC	61.3	60	4.01
BjuSSR001040	1369	A03	C	G	1	14	5719347	5719360	14	1	100	AGCGTAACTGGGACAAGACG	60.04	55	4.18	AATCCCATCCACCACAAGAGC	60.34	52.38	4.09
BjuSSR001041	1370	A03	A	A	1	15	5719411	5719425	15	1	132	AAGCTCTTGTGGTGGATGGG	59.96	55	4	CATCTGCCACAAAGCACACG	60.39	55	4.49
BjuSSR001042	1372	A03	A	T	1	12	5730140	5730151	12	1	120	CCTCCACAACCTCTTCCACG	60.32	60	4.94	ATCTTAGAGTAGTTAAGAATGCCTCG	58.35	38.46	4.63
BjuSSR001043	1373	A03	AC	AC	2	7	5732642	5732655	14	1	101	TCAATAGAAACCTGCTTGTTCCC	58.92	43.48	3.97	AGTTTCTCTCTTTAAGCCTTTTCAGC	60.02	38.46	4.26
BjuSSR001044	1374	A03	AC	CA	2	12	5736846	5736869	24	1	178	TCAAGTAGAGAGAGATGACCTGC	59.05	47.83	4.85	TGGGAACATTCATCACCATGC	58.9	47.62	4.06
BjuSSR001045	1375	A03	A	A	1	14	5750405	5750418	14	1	108	TCCTTCTTGCCTTTTGTATTGGC	59.74	43.48	4.52	TGGTAGAAATACAGTTAGGTGTATGGG	60.15	40.74	4
BjuSSR001046	1376	A03	ATC	ATC	3	5	5764984	5764998	15	1	107	GCATCAAACTGATTCCGAATTCG	58.97	43.48	3.34	GTGGTGTGAATTGGTTGTACCC	59.7	50	3.69
BjuSSR001047	1377	A03	A	T	1	14	5767715	5767728	14	1	108	ACAGAAACAGATCACTTGAAAGCC	59.72	41.67	4.35	GAGTCGAGCACAAACCAACG	59.77	55	4.1
BjuSSR001048	1378	A03	AT	AT	2	17	5771492	5771525	34	1	194	CGGATCAGGAGTGACTACGG	59.34	60	4.02	CCTGTCCAAGTACATCTCAAGC	58.73	50	4.01
BjuSSR001049	1380	A03	A	T	1	12	5789986	5789997	12	1	143	CCGACAAACTGTTATAGACCGG	58.82	50	5.28	TCTCACTTGTATTCACTGGTGC	58.34	45.45	5.01
BjuSSR001050	1381	A03	A	A	1	14	5794339	5794352	14	1	145	TGATTCCTCTGCCGTATTAGTGG	59.93	47.83	4	TGGTTATTTCGGGAAAGGTGG	58.2	47.62	4.61
BjuSSR001051	1382	A03	AAAAAT	TATTTT	6	4	5795371	5795394	24	1	222	CAGATTGACGACGACGGAGG	60.52	60	4.3	ATTCTGGAGAGACACGTCGC	59.83	55	5.19
BjuSSR001052	1383	A03	AG	TC	2	25	5795700	5795749	50	1	171	GTGCAGTTGAGAGCCATTCG	59.55	55	3.34	TGAGGTTTTGATTTCACTTTTGAGC	58.96	36	4.26
BjuSSR001053	1384	A03	A	A	1	12	5804883	5804894	12	1	192	CAAGCGGCCATACAGATCCC	60.89	60	3.85	GTTGGGATTCGGAAACTCTTCC	59.25	50	3.46
BjuSSR001054	1386	A03	AGG	CTC	3	5	5805088	5805102	15	1	102	TGCAATTCCTCTCCTCTCCG	59.17	55	4.63	GGCGGAGGAGATGATGATGG	60.04	60	3.51
BjuSSR001055	1388	A03	A	T	1	14	5812515	5812528	14	1	154	TGTTTTGAACTGTTCGCGGG	59.62	50	6.13	TCAGATTCTAAGACCATCTTTATCCC	58.03	38.46	3.85
BjuSSR001056	1389	A03	A	T	1	13	5819893	5819905	13	1	171	CTTCAAGCAAAAGAAAGTCGCC	58.95	45.45	5.54	AGGCGGTTACCAAGTTCACG	60.6	55	4.35
BjuSSR001057	1390	A03	A	A	1	12	5821240	5821251	12	1	143	GGACAAAAGTCACTGTGATGATCC	59.85	45.83	3.36	ATGAGTACATGCTGGGATACCC	59.36	50	3.69
BjuSSR001058	1391	A03	A	T	1	13	5824619	5824631	13	1	130	TGGCGGTTCTCTTTTTGACC	58.69	50	4.02	GTGTTTGTTTGTTTCGTATAGTGTACC	59.42	37.04	3.34
BjuSSR001059	1393	A03	AAAT	TATT	4	4	5830481	5830496	16	1	167	GGTTGCAGATTAAGGCCACC	59.18	55	4.61	TGTTTTTGCTCAAATGGGTGC	58.44	42.86	5.01
BjuSSR001060	1394	A03	A	A	1	24	5838269	5838292	24	1	182	AGAAAGTGCAACCAATCAGTAGC	59.5	43.48	3.58	GCCACATGGATGAGAATTCAGC	59.97	50	4.26
BjuSSR001061	1395	A03	A	T	1	13	5838959	5838971	13	1	134	AATGCGAAAACGTTATAGCTAAGC	58.5	37.5	3.09	GCCAGGATTGTGATTGTATAGATTAGC	60.15	40.74	3.09
BjuSSR001062	1403	A03	A	T	1	13	5870528	5870540	13	1	113	TTGAGAGCTGCTGGTGAAGG	59.96	55	3.46	ACTCATGAAGCTTAGCAACTACC	58.49	43.48	3.18
BjuSSR001063	1405	A03	A	A	1	22	5876210	5876231	22	1	164	AGCCAAACGTCTTTCCCTGG	60.54	55	4.45	AGACCATTCCAGTAGGACATGC	59.83	50	4.06
BjuSSR001064	1406	A03	AT	TA	2	7	5885232	5885245	14	1	140	CCTTTGTAGAAATTGTATGACTTTGGC	59.46	37.04	4.52	TTCTCTTTTGTTGCGTGGGC	59.62	50	5.36
BjuSSR001065	1407	A03	A	T	1	14	5885700	5885713	14	1	159	AGCATATCCTCGTTTTTGTGTCG	59.63	43.48	4.35	TGCAATTCATTTCTTTAGATCCGACC	60.18	38.46	4.79
BjuSSR001066	1408	A03	A	T	1	13	5887973	5887985	13	1	160	TTGCGTCGTTATGTGAAGCG	59.56	50	4.68	AGGAAAGCTAGTTAAATGTAATTGTCC	58.04	33.33	4.02
BjuSSR001067	1409	A03	AAAGTG	CACTTT	6	8	5888822	5888869	48	1	185	GGGTGGATGATTGATAAGGACG	58.6	50	4.79	GGAGGCTCAATGTTTGCAGG	59.47	55	4.85
BjuSSR001068	1410	A03	CCG	GCC	3	5	5889343	5889357	15	1	118	TCGAAAGATGGTGTCCGACG	60.11	55	5.12	TCCGTTTGAAGAAGAGGCGG	60.32	55	6.13
BjuSSR001069	1411	A03	A	T	1	43	5898822	5898864	43	1	182	TGAGGAGATTGTAGATGTTCCTAACG	60.18	42.31	3.18	TGTAGTGTACTAAAAAGCAATTCCTCG	59.88	37.04	4.63
BjuSSR001070	1412	A03	A	A	1	15	5899092	5899106	15	1	146	AGCGAAGTAAGGTAATGATGCC	58.53	45.45	4.4	TCACTCAAACTATCAACCACATGC	59.54	41.67	4.06
BjuSSR001071	1414	A03	AT	TA	2	10	5901622	5901641	20	1	122	ATTCCGACGACATACCGACG	59.97	55	5.12	ACGGTCTAACAAGATGGCCG	60.11	55	6.13
BjuSSR001072	1415	A03	A	A	1	15	5905019	5905033	15	1	122	ACGTATTGCCAACATTTGTATTGG	58.59	37.5	3.16	AGAAGTCATGAAAACCATTTTGGC	58.7	37.5	4.52
BjuSSR001073	1416	A03	AG	GA	2	11	5907590	5907611	22	1	106	TGTTTTCTATACACTTCTGCATTACCC	59.66	37.04	3.69	ACTGACCTTCATCATCTCCAAGG	59.8	47.83	3.61
BjuSSR001074	1417	A03	A	T	1	12	5909007	5909018	12	1	130	TCTTCTCTCTCGTTATTACTGCCC	59.66	45.83	5.36	CTGCTGTTGTGGGCTTATGC	59.83	55	3.14
BjuSSR001075	1418	A03	AC	TG	2	11	5916842	5916863	22	1	151	CCAGAGGAGATGCTGTGAGG	59.54	60	3.86	ACCCTGACTACTTCCTATAAACTCG	59.41	44	4.18
BjuSSR001076	1421	A03	AT	TA	2	7	5922507	5922520	14	1	136	GCACTCGTTGTACAAGAAACCC	60.03	50	4.11	CACATTGCTGGGTTGGAATCC	59.79	52.38	3.01
BjuSSR001077	1422	A03	AAC	AAC	3	5	5923394	5923408	15	1	130	GTTGTTGCTCTTTTGAACTTTTTAAGG	58.83	33.33	2.69	TGCAGCACTCTTTTGACACG	59.34	50	4.49
BjuSSR001078	1423	A03	A	A	1	12	5923640	5923651	12	1	137	TCGGGCTTAGATACAGTACAACG	59.93	47.83	4.1	ATATTTTGGTCCTGATGGAAGGG	58.19	43.48	3.95
BjuSSR001079	1425	A03	AAAC	CAAA	4	7	5925856	5925883	28	1	107	AAACCATTTGCGTAGGCCCC	61.25	55	5.8	CACATGGTTTGACGCTAACCC	59.8	52.38	4.11
BjuSSR001080	1429	A03	AAT	TAT	3	7	5936812	5936832	21	1	164	TGTTCGATTAAACACGCATGC	58.15	42.86	4.06	TGGTCTCTTTATTGTACCGAATAAGC	59.24	38.46	3.09
BjuSSR001081	1430	A03	A	A	1	13	5943386	5943398	13	1	124	TGGCCAAGTCTGTACTACGC	59.75	55	4.42	TCTTGAAAGTTGGCACCTTGG	58.97	47.62	3.61
BjuSSR001082	1431	A03	AACT	AGTT	4	4	5945133	5945148	16	1	153	TGTTGGTTGGTTTAGACTGATTTGG	59.93	40	3.28	AAATTGATGGGTGCGGTTCC	59.11	50	3.62
BjuSSR001083	1432	A03	A	A	1	20	5947301	5947320	20	1	117	TAACATCCCTTCCGTTGGGG	59.38	55	4.96	GCTGTCTGACCTCATCCACC	60.11	60	4.61
BjuSSR001084	1433	A03	A	A	1	22	5950710	5950731	22	1	133	CGGAACTCGAGTAAAACTGCG	59.61	52.38	5.18	ACCACTAGACACATCAAACTCG	58.09	45.45	4.18
BjuSSR001085	1434	A03	A	A	1	15	5956544	5956558	15	1	157	TGCTTTAGTGTTTAGATGGAGCG	59.07	43.48	5.03	CTCATTCAACGTGGCTTCCG	59.56	55	4.3
BjuSSR001086	1435	A03	AT	TA	2	9	5961529	5961546	18	1	162	GGAGAAGAATAACGGATCTGAATAAGC	59.88	40.74	3.09	GGTGTATTACAGCAGTTCATTATGC	58.57	40	3.14
BjuSSR001087	1438	A03	AT	AT	2	8	5988447	5988462	16	1	157	CTTATTCAGTTATCGATTTTCTCCTGG	58.23	37.04	4.45	TGACCAATCCCTTGTTGTGG	58.01	50	4.17
BjuSSR001088	1440	A03	AAT	AAT	3	6	5996548	5996565	18	1	147	AATCCACGGCTTGCAAAAGG	59.68	50	3.11	CTCATGGGCCTTAAGTTAGATTCC	58.93	45.83	3.01
BjuSSR001089	1441	A03	A	A	1	14	6013933	6013946	14	1	174	CAGCATATCCCCAATCAAACCC	59.37	50	4.11	AGTAAATTGAATCGGGCACGG	58.99	47.62	4.94
BjuSSR001090	1447	A03	A	A	1	13	6023284	6023296	13	1	101	AGAAACAGAACAAGTCCATACCC	58.35	43.48	3.69	AGGGAGAACAAGAGAAGACTCC	58.83	50	3.85
BjuSSR001091	1448	A03	A	A	1	16	6024773	6024788	16	1	107	TGAGCTGTGTATAACCATTTGCC	59.31	43.48	4.52	TCAAATTCAGTTTTGGTTCGTTTTGG	59.91	34.62	3.28
BjuSSR001092	1449	A03	A	T	1	18	6024953	6024970	18	1	109	TAATTTCTCCAGGAGGCGGC	59.82	55	6.53	AGCGAGGGAGATTGGTTTCG	60.11	55	3.46
BjuSSR001093	1451	A03	AAG	CTT	3	9	6032244	6032270	27	1	100	TCTTGGAGTCTTTGAGAAGAAGC	58.36	43.48	3.86	CCAGATAAGCAGACCTACGTGG	60.22	54.55	4.94
BjuSSR001094	1453	A03	AAAAC	AAACA	5	6	6037248	6037277	30	1	148	CAAAGCAAATGCATATGTGGGG	58.8	45.45	4.96	TGTTGTTGGAAGAAAGCATTTGC	59.13	39.13	3.68
BjuSSR001095	1454	A03	AAC	ACA	3	5	6045738	6045752	15	1	186	TCCTCTTGGCCTTGAGTTCG	59.68	55	3.95	AGAGATGCATTAAAACCGTTTTAGG	58.15	36	2.69
BjuSSR001096	1456	A03	A	T	1	15	6067708	6067722	15	1	183	GCTTGTGAGGCTCTATGATTCG	59.2	50	3.34	AACTCCTCAACGGTCCATCC	59.39	55	3.51
BjuSSR001097	1457	A03	A	T	1	18	6069955	6069972	18	1	136	GGTGGGATGAAGAGATAGAGGG	59.1	54.55	4.3	AAGAGGGTGGGAACGGAGG	60.92	63.16	4.3
BjuSSR001098	1459	A03	A	A	1	12	6079658	6079669	12	1	100	TGTGTAATCATCACCATCCTATGC	58.69	41.67	3.14	AAAAACATCTCTATACGCAGAAGGG	59.18	40	3.95
BjuSSR001099	1462	A03	A	A	1	15	6082587	6082601	15	1	130	ACGGTGCTCATGAACAAAACC	59.66	47.62	3.27	TGTCGAGGGTATGCTTCTGC	59.82	55	4.26
BjuSSR001100	1463	A03	A	T	1	19	6086935	6086953	19	1	143	TCTCTGCTGGTGCTTTACTGG	60	52.38	4	AAACCGGAGCTACAGGATCC	59.17	55	3.36
BjuSSR001101	1466	A03	AAAT	ATTT	4	4	6100775	6100790	16	1	148	CAGATACTCGGCTCTCACCC	59.33	60	4.61	TAATACAGCAACAGGCCCGG	60.11	55	5.73
BjuSSR001102	1470	A03	AT	AT	2	7	6121382	6121395	14	1	109	ACGAAGAAACACGGTGATGC	59.13	50	3.91	CAGTCTGGTGCTCCTTCTCC	59.75	60	3.71
BjuSSR001103	1471	A03	A	A	1	15	6121891	6121905	15	1	162	AATAACAATGGGGCAGCACC	58.81	50	5.01	TACCACATCGCTCTACCTCG	58.69	55	4.63
BjuSSR001104	1472	A03	AAT	TTA	3	5	6122238	6122252	15	1	180	TGATCGCAGAGATTGGTACCC	59.59	52.38	3.69	GTTGTTGTTGTGTGGACCCC	59.54	55	4.95
BjuSSR001105	1474	A03	A	A	1	16	6134985	6135000	16	1	124	TCTACAACCATGACTTTACGATGC	59.13	41.67	3.91	GGCACTCCAATCCTCGATCG	60.6	60	3.69
BjuSSR001106	1479	A03	ACC	GGT	3	6	6150896	6150913	18	1	108	CGGATCTCGTGGGTTAGAGC	59.97	60	4.09	ACGAACCATCCGTCTCAACC	60.04	55	3.77
BjuSSR001107	1480	A03	A	A	1	27	6153423	6153449	27	1	200	ACGGTCGGAAAATTCAACAACG	60.29	45.45	4.1	TCGACCAGCCCTTTTACACC	59.96	55	4.16
BjuSSR001108	1481	A03	A	A	1	17	6155181	6155197	17	1	136	TGCACGAATTGGTCATAAGAGC	59.32	45.45	4.09	CCTTCTACATGTCTTGCATCTAGC	59.25	45.83	3.42
BjuSSR001109	1482	A03	A	A	1	12	6160873	6160884	12	1	119	TAACCAAAAGACAGGCACGG	58.4	50	4.94	GGCAACACCTCCACAAAACC	59.9	55	3.27
BjuSSR001110	1484	A03	A	A	1	12	6161990	6162001	12	1	143	GCTACATGTGAATGGTCTTGCC	59.9	50	4.52	TCTTGGGGATGTGAGCAAGG	59.67	55	3.61
BjuSSR001111	1485	A03	AG	GA	2	8	6162488	6162503	16	1	124	AGGGACATAACTAGCAGCAGG	59.23	52.38	4.85	TGACAGGCTGACACTTGTGC	60.82	55	4.57
BjuSSR001112	1487	A03	A	T	1	14	6167122	6167135	14	1	157	GCGATCTGGTGTCATTGTTCC	59.6	52.38	3.62	TGAAAGTTTTCCTCGTACGCC	58.86	47.62	5.68
BjuSSR001113	1491	A03	A	T	1	17	6180108	6180124	17	1	143	CACAATTGAGAAGCGTCCCC	59.2	55	4.81	CTCGTTAAGAGAATGTCATTTACATCC	58.46	37.04	3.51
BjuSSR001114	1492	A03	AC	TG	2	10	6188333	6188352	20	1	169	GAGCAGAAGATGGAAACTTGCC	59.84	50	4.52	AAGAGCTGGCCCTTTTGTGC	61.47	55	4.57
BjuSSR001115	1493	A03	A	A	1	13	6193307	6193319	13	1	141	CCGTTAATAGCCATAGTTTGCCG	60.06	47.83	5.69	TCCCAACTAACCCCATCACC	59	55	4.02
BjuSSR001116	1498	A03	A	A	1	13	6213774	6213786	13	1	133	GTGAGATTATGCAATTTCTCTGTTTGG	59.51	37.04	3.28	TTCGCTTGTTTTTAGCTTTACCG	58.47	39.13	4.02
BjuSSR001117	1499	A03	AC	CA	2	7	6214126	6214139	14	1	149	ACTACACACGAACTCCAACCC	59.93	52.38	4.11	GGAGCCACCGAAGAAGATCC	60.18	60	3.36
BjuSSR001118	1503	A03	AAAT	ATTT	4	4	6221338	6221353	16	1	175	CTTGGCTTCTTGGACCCTCG	60.67	60	4.63	GGCCAAGACGTATACCCTCG	59.97	60	4.63
BjuSSR001119	1504	A03	A	T	1	13	6222266	6222278	13	1	100	GAAGCTTCGCTATCTTTTATTCTTTGC	59.84	37.04	3.68	GGCTTACTACAAACAAACATTTAGAGG	58.98	37.04	3.69
BjuSSR001120	1506	A03	A	A	1	12	6224154	6224165	12	1	136	CAGAGGCTACACTGCAATCC	58.34	55	3.01	TCCTGTCAAAACTTCTATTGATCTCG	59.19	38.46	4.04
BjuSSR001121	1508	A03	AAT	ATT	3	5	6232448	6232462	15	1	157	GGAAAATACGACGGAACATGTCC	59.94	47.83	4.02	TCATTGCTCTATGATTTCTTGACATCC	59.77	37.04	3.51
BjuSSR001122	1509	A03	AAG	GAA	3	6	6234004	6234021	18	1	149	TTCCCTTCACCAGAGATGCG	59.75	55	4.73	CTTCCTCCGCAAGAAAAGCC	59.48	55	4.35
BjuSSR001123	1510	A03	ACG	TCG	3	5	6238082	6238096	15	1	131	TGGTCTGAGAAACCATGGCG	60.32	55	5.69	AACAGAGGAAGCCTAAGCCG	59.75	55	5.52
BjuSSR001124	1511	A03	A	A	1	13	6239418	6239430	13	1	136	TGCCATCCAAAGTTTTATAGGCG	59.62	43.48	5.52	TGCATACAGGTAAACCAAACTCC	58.92	43.48	3.85
BjuSSR001125	1512	A03	ATC	CTA	3	5	6243027	6243041	15	1	122	GGATCTCATCTGTCGTGCCC	60.25	60	5.36	ACTCATACCCATCCTCTACAACC	59.03	47.83	3.77
BjuSSR001126	1513	A03	CCG	GCC	3	6	6256159	6256176	18	1	130	AGCTAGGGTTTTCAGTGGCC	59.96	55	5.36	GCGAGCCTTATGAACAGAGC	59.07	55	4.09
BjuSSR001127	1516	A03	C	C	1	28	6265676	6265703	28	1	113	ATTTATGTACCGTGCCACTGG	58.36	47.62	4	TGTTACTTAGGCACACGAGGG	59.73	52.38	4.3
BjuSSR001128	1517	A03	A	A	1	15	6269747	6269761	15	1	143	TGGATCTTAATCTTTACTCCACCGG	60.16	44	5.28	CAAATGTGAATAACAGCCAACCG	59.08	43.48	4.44
BjuSSR001129	1518	A03	A	A	1	12	6280491	6280502	12	1	142	AGGCTTTCAAATGATTACAAGTTGC	59.07	36	4.17	ATCAGACGGTGTGATGTTAGC	58.11	47.62	3.09
BjuSSR001130	1519	A03	AAG	TTC	3	5	6286090	6286104	15	1	154	ACCTTGAAGTGCCTTATTTTCTGC	60.02	41.67	4.26	GGCAACCCAGAGCTTATTGG	58.89	55	3.16
BjuSSR001131	1520	A03	ATC	ATC	3	5	6287062	6287076	15	1	134	TGAGTTCTGCTTTGTTGAAACGG	60.18	43.48	4.44	CAATAAATGTGTTGAGAGTGGAAAGC	59.42	38.46	3.51
BjuSSR001132	1521	A03	A	A	1	14	6287189	6287202	14	1	190	TGTCTCATTATTCACTTCTAGCTTTCC	59.23	37.04	3.13	TCAGACATCACAACTACTAAGAAACG	59.14	38.46	3.6
BjuSSR001133	1522	A03	AT	AT	2	11	6291884	6291905	22	1	108	CAACCTACTTTTCGTTTGTTTTACTCC	59.57	37.04	3.85	AGTTGAACAAACTCAAACAAACAAAGG	60.04	33.33	3.11
BjuSSR001134	1524	A03	A	A	1	12	6297187	6297198	12	1	103	TGCAGCTCAGACATGGATCG	60.18	55	3.69	TTGTTCATAACTAAGTTGACTTGAAGC	58.66	33.33	3.86
BjuSSR001135	1525	A03	A	A	1	12	6307804	6307815	12	1	112	CTCTAGCACTGGTGGACTCC	59.18	60	3.85	GAAAGGTAAGCCGCATGAGC	59.62	55	4.26
BjuSSR001136	1526	A03	A	T	1	16	6311911	6311926	16	1	214	GTTCCGGCAACTTTCTCAGC	59.76	55	4.26	TTGTTTCAGTATACCTCGTTGGG	58.43	43.48	4.12
BjuSSR001137	1528	A03	A	A	1	28	6326269	6326296	28	1	168	ACGATTCGTTCCCTTGAAGC	58.56	50	3.86	CAAGCTATGCTCCCTAATCAGC	58.93	50	4.26
BjuSSR001138	1529	A03	A	T	1	19	6328770	6328788	19	1	108	TCAAATTGCACGTGGTAGGC	59.12	50	3.93	TGGGTCCTAATGTTTTCCCACC	60.23	50	4.61
BjuSSR001139	1530	A03	AAG	AGA	3	7	6335916	6335936	21	1	183	AGTCGTCCTCTTCGTCTTGC	59.76	55	4.01	GTAGCAGGAGAAACCCCACC	60.04	60	4.61
BjuSSR001140	1531	A03	AAG	GAA	3	6	6340654	6340671	18	1	137	GTCGCGATTCCAAGAGTTCG	59.36	55	3.95	TGCAGAAAATGTTGTTAGAGGAGC	59.78	41.67	4.7
BjuSSR001141	1532	A03	AAC	CAA	3	6	6340675	6340692	18	1	155	GTCGCGATTCCAAGAGTTCG	59.36	55	3.95	AGTTTGGTCGTTGGGATTTGC	59.66	47.62	3.68
BjuSSR001142	1533	A03	AAG	GAA	3	5	6342756	6342770	15	1	133	AGAGAAGAAGCAAGGGACGG	59.39	55	4.79	AGGTTGTTCGTTGGGATTTGC	59.66	47.62	3.68
BjuSSR001143	1534	A03	A	T	1	12	6344023	6344034	12	1	114	TCTTTCTACCAAACGCCTCCC	60	52.38	4.3	AGTTGCACATCTTCCTGCCC	60.61	55	5.36
BjuSSR001144	1537	A03	AG	AG	2	7	6363480	6363493	14	1	112	CATTGACGGTGTAGAACGGC	59.28	55	5.68	TTTTAACCACCACCCGTCCC	60.18	55	4.46
BjuSSR001145	1538	A03	AG	AG	2	8	6369955	6369970	16	1	127	GTCTTCCGTAGCTTTCCCGG	60.46	60	5.73	TTAGGTCTGCTCGTCGAAGC	59.83	55	3.86
BjuSSR001146	1539	A03	AT	TA	2	13	6376972	6376997	26	1	117	CGAATTCTCTGTTGAATCTTTTGCC	59.43	40	4.52	CCTTGCAAAGTTCACGTTCCC	60.27	52.38	3.97
BjuSSR001147	1540	A03	A	A	1	15	6387623	6387637	15	1	158	GAGAGGAGCTTGGTCGTGG	59.78	63.16	4.94	TGTGGTGGGTATGGGAATGC	60.03	55	3.56
BjuSSR001148	1541	A03	AG	CT	2	7	6401252	6401265	14	1	135	AATCCTCTCTGTCTTGGCGC	60.11	55	6.53	GAAAGGCGACGTCGTTTTGG	60.38	55	3.28
BjuSSR001149	1542	A03	AAT	TAT	3	5	6406876	6406890	15	1	143	GTTGTCATTTGACCACTCTCCC	59.19	50	4.3	TGATATCCTGACTGTGTGATGACC	59.9	45.83	4.02
BjuSSR001150	1544	A03	A	A	1	13	6410691	6410703	13	1	113	AGGAGGTTAAGATAAGAGACTGAAGC	59.9	42.31	3.86	AAGTTTGGTTCTTCTTTATGTTACCC	58.05	34.62	3.69
BjuSSR001151	1546	A03	AAG	AGA	3	7	6429409	6429429	21	1	128	TACAGGGAGGGATCAGGAGG	59.44	60	4.3	TTATGTTGACTTCGCGCAGG	58.92	50	4.85
BjuSSR001152	1547	A03	AG	GA	2	8	6429591	6429606	16	1	150	CGGCTCTCTCTAGGGTTTTGG	60.13	57.14	3.28	TGGATCATCCCGCTTCTTCC	59.53	55	3.46
BjuSSR001153	1548	A03	AAAC	CAAA	4	5	6438565	6438584	20	1	157	TCACGCCTTCTGTGTATTTGC	59.2	47.62	3.68	GCAACACCATCAAGTTCATTGG	58.68	45.45	3.16
BjuSSR001154	1549	A03	A	T	1	16	6439938	6439953	16	1	182	ACTATGTTTCACCTAATGCGTGC	59.63	43.48	5.34	TGTTCTGGCATAAGTTACTTATTGGG	59.4	38.46	4.12
BjuSSR001155	1550	A03	A	A	1	17	6442827	6442843	17	1	167	TCGGGTATAATAGAGGCAGATATGC	59.7	44	3.14	TCCGTTCCTGCAACAAAACG	59.62	50	3.6
BjuSSR001156	1551	A03	A	A	1	13	6443677	6443689	13	1	156	TCATTGGCCAGCCTTCAAGG	60.61	55	3.61	ATGTCTCTTCCTCCACGTGC	59.75	55	5.34
BjuSSR001157	1552	A03	AT	AT	2	17	6467767	6467800	34	1	143	TGTGTGTTTTGTGAATTCGCC	58.2	42.86	5.54	AGCTTTGTTCTTGATGGTCACG	59.45	45.45	4.35
BjuSSR001158	1553	A03	AG	AG	2	7	6467806	6467819	14	1	143	TGTGTGTTTTGTGAATTCGCC	58.2	42.86	5.54	AGCTTTGTTCTTGATGGTCACG	59.45	45.45	4.35
BjuSSR001159	1554	A03	AG	CT	2	7	6468651	6468664	14	1	117	TCCTTGTTTTCTGCTTCTTTGTCC	59.9	41.67	4.02	GAAGGAATGGGAAGAGAGAGGG	59.56	54.55	4.3
BjuSSR001160	1556	A03	A	T	1	14	6475923	6475936	14	1	160	GTCTATCTACATTACACGCACATGG	59.6	44	3.66	ATGTAAGAGAGCCAGCGTCC	59.54	55	4.79
BjuSSR001161	1557	A03	C	G	1	17	6484326	6484342	17	1	169	TTCGGTTCCCCTGTACATGG	59.38	55	3.66	ACGGTCTGACTGCTAATCGG	59.54	55	4.18
BjuSSR001162	1558	A03	AG	CT	2	9	6485692	6485709	18	1	156	TTGCCGTAGTTTCCCCAAGG	60.25	55	3.61	TGTGAAACAGGACCACTTTTGG	59.24	45.45	3.28
BjuSSR001163	1559	A03	A	A	1	15	6497010	6497024	15	1	128	ATGCGTTCCTTCAGGAGCC	60.08	57.89	4.7	ATTGGGGACTCTGAGTTATATATATGC	58.29	37.04	3.14
BjuSSR001164	1560	A03	A	A	1	19	6498344	6498362	19	1	152	CTGGCTCTCTCTTCGGTTCC	59.83	60	3.62	TCTAGAGTCAAACCTTTAGAGCCG	59.84	45.83	5.52
BjuSSR001165	1561	A03	AAG	TTC	3	6	6500177	6500194	18	1	103	TCCATAGTTTCCCCAAGGCC	59.37	55	5.19	CCAAGAAGAGAGAAAGAGAGAGAGG	59.87	48	3.69
BjuSSR001166	1562	A03	AG	GA	2	14	6500315	6500342	28	1	110	AGATGTTGCTCTATTTGTGGTGG	58.99	43.48	4.61	TCAGCCAGAAACCTCCATCC	59.38	55	3.51
BjuSSR001167	1563	A03	A	T	1	16	6502565	6502580	16	1	176	AGGCCCAGAAAGGTCAAAGC	60.54	55	3.51	TGAGAATCACACGCGTCACC	60.67	55	4.02
BjuSSR001168	1564	A03	A	T	1	12	6510112	6510123	12	1	151	CCGTGTATTATTGGATCAACAGAGC	60.05	44	4.09	GTGATGGAAGCTACATGGTGC	59.33	52.38	5.01
BjuSSR001169	1570	A03	A	A	1	20	6523121	6523140	20	1	139	GCAACCACTCCATCTAAGCG	58.99	55	4.68	TCTACAAAATCGGCCAGGAGG	59.79	52.38	4.3
BjuSSR001170	1571	A03	AGG	TCC	3	5	6524714	6524728	15	1	113	TGCTTCCCAAATACCTCCGC	60.39	55	5.54	AACCATCAGAGGAACCTCCG	59.09	55	4.63
BjuSSR001171	1572	A03	AT	TA	2	9	6528459	6528476	18	1	163	TGTAGCGTGGTAAATCTGATTAGC	58.95	41.67	3.09	TGGAACAACATTATTTTGACCCCC	59.72	41.67	5.4
BjuSSR001172	1573	A03	AG	CT	2	7	6535656	6535669	14	1	163	TAGTTTCCCCAAGGCCAAGC	60.25	55	4.01	TCTCTCTCTCACTACAAACAGAGC	59.54	45.83	4.09
BjuSSR001173	1576	A03	AAG	TCT	3	5	6541472	6541486	15	1	131	CCGTATAGCTCACGTTGTGC	59.08	55	4.57	TAGCACCGATGATGACGACG	59.97	55	5.12
BjuSSR001174	1577	A03	A	T	1	12	6548451	6548462	12	1	151	CCGTGTATTATTGGATCAACAGAGC	60.05	44	4.09	GTGATGGAAGCTACATGGTGC	59.33	52.38	5.01
BjuSSR001175	1578	A03	AC	AC	2	7	6549296	6549309	14	1	164	AAGAGTTATTCGTGTCTTCGTCC	58.52	43.48	4.79	CATCCTTGTGCACACGAACG	60.11	55	3.95
BjuSSR001176	1582	A03	A	T	1	12	6563194	6563205	12	1	155	CACAAGAATGTATCATCGACCAGG	59.49	45.83	4.45	TCATAGCCGTTCCTGGATGG	59.24	55	3.51
BjuSSR001177	1583	A03	AC	GT	2	7	6567222	6567235	14	1	125	GTGTGGAAATGAGGACGTAACG	59.59	50	3.18	CGTCAGCTTCCACTCAGAGG	60.11	60	3.69
BjuSSR001178	1584	A03	AAAC	GTTT	4	4	6569200	6569215	16	1	146	GCTTTCCGAGTTTCCATGTCC	59.53	52.38	4.02	AGACTATAGCATATTTCAGCTCTTGG	58.61	38.46	3.61
BjuSSR001179	1585	A03	AAAC	AAAC	4	4	6572799	6572814	16	1	146	AGACTATAGCATATTTCAGCTCTTGG	58.61	38.46	3.61	GCTTTCCGAGTTTCCATGTCC	59.53	52.38	4.02
BjuSSR001180	1587	A03	A	A	1	12	6580470	6580481	12	1	104	TCAAGTGTGCAATGAAAATGTATGG	58.84	36	2.74	GCATAATTAAAAAGTCACGGACGG	58.97	41.67	4.79
BjuSSR001181	1588	A03	AT	AT	2	9	6585239	6585256	18	1	139	TCCTTCGCAATATAACATTTAGTTTGC	59.09	33.33	3.68	AGTTTAATTTTCACAGTTTCATCGGC	59.36	34.62	5.54
BjuSSR001182	1589	A03	AT	AT	2	9	6587144	6587161	18	1	139	AGTTTAATTTTCACAGTTTCATCGGC	59.36	34.62	5.54	TCCTTCGCAATATAACATTTAGTTTGC	59.09	33.33	3.68
BjuSSR001183	1590	A03	A	T	1	12	6591919	6591930	12	1	104	GCATAATTAAAAAGTCACGGACGG	58.97	41.67	4.79	TCAAGTGTGCAATGAAAATGTATGG	58.84	36	2.74
BjuSSR001184	1591	A03	ACG	AGC	3	7	6601846	6601866	21	1	136	AACGCTCGACTGATAGCTCC	59.62	55	4.7	GGTGTTACGGAGGGTGTTCC	60.32	60	3.62
BjuSSR001185	1592	A03	AATCCT	AGGATT	6	4	6602671	6602694	24	1	125	TGGCCTCCCTTCATCAATACG	59.86	52.38	3.06	AGCCTCCTACTCCTCATGGG	60.11	60	4
BjuSSR001186	1593	A03	A	T	1	12	6604237	6604248	12	1	179	GAAGAATCACGCTTCGAGCC	59.35	55	4.7	CCACGTGGATCACTACCTGG	59.82	60	4.45
BjuSSR001187	1594	A03	A	A	1	12	6611719	6611730	12	1	135	GCAAAACATGGGAGAGACTCG	59.27	52.38	4.18	CCTTTTTGGTAAAATGCACCGG	58.94	45.45	5.28
BjuSSR001188	1595	A03	AAC	TGT	3	5	6613119	6613133	15	1	142	AGAAACATGGCGGCTTTTGC	60.32	50	3.68	ACTCAAATATGTTGGCACGGC	59.53	47.62	5.68
BjuSSR001189	1596	A03	AG	AG	2	15	6618090	6618119	30	1	213	TGAAGGTTTTGGGCGTGAGG	60.82	55	3.86	CAAAGGGTTCAAAGGGTGCC	59.61	55	5.01
BjuSSR001190	1597	A03	C	G	1	14	6620027	6620040	14	1	143	ACCGCCTACACTTTTTGGGG	60.54	55	4.96	TCGCTTCATCTTACACGTCTCC	60.16	50	3.71
BjuSSR001191	1598	A03	C	G	1	25	6620042	6620066	25	1	143	ACCGCCTACACTTTTTGGGG	60.54	55	4.96	TCGCTTCATCTTACACGTCTCC	60.16	50	3.71
BjuSSR001192	1599	A03	AT	AT	2	8	6621204	6621219	16	1	133	AGATCCCTTACACGTATTGGGG	59.3	50	4.96	TCACTTCCCATGTGCCATCC	60.03	55	3.51
BjuSSR001193	1600	A03	A	A	1	14	6622840	6622853	14	1	123	TTTTTGCCATGGTGTAACATGC	58.6	40.91	4.06	GACCTTCGCTACAGAGAGGC	59.9	60	4.7
BjuSSR001194	1601	A03	AG	CT	2	14	6643568	6643595	28	1	170	TGCAATTCTCCAGAAACATTCCG	59.81	43.48	4.3	TCGAACTCAGCATCAGTCGG	59.83	55	4.79
BjuSSR001195	1602	A03	AG	CT	2	8	6643698	6643713	16	1	188	GATTCATCGTCGCTTCACGC	60.04	55	5.34	AAGAGAACTAACCCCGTCGC	59.75	55	5.19
BjuSSR001196	1603	A03	A	T	1	12	6644506	6644517	12	1	137	AGCTCCAACACAAGGACAGG	59.89	55	4	TTCCTGCCCAACGAGAATCC	60.04	55	3.01
BjuSSR001197	1604	A03	A	T	1	17	6662659	6662675	17	1	107	GCCACATCCTTGGAGAGCC	60.45	63.16	4.7	TGAAGCTGAGCAGAGTTTAAACC	59.18	43.48	3.27
BjuSSR001198	1605	A03	AT	AT	2	8	6667588	6667603	16	1	105	GCAGTAAGTAATCAAGACGGTAAGG	59.48	44	2.69	TGGCTCGGAAGATGATGACG	59.9	55	4.35
BjuSSR001199	1606	A03	A	T	1	14	6669485	6669498	14	1	137	GCTTTCTGTAGCTCATCGTTTAGC	60.26	45.83	3.09	TGCCAAACACAACAGAAGCC	59.54	50	4.35
BjuSSR001200	1607	A03	A	T	1	13	6669531	6669543	13	1	137	GCTTTCTGTAGCTCATCGTTTAGC	60.26	45.83	3.09	TGCCAAACACAACAGAAGCC	59.54	50	4.35
BjuSSR001201	1610	A03	A	A	1	12	6685438	6685449	12	1	130	GGAAAAACAAAACGAAGGGTGG	58.81	45.45	4.61	ATAATGGAGCTCAGAGCCCC	58.94	55	5.8
BjuSSR001202	1612	A03	A	A	1	19	6695256	6695274	19	1	124	AGATTTACACTGAAGAGAACCGC	58.75	43.48	5.68	TGTACATGGCGCTGACTGC	60.74	57.89	4.4
BjuSSR001203	1613	A03	A	A	1	17	6696153	6696169	17	1	136	GACATATAATTGGGTCAGCAAATATCG	58.82	37.04	2.92	ACGGATTTGCATTTTTAGCCG	58.13	42.86	5.52
BjuSSR001204	1614	A03	A	A	1	19	6698148	6698166	19	1	198	CACATGCAATATGACATAAATCAGTGG	59.41	37.04	4	AATATACATTCGCCACCTGACG	58.61	45.45	4.35
BjuSSR001205	1615	A03	A	T	1	13	6701475	6701487	13	1	112	ACTCTCACTTTCTTAAACTCTCTGC	58.78	40	4.26	GAACACTGGGAACTCAAAGCC	59.39	52.38	4.35
BjuSSR001206	1616	A03	AAG	TCT	3	5	6702754	6702768	15	1	174	GCGGTTGTGGCGATTATTGG	60.25	55	3.16	TAGCTAAACCGCGTCAGAGC	60.18	55	4.09
BjuSSR001207	1617	A03	A	A	1	13	6704424	6704436	13	1	109	CAGTATGAACATTAAGGAAGGCCC	59.42	45.83	5.8	ACAACATCTGGTCAATGACAGG	58.58	45.45	4
BjuSSR001208	1618	A03	A	A	1	12	6706322	6706333	12	1	171	ATGTATATACGTAGATGTCGATCAGC	58.37	38.46	4.26	AAGGCTGCTCTTCCTCAAGG	59.67	55	3.61
BjuSSR001209	1619	A03	A	A	1	12	6719104	6719115	12	1	100	ACTTCTTTCCTTAGCTGCGC	58.56	50	6.09	CCATTCTGTTGTGTGGATTCCG	59.84	50	4.3
BjuSSR001210	1620	A03	A	A	1	17	6736459	6736475	17	1	100	TTGGATTCATAAAGCAGCTGTGG	59.56	43.48	4.17	AGCCTTTTGATGAAATACTCAGCG	59.9	41.67	5.18
BjuSSR001211	1622	A03	A	T	1	15	6746595	6746609	15	1	153	ACATAAGAGATGTTCTTTCCACACG	59.36	40	4.49	CCAGATCTAAAATTCCCGTTCCG	59.44	47.83	4.3
BjuSSR001212	1625	A03	A	A	1	12	6757179	6757190	12	1	128	CCTGTTGGGCTTCTGAAACG	59.41	55	3.6	TGGGGCTTTTGGTGATTCGG	60.9	55	4.3
BjuSSR001213	1626	A03	A	T	1	12	6758354	6758365	12	1	171	TGAGCCGTTTAGTTGTTATAGTTTAGG	59.45	37.04	2.69	AAGGGGTTTCGAAGACTGGG	59.6	55	4.45
BjuSSR001214	1629	A03	A	T	1	12	6770074	6770085	12	1	146	TGTACAGATTTGCTTTCTCGACC	59.01	43.48	4.79	GGTGTGTCCTGTTTCCGACC	60.88	60	4.79
BjuSSR001215	1630	A03	AG	GA	2	16	6770401	6770432	32	1	188	TGGAAAAATCCACGTCAAATCCC	59.74	43.48	3.85	GTACACAGATCAGGAGGAGCG	59.93	57.14	5.03
BjuSSR001216	1632	A03	A	T	1	13	6786221	6786233	13	1	144	CGTTCACGTAGAGGATGAACC	58.47	52.38	3.62	TCTGCCTCGGAATTTCCTCG	59.82	55	4.63
BjuSSR001217	1635	A03	AG	GA	2	7	6791974	6791987	14	1	119	CTTAGAAACCACCATGCAGACG	59.58	50	4.18	GTACACAGATCAGGAGGAGCG	59.93	57.14	5.03
BjuSSR001218	1636	A03	A	T	1	14	6794343	6794356	14	1	135	ACTAATTGCTCCCCGTTCTCC	59.79	52.38	3.71	TGCTTTCCTTTTAATAGAATAGATGCG	58.44	33.33	4.73
BjuSSR001219	1637	A03	AG	GA	2	7	6798440	6798453	14	1	170	GGAAAAATCCACGTCAAAGCCC	60.61	50	5.19	GTACACAGATCAGGAGGAGCG	59.93	57.14	5.03
BjuSSR001220	1638	A03	AG	TC	2	7	6802894	6802907	14	1	141	AGATCACAACAAAAGTTACAAAAGCG	59.53	34.62	4.68	GTCGGCATTTCCATCTTCGC	59.97	55	4.7
BjuSSR001221	1640	A03	AC	AC	2	9	6814543	6814560	18	1	183	GCAAACTACAAGAACGGTCCG	59.81	52.38	4.79	ATGATGTAGATGAATTTGATTGGGC	58.01	36	5.36
BjuSSR001222	1641	A03	AT	AT	2	10	6814561	6814580	20	1	183	GCAAACTACAAGAACGGTCCG	59.81	52.38	4.79	ATGATGTAGATGAATTTGATTGGGC	58.01	36	5.36
BjuSSR001223	1644	A03	AT	TA	2	7	6825162	6825175	14	1	140	TGTGGGTTTACGATCAGACTGG	60.03	50	4	TGAGATAGGAGCCCAACATGG	59.23	52.38	3.66
BjuSSR001224	1645	A03	A	A	1	12	6827597	6827608	12	1	191	AGCCATTCAACTTTCTTAAAGAGGC	60.05	40	4.7	TCCTGCGACATAATCTCGTCC	59.66	52.38	4.79
BjuSSR001225	1646	A03	AT	TA	2	17	6835666	6835699	34	1	136	TGAACACTCATACATGTATTTTCTTGC	58.76	33.33	4.01	ACTAGCTTAGAGTTCTTTGTTTGTCC	59.29	38.46	4.02
BjuSSR001226	1647	A03	A	A	1	19	6843517	6843535	19	1	163	GGTTGTTCATGGTGGTTGTGG	59.93	52.38	4.17	GGTTTTGCCCTATTCACCCC	58.81	55	4.95
BjuSSR001227	1648	A03	ATC	GAT	3	5	6848272	6848286	15	1	134	TTCCATCCATTGTTTCCGCG	59.19	50	6.46	TCGATCTATGGGATGTCGTGG	59.11	52.38	4.94
BjuSSR001228	1672	A03	AAAG	TTTC	4	6	6860925	6860948	24	1	166	TGATGTTTCTTGTGTTACTCCGG	58.94	43.48	5.14	ATCGACAGCAAGATTACGCC	58.43	50	5.68
BjuSSR001229	1673	A03	A	A	1	15	6865487	6865501	15	1	199	CTGAATGCTTCGCTGTTCCG	59.9	55	4.3	GGAAGCCAAAGGGAAGAAAGG	59.1	52.38	3.11
BjuSSR001230	1674	A03	A	A	1	12	6868394	6868405	12	1	123	GTTACCAATTTTTAAAATCACACCTCC	58.02	33.33	4.3	CGTTATGTGCTCACGATGGC	59.7	55	4.4
BjuSSR001231	1676	A03	AC	CA	2	8	6894389	6894404	16	1	110	TGCGTAAATGCCACTACTACC	58.1	47.62	3.18	CTTCGTCTGCTTAGCTCTGC	58.72	55	4.26
BjuSSR001232	1677	A03	AG	AG	2	9	6896058	6896075	18	1	147	CACGCGTTCAAAATAATGTCCG	59.16	45.45	4.79	GATTTGAGCTTCATCGGCGC	60.32	55	6.53
BjuSSR001233	1678	A03	A	A	1	12	6905381	6905392	12	1	145	TCTCATTATCTTAAATCACAAAGCTGC	58.6	33.33	5.25	TCCAATTATATAGTCCGTTTGATTGCC	59.83	37.04	4.52
BjuSSR001234	1679	A03	A	T	1	16	6908878	6908893	16	1	152	GCAAACATGATTTGGCAGCC	58.92	50	4.85	ATGTCCAGGCCTAGATACGC	59.03	55	4.42
BjuSSR001235	1680	A03	A	T	1	16	6918813	6918828	16	1	152	GCAAACATGATTTGGCAGCC	58.92	50	4.85	ATGTCCAGGCCTAGATACGC	59.03	55	4.42
BjuSSR001236	1681	A03	A	A	1	12	6923837	6923848	12	1	145	TCTCATTATCTTAAATCACAAAGCTGC	58.6	33.33	5.25	TCCAATTATATAGTCCGTTTGATTGCC	59.83	37.04	4.52
BjuSSR001237	1682	A03	AAAG	TTTC	4	4	6926050	6926065	16	1	192	GTGGGCTACGGACATCACC	60.15	63.16	4.02	CCAACTTTTTCTTCTCCACTCGC	60.3	47.83	5.03
BjuSSR001238	1684	A03	A	T	1	12	6982191	6982202	12	1	125	GGAATAGAGAGAGGAGGAAGTTTGG	60.16	48	3.28	GCTTTTGCAAATGGTGTTGTACCC	61.8	45.83	3.69
BjuSSR001239	1686	A03	A	A	1	12	6986356	6986367	12	1	197	AACTAAAGAACTTGGCCGTAGC	58.93	45.45	3.58	CCTGCTGGCAACCCTATGG	60.45	63.16	2.74
BjuSSR001240	1687	A03	AG	GA	2	11	6989297	6989318	22	1	120	ACCTAACTAACACTCGAACAAATAGG	58.9	38.46	2.57	AAACCCTTGATCCAGCCTCC	59.67	55	4.3
BjuSSR001241	1688	A03	A	T	1	14	7004099	7004112	14	1	139	CCCAAACTAAAACTCTCCAAACCC	59.96	45.83	4.11	TGAGTACCATCTAATGAAAAACCTGC	59.63	38.46	4.85
BjuSSR001242	1690	A03	AT	TA	2	10	7012760	7012779	20	1	147	AGCATCAACCGGGTCTTAGG	59.46	55	2.69	TCAAACGTCGACCCATGAGC	60.67	55	4.26
BjuSSR001243	1691	A03	AT	AT	2	10	7014477	7014496	20	1	169	TGCGTTTGCTCAATGATTCCC	59.8	47.62	3.97	CCTTCAATCTTATGGCACTGCG	59.97	50	5.18
BjuSSR001244	1692	A03	A	A	1	12	7025677	7025688	12	1	134	GTTTTTCCTAGCTAGTTCCGCC	59.32	50	6.13	ACATGAGTGTTGGAATGAATTGGG	59.78	41.67	4.12
BjuSSR001245	1693	A03	A	A	1	14	7026446	7026459	14	1	150	GAGGCCTGGACGATTGTAGC	60.53	60	3.58	CCAACTGTCTGTGTGTCACC	58.7	55	4.02
BjuSSR001246	1694	A03	A	T	1	16	7032013	7032028	16	1	159	CAAAACTGTGTTCAGACAATTAGGC	59.31	40	3.93	CGGACAAGCTGATGTACCTGG	60.74	57.14	4.45
BjuSSR001247	1696	A03	AG	TC	2	8	7036862	7036877	16	1	159	ACACCTTCGCTCACAATCCC	60.32	55	3.85	GCCTTTGCTCTATCATCGCC	59.13	55	5.54
BjuSSR001248	1698	A03	AAG	GAA	3	5	7040953	7040967	15	1	125	CTCACCAGACTGAGCTGATCC	59.86	57.14	3.36	AGGAGGATGTGAGGAGTGGG	60.33	60	4.61
BjuSSR001249	1699	A03	ATC	ATG	3	7	7041666	7041686	21	1	141	TCAATCTCTCCACCGTGACG	59.47	55	4.35	GATGAGCAGTCCTCGTAGACG	60	57.14	4.18
BjuSSR001250	1700	A03	AATGGC	CCGTTA	6	4	7041874	7041897	24	1	144	CCCATAGAGTCATCGCACGG	60.32	60	4.94	AATGCCCCTTTTGCCAAAGC	60.25	50	3.51
BjuSSR001251	1701	A03	A	T	1	13	7042202	7042214	13	1	149	ACGAGATTCAGACAAAAGTCAAGC	59.79	41.67	4.01	CTTGGGTCTTCAGAAAAGAGGC	59.18	50	4.7
BjuSSR001252	1703	A03	A	T	1	14	7045168	7045181	14	1	150	TTCCGGACAGAACCTATCGC	59.54	55	4.58	CCGTCTTGTTTAGATTTCATGTGC	58.91	41.67	4.57
BjuSSR001253	1704	A03	A	T	1	12	7052636	7052647	12	1	109	ACCAGGCAGTTATCAGCTACC	59.51	52.38	3.18	GAATTGGTTCATTAGTCCCCTCG	59.12	47.83	4.63
BjuSSR001254	1705	A03	A	A	1	12	7053794	7053805	12	1	160	CCAGTGAAAAGAACAGTTAAAAACTCC	59.51	37.04	3.85	AACTTGGTAAGAGGTAACGACG	58.09	45.45	5.12
BjuSSR001255	1706	A03	AG	AG	2	8	7055378	7055393	16	1	178	TGGAGGTCCAGTCTTTTGCC	59.89	55	4.52	ATATGTATATGCGCGCTGGG	58.06	50	4.45
BjuSSR001256	1708	A03	C	G	1	16	7059252	7059267	16	1	135	TCAGCTAAAACTAATTTCCCAGAGG	58.82	40	3.69	CCCTACATGGTACCAGAGTAGG	58.77	54.55	3.18
BjuSSR001257	1710	A03	A	A	1	13	7066241	7066253	13	1	147	CACGGAAGAACTCTGTCCCC	60.04	60	4.81	GATCAGCCTCTTCTCCAGCC	59.89	60	4.85
BjuSSR001258	1711	A03	AAG	GAA	3	6	7066600	7066617	18	1	116	AAGAGGAACCAAGTAGCGCG	60.39	55	6.86	CATGGCGATGAGAGACCTCG	60.32	60	4.63
BjuSSR001259	1712	A03	A	T	1	13	7066795	7066807	13	1	139	ATCACCTCCTCCCAAATCGC	59.82	55	4.58	ACCTAAAAATGTGTGTGGTGTGG	59.62	43.48	4.17
BjuSSR001260	1713	A03	AAGGAG	TCTCCT	6	4	7068462	7068485	24	1	145	ACCAAAGTCAGAACAGCTGC	58.69	50	5.25	CATGGGAGTGCTTCTTTGGG	58.82	55	4.12
BjuSSR001261	1714	A03	ACG	CTG	3	5	7068671	7068685	15	1	155	CACCTGACTCATACTGACCTCG	59.9	54.55	4.63	CTCCAAGCCTCCACCTAACC	59.75	60	2.85
BjuSSR001262	1716	A03	ATGC	CATG	4	4	7087219	7087234	16	1	155	TGTGACAAGTCAGTCGTATACGG	60.12	47.83	4.02	TCGATACGATGTGGACAGAAGG	59.64	50	3.46
BjuSSR001263	1718	A03	AAG	AAG	3	7	7092840	7092860	21	1	153	AGCATGAGAAAGGTGTCCCC	59.67	55	4.81	ACGTTCTTGTGTCATTTCAGATTCC	60.05	40	3.01
BjuSSR001264	1719	A03	ATC	GAT	3	5	7095694	7095708	15	1	177	TGTTGCAAGTCACACACACG	59.55	50	4.49	CTTCTGATTCACACTCTGCCG	59	52.38	5.69
BjuSSR001265	1720	A03	ATC	CAT	3	5	7095854	7095868	15	1	164	ACAGCTTCCGCAGTAGTAGC	59.83	55	3.58	CCTCCTCCTCCTCCTCATCC	60.18	65	3.51
BjuSSR001266	1721	A03	AGG	GAG	3	8	7095944	7095967	24	1	128	GATCCGAGCTTGTAAACTCACC	59.07	50	4.02	TCCACACAGAACATGGAAAGG	58.14	47.62	3.11
BjuSSR001267	1722	A03	AG	AG	2	7	7098759	7098772	14	1	172	TGGAAGACGAGATATGCCGC	59.97	55	6.53	GTTTCCGCGTTCTTCTAGGC	59.28	55	3.93
BjuSSR001268	1724	A03	A	A	1	14	7107839	7107852	14	1	206	TTCTTCCCATGCAGTGACGG	60.32	55	4.79	GTTCTTAAATTGCGCCAAGAGC	59.08	45.45	4.09
BjuSSR001269	1725	A03	A	A	1	13	7109308	7109320	13	1	146	GCAAGCTCTAGCCTCAGAGG	59.9	60	3.69	TGGTACTATACAGTGTGGAGAAGC	59.6	45.83	3.86
BjuSSR001270	1726	A03	A	T	1	12	7114359	7114370	12	1	157	GGCTTGGAAGAGAAGTTAAACGC	60.37	47.83	4.84	GAACTCGGTTTCTGCATCACC	59.54	52.38	4.02
BjuSSR001271	1727	A03	A	T	1	12	7114385	7114396	12	1	157	GGCTTGGAAGAGAAGTTAAACGC	60.37	47.83	4.84	GAACTCGGTTTCTGCATCACC	59.54	52.38	4.02
BjuSSR001272	1729	A03	A	A	1	15	7121742	7121756	15	1	124	TACCACCTGATGCGTACACG	59.83	55	4.49	GTGGCTGATGAATCTGATGACG	59.46	50	4.35
BjuSSR001273	1730	A03	A	A	1	12	7123988	7123999	12	1	140	GTGAAAATATTGGGCCTCGGC	59.93	52.38	5.54	AGTTTCAAACAAGTTGGGCCC	59.52	47.62	5.8
BjuSSR001274	1731	A03	AG	TC	2	8	7134042	7134057	16	1	143	TGGCCTAATCTAACACCTGAGG	59.23	50	3.86	ATATCTTTCCCTTTCCTCTCAATCC	58.15	40	3.01
BjuSSR001275	1733	A03	A	A	1	17	7145784	7145800	17	1	135	TTGTTTCAGCACCACAAGGC	59.54	50	4.35	AGAACACGAAAGATTCATCAATAAGG	58.02	34.62	2.69
BjuSSR001276	1734	A03	AT	TA	2	8	7153878	7153893	16	1	160	CTATGGGTCAAACTGGGCCC	60.4	60	5.8	GAGAGAGCAGCCAAGTAGCC	60.18	60	3.93
BjuSSR001277	1735	A03	AG	CT	2	7	7153940	7153953	14	1	105	ACTTATATCTTCGGCTACTTGGC	58.12	43.48	4.52	GGAAAGCAAAAGTCTCGGCG	60.11	55	6.46
BjuSSR001278	1736	A03	AG	CT	2	9	7158439	7158456	18	1	133	AGCTCTCCTTCCTCCTCTCG	60.11	60	4.04	CGAAGACCAATGCAATCAGATCC	60	47.83	3.36
BjuSSR001279	1737	A03	A	T	1	13	7159165	7159177	13	1	173	ACACATTTCTCGCCCGTTCC	60.95	55	3.62	TGCTTCCTCCATCTGTTCCG	59.75	55	4.3
BjuSSR001280	1738	A03	AG	CT	2	11	7164161	7164182	22	1	106	AACCCAACTGTCTCTCTCCC	58.65	55	4.3	ACATCCCCTTGCTTCCATGG	60.03	55	3.66
BjuSSR001281	1739	A03	AG	TC	2	7	7164269	7164282	14	1	159	CATTTCCATGGAAGCAAGGGG	59.52	52.38	4.79	ACCGATGAAGATCACGAGATACC	59.75	47.83	2.73
BjuSSR001282	1740	A03	AC	CA	2	8	7169046	7169061	16	1	145	CTCCGCTAAGTGAAGCTCCG	60.53	60	4.63	AAACCCACTCCTCATTCCGC	60.32	55	5.54
BjuSSR001283	1741	A03	AGG	CTC	3	5	7171294	7171308	15	1	109	AGAAGAAACATACAGGCTGGGG	60.03	50	4.96	AAAAAGACCGGTGGCAAACC	59.54	50	3.27
BjuSSR001284	1742	A03	A	A	1	12	7171608	7171619	12	1	143	CCAAGCAAATGTAAAAGCAGGC	59.26	45.45	4.85	ACTTTGTGGTGTTATACTGTTTGC	58.17	37.5	3.68
BjuSSR001285	1743	A03	AAG	TTC	3	5	7184974	7184988	15	1	169	CTCAGCCCTTATAAACGCCG	58.78	55	6.46	GGTTCTGGAACAACGTCTCG	58.86	55	4.04
BjuSSR001286	1747	A03	A	A	1	14	7199298	7199311	14	1	118	GAAAGGCTGAAAATACTAGAAACTACG	58.62	37.04	3.51	GTCTCGTACCTTATTAGTGATGTTGC	59.8	42.31	4.17
BjuSSR001287	1749	A03	ACC	CCA	3	5	7203841	7203855	15	1	163	GGGCAAGCTCCTAATAGGGC	60.25	60	5.19	GGATAGCAGCTCCATTCCCC	59.96	60	4.81
BjuSSR001288	1750	A03	AT	TA	2	7	7211595	7211608	14	1	136	ACTTTGCTTTCACCATTTTTATGCC	59.53	36	4.4	ACATGTATACAGAAACAACTCGCG	59.67	41.67	5.87
BjuSSR001289	1751	A03	AG	AG	2	10	7212120	7212139	20	1	158	TTTCTTCGACAAGCAGCTGC	59.41	50	5.25	GGGAAGGGGAGATGAAGAGG	58.86	60	3.69
BjuSSR001290	1752	A03	A	A	1	15	7215772	7215786	15	1	140	ACAGAGATTGTGTTTCTCTTCTCC	58.45	41.67	3.71	CCTGAGAAAACGGCATGGC	59.49	57.89	4.4
BjuSSR001291	1753	A03	AAAC	AAAC	4	4	7218494	7218509	16	1	138	AGCAAGAGAGGACAAACATAGAGG	60.08	45.83	3.69	AGATGCTATTTTGAACTGTCTCCC	58.81	41.67	4.3
BjuSSR001292	1754	A03	AAG	AGA	3	5	7221044	7221058	15	1	147	ACCCTGTTAGAAACATCCGGG	59.72	52.38	5.73	TGAAATGAGAAGAGACAGAGAGAGG	59.58	44	3.69
BjuSSR001293	1755	A03	A	T	1	20	7221539	7221558	20	1	146	CGTTTTTCTTCTGCCAGGGG	59.4	55	4.79	TTCACTAACTAACATAGGGTGATGG	58.12	40	3.51
BjuSSR001294	1757	A03	A	T	1	17	7227691	7227707	17	1	172	GGGATCTTAACTGCAGCAACG	59.6	52.38	4.1	ATGGTTCTTCCCCACGATCG	59.82	55	3.69
BjuSSR001295	1758	A03	ATC	GAT	3	5	7228100	7228114	15	1	125	TTAATGCGAAACCCAAGGCG	59.48	50	5.52	AGAAACAACACGACCAGTTCC	58.71	47.62	3.62
BjuSSR001296	1760	A03	A	T	1	24	7237347	7237370	24	1	122	CAAAAGTATGTTCCACGTCTTTGC	59.32	41.67	3.68	CTCTCTTAGCTCCTCCTGCC	58.96	60	4.85
BjuSSR001297	1761	A03	ACG	CAG	3	5	7238844	7238858	15	1	133	GACAGGCTCTGGACTTTCCG	60.39	60	4.3	CTCCTGAGAAGACTGTGGCG	60.11	60	5.69
BjuSSR001298	1762	A03	AG	AG	2	9	7242387	7242404	18	1	106	GGAACTTTAGGGGTCGTCGG	60.11	60	4.79	CTACTTTCTTTAGTGGTCCGCC	58.74	50	6.13
BjuSSR001299	1764	A03	ATC	ATC	3	6	7254623	7254640	18	1	166	CTCCTTCCACAGCATACCCG	60.18	60	5.28	CTCGTGTCAGCAACCATATGG	59.06	52.38	2.74
BjuSSR001300	1765	A03	A	A	1	15	7260268	7260282	15	1	169	TGAAAGTTTGAAACAAGCTTTACCG	59.2	36	4.02	CAATTACCAAACCTGTAGAACAACC	58.56	40	3.77
BjuSSR001301	1766	A03	AG	CT	2	15	7264224	7264253	30	1	111	CGCATTCAATTCCTCCTTCGC	60.27	52.38	4.7	GCTTCGTCTGAGAGCAAAGC	59.56	55	3.51
BjuSSR001302	1767	A03	A	T	1	16	7266840	7266855	16	1	190	ACAAGAGTGATGTTCTGGTTTGG	59.11	43.48	3.28	AACGGCATCTTAACAGGTGG	58.18	50	4.61
BjuSSR001303	1770	A03	AT	AT	2	7	7274868	7274881	14	1	119	TGTGTAGCTACCAAATCAAGTTTCC	59.53	40	3.13	AAAGATGATCTGAACCTGTGACC	58.42	43.48	4.02
BjuSSR001304	1773	A03	A	T	1	13	7278366	7278378	13	1	169	TGATCGGTTCCAATCGAGACG	60.2	52.38	4.18	TCCATTGGCATTTTTGACCTACG	59.81	43.48	3.51
BjuSSR001305	1775	A03	AAG	TCT	3	5	7292280	7292294	15	1	138	TTAGTTACCGAGATTGACACTTCC	58.28	41.67	3.46	TCCCATCCATAGATAATTTTGTTCCC	58.99	38.46	3.97
BjuSSR001306	1777	A03	AG	AG	2	7	7294082	7294095	14	1	121	CCAGCTGCCGCTATAAAACG	59.7	55	3.6	TTTTTCGGATCGGGTTCGGG	60.67	55	5.14
BjuSSR001307	1778	A03	A	T	1	14	7296383	7296396	14	1	146	TCTTTGAAAAGCTCTCCTTGGC	59.11	45.45	4.52	AATTTCACTGGGCGTCGTCC	60.95	55	4.79
BjuSSR001308	1779	A03	AAAT	ATAA	4	4	7296924	7296939	16	1	127	ACAATAGCGAAATGAATTCTACGC	58.26	37.5	4.42	GGATATGGAGGATCGAGCGG	59.54	60	5.52
BjuSSR001309	1780	A03	A	T	1	15	7297129	7297143	15	1	186	TTTCCCGTACTCTACAAACACG	58.36	45.45	4.49	TGCAGCTTACGTGGTCTCG	60.08	57.89	4.04
BjuSSR001310	1781	A03	A	A	1	17	7301774	7301790	17	1	195	TCGTTTACTCTGCTTCTTGTTATCC	59.13	40	2.59	TGAACGCGTTCATTAGATAAATCG	58.04	37.5	3.34
BjuSSR001311	1783	A03	AT	AT	2	14	7314786	7314813	28	1	213	TGTGTGTTGTTTCAAGTTTGTATATGC	59.57	33.33	3.14	GGATACGGAAACAGATACGGGG	60.29	54.55	5.73
BjuSSR001312	1784	A03	A	T	1	14	7315634	7315647	14	1	108	GCCTTAGTTCGGGCAATTACG	59.67	52.38	3.18	ACGGTAAACACATGTGCAATCC	59.77	45.45	3.01
BjuSSR001313	1785	A03	A	T	1	15	7319074	7319088	15	1	173	ACATCTCTTGAGGAAACCTTGC	58.58	45.45	4.01	TGGACGGCTAAAACAAACGC	59.69	50	4.84
BjuSSR001314	1789	A03	AT	AT	2	27	7327676	7327729	54	1	185	CCAGCCCTAACTTTTTGAACCC	59.7	50	4.11	TACTAGATTTTGACCCGCGC	58.07	50	6.86
BjuSSR001315	1790	A03	A	T	1	12	7328941	7328952	12	1	102	CCCAGCCCAGTAGAAACTCG	60.11	60	4.18	CAGATGAGATCACAAGTCTCTTGG	58.89	45.83	3.61
BjuSSR001316	1791	A03	A	A	1	12	7331771	7331782	12	1	188	CGAGATGATTGCAGTGATTTTCC	58.4	43.48	3.13	TTTGGTACGATGATGCTGCG	58.99	50	5.18
BjuSSR001317	1792	A03	A	T	1	13	7332832	7332844	13	1	175	ACACGTTCAGAAGCTTCCCC	60.25	55	4.81	AATCATTCAAAGCATTTCTCAGATGG	58.73	34.62	3.51
BjuSSR001318	1794	A03	A	A	1	13	7345892	7345904	13	1	135	CGGCGGCTTTTCTTTCTTCC	60.11	55	3.46	AGCATTGACTTGACTGTTTTGGG	59.93	43.48	4.12
BjuSSR001319	1795	A03	AT	AT	2	8	7348738	7348753	16	1	158	TGAGTTCCGGTGCGATATCG	59.97	55	2.92	AGCCGTATTTCCCACTACACC	59.79	52.38	4.16
BjuSSR001320	1800	A03	AC	CA	2	7	7370099	7370112	14	1	165	ACACTATCTCTGTTGCTCCTGC	60.09	50	4.85	GCTTGGCTCTTCTTTGTCCC	59.12	55	4.46
BjuSSR001321	1801	A03	AC	TG	2	9	7370668	7370685	18	1	176	TTCTTTTTGGAGGGGAGGGG	59.22	55	4.79	AAGGGAGATAAACCTTTTCTTTTTGG	58.26	34.62	3.28
BjuSSR001322	1803	A03	ATC	CAT	3	6	7373108	7373125	18	1	109	AGCAATTACATCACTGCCGC	59.27	50	6.53	CCAGAGGAAGAAACTGGGCG	60.67	60	6.13
BjuSSR001323	1804	A03	A	T	1	17	7373577	7373593	17	1	109	AGATGAGAGGGAAAGACGCG	59.54	55	6.01	CACGTGAAGAGGTGTGAAAACC	59.97	50	3.27
BjuSSR001324	1806	A03	AT	AT	2	17	7381770	7381803	34	1	166	CCAGCTTGAGGCAGTTTATGG	59.25	52.38	2.74	CCAATGATCCTCCAAATGCAACC	60.43	47.83	3.77
BjuSSR001325	1808	A03	AT	AT	2	9	7383016	7383033	18	1	163	GCCAGCATATGATGAAGCCG	59.48	55	5.52	CTTCCTTCAAGCCCCATTGC	59.47	55	3.56
BjuSSR001326	1810	A03	ACGGG	ACGGG	5	4	7393773	7393792	20	1	143	ATTTTCAAGACCGCATCCCG	58.91	50	5.14	ACACGCCTGGAACTCATACC	59.75	55	2.73
BjuSSR001327	1811	A03	A	A	1	13	7397675	7397687	13	1	133	GACCAATTGTGTGTGCCACC	59.97	55	4.61	GCTAAATTCTGAGAATTCAAGAGTTGG	59.03	37.04	3.77
BjuSSR001328	1812	A03	A	A	1	12	7398508	7398519	12	1	107	CTTCGCCGCTAAAACCATCG	59.97	55	3.84	ACAAAGTTCTCCGACATCTAAGC	58.75	43.48	3.09
BjuSSR001329	1814	A03	A	A	1	13	7399596	7399608	13	1	203	AATTAACGTGTGTTCAGTGTTTAGG	58.28	36	2.69	GCACCGTTAAATGTCAGGCC	59.83	55	5.19
BjuSSR001330	1815	A03	A	T	1	12	7400682	7400693	12	1	106	TTATGCAGGTGGGAATGTGC	58.53	50	4.57	AGCATAGCATAGCATTATTGATTACG	58.09	34.62	3.18
BjuSSR001331	1816	A03	A	T	1	12	7403353	7403364	12	1	172	GCACACAATACCTTTTCGTTGC	59.28	45.45	4.17	AGCAATGAGTTTACAATCCAGAAGG	59.58	40	3.46
BjuSSR001332	1817	A03	A	A	1	12	7404034	7404045	12	1	102	ACACCTCCTTTATTGCAACTCC	58.58	45.45	3.85	TCCGCTGAAACCGTAGATGC	60.46	55	3.91
BjuSSR001333	1819	A03	A	A	1	12	7415385	7415396	12	1	135	TGCATGTTTGTATAAGTGATTGACG	58.46	36	4.35	TTTTTCTGTGTTCAGTTTTGGGG	58.17	39.13	4.96
BjuSSR001334	1822	A03	AAGG	GAAG	4	5	7430703	7430722	20	1	187	TGTGGAAGGAAAGAGGGAGC	59.31	55	4.7	AGAGATGAAGAGTGCGCTGG	59.82	55	4.85
BjuSSR001335	1826	A03	AAGG	GAAG	4	5	7448242	7448261	20	1	187	TGTGGAAGGAAAGAGGGAGC	59.31	55	4.7	AGAGATGAAGAGTGCGCTGG	59.82	55	4.85
BjuSSR001336	1833	A03	AG	AG	2	7	7469371	7469384	14	1	146	AGTTTGAAGAGAAAGAGAGAGAGAGG	59.79	42.31	3.69	TTGTAATAGTTTGCTTGAAGTAGAACC	58.22	33.33	3.62
BjuSSR001337	1839	A03	AT	AT	2	10	7491431	7491450	20	1	200	TCTTCAACGAAAGCTTGCGG	59.41	50	5.69	ACTTTCCGAAGCTGAATTTCGC	60.1	45.45	4.7
BjuSSR001338	1840	A03	AG	AG	2	7	7491891	7491904	14	1	146	AGTTTGAAGAGAAAGAGAGAGAGAGG	59.79	42.31	3.69	TTGTAATAGTTTGCTTGAAGTAGAACC	58.22	33.33	3.62
BjuSSR001339	1841	A03	AT	AT	2	8	7495739	7495754	16	1	106	TCACAACATGGTTTGAGTTTCGG	59.93	43.48	4.3	AGTCAACGTTAACAAGATAAGAAGACG	59.89	37.04	4.18
BjuSSR001340	1842	A03	AG	TC	2	32	7498084	7498147	64	1	212	CTGTAGGAACCTGAACTTTGGC	59.19	50	4.52	AGAGAGAGGAGAGAGAGAGAGG	58.69	54.55	3.69
BjuSSR001341	1844	A03	AG	CT	2	14	7498188	7498215	28	1	137	TCTCTCTCTCTCTCTCTCTCTCC	58.78	52.17	3.71	CCTCAAGCTTCTCGCCGG	60.51	66.67	6.13
BjuSSR001342	1845	A03	AG	TC	2	8	7498217	7498232	16	1	123	TCTCTCTCCTCTCTCTCTCTCC	58.69	54.55	3.71	CCTCAAGCTTCTCGCCGG	60.51	66.67	6.13
BjuSSR001343	1846	A03	AT	TA	2	7	7499713	7499726	14	1	129	AACGAGAAGGCTTGATCATCC	58.09	47.62	3.51	GTATCAGCTTGGCTTGTACGC	59.67	52.38	4.42
BjuSSR001344	1850	A03	A	T	1	13	7512869	7512881	13	1	146	TGGACGACCCTGATTAACTGG	59.45	52.38	4	GGATGGGGTTAGAAAACAAACATCC	60.34	44	3.51
BjuSSR001345	1851	A03	A	A	1	14	7517237	7517250	14	1	172	AGTTTGCAAGTTTATTTTGTGTTTGC	58.98	30.77	3.68	AGCATGATTCCAATGCGATGC	60	47.62	3.91
BjuSSR001346	1852	A03	AG	CT	2	10	7522311	7522330	20	1	172	TCCCATTCTTCCTCACACCC	59.01	55	4.61	GAAACTGCAAGCTCTGGTGC	60.04	55	5.01
BjuSSR001347	1853	A03	A	T	1	13	7524779	7524791	13	1	118	GCATAGTCCTAATCATATGCTTACTCC	59.29	40.74	3.85	CAAATCAATTGCAAGTTTGTCCCC	59.79	41.67	4.81
BjuSSR001348	1855	A03	A	A	1	12	7529520	7529531	12	1	108	GATTCACTCTTTGGTGGTGCG	59.8	52.38	5.34	TGTGAATCACTGAACCTGATGG	58.32	45.45	3.51
BjuSSR001349	1856	A03	A	T	1	15	7530798	7530812	15	1	145	ACAATGTCACACTTTTTGGCG	58.19	42.86	5.69	GTCAAATTCAAAATTGCCCACTGG	59.79	41.67	4
BjuSSR001350	1857	A03	A	T	1	19	7531105	7531123	19	1	157	AATGATGATATGTTGTTGTCACGC	58.43	37.5	5.34	TCTAGAGAAAACAAGCAAGCTGC	59.5	43.48	5.25
BjuSSR001351	1858	A03	ACC	GTG	3	6	7537241	7537258	18	1	180	TTCGCAGGAGAGGTCGATGG	61.67	60	3.51	GATCCAGATTCCGACCACCC	59.89	60	4.61
BjuSSR001352	1859	A03	A	T	1	12	7547755	7547766	12	1	109	TAGGAAGCAGCAATGGTCGG	60.11	55	4.79	TGTCAGGCTAAATTTACCAACTGC	59.78	41.67	4.4
BjuSSR001353	1860	A03	AGG	AGG	3	6	7552521	7552538	18	1	202	CCATCATCAACCACCATGGC	59.25	55	4.4	GAAGCATGGACCTGAACACG	59.2	55	4.49
BjuSSR001354	1861	A03	AAC	TTG	3	5	7552753	7552767	15	1	181	ACGCTGCTGTTATTGTTGCC	59.76	50	4.52	CAATGAACCCGAGCTATGGC	59.05	55	4.4
BjuSSR001355	1862	A03	AG	TC	2	8	7555753	7555768	16	1	103	AGCCAACGTCTCTAAGGAGC	59.47	55	4.7	CGCAAAGCTAGGAGAAAGCG	59.63	55	4.68
BjuSSR001356	1863	A03	A	T	1	14	7556164	7556177	14	1	115	GCTGCAGCTTTGACAACTTCG	60.92	52.38	3.79	AGAAGCCCTTCCAGAATCTGC	60.06	52.38	4.26
BjuSSR001357	1865	A03	AC	GT	2	7	7563306	7563319	14	1	109	GAGAGGAGGGAAGACAACTGG	59.45	57.14	4	GGCTACATTAGTTTCAGTGCCC	59.32	50	5.36
BjuSSR001358	1866	A03	AG	GA	2	22	7563320	7563363	44	1	109	GAGAGGAGGGAAGACAACTGG	59.45	57.14	4	GGCTACATTAGTTTCAGTGCCC	59.32	50	5.36
BjuSSR001359	1867	A03	A	A	1	12	7564691	7564702	12	1	100	TTGATAGCCCAACTAGTTATCCACC	60.16	44	4.61	CACGTAAAAGTGTGACGCAGG	60.07	52.38	4.85
BjuSSR001360	1872	A03	AAAC	CAAA	4	4	7582470	7582485	16	1	158	GCAACAGTTTTCACGTTCTTGG	59.15	45.45	3.61	CGTTGCTATAGGCTCCAATTTCC	59.75	47.83	3.13
BjuSSR001361	1874	A03	A	T	1	12	7591053	7591064	12	1	163	TCCCCCACTATTAAGAATGCCC	59.55	50	5.36	GGATCCAGTGAGAGGAACGC	60.18	60	4.84
BjuSSR001362	1875	A03	AT	AT	2	11	7594453	7594474	22	1	205	AATGGCAAACGCAACCACC	59.93	52.63	4.61	TCTTGCTCCTGATGCATTAACC	58.72	45.45	2.85
BjuSSR001363	1876	A03	A	A	1	21	7595503	7595523	21	1	156	GGAGGTCTTGTTCCGGTTCG	60.67	60	3.95	GCACGTAAATCATCTGGTCGG	59.41	52.38	4.79
BjuSSR001364	1877	A03	AT	AT	2	7	7597928	7597941	14	1	161	TGGAGGATTTATTTCAAAAGATATGGC	58.36	33.33	4.4	AACTAAACGCAGTAAGCATTTGG	58.21	39.13	3.28
BjuSSR001365	1878	A03	AT	TA	2	7	7604526	7604539	14	1	185	GCCTTGACAGTAGTCCTGGG	59.75	60	4.45	AGCCTACTAACACGATTACTGTCC	59.9	45.83	4.02
BjuSSR001366	1879	A03	AG	CT	2	13	7606538	7606563	26	1	145	TCGAATTTAATTAAAATCGCTGCGG	59.32	36	5.69	GGTTGAGTAGAGAGTCAGATCGG	59.69	52.17	4.18
BjuSSR001367	1880	A03	AAG	GAA	3	5	7606862	7606876	15	1	175	CTCTGCCCCCTGATGTAGC	59.55	63.16	3.58	GGAGTTGGAAGTGGAGCAGG	60.32	60	4.85
BjuSSR001368	1881	A03	AG	GA	2	7	7610935	7610948	14	1	159	TCTTCATTGTTTTCTCCTCCTGC	58.93	43.48	4.85	AGCTTGACGATGTCCTGACG	60.11	55	4.35
BjuSSR001369	1882	A03	AG	GA	2	8	7616555	7616570	16	1	175	ACCTACCTTTCACATTGATTTCTCC	59.05	40	3.71	TGACGAGCTTGACGATGTCC	60.11	55	4.02
BjuSSR001370	1883	A03	A	T	1	12	7618801	7618812	12	1	183	GATGGGTAAGCTTTAGTTTAGGGG	58.87	45.83	4.79	ACCACCATCTTTCCTCTCAACC	59.96	50	3.77
BjuSSR001371	1884	A03	A	A	1	14	7624076	7624089	14	1	154	CTTCTCTATTTAGAACCATGAAACACG	58.62	37.04	4.49	CACTCTGTACTCTAGTTGTTTCATAGC	59.51	40.74	2.97
BjuSSR001372	1885	A03	A	T	1	12	7624430	7624441	12	1	158	TCACATCAACCAAGAACCATAGC	58.99	43.48	2.97	CAAGGTTCTCATGGAAAGCTGG	59.51	50	4.85
BjuSSR001373	1886	A03	A	T	1	13	7625344	7625356	13	1	123	GGCCCATACCGACTTTAACG	58.71	55	3.18	TGGAAGACTAGTTACTGCTACCG	59.31	47.83	4.02
BjuSSR001374	1887	A03	A	T	1	12	7626051	7626062	12	1	138	CCGTTCAGAAAGAAAGAAAAAGACC	59.03	40	3.85	TCCCATAGGTAGTGTCTGCC	58.21	55	4.85
BjuSSR001375	1888	A03	A	T	1	20	7630748	7630767	20	1	158	TCAGCATCCACATCGATGGC	60.53	55	4.4	AGATCGGATTCTCAACGCCG	60.25	55	6.46
BjuSSR001376	1889	A03	A	A	1	13	7636761	7636773	13	1	122	TGTCAATAAGTATGTAGAAGCACTGG	58.96	38.46	4	AGCAACGTTACTAAGACCAATGC	59.56	43.48	3.56
BjuSSR001377	1891	A03	A	A	1	12	7638556	7638567	12	1	202	GGTTCCTTTAACTCTATGCTTGTCC	59.65	44	4.02	GAGCCGGCATAATAAACAGCC	59.73	52.38	4.85
BjuSSR001378	1892	A03	A	A	1	12	7638569	7638580	12	1	148	TCTTTTCCGCATTTTAATTGAAAGCC	59.85	34.62	4.35	TATAGCCACAAGAGAGCCGG	58.96	55	6.13
BjuSSR001379	1893	A03	A	T	1	12	7644821	7644832	12	1	104	GTGGTATTGAGAAAGTTGGAACCC	59.78	45.83	4.11	GCTAGTGGTAGTAGCGGTCC	59.33	60	4.46
BjuSSR001380	1896	A03	AT	AT	2	7	7654910	7654923	14	1	111	CGGAGTGTATGACGTACGGG	59.97	60	5.28	TGATTAATTTGTTTGAGTAGGGGGC	59.58	40	5.8
BjuSSR001381	1897	A03	A	A	1	19	7656143	7656161	19	1	161	ACCTGTGGTAAGCCTTCTGC	59.96	55	4.26	CGTGGCGCTACAAAGGACC	61.39	63.16	4.46
BjuSSR001382	1898	A03	AT	TA	2	10	7658063	7658082	20	1	111	TTTTGTGTAAGTGTTCACAGTGC	58.27	39.13	4.4	TTCTCATCCAAGTCCCTGCC	59.38	55	4.85
BjuSSR001383	1899	A03	A	A	1	18	7660941	7660958	18	1	173	GTCGTAGTTTTCACTGATCCCG	59.08	50	5.14	GAAGATTCGGACAGCGAACC	59	55	3.62
BjuSSR001384	1902	A03	AT	AT	2	7	7669988	7670001	14	1	101	ACTTAGTGGTTCTTGTATATGTGTCC	58.67	38.46	4.02	AAGGTGAGAATCGAACCCGG	59.75	55	5.73
BjuSSR001385	1903	A03	AAT	ATA	3	5	7672040	7672054	15	1	127	TACGGTGATGCAACCTTCCC	60.04	55	3.97	AGACTGGCTATTTGTCTTAACATGG	59.12	40	3.66
BjuSSR001386	1905	A03	A	A	1	18	7672526	7672543	18	1	193	CATCAGTGAACCCCCTTTGG	58.45	55	3.28	CCCCTTCTCACCTCTTCTGC	59.75	60	4.26
BjuSSR001387	1906	A03	C	C	1	21	7672736	7672756	21	1	106	CGTAAAACGTGTGAACCTCCC	59.47	52.38	4.3	TTCCGAAGCTCAATTTCGCC	59.2	50	5.54
BjuSSR001388	1907	A03	AG	GA	2	13	7672913	7672938	26	1	120	CTGGAGCTTTTGATGACGCC	59.55	55	5.68	CGTAGGCAGGAAGGAGTAACG	60.2	57.14	3.18
BjuSSR001389	1909	A03	A	A	1	15	7679301	7679315	15	1	100	CCAAGCAGTTCCAAGTTCTAACG	60.06	47.83	3.18	GAAGCTTAGAAAAGTCATAATGTCAGC	59.09	37.04	4.26
BjuSSR001390	1910	A03	A	A	1	12	7679447	7679458	12	1	101	AACTGATAAACAAGTGATGTGTTGG	58.26	36	3.77	AAGGGACCTTTTGAAGAGATTCC	58.33	43.48	3.01
BjuSSR001391	1912	A03	AC	TG	2	9	7685500	7685517	18	1	136	AGCAGTTTCTTTTGTATTCTCTTGC	58.56	36	4.01	ACAGTTTTGACCACTCAAATGGC	60.18	43.48	4.4
BjuSSR001392	1913	A03	A	A	1	13	7691331	7691343	13	1	165	TTTTCAATCATGATATAGTCGCATCG	58.27	34.62	3.84	TCGTGATTGTCTTTGAGTGGG	58.23	47.62	4.61
BjuSSR001393	1914	A03	AAATAC	AAACAT	6	9	7691547	7691600	54	1	147	GCAATTGGAGAAGTGTAGGCC	59.25	52.38	5.19	GTTTCAACTCTTCCCATGTCTACG	59.61	45.83	3.51
BjuSSR001394	1915	A03	A	A	1	16	7696522	7696537	16	1	168	TGCTCTGTATTCTCTGCACTCC	59.83	50	3.85	GTCTCGTGCATCTTTGTCTCG	59.35	52.38	4.04
BjuSSR001395	1916	A03	A	A	1	18	7699283	7699300	18	1	149	GCTCCTCCGGTTATCAGACC	59.61	60	3.85	TCCCCAAATCTCGTTCCATCG	60.13	52.38	3.84
BjuSSR001396	1917	A03	A	T	1	16	7701341	7701356	16	1	117	TGTAACGCATTCTCCTCCCC	59.46	55	4.81	GGGCTGAGAATCTGTCACTGG	60.41	57.14	4
BjuSSR001397	1918	A03	A	T	1	13	7701893	7701905	13	1	103	GGAAGAGATTTTGAACAATTTCTCCC	58.91	38.46	4.3	GACGACACACAAAATGTTGGC	58.88	47.62	4.52
BjuSSR001398	1919	A03	A	A	1	12	7703791	7703802	12	1	147	GCAAGTGTTACAGCAAGTTTAAATCC	59.86	38.46	3.01	TCTCTGCTTGCTGATGACGG	60.11	55	4.79
BjuSSR001399	1920	A03	C	C	1	12	7705209	7705220	12	1	162	CTCTAGGAAAGAGTGGCGCG	60.53	60	6.86	CCTCAGATATTCAATCACACGAGC	59.55	45.83	5.03
BjuSSR001400	1921	A03	A	A	1	16	7714058	7714073	16	1	112	AGACTCTAGATAAAGTAGAAGCTTTGG	58.31	37.04	3.28	TAGGGTTCTTGGGGAGGAGG	59.96	60	4.3
BjuSSR001401	1922	A03	A	T	1	17	7723429	7723445	17	1	147	TGGTGCTATAATCCTACAATGCG	58.69	43.48	4.73	ATTCATGTATCTTTAGCCTGAGGG	58.13	41.67	4.3
BjuSSR001402	1923	A03	A	T	1	18	7725523	7725540	18	1	181	GATGAGCTGGAATTGACGTGG	59.33	52.38	4.94	TAGCGACATGACATCCCAGG	59.25	55	4.45
BjuSSR001403	1924	A03	A	T	1	14	7732323	7732336	14	1	133	CCAAGCGTCTCGATCGTCC	60.59	63.16	4.79	TCACCAGCTATTACATCCTGGC	59.9	50	4.85
BjuSSR001404	1925	A03	A	T	1	12	7735377	7735388	12	1	175	TCGGCCGTAAATAGGTCAGG	59.25	55	3.86	CGGTTCCATGAATCAGCTCG	59.07	55	5.03
BjuSSR001405	1927	A03	A	A	1	12	7747037	7747048	12	1	201	GTCGCTGTGTGTATGGATGG	58.71	55	3.51	CAAGACAGATATGTTCTCACTTCTCG	59.53	42.31	4.04
BjuSSR001406	1928	A03	A	T	1	13	7747257	7747269	13	1	126	CTTTCACTGCTCACGCATGG	59.83	55	3.66	TCTCGGCAATTGACAAAAACCC	59.96	45.45	4.11
BjuSSR001407	1930	A03	AAG	TTC	3	5	7752558	7752572	15	1	155	TTTCAGCTCGTGAGGACTCC	59.4	55	3.85	ATCTGAGAACCCACACCAGG	59.01	55	4.45
BjuSSR001408	1931	A03	A	A	1	16	7754118	7754133	16	1	138	AAATCTTTCATCCAATTGCAGCC	58.49	39.13	4.85	TACCACTACACCAGATGCGC	59.83	55	6.09
BjuSSR001409	1932	A03	A	A	1	13	7762655	7762667	13	1	162	TGACCAAGTGATTCAGCAACC	58.77	47.62	3.77	GTTCTTCTTACCAACCGCCG	59.21	55	6.46
BjuSSR001410	1933	A03	AATT	TTAA	4	5	7763292	7763311	20	1	196	ACCAGTGTTGCTCTCACACC	60.18	55	4.16	GTTTTGTCGCGGAGTTGTCC	60.04	55	4.02
BjuSSR001411	1934	A03	A	A	1	14	7766332	7766345	14	1	122	ACTACATTTTAATGCCTCCAACAGG	59.58	40	4	AATTACACGGTTCCACGTAGC	58.66	47.62	3.58
BjuSSR001412	1936	A03	AT	AT	2	9	7773818	7773835	18	1	159	ACAGCTGGAGACTTTGTAACG	58.24	47.62	3.18	GGAGCGTGAAGTCAAACTGG	59.13	55	4
BjuSSR001413	1937	A03	CCG	CGC	3	5	7782252	7782266	15	1	126	CGAGAGAGGGCAAAAGCACC	61.3	60	5.01	AAGGGAACAAGACTTCGGCG	60.6	55	6.46
BjuSSR001414	1938	A03	A	T	1	12	7786587	7786598	12	1	139	GCCCTCCTTTCTCATTTCATGC	59.9	50	4.06	ACTCTTCAAACCTTTTCTTGACAAGG	60.13	38.46	3.61
BjuSSR001415	1940	A03	AG	GA	2	7	7789374	7789387	14	1	117	AAAACAGAGGCCAAGTTGGG	58.59	50	4.12	CACTTTAGTGTGTCCACAGTAGC	59.26	47.83	3.58
BjuSSR001416	1942	A03	A	T	1	14	7800622	7800635	14	1	113	ACACAAGCTGGTGAAGATGC	58.76	50	3.91	TGATTCTTTTACTCGCAGCATCC	59.38	43.48	3.51
BjuSSR001417	1943	A03	AG	GA	2	8	7807872	7807887	16	1	166	CCGTGAAATGCAGCTTCACC	60.11	55	4.02	CTAACGGAGCCCAAGAACGC	61.36	60	4.84
BjuSSR001418	1944	A03	AG	AG	2	9	7808967	7808984	18	1	154	GTAAACAATCCCCTGCTGTGC	59.8	52.38	4.57	ACAGTAATCTTCTTAAACCCAACCC	58.99	40	4.11
BjuSSR001419	1945	A03	A	A	1	17	7811426	7811442	17	1	163	CACTGACAAAGTTTTGACCTCCC	59.93	47.83	4.3	TGAACTTGCTTTTCAAATATCCTCC	58.08	36	4.3
BjuSSR001420	1947	A03	A	T	1	20	7817832	7817851	20	1	166	GACAGTCCTTACGCTGGAGG	59.83	60	4.3	ACACCTTCGTCCTAAAGGCC	59.68	55	5.19
BjuSSR001421	1950	A03	AT	AT	2	10	7830764	7830783	20	1	193	TGATAGATGAAACTACAGTGGCCC	60.14	45.83	5.8	TGTATGAAGTGCTAGTATTGCATCG	59.31	40	3.84
BjuSSR001422	1951	A03	A	A	1	13	7837240	7837252	13	1	143	TGCTGGCTTTGTGTACTCCC	60.25	55	4.3	TCCTTTCACGTCACAAAAGCG	59.67	47.62	4.68
BjuSSR001423	1952	A03	A	A	1	14	7843994	7844007	14	1	132	TGCCATGTCAATTTTAGGTGCC	59.77	45.45	5.01	ATGGGAAATGTCACTCCGGG	59.74	55	5.73
BjuSSR001424	1954	A03	A	A	1	12	7849430	7849441	12	1	185	ACTTCCACTACATTTTGAGGATCG	58.82	41.67	3.69	GATTTCTCACTACATTCACCTTAAACC	58.55	37.04	3.27
BjuSSR001425	1955	A03	AT	TA	2	8	7863681	7863696	16	1	125	TTTTGATTCACAGGCGCTCC	59.12	50	4.7	ACTTGTGGAAAGCCCTCTGC	60.54	55	4.26
BjuSSR001426	1957	A03	AAG	TCT	3	6	7868367	7868384	18	1	142	GAATCGTTGCGTTCTCGTCG	59.98	55	5.12	GACTCCCTCAAACCAGCTCC	60.04	60	4.7
BjuSSR001427	1958	A03	A	T	1	13	7874646	7874658	13	1	125	ACAAAAGCATGATGCCAAAACC	58.86	40.91	3.27	TGATGAATCCATCCACAACAATGG	59.6	41.67	3.16
BjuSSR001428	1959	A03	AGG	CCT	3	6	7876188	7876205	18	1	109	TCCTTAGCCTTGCCATGACG	60.11	55	4.35	GAGTGTGCAAGTGAGGAGGG	60.32	60	4.3
BjuSSR001429	1960	A03	ATC	TCA	3	5	7876244	7876258	15	1	119	CCTCCTCCTCCTCCGATACG	60.61	65	3.06	AGAAGAAGAGTCAGAGCGGG	58.82	55	6.13
BjuSSR001430	1961	A03	ATC	TCA	3	6	7876547	7876564	18	1	170	TTATTCTCTCCCGCGCTAGG	59.04	55	3.02	GGTAACACAAACGCTGGTCG	59.77	55	4.79
BjuSSR001431	1962	A03	AAT	TAT	3	8	7880296	7880319	24	1	162	TCAGGAGGCGTGATAAAGATAGC	59.99	47.83	2.97	AGATACGTCAAGGGCTTGCG	60.46	55	4.85
BjuSSR001432	1963	A03	AAAAC	TTTTG	5	4	7890808	7890827	20	1	112	CCTATTAGCCTTTATGTAGACTTGTCG	59.4	40.74	4.35	ACAAATCTCAACAAAAGACTTCACC	58.44	36	4.02
BjuSSR001433	1967	A03	AG	CT	2	9	7903300	7903317	18	1	134	GGCAATATCTTCAGTGGCAGC	59.66	52.38	5.25	AAAAGGGAAGTGTGAGGGGG	59.52	55	5.4
BjuSSR001434	1968	A03	AAAAAC	ACAAAA	6	4	7907357	7907380	24	1	190	CGAAAAGGGGTGGTTCAAAGC	60.27	52.38	3.51	AATGTTCCAGGTCTAAGTGAACC	58.35	43.48	3.62
BjuSSR001435	1969	A03	AAG	AGA	3	6	7909895	7909912	18	1	176	TGAGTCAACATATATGCATTAACGACC	59.83	37.04	4.79	GAGGCATCATAAGCATGCGC	60.11	55	6.09
BjuSSR001436	1971	A03	A	A	1	16	7914007	7914022	16	1	206	AAAAAGAAACCTTGGCTTATGGC	58.36	39.13	4.4	AAACCCATGTATTCGTTAATTATAGGC	58.21	33.33	3.93
BjuSSR001437	1972	A03	C	G	1	24	7925699	7925722	24	1	180	GCAGACAACATGGCAATCCG	60.18	55	4.18	AACAATTCCTCCTCCACCCC	59.3	55	4.95
BjuSSR001438	1973	A03	C	G	1	45	7925724	7925768	45	1	140	AAACTATATTGTTGCTTTATTGGGGG	58.21	34.62	5.4	CAAGCAAGAGTTAAGTCGGCC	59.54	52.38	6.13
BjuSSR001439	1975	A03	A	T	1	14	7930971	7930984	14	1	140	ATCGCTGCTTGGAGTAGACC	59.54	55	3.85	GCTGGTCTGGCTAAAGAATGC	59.6	52.38	3.56
BjuSSR001440	1977	A03	A	T	1	15	7937908	7937922	15	1	155	GTTAGAGAGCTGGTCGGAGC	59.9	60	4.7	ACCAACTTCACAATTTGTTGAATCC	58.95	36	3.01
BjuSSR001441	1978	A03	AG	AG	2	7	7940948	7940961	14	1	122	ATCTTGTTCTGTAAAACTAGAAAGAGC	58.01	33.33	4.09	AAAGGGGGTATATGCCGTGG	59.52	55	4.94
BjuSSR001442	1979	A03	A	T	1	14	7941503	7941516	14	1	146	GTACGAGTTTGCCCTTTGAGG	59.2	52.38	3.86	CAAGTTGCTGCAAATTTAGCCC	59.26	45.45	5.19
BjuSSR001443	1980	A03	AAG	TTC	3	5	7944918	7944932	15	1	144	TGGCATTAGTTCCCATAGAGAGC	59.93	47.83	4.09	AAGGAGGCAATCTTGGGTCC	59.67	55	4.46
BjuSSR001444	1982	A03	A	T	1	14	7947751	7947764	14	1	140	ATCGCTGCTTGGAGTAGACC	59.54	55	3.85	GCTGGTCTGGCTAAAGAATGC	59.6	52.38	3.56
BjuSSR001445	1983	A03	AG	CT	2	7	7953465	7953478	14	1	192	GCTGAAGAACAATGCGGTGG	60.11	55	4.61	CCCCACGATTCATGTGTTCC	58.91	55	3.62
BjuSSR001446	1985	A03	A	T	1	15	7960635	7960649	15	1	155	GTTAGAGAGCTGGTCGGAGC	59.9	60	4.7	ACCAACTTCACAATTTGTTGAATCC	58.95	36	3.01
BjuSSR001447	1986	A03	AG	AG	2	7	7963675	7963688	14	1	122	ATCTTGTTCTGTAAAACTAGAAAGAGC	58.01	33.33	4.09	AAAGGGGGTATATGCCGTGG	59.52	55	4.94
BjuSSR001448	1987	A03	A	T	1	14	7964230	7964243	14	1	146	GTACGAGTTTGCCCTTTGAGG	59.2	52.38	3.86	CAAGTTGCTGCAAATTTAGCCC	59.26	45.45	5.19
BjuSSR001449	1988	A03	AAG	TTC	3	5	7967645	7967659	15	1	144	TGGCATTAGTTCCCATAGAGAGC	59.93	47.83	4.09	AAGGAGGCAATCTTGGGTCC	59.67	55	4.46
BjuSSR001450	1989	A03	A	A	1	12	7973230	7973241	12	1	102	GGTGTAGCGAGAGAATCAAGC	58.8	52.38	4.01	TCATCAACGAGTTAATTATCGCCC	59.25	41.67	6.13
BjuSSR001451	1990	A03	A	T	1	12	7974680	7974691	12	1	133	CCAAGGGATTCGGTTGAAAGG	59.18	52.38	3.11	ATGAGAGAAATTAAGCCGCCC	58.42	47.62	6.13
BjuSSR001452	1994	A03	A	T	1	15	7982527	7982541	15	1	133	TAACCCACCATGATGGCTGC	60.4	55	5.25	GCGTGGAATGAAGTCTGTAAGC	59.91	50	3.09
BjuSSR001453	1995	A03	AC	CA	2	9	7984663	7984680	18	1	109	AGCATTTTTCTGTTCTTATTGTCACC	58.85	34.62	4.02	TCAAACATGTAAAGTTGGGATTTCG	58.56	36	3.46
BjuSSR001454	1996	A03	AC	GT	2	7	7984780	7984793	14	1	102	AGAATCCCAATTGTTAACTGAAAGC	58.31	36	3.51	GTGGGATTACACACTTTCAATTGC	59.08	41.67	3.56
BjuSSR001455	1997	A03	A	A	1	20	7989998	7990017	20	1	131	TCTTCTTCTCCATCGTCCACC	59.17	52.38	4.61	CGTGCATTCCAAGGTAAGGC	59.55	55	4.35
BjuSSR001456	1998	A03	A	T	1	13	7991503	7991515	13	1	100	AAACAGAATAGCTCCCAAGTCC	58.04	45.45	3.85	CTTACAGGTTCCTTCTTGGTGC	59.19	50	5.01
BjuSSR001457	1999	A03	A	T	1	12	7992784	7992795	12	1	171	ACCTGAATACAGAAACGGAAAGC	59.25	43.48	3.51	GCTCAAATGATCTGCTTCCACC	59.9	50	4.61
BjuSSR001458	2000	A03	A	T	1	13	8004245	8004257	13	1	121	GGATGCACCAAGAAGGAACC	58.82	55	3.62	GTGAAACTATAAACCAAGAAACAGAGG	58.71	37.04	3.69
BjuSSR001459	2001	A03	A	T	1	14	8006486	8006499	14	1	159	AGCTTGGACAGATGACAGAAGG	60.03	50	3.46	TCTGTATGCAGCTGTGATGC	58.34	50	3.91
BjuSSR001460	2002	A03	AG	CT	2	9	8006659	8006676	18	1	185	GCATACAGACCGGTTAGAGAGC	60.54	54.55	4.09	TCTTCCGTGCCTTTTCCTGC	60.89	55	4.85
BjuSSR001461	2003	A03	AAG	AAG	3	5	8006781	8006795	15	1	110	AGAAGCAGGAAAAGGCACGG	60.89	55	4.94	GGTTTTTAGCTTTTCTCATGTCTTCC	59.14	38.46	3.46
BjuSSR001462	2004	A03	AG	TC	2	9	8011054	8011071	18	1	146	AACCCTTACGTGCCCATTCC	60.32	55	3.01	TGACGGTGGTGTTCGTTAGC	60.6	55	3.09
BjuSSR001463	2005	A03	AAC	AAC	3	6	8011487	8011504	18	1	140	ACTCCACTAAACTCCGGTCG	59.11	55	4.79	GCAGTGGTCGTCGTTTTTCC	60.04	55	3.13
BjuSSR001464	2006	A03	AG	TC	2	12	8019872	8019895	24	1	122	GTCGTCTGCTTCACTTTGGC	59.76	55	4.52	ACCTTCTGAGATTTCGCCGG	60.11	55	6.13
BjuSSR001465	2009	A03	A	A	1	17	8025788	8025804	17	1	110	AATGAGTCTGTCTTGCACCG	58.2	50	4.94	TGTTTGTATGTGAATCTCGTTTGC	58.55	37.5	3.68
BjuSSR001466	2010	A03	A	T	1	12	8031337	8031348	12	1	143	TTTTCTCCTTTCTCTATTTCTTCATGC	58.27	33.33	4.06	AGCGATGATGAATCTGCTCG	58.22	50	5.03
BjuSSR001467	2011	A03	A	A	1	13	8031746	8031758	13	1	153	TGAGATGGTGTGAGAAGTACGG	59.51	50	4.02	AGGCCTATTGTTTTCGAGTTATCC	58.88	41.67	2.59
BjuSSR001468	2016	A03	A	A	1	14	8055553	8055566	14	1	181	CTCTTTTCCGGGAATTCCAGC	59.25	52.38	4.85	AGAGTCTTCAAGATGGGAATCCG	59.87	47.83	4.18
BjuSSR001469	2017	A03	C	C	1	12	8063940	8063951	12	1	126	TTTTCTTCAGTTAAGAGCATATGAGC	58.02	34.62	4.26	AGGGAGAATCATGTGTCATATATAGC	58.21	38.46	2.97
BjuSSR001470	2018	A03	AG	TC	2	7	8066085	8066098	14	1	118	CCGCGTATTGAAGCCAATCG	60.04	55	3.34	GTTTGGGGAACTCCTCTGGG	59.96	60	4.45
BjuSSR001471	2019	A03	AAG	AAG	3	6	8066212	8066229	18	1	156	CAAGGAAGCTCACCCAGAGG	60.04	60	3.69	ATACCAGGGACACGGAGAGG	60.4	60	3.69
BjuSSR001472	2020	A03	A	T	1	12	8069762	8069773	12	1	123	CGCAATTTTTCCTCCGGTCC	59.83	55	4.46	GGACAAAAGAAGACGACCGG	58.85	55	5.28
BjuSSR001473	2021	A03	AAG	CTT	3	5	8073306	8073320	15	1	195	GTCGCCTGATCTCTTATCTTATATGC	59.3	42.31	3.14	AGGTTTTAAAGCTTCTCCAAAGCC	59.96	41.67	4.35
BjuSSR001474	2022	A03	AT	TA	2	14	8083967	8083994	28	1	198	AACAAATTCTGTAAGATATCGAGATGC	58.23	33.33	3.91	AATCTCTTTCGGGTCTGCGG	60.11	55	5.69
BjuSSR001475	2023	A03	AG	TC	2	7	8085424	8085437	14	1	118	AAGAGGAGCAAGAGCCTTGG	59.67	55	3.61	GACAAGCCTGCAAACGTACG	60.11	55	3.67
BjuSSR001476	2024	A03	A	A	1	12	8089213	8089224	12	1	201	TGATGCAAACGAAGCTTAGAATAGG	59.71	40	2.57	GCGGATCTCTCTCTTCTACAATCG	60.61	50	3.34
BjuSSR001477	2026	A03	A	T	1	13	8094489	8094501	13	1	170	AATCACTCATGCAAATAATCGCC	58.14	39.13	5.54	ACTTTTCCTCTGTGTTTCTAGGG	58.03	43.48	3.53
BjuSSR001478	2027	A03	AT	TA	2	14	8098630	8098657	28	1	198	AACAAATTCTGTAAGATATCGAGATGC	58.23	33.33	3.91	AATCTCTTTCGGGTCTGCGG	60.11	55	5.69
BjuSSR001479	2028	A03	AG	TC	2	7	8100087	8100100	14	1	118	AAGAGGAGCAAGAGCCTTGG	59.67	55	3.61	GACAAGCCTGCAAACGTACG	60.11	55	3.67
BjuSSR001480	2029	A03	ATC	ATG	3	6	8120878	8120895	18	1	135	AGGCAGAAGATCACTGAGCC	59.46	55	4.7	TCATAAGTTTATCATAAGCTATGGCGC	59.94	37.04	6.53
BjuSSR001481	2030	A03	A	A	1	18	8123234	8123251	18	1	112	CGCATTGGTTTTTAAGCGGC	59.29	50	6.53	GAAGCATGGGAAGAGATCATGG	58.85	50	3.66
BjuSSR001482	2033	A03	A	A	1	12	8127276	8127287	12	1	137	TGTCCACCACATCAAACCCG	60.54	55	5.28	GATGAAGCTGCCCCCATAGC	60.89	60	2.97
BjuSSR001483	2034	A03	A	T	1	15	8128363	8128377	15	1	119	TCGTATCTTCTGGTCTTATTGATCG	58.33	40	3.69	ACTTGGCAAATTGCTGGTTGG	60.2	47.62	3.77
BjuSSR001484	2035	A03	AAG	AAG	3	5	8140742	8140756	15	1	156	ACCACATGTGAGAGAGGCG	59.41	57.89	5.52	TTAGCATGGACAGACCGTCG	59.83	55	5.12
BjuSSR001485	2036	A03	AG	AG	2	7	8155897	8155910	14	1	141	ATTGTCTTCCCGGACAGAGG	59.09	55	3.69	TCCATACCCATTACGCCACG	59.89	55	4.94
BjuSSR001486	2037	A03	AG	TC	2	7	8157805	8157818	14	1	124	TGTTGCAAGGGACTGAAAACC	59.25	47.62	3.27	AGGACTTAGAAGTTCGAAGACCC	59.49	47.83	4.46
BjuSSR001487	2038	A03	A	A	1	13	8159749	8159761	13	1	140	ACATGTATTGGGGTCTCAAAAGC	59.24	43.48	3.51	TTCCGGCGACATTTCCTTCG	61.02	55	3.79
BjuSSR001488	2040	A03	A	A	1	12	8162088	8162099	12	1	165	GTGTCAAGTTGTTGTAATATTGGGC	59.14	40	5.36	ACCTAACTTTTGGAGCGTGG	58.11	50	4.94
BjuSSR001489	2041	A03	AGG	GAG	3	5	8171969	8171983	15	1	199	TGAGCTTCAGAGGCAAGATCC	59.79	52.38	3.36	TCTCCGGTTTAACCATGGGC	60.03	55	5.36
BjuSSR001490	2043	A03	AAAT	ATTT	4	4	8178531	8178546	16	1	120	GCTTTCACATCCAACGGTCG	59.83	55	4.79	AGTGATTGTTCCACTTCGCC	58.48	50	5.54
BjuSSR001491	2046	A03	AG	GA	2	7	8193237	8193250	14	1	120	GCATACTCCACATTTGAGCTGC	60.22	50	5.25	CGTCCCTCATCCGCTATAGC	59.83	60	2.97
BjuSSR001492	2047	A03	A	A	1	14	8194086	8194099	14	1	151	CAAATCGTAGGAGATACCACAGC	58.95	47.83	4.4	CTCTTTGACCTGCTCTCTCCC	59.79	57.14	4.3
BjuSSR001493	2048	A03	A	A	1	13	8194741	8194753	13	1	180	GTCCGGCAACTAATAGTCTAATACG	59.14	44	3.06	AGGATATCTGATTCTTCCGTATGC	58.03	41.67	3.14
BjuSSR001494	2049	A03	A	A	1	12	8198344	8198355	12	1	102	AAAATAAAACTATCCGCGTCTGC	58.09	39.13	4.26	TGCGAATAGAACCCGTACCC	59.54	55	3.69
BjuSSR001495	2051	A03	AAG	GAA	3	5	8201197	8201211	15	1	147	AGCAGAGATGAAGCAACCCG	60.39	55	5.28	GGTGGACTCATCAGCATCCC	60.18	60	3.85
BjuSSR001496	2052	A03	A	A	1	15	8202870	8202884	15	1	125	TACCAAGACCTTCTGGCTGC	59.68	55	5.25	AGGAAGACGACTGATATGCGG	59.66	52.38	5.69
BjuSSR001497	2053	A03	AGG	GGA	3	5	8204030	8204044	15	1	128	TGGGGAGAAGGATTTGGTGC	59.96	55	5.01	TCTCCACCCTCATCTCCTCC	59.74	60	4.3
BjuSSR001498	2054	A03	AG	TC	2	9	8205131	8205148	18	1	100	TCAAGCTGACGCGACTGC	60.73	61.11	4.4	TGGATTTGTGTTTGTAAGCTTCGG	60.26	41.67	4.3
BjuSSR001499	2055	A03	A	T	1	12	8209119	8209130	12	1	156	TGCTCATTTGTTTGGCTCCG	59.4	50	4.63	GGCATGGGAGATGAATGTTACG	59.45	50	3.18
BjuSSR001500	2056	A03	A	T	1	13	8211825	8211837	13	1	187	AGGAGGTTTGGAAAGTGAAGC	58.41	47.62	3.86	CCTTTGCCAAAGTTGAATTTCCC	59.19	43.48	3.97
BjuSSR001501	2057	A03	A	T	1	17	8214167	8214183	17	1	164	CCGTACGCTTTAGGTCTTTGG	59	52.38	3.28	ATTGCTGTCTACTTGCACGC	59.2	50	5.34
BjuSSR001502	2058	A03	AAG	GAA	3	5	8223206	8223220	15	1	197	AAACCCAAAAACATGGCGCC	60.53	50	6.53	ACCTTTGAGATTGGAGGGGG	59	55	5.4
BjuSSR001503	2059	A03	A	T	1	21	8229343	8229363	21	1	102	AATTTTCTGCGTTTTGGCCC	58.12	45	5.8	CAATGTAACACAAAGTGTAAAACAGC	58.39	34.62	4.4
BjuSSR001504	2060	A03	AG	CT	2	7	8246053	8246066	14	1	198	TCATCTCCAAGGTGAGGTTTCC	59.69	50	3.13	TGCATTCTTCTCCTTGTGTCG	58.58	47.62	4.35
BjuSSR001505	2061	A03	AAG	CTT	3	8	8246508	8246531	24	1	129	ATCTCCTCTTCAACCACCGC	59.75	55	5.68	CGTTCTCTCCATCTTCACTCTCC	60.18	52.17	3.71
BjuSSR001506	2062	A03	A	A	1	15	8246745	8246759	15	1	143	GTCGGTTATACCCCACAGCC	60.18	60	4.85	AGAAAACGACAAATCCCGCG	59.48	50	6.46
BjuSSR001507	2063	A03	AAG	TTC	3	7	8250431	8250451	21	1	205	GCCGCTTAACCCATCTAACC	58.69	55	2.85	GTGGTGGCTTTCGTTAGACG	59.21	55	4.18
BjuSSR001508	2064	A03	AAG	TTC	3	7	8250491	8250511	21	1	131	ACCATTCTCTAACCATCCTCCG	59.3	50	4.63	AGCAGCTTCTTTGTCAAGTGC	59.66	47.62	4.4
BjuSSR001509	2065	A03	ACC	CCA	3	5	8250674	8250688	15	1	105	AGGTTTCAGCAGTCCACTCC	59.6	55	3.85	GGTGGAAGCAAGAAGGGGG	60.3	63.16	5.4
BjuSSR001510	2068	A03	AAT	ATT	3	5	8263325	8263339	15	1	189	CAAACCCATTTTTCGTTCCTCG	58.69	45.45	4.63	TGAAGAGAAGATGCCTTGATGG	58.12	45.45	3.51
BjuSSR001511	2069	A03	A	T	1	16	8264175	8264190	16	1	165	AATCCACCAAAGGCGACACC	60.89	55	4.16	CACATTATGGTTTGTGCATGCC	59.07	45.45	4.4
BjuSSR001512	2070	A03	A	A	1	13	8274427	8274439	13	1	186	GGCCAGAGAAGGATCAACGG	60.46	60	4.44	TTTTTGCGCATTTGCTCTGC	59.14	45	4.26
BjuSSR001513	2073	A03	ACG	GCA	3	6	8278969	8278986	18	1	142	TAGGGACTTTTGTTGCGGGG	60.25	55	5.73	GGATCTTCAGCTGAGCCACC	60.46	60	4.61
BjuSSR001514	2074	A03	A	T	1	12	8281740	8281751	12	1	123	GCAGGAGTATGATGTGGTTTGG	59.32	50	3.28	GAGTTTTGTTTTGTAATTACCAAGTGC	58.67	33.33	4.4
BjuSSR001515	2075	A03	AG	GA	2	7	8282472	8282485	14	1	126	AGTGGTTTTGTTGACGAACTCC	59.32	45.45	3.85	CAAAGCCATCTCTTTCGCACC	60.14	52.38	5.01
BjuSSR001516	2076	A03	AAAT	TTTA	4	4	8285016	8285031	16	1	126	CAACCTTTTAGACCGGTTCTCG	59.26	50	4.04	AAACCGCTTGATCGAACAGC	59.48	50	4.4
BjuSSR001517	2077	A03	A	A	1	13	8285991	8286003	13	1	162	GGTTCTGAATCACATAGACAATTTACC	58.6	37.04	2.85	AAAGGACCAGTGAGGATGCC	59.67	55	4.4
BjuSSR001518	2078	A03	AG	AG	2	8	8289163	8289178	16	1	189	CCTGCACACATACACACACC	59.13	55	4.16	ACTCGTGGCTGAACTAAAACG	58.87	47.62	3.6
BjuSSR001519	2079	A03	A	A	1	14	8291677	8291690	14	1	141	GCTAATGCCAAGGGTAAAATTGC	59.13	43.48	3.56	TGTGAGGTGACCAATGATTTTGC	59.99	43.48	3.68
BjuSSR001520	2080	A03	A	A	1	15	8296964	8296978	15	1	161	GTGGATTCGGACGAGCTCC	60.23	63.16	4.7	CACCCTTGGACTGTAATGAACC	58.92	50	3.62
BjuSSR001521	2081	A03	AG	AG	2	11	8298118	8298139	22	1	160	CTGCACACATACACAGACACC	59.2	52.38	4.16	AGCTGGAACCATGTCGAAGG	60.04	55	3.46
BjuSSR001522	2082	A03	AG	AG	2	8	8307316	8307331	16	1	189	CCTGCACACATACACACACC	59.13	55	4.16	ACTCGTGGCTGAACTAAAACG	58.87	47.62	3.6
BjuSSR001523	2083	A03	A	A	1	14	8309830	8309843	14	1	141	GCTAATGCCAAGGGTAAAATTGC	59.13	43.48	3.56	TGTGAGGTGACCAATGATTTTGC	59.99	43.48	3.68
BjuSSR001524	2084	A03	A	A	1	15	8315117	8315131	15	1	161	GTGGATTCGGACGAGCTCC	60.23	63.16	4.7	CACCCTTGGACTGTAATGAACC	58.92	50	3.62
BjuSSR001525	2086	A03	ACTC	GTGA	4	4	8316559	8316574	16	1	130	ACGAAGATTGAAAACCGCGG	59.48	50	6.46	CAGAGAAGAAGTTTCGAAAACCTCC	60.05	44	4.3
BjuSSR001526	2087	A03	AAAT	TATT	4	4	8316638	8316653	16	1	187	CGTGAGTGAGTGAGTGAGTGG	60.34	57.14	4	TGAAAAACGATAAATCAGCATCCG	58.43	37.5	4.18
BjuSSR001527	2088	A03	A	T	1	14	8316693	8316706	14	1	138	CTGGTTTACCGAGTTAACCGG	58.66	52.38	5.28	GTAAGTACACTCCAAATTCACAAGC	58.63	40	4.01
BjuSSR001528	2089	A03	AG	GA	2	10	8321448	8321467	20	1	119	GGCTTCGTCAATCTCTGTGC	59.28	55	4.57	GTCCCACCTGGTAAACTCTCC	59.72	57.14	3.71
BjuSSR001529	2092	A03	ATC	CAT	3	5	8335904	8335918	15	1	113	TGCTAAGGCTTCCAAAGACCC	60.27	52.38	4.46	CCAAAGGGTGCTGATGTTGC	60.04	55	4.17
BjuSSR001530	2093	A03	A	T	1	14	8336442	8336455	14	1	122	GCCAACATATGCGCTCATGC	60.66	55	4.06	TTTATCAACCATTCACCCTGACG	58.99	43.48	4.35
BjuSSR001531	2094	A03	AAG	TCT	3	5	8336865	8336879	15	1	190	ACACGCCGTTCTTCATCTCC	60.39	55	3.71	CTGAGGATCGATATGCCGGG	59.83	60	5.73
BjuSSR001532	2095	A03	AG	AG	2	7	8337393	8337406	14	1	159	GGCGGAGGAAGAGATAAGCC	59.97	60	4.35	CCAGTAGCTTCTCCTCCTTGC	60.13	57.14	4.01
BjuSSR001533	2096	A03	AATCCG	CGGATT	6	5	8341965	8341994	30	1	110	TCGATTTGTGGCAGAGGAGG	59.75	55	4.3	CGTCTCGAGATTCCCCAAGC	60.53	60	4.01
BjuSSR001534	2098	A03	ACC	CCA	3	5	8347451	8347465	15	1	183	TTCTCCATATGCTCCTCCGC	59.32	55	5.54	GCTTGTACTACTCCTGGCGG	60.18	60	6.13
BjuSSR001535	2099	A03	A	T	1	14	8348878	8348891	14	1	182	TGTGGTGGGTATTGGTGTCG	59.96	55	4.35	CACCACTTGCCAAAATTGTTAACG	60.03	41.67	3.18
BjuSSR001536	2100	A03	A	T	1	14	8351142	8351155	14	1	131	TGATGAAGCTTCTCCGCTCC	59.82	55	4.7	GTTGAAGAAACCGTCTCCGC	59.49	55	5.54
BjuSSR001537	2101	A03	AATG	ATGA	4	4	8355599	8355614	16	1	161	ACATCCCCCAAAAAGTCAGC	58.37	50	4.26	CGTTTTGAAAAAGATTTGTGATCATGG	58.99	33.33	3.66
BjuSSR001538	2104	A03	A	T	1	14	8358857	8358870	14	1	131	TGATGAAGCTTCTCCGCTCC	59.82	55	4.7	GTTGAAGAAACCGTCTCCGC	59.49	55	5.54
BjuSSR001539	2105	A03	A	T	1	21	8365490	8365510	21	1	172	ATTAATGGCTGGGAAGTTCCG	58.35	47.62	4.3	CGAAACAATACATCAAACTCACGG	58.92	41.67	4.94
BjuSSR001540	2107	A03	A	T	1	14	8367836	8367849	14	1	178	ACAAAAGACCTCCTCACGGC	60.25	55	5.68	CGTATGGTCAAGTTCCATTTGGG	59.87	47.83	4.12
BjuSSR001541	2108	A03	AAT	ATA	3	6	8372498	8372515	18	1	158	ACGGCTATGGTAAGGTCATCG	59.66	52.38	3.84	TCCTCCTCCTCAGTCTCTGC	60.03	60	4.26
BjuSSR001542	2109	A03	A	A	1	13	8377104	8377116	13	1	146	TGTAAACAATATCCTCAACGAACGC	60.16	40	4.84	TGAACCCTTGAAAACGATAAATAAACG	59.2	33.33	3.6
BjuSSR001543	2110	A03	A	A	1	12	8377188	8377199	12	1	151	TTTATCGTTTTCAAGGGTTCATTACC	58.4	34.62	2.85	CACCGAGAGTGTTATAACAAAAATGC	59.48	38.46	3.56
BjuSSR001544	2112	A03	A	T	1	15	8382095	8382109	15	1	156	ACATTTACATTTGCAAAGCTTCGG	59.31	37.5	4.3	ATGGCCGCAACTAACTCTGG	60.39	55	3.86
BjuSSR001545	2113	A03	A	A	1	14	8388379	8388392	14	1	149	CACTTCCCATTAGTAGAGAGGGG	59.36	52.17	4.79	CAGTAGTGTTGCCAATTCACAGG	60.06	47.83	4
BjuSSR001546	2114	A03	AAAC	CAAA	4	4	8388599	8388614	16	1	171	GTTGCTCCAACCTCTTGTGC	59.69	55	4.57	TTCAGGTTCCCAGCAATCCC	59.96	55	3.85
BjuSSR001547	2115	A03	A	T	1	12	8389857	8389868	12	1	130	CCCAAACAAACACTTAGCATTAAGG	59.07	40	2.69	GAAGCCAAACGTCAAAGGAGG	59.73	52.38	4.3
BjuSSR001548	2116	A03	A	T	1	16	8394532	8394547	16	1	122	ACTCTGCTGGTATTGAGACCG	59.52	52.38	4.79	ACTGCAAACTGAGTCCTTGC	58.69	50	4.01
BjuSSR001549	2118	A03	A	A	1	17	8402088	8402104	17	1	150	TGTTGGGTTTAAACTCGTGTGG	59.32	45.45	4.17	AGATTGCAATCGCCGTATGC	59.41	50	3.14
BjuSSR001550	2119	A03	AG	GA	2	7	8403811	8403824	14	1	147	TATGCAGAGGATGAGTCGCG	59.69	55	5.87	GTCGTGATGACCAACCACC	58.46	57.89	4.61
BjuSSR001551	2120	A03	AG	AG	2	16	8407183	8407214	32	1	120	ACCTCACTAAAGAGCGGTGC	60.04	55	5.01	TCCAAGAGGTCAAGCACACG	60.25	55	4.49
BjuSSR001552	2121	A03	AAG	TCT	3	5	8412253	8412267	15	1	113	AGCCATAGTAGTTTTTGTAGTTTCCG	59.63	38.46	4.3	CGAAGAGCAGAAGAAGCAGC	59.28	55	5.25
BjuSSR001553	2122	A03	AAGG	AAGG	4	4	8414768	8414783	16	1	101	GCCTTGATCTTTTGCATCTTTGG	59.07	43.48	3.28	AGGCTTCTCCTTCCGTTAGG	58.8	55	2.69
BjuSSR001554	2123	A03	AG	AG	2	7	8414966	8414979	14	1	102	GAAGGGGACACGATAGAGCG	59.97	60	5.03	CAATGGAAGCGGAGGGAGG	60.15	63.16	4.3
BjuSSR001555	2124	A03	AT	AT	2	9	8417868	8417885	18	1	132	CTTTATCCCCCGATGAGGCC	59.96	60	5.19	AGTCCATAATAATGACAATGATAGGCC	59.17	37.04	5.19
BjuSSR001556	2126	A03	AAATGG	ATTTCC	6	4	8425293	8425316	24	1	117	GCTCAGTTACCGCAGTTTCC	59.2	55	3.13	AATTCCTGGCATACCACCGG	60.11	55	5.28
BjuSSR001557	2127	A03	AG	TC	2	7	8427425	8427438	14	1	139	CCTCGTTTCTCTGGTCGTGC	61.01	60	5.34	TTTTCCATTGCGTTTGCCGG	60.6	50	6.13
BjuSSR001558	2128	A03	A	A	1	14	8438177	8438190	14	1	192	TATCCAGGGACATGATGCGC	59.96	55	6.09	AAGACCGCCATTGCTGAAGG	60.96	55	3.46
BjuSSR001559	2131	A03	A	A	1	23	8443326	8443348	23	1	134	TCCATCAACCCACAGAAAACG	58.77	47.62	3.6	AGCCAGCCAAAACAAGTATACC	58.91	45.45	2.73
BjuSSR001560	2132	A03	A	T	1	20	8469038	8469057	20	1	204	TTGCAGGGTGGATAAAGATGC	58.62	47.62	3.91	CATACTCATCAGCTCTCTTCTGG	58.13	47.83	3.86
BjuSSR001561	2133	A03	A	T	1	14	8577875	8577888	14	1	176	AGAAGAACCAAAACGAAAAAGACC	58.35	37.5	3.85	TGTCTTTCCAACAATCCAATCAGG	59.48	41.67	3.86
BjuSSR001562	2134	A03	ATC	GAT	3	6	8580537	8580554	18	1	159	CCTGGACAGAAGTAATTATCAGGC	58.94	45.83	4.85	TTGCGGGTCTCTTTCAGTCC	59.97	55	3.85
BjuSSR001563	2136	A03	A	T	1	18	8583542	8583559	18	1	103	TATGCTCCTTTTGCTCTGCC	58.24	50	4.85	ATATGGTTTCGGGTCTGGGG	59.16	55	4.96
BjuSSR001564	2137	A03	AAG	CTT	3	9	8584310	8584336	27	1	138	GCTCTGTCTCAGCTGAACGG	60.74	60	4.44	TGAGCGAGCTTCAGAAACCC	60.32	55	4.11
BjuSSR001565	2138	A03	A	A	1	14	8587253	8587266	14	1	176	CGGAGAGAACAACATCGTCC	58.37	55	4.79	GAAGGCTAGAGGAAAAGGAATCG	58.88	47.83	3.34
BjuSSR001566	2139	A03	A	T	1	14	8596000	8596013	14	1	105	TCCAAGTCTGCAAGTAATAGGC	58.13	45.45	3.93	GGCTTTCAGAACCATACGGC	59.27	55	5.68
BjuSSR001567	2144	A03	A	T	1	16	8618514	8618529	16	1	115	TCAGGCACTTGTATGTATGATATCC	58.3	40	2.59	TGTTTAGAATGATACATAGGCAGGC	59	40	4.85
BjuSSR001568	2145	A03	A	T	1	26	8618717	8618742	26	1	146	TTAACCCCCAAAAAGGTCCG	58	50	4.79	CCCCAATGATCAGAATCTCATGC	59.49	47.83	4.06
BjuSSR001569	2146	A03	AG	CT	2	10	8618951	8618970	20	1	185	TTCCCCTCCCTGTATTTCGC	59.46	55	4.7	GAAGGTTGGGGATGAGGTCG	60.11	60	4.79
BjuSSR001570	2147	A03	ACG	GAC	3	5	8619367	8619381	15	1	102	TCTGATCAAGAGCGGTCTCC	58.89	55	3.71	CTCGCCTCTGATCTCACACC	59.9	60	4.16
BjuSSR001571	2148	A03	AG	CT	2	7	8621949	8621962	14	1	185	TGAATAACCAACCACCCCCG	59.96	55	5.73	TGGAGCTCTTTCTGGACTCG	59.11	55	4.18
BjuSSR001572	2149	A03	A	T	1	15	8621969	8621983	15	1	114	TCCTCTCTCTCTCTCTTGGGG	59.43	57.14	4.96	AGGAGTCTCTGTCTTTCTCGC	59.18	52.38	5.03
BjuSSR001573	2150	A03	A	A	1	12	8623424	8623435	12	1	185	AACCAGGCTTCATTTGGCG	59.03	52.63	5.69	CAATGACACACTTCATGCCCG	60.14	52.38	6.13
BjuSSR001574	2152	A03	A	T	1	12	8626827	8626838	12	1	165	TGGTCTTGCTGCTACTCAAGG	60	52.38	3.61	ACAAGATGTCCGTGTTGGGG	60.25	55	4.96
BjuSSR001575	2153	A03	A	A	1	12	8629678	8629689	12	1	169	ATCGTTGCTCTGTCTAGCGG	59.9	55	5.52	GAGAAGCTCGCAGAAGAGGG	60.18	60	4.3
BjuSSR001576	2154	A03	AGG	GAG	3	7	8635289	8635309	21	1	150	AACTCAAATAGCAAAGAACCAACG	58.48	37.5	4.1	AGGTCTCGAGCAAGCTTAGC	59.83	55	3.09
BjuSSR001577	2155	A03	A	A	1	20	8638546	8638565	20	1	144	AGATAGATGAATGTGGTTCTTGTCC	58.65	40	4.02	TGTCGTGGGATTTAGATGTTATCC	58.39	41.67	2.59
BjuSSR001578	2158	A03	A	A	1	14	8644460	8644473	14	1	104	ATCAACCAATCAGAGAACCCG	58.01	47.62	5.28	ATCATACCAACCCGGGTTCG	59.82	55	3.95
BjuSSR001579	2162	A03	A	T	1	19	8659027	8659045	19	1	190	ACCTTATCGGCTGTCATGTGG	60.13	52.38	4.17	AGCACTCCAAAGATGAAACCC	58.48	47.62	4.11
BjuSSR001580	2164	A03	A	A	1	25	8660265	8660289	25	1	131	CTAACTCCGGTGTGGTTGGG	60.32	60	4.12	AGAGGTCTGGAGCTAGCTCG	60.47	60	5.03
BjuSSR001581	2165	A03	ATC	CAT	3	5	8668728	8668742	15	1	201	GAAGAAGCTTGTACGAGCCG	59.01	55	5.52	GGCCTATTGTTCTTCCTTGCG	59.6	52.38	4.85
BjuSSR001582	2166	A03	CCG	GGC	3	5	8668961	8668975	15	1	153	CTCTCTCTTTCGTGGGACCC	59.47	60	4.46	CGGCTTCGATCACCAAGAGC	61.42	60	4.09
BjuSSR001583	2167	A03	A	T	1	14	8680228	8680241	14	1	112	CATGGGATGCTCTCAAAGATCG	59.19	50	3.69	GTTGAAACTGTATCTAAACGATAAGCC	58.89	37.04	4.35
BjuSSR001584	2168	A03	A	T	1	13	8680853	8680865	13	1	141	GAATTCTTGTCCGCGCTACG	59.7	55	3.51	GTAGCGCTAGGAAGGAAACG	58.44	55	3.6
BjuSSR001585	2170	A03	A	T	1	12	8691528	8691539	12	1	197	AAGAAGACGGAAGCCTCAGC	60.04	55	4.26	TGGAAACACGTGTGGAGAGC	60.53	55	4.09
BjuSSR001586	2173	A03	A	T	1	12	8701779	8701790	12	1	197	AAGAAGACGGAAGCCTCAGC	60.04	55	4.26	TGGAAACACGTGTGGAGAGC	60.53	55	4.09
BjuSSR001587	2176	A03	A	T	1	15	8728857	8728871	15	1	169	AATTCTTATGTGGCCGTAGTGG	58.46	45.45	4	TGAACTGGTTTGGTGATAGATAGC	58.57	41.67	2.97
BjuSSR001588	2177	A03	A	T	1	13	8739212	8739224	13	1	190	CGAGGCAAGTGTAGGACGG	60.15	63.16	4.79	TGCTAAACTAAAGGAAATAATCGTGGG	59.93	37.04	4.61
BjuSSR001589	2178	A03	A	A	1	16	8739580	8739595	16	1	151	AACCCCATACGAAGACATTTCC	58.38	45.45	3.13	ACGGCATAAACCTACCTGAAGG	60.09	50	3.46
BjuSSR001590	2180	A03	A	T	1	14	8747350	8747363	14	1	169	CATGGAAGAGGTTATCTATCGATGC	59.19	44	3.91	CTCACACAGGATCATTTGGCG	59.6	52.38	5.69
BjuSSR001591	2182	A03	AAT	TTA	3	6	8754466	8754483	18	1	122	AGAGGTACTTGTATGAAACGAGC	58.25	43.48	5.03	TCTATCCACCCCGTGTTTGG	59.38	55	3.28
BjuSSR001592	2187	A03	A	T	1	16	8781173	8781188	16	1	123	CAGCTGATGACAATGGAGAAGG	59.06	50	3.46	GTACAACGCAAATGTCCCACC	60.07	52.38	4.61
BjuSSR001593	2188	A03	AT	TA	2	7	8802574	8802587	14	1	147	TGCGATAAAGTGAAGTGGAAATCC	59.61	41.67	3.01	CAAAGGCAACAGTACAGGCC	59.4	55	5.19
BjuSSR001594	2189	A03	A	A	1	19	8806770	8806788	19	1	151	GTAAAAGTGGTTGAAATCCTTGTGG	59.02	40	4.17	AGCTTCGTCGGAGGTAAACC	59.75	55	3.27
BjuSSR001595	2192	A03	A	T	1	14	8817698	8817711	14	1	125	AACTCGTAAAATGATTGATCCAACG	58.46	36	4.1	TGGAGTCACCAAGCAAAAAGG	58.97	47.62	3.11
BjuSSR001596	2193	A03	AC	AC	2	7	8823889	8823902	14	1	188	AGCACTGATGTTTTCGACGG	58.85	50	4.79	AGAGCAGCTATGAATTGGGACC	60.16	50	4.46
BjuSSR001597	2194	A03	AT	AT	2	7	8824561	8824574	14	1	165	AGAATGCAAAATGACTTCATGAAGG	58.6	36	3.46	TGCGATGCAGCAAATCAGG	59.2	52.63	3.86
BjuSSR001598	2195	A03	AT	TA	2	8	8824578	8824593	16	1	174	AGAATGCAAAATGACTTCATGAAGG	58.6	36	3.46	CAACAGCTATGCGATGCAGC	60.32	55	5.25
BjuSSR001599	2197	A03	A	T	1	13	8827505	8827517	13	1	182	AAAGAAAATCGTCACCGCCG	59.48	50	6.46	TCATCGGGGTTGTTAATAAAATCCG	59.7	40	4.18
BjuSSR001600	2198	A03	A	T	1	15	8827783	8827797	15	1	140	AACACTAGGGCAGGAATCGG	59.46	55	4.18	CCGTGTTATTACTACTTGGTTCACG	59.94	44	4.35
BjuSSR001601	2201	A03	A	T	1	12	8868465	8868476	12	1	155	AGTGGGCCTATTCAGTCAAGG	59.44	52.38	3.61	TCCACACTGTAACACTAATTGCC	58.93	43.48	4.52
BjuSSR001602	2202	A03	AAG	AAG	3	5	8869897	8869911	15	1	110	CCAAGGGTACTTAGGGGTTGC	60.34	57.14	4.17	CAACAGGTGCTTGTGATGCC	60.04	55	4.4
BjuSSR001603	2203	A03	AAT	AAT	3	6	8870030	8870047	18	1	136	TGTTGCTTGCACTATTCGCG	59.83	50	5.87	CACCATTAACCCTAGCACTCC	58.08	52.38	3.85
BjuSSR001604	2205	A03	ATC	TGA	3	5	8878472	8878486	15	1	162	GAAGGGGGTATGGAAGTGGC	60.11	60	5.01	CTCTGCTTCTTCACAAGTTGGG	59.45	50	4.12
BjuSSR001605	2206	A03	AT	TA	2	8	8878987	8879002	16	1	148	GGTCAAATGCCATTTCTTTTCTCC	59.07	41.67	3.71	TGTGACACACAGCACAAACG	59.55	50	3.6
BjuSSR001606	2211	A03	AT	AT	2	7	8881879	8881892	14	1	120	TCCGTACTTTTAACATAGAGTCGG	58.12	41.67	4.79	ACAATATGCCGTTCCAACTGC	59.53	47.62	4.4
BjuSSR001607	2212	A03	AT	TA	2	7	8885832	8885845	14	1	126	AGATACGCTCTTATATAACACACACC	58.63	38.46	4.16	CCCTCCATCTGACACACTCC	59.46	60	3.85
BjuSSR001608	2213	A03	AAC	GTT	3	5	8887666	8887680	15	1	185	GGAAGAGAGAGACAAATCTGTTGC	59.61	45.83	4.17	AACGCAACACAAGCCAATCC	59.97	50	3.01
BjuSSR001609	2214	A03	AG	GA	2	7	8918265	8918278	14	1	176	AGATCTATGACACCACGCGG	59.61	55	6.46	TCGCCTCCTTCTCTCTCTCC	60.11	60	3.71
BjuSSR001610	2215	A03	AG	GA	2	7	8918294	8918307	14	1	100	GAGAGAGAAGGAGATGCGGC	59.97	60	6.53	TCGCCTCCTTCTCTCTCTCC	60.11	60	3.71
BjuSSR001611	2217	A03	AG	GA	2	7	8929329	8929342	14	1	176	AGATCTATGACACCACGCGG	59.61	55	6.46	TCGCCTCCTTCTCTCTCTCC	60.11	60	3.71
BjuSSR001612	2218	A03	AG	GA	2	7	8929358	8929371	14	1	100	GAGAGAGAAGGAGATGCGGC	59.97	60	6.53	TCGCCTCCTTCTCTCTCTCC	60.11	60	3.71
BjuSSR001613	2220	A03	ATC	TGA	3	8	8939887	8939910	24	1	135	GGGTAGCTCGGGAATTGAGG	59.89	60	3.86	TCGCAACATCTCCCAAGTGG	60.32	55	4
BjuSSR001614	2221	A03	ATC	TCA	3	14	8941300	8941341	42	1	153	TCGCAACATCTCCCAAGTGG	60.32	55	4	GGGTAGCTCGGGAATTGAGG	59.89	60	3.86
BjuSSR001615	2222	A03	A	A	1	19	8943738	8943756	19	1	124	GCAACTAATAGGGAACATCACTTCG	59.99	44	3.79	GCTTTCTATGTTTCTGCGTTTGG	59.09	43.48	3.28
BjuSSR001616	2224	A03	AG	AG	2	7	8989178	8989191	14	1	125	TATGGGGTCTCTCCTGTTGG	58.12	55	3.77	TTACCACCCTAAACTCGGCC	59.39	55	6.13
BjuSSR001617	2226	A03	AAG	GAA	3	6	8998406	8998423	18	1	126	GCGACGAAGAAGAAACCACG	59.84	55	4.94	CCGTCTCTCGCTCTCTTATCC	59.47	57.14	2.59
BjuSSR001618	2227	A03	ATC	GAT	3	8	9002498	9002521	24	1	166	AGCACTCAGGAGAACAGAGC	59.39	55	4.09	GGCCTGGTAAAACGTGTTGC	60.32	55	4.17
BjuSSR001619	2229	A03	AG	AG	2	8	9017173	9017188	16	1	129	TGCGTTTGGATGCAAACTGC	60.6	50	4.4	AAAAGACATGAAACATAGTCCCCC	58.98	41.67	5.4
BjuSSR001620	2230	A03	AT	TA	2	7	9017610	9017623	14	1	116	TCTAGTTAGCGTCTAACCACATCC	59.66	45.83	3.51	AATTAATGAGTACGTTGTAACACACC	58.2	34.62	4.16
BjuSSR001621	2231	A03	C	C	1	12	9020951	9020962	12	1	193	CGAGTGTTTTCGAGATTGAATGC	58.92	43.48	3.56	AGACGCCGGCCTAAATAAGC	60.53	55	3.09
BjuSSR001622	2232	A03	A	T	1	12	9030785	9030796	12	1	135	TCCTCCTTCCTCATCCGACG	60.75	60	5.12	TGCATTTCCTTGCCACTTGC	59.97	50	4.01
BjuSSR001623	2235	A03	AT	AT	2	16	9038956	9038987	32	1	129	TGTTTTCCAGGGTGAAAGAAACC	59.55	43.48	3.27	CTGCGGAGGAAGAGGTACG	59.57	63.16	3.67
BjuSSR001624	2237	A03	AG	GA	2	7	9042199	9042212	14	1	102	CACAAGACGGAAACAGAATGGG	59.77	50	4	TCATGATCAACTCTGCTTGCC	58.64	47.62	4.52
BjuSSR001625	2238	A03	AAG	AGA	3	7	9049436	9049456	21	1	120	CAGCGTTAGAGATCAGAGGAGG	59.71	54.55	4.3	AAAACACAAACCTCGTCGCC	59.62	50	5.54
BjuSSR001626	2239	A03	AG	AG	2	11	9049585	9049606	22	1	141	TGGGTCAGATAGAGAGAGAAGGG	60.12	52.17	3.95	CACTTTGGTCTTAAGCGGCG	59.83	55	6.46
BjuSSR001627	2240	A03	AT	TA	2	7	9053774	9053787	14	1	115	ACACAAACATGTCCTCAAACCG	59.64	45.45	4.44	GTACTCCTACTGCGGATGCC	59.97	60	4.4
BjuSSR001628	2241	A03	A	A	1	12	9056787	9056798	12	1	129	TTCGCTTCCTGTAGGCTTCG	60.11	55	3.79	TGACGAGAGGAAGTGAGTTTCG	60.03	50	3.46
BjuSSR001629	2245	A03	C	C	1	35	9072328	9072362	35	1	147	ACCACGAAAGACAGACAGCG	60.6	55	5.18	GCTAATGTGCCCATGCTGC	59.93	57.89	5.25
BjuSSR001630	2247	A03	AC	AC	2	13	9080228	9080253	26	1	160	CATCAAAGGCAAACAAAAGAGAGC	59.55	41.67	4.09	TTGATGGTGTTGATATTACAAAGCC	58.14	36	4.35
BjuSSR001631	2248	A03	A	T	1	13	9081980	9081992	13	1	170	GAGCAATCGTTCGTTTAGGCC	59.94	52.38	5.19	TCTAAAAACTTCGATCTTGGTTTTGG	58.58	34.62	3.28
BjuSSR001632	2249	A03	A	A	1	12	9085573	9085584	12	1	138	TGCGTTTCTACCTGAGCTGG	60.04	55	4.85	CCCCACAAAAGAAAGAAAAAGATGG	59.24	40	3.51
BjuSSR001633	2250	A03	A	T	1	13	9087038	9087050	13	1	196	ACTCTTCTCCTCCTGTCCCC	59.96	60	4.81	AGCGAGACTACCCCAAAAGC	60.04	55	3.51
BjuSSR001634	2251	A03	A	T	1	14	9089073	9089086	14	1	145	AACTCCAACTTTGTTTCCCCC	58.61	47.62	5.4	CGTCTCATGCAACACTGAGC	59.56	55	4.26
BjuSSR001635	2252	A03	AG	AG	2	17	9092440	9092473	34	1	117	TGGTTGAGTGATTGCAGAAGC	59.12	47.62	3.86	GCCAAGATTCTTCCACCATCG	59.33	52.38	3.84
BjuSSR001636	2253	A03	AC	TG	2	9	9093843	9093860	18	1	145	AACTTCTTAATCACTCTCTTAGAGGC	58.45	38.46	4.7	TCTCTCAACGTGCTTCCTCG	59.76	55	4.63
BjuSSR001637	2255	A03	AC	AC	2	7	9105360	9105373	14	1	187	AGCAGGTTGATCTTCATGGC	58.24	50	4.4	CTAGAGCTAAAGGTGCCAGC	58.05	55	4.85
BjuSSR001638	2256	A03	A	A	1	14	9110442	9110455	14	1	158	TGAACCAAATAACCTGATAAGAGAAGC	59.66	37.04	3.86	AGATTCACCAAACACTCTAACTTCC	59	40	3.46
BjuSSR001639	2257	A03	A	T	1	13	9110571	9110583	13	1	171	AGAGTGTTTGGTGAATCTTGTACC	58.94	41.67	3.34	AGAATCTCTTTTATGTTTTGGGGGC	59.81	40	5.8
BjuSSR001640	2258	A03	A	T	1	16	9111121	9111136	16	1	100	ACCACACAAACCAAAAGAAAGC	58.4	40.91	3.51	AGACCAAAGCCTCGTTACGG	60.04	55	4.02
BjuSSR001641	2259	A03	AAAT	AAAT	4	4	9111405	9111420	16	1	158	CCCACAGAGTTAATAATGAAACATGC	59.03	38.46	4.06	TTGTCTTGGATTCCTAACTAAGGC	58.5	41.67	4.35
BjuSSR001642	2260	A03	A	T	1	21	9111546	9111566	21	1	107	AATCCAAGACAAGAGATAAGAGTCC	58.12	40	3.85	CCTGAAAATTCAAACAGAGAATGGG	58.84	40	4
BjuSSR001643	2261	A03	AATAG	TTATC	5	4	9111639	9111658	20	1	169	TCCCATTCTCTGTTTGAATTTTCAGG	60.02	38.46	3.86	ACTCATTCAGTCATTTGCATGGC	60.12	43.48	4.4
BjuSSR001644	2263	A03	AAC	CAA	3	5	9115454	9115468	15	1	113	AATCGTCCCGCTTTTGTTGC	60.04	50	4.17	AGCAATTTGCCTTCTTCACTCC	59.44	45.45	3.85
BjuSSR001645	2265	A03	A	A	1	14	9119832	9119845	14	1	176	GAACTGTATCACAATCGAACATTACG	58.89	38.46	3.18	GCTTTAATCAGTGTGGCGTCG	60.2	52.38	5.12
BjuSSR001646	2268	A03	A	T	1	17	9141564	9141580	17	1	122	CCAAATGAAGGGTGTTTCAGCG	60.61	50	5.18	GGAGAGAGCTAGTGTTGAGTGC	60.42	54.55	4.4
BjuSSR001647	2269	A03	AG	CT	2	7	9142017	9142030	14	1	137	CCTCGTAAGCACATTGTTTGGG	60.1	50	4.12	TCAAGGAGGAACAGCGATGG	59.75	55	3.51
BjuSSR001648	2270	A03	A	T	1	13	9142300	9142312	13	1	137	TGTCTCTTCCCTTGCTTCCG	59.68	55	4.3	GTGTGGTCAAGGACAGTTACC	58.51	52.38	2.85
BjuSSR001649	2271	A03	A	A	1	13	9148927	9148939	13	1	184	CCTCCTCTCTGTCTTTCGTCC	59.53	57.14	4.79	CCGCTACTGAGTGTAAACAAAACC	60.32	45.83	3.27
BjuSSR001650	2272	A03	A	T	1	12	9150294	9150305	12	1	119	TCGCCTTACAGGTTTCCTTCC	60	52.38	3.46	CAACAGCAGGGACGGTACC	60.38	63.16	3.34
BjuSSR001651	2274	A03	AAC	TTG	3	5	9151007	9151021	15	1	185	TGGGACAGTATTAGCAGCCG	59.54	55	5.52	AGTTACAAAACGAAACAGAGTAGAGG	59.3	38.46	3.69
BjuSSR001652	2275	A03	A	A	1	12	9151685	9151696	12	1	138	ACTTACTTTGCACCCTGTCG	58.12	50	4.35	GCAAAGTTCCAAACGGTTGC	59.07	50	4.17
BjuSSR001653	2276	A03	A	A	1	15	9153707	9153721	15	1	143	TTAGTAACCGTGCTGCCTGG	60.04	55	4.45	CCCACACAGTACACAAAGCC	59.05	55	4.35
BjuSSR001654	2277	A03	C	C	1	12	9163808	9163819	12	1	187	CAACATCTCAACCGCAGAGC	59.55	55	4.09	TGACTCAGGTGAAATACATCGAGG	60.14	45.83	4.63
BjuSSR001655	2278	A03	AG	AG	2	7	9169192	9169205	14	1	173	CGCGAGCCAAACATTAACCG	60.52	55	4.44	ACTTGCCGTCGATCTTCTCC	59.83	55	3.71
BjuSSR001656	2279	A03	A	A	1	13	9170449	9170461	13	1	121	GCTCTTTGTATTGCAAGTCTCACC	60.38	45.83	4.02	AGTTCCGTGCTTCTCTTCCC	59.68	55	3.97
BjuSSR001657	2280	A03	AG	TC	2	8	9171102	9171117	16	1	168	AACCCAACCAAACCAAACCG	59.46	50	4.44	CCAGGACGGCTAACAGATCG	60.25	60	3.69
BjuSSR001658	2281	A03	A	A	1	13	9189399	9189411	13	1	161	CATATGCTGCTGCTGAGTCG	59.14	55	4.18	AGATGCAATTTTGGTTAGAATGATGC	59.24	34.62	3.91
BjuSSR001659	2283	A03	A	A	1	17	9196159	9196175	17	1	147	CACTATACAGACCAAAGCACCG	59.07	50	4.94	CACTATGTCACAAGGTATGGCC	58.79	50	5.36
BjuSSR001660	2290	A03	A	T	1	13	9209181	9209193	13	1	114	TGTGGACTTCATTTTTATCTTTCTGC	58.63	34.62	4.26	TTTTCTCAACAGTTGAATGCTTCC	58.41	37.5	3.46
BjuSSR001661	2291	A03	AG	CT	2	19	9210794	9210831	38	1	218	AAAAGTGAAATTTTCGACAGGGG	58.06	39.13	4.79	TCCAAGTCACTTAAACCAACAACC	59.6	41.67	3.77
BjuSSR001662	2294	A03	AAG	GAA	3	6	9225803	9225820	18	1	126	GCGACGAAGAAGAAACCACG	59.84	55	4.94	CCGTCTCTCGCTCTCTTATCC	59.47	57.14	2.59
BjuSSR001663	2295	A03	ATC	GAT	3	8	9229895	9229918	24	1	166	AGCACTCAGGAGAACAGAGC	59.39	55	4.09	GGCCTGGTAAAACGTGTTGC	60.32	55	4.17
BjuSSR001664	2296	A03	AC	TG	2	7	9232187	9232200	14	1	151	TTTCTACAAGCCAAAGTGTTTCG	58.08	39.13	3.46	ACATAGAGAGATCTGAAACAACCG	58.34	41.67	4.44
BjuSSR001665	2299	A03	A	A	1	17	9251963	9251979	17	1	164	TGGGCTTTGGTTTCTAGTTTTATCG	59.82	40	2.92	TTGCATTACAAAACATGGAACACC	58.95	37.5	4.16
BjuSSR001666	2301	A03	ATC	AGT	3	8	9263119	9263142	24	1	178	TCTTCTCCTTCACTGCCACG	59.68	55	4.94	CGGAGCTGATCTCGCTAACC	60.32	60	2.85
BjuSSR001667	2302	A03	AAT	TAT	3	6	9263666	9263683	18	1	195	CACGCCTTCCTGTCAAAGC	59.42	57.89	3.51	GAAAGCGAGCGTGCTATTCG	60.04	55	3.34
BjuSSR001668	2303	A03	AG	GA	2	9	9264812	9264829	18	1	182	CACAATAGAAGGCGCAGTCC	58.99	55	3.85	CAGCCACACAAGTTCTTTCTGG	59.97	50	3.86
BjuSSR001669	2304	A03	AGG	GGA	3	6	9265154	9265171	18	1	108	CCCGGCAAAGTCTTTAAAAGTAGG	60.08	45.83	3.18	TGCTTAAGAGGTGGCTACGC	60.11	55	4.42
BjuSSR001670	2306	A03	ATC	AGT	3	8	9276531	9276554	24	1	178	TCTTCTCCTTCACTGCCACG	59.68	55	4.94	CGGAGCTGATCTCGCTAACC	60.32	60	2.85
BjuSSR001671	2307	A03	AAT	TAT	3	6	9277078	9277095	18	1	195	CACGCCTTCCTGTCAAAGC	59.42	57.89	3.51	GAAAGCGAGCGTGCTATTCG	60.04	55	3.34
BjuSSR001672	2308	A03	AG	GA	2	9	9278224	9278241	18	1	182	CACAATAGAAGGCGCAGTCC	58.99	55	3.85	CAGCCACACAAGTTCTTTCTGG	59.97	50	3.86
BjuSSR001673	2309	A03	AGG	GGA	3	6	9278566	9278583	18	1	108	CCCGGCAAAGTCTTTAAAAGTAGG	60.08	45.83	3.18	TGCTTAAGAGGTGGCTACGC	60.11	55	4.42
BjuSSR001674	2310	A03	AG	AG	2	8	9289147	9289162	16	1	155	TTTACGCGCTTTCTCCGACG	61.34	55	5.12	CGGAAGAAGGAGATAGCAGAGG	59.7	54.55	3.69
BjuSSR001675	2311	A03	AAAG	GAAA	4	4	9295199	9295214	16	1	101	GTTCTTTAGAGAAAATTCTTCGTTTGC	58.32	33.33	3.68	TTCTACATGGAAACCTGTGAGC	58.33	45.45	4.26
BjuSSR001676	2312	A03	AG	AG	2	8	9303142	9303157	16	1	155	TTTACGCGCTTTCTCCGACG	61.34	55	5.12	CGGAAGAAGGAGATAGCAGAGG	59.7	54.55	3.69
BjuSSR001677	2314	A03	A	T	1	18	9310673	9310690	18	1	120	TCATGTCGTCTTGATGAAGCC	58.38	47.62	4.35	CAATGATCAGTCTTGCAAGTTGC	59.08	43.48	4.17
BjuSSR001678	2315	A03	A	A	1	15	9311226	9311240	15	1	185	TGCGAGTGTAAGTGTTCAGC	58.5	50	4.26	CCGGCGAGACTCTAATCTCC	59.41	60	3.71
BjuSSR001679	2316	A03	A	A	1	12	9312022	9312033	12	1	144	TAGTCCAGCCCATTTGTCGG	59.75	55	4.79	CGTTGTCGTCTTACGTTTCCG	59.88	52.38	4.3
BjuSSR001680	2321	A03	A	A	1	16	9344842	9344857	16	1	145	CGAGACTGCACAACTCAAAGC	60.07	52.38	3.51	TTGGCCTGCAATACCAAACC	59.03	50	3.27
BjuSSR001681	2322	A03	ATC	CAT	3	8	9350944	9350967	24	1	177	CGATGGGAGGCGATCATGG	60.38	63.16	3.66	TCTCGGGATCATGGACTCGG	60.82	60	4.63
BjuSSR001682	2323	A03	AG	AG	2	7	9351133	9351146	14	1	212	CTTCCGAGTCCATGATCCCG	59.97	60	5.14	CTCCCTCCCCCAGTAAATCG	59.24	60	3.34
BjuSSR001683	2325	A03	AAG	TTC	3	5	9352614	9352628	15	1	191	ACCGAACCCAACTCTTGAGC	60.25	55	4.26	TAGGTCGAAGGGGAGAGTGG	60.03	60	4
BjuSSR001684	2326	A03	AG	TC	2	7	9354095	9354108	14	1	173	TAGTCTGCGGTGCAATGACG	60.74	55	4.35	TGATCCATGGCCTGTAAAATGC	59.31	45.45	3.56
BjuSSR001685	2327	A03	A	A	1	20	9356035	9356054	20	1	118	TGAACATTAATTTTCATCTCCATCCG	58.29	34.62	4.18	TGGTTTGTCAAAAGATTCGAGGC	60	43.48	4.7
BjuSSR001686	2328	A03	A	T	1	13	9357273	9357285	13	1	130	ATCGGTTCGGTTTCGGTTCG	61.01	55	3.95	CCGAATAAACCGAAAACCGACG	60.47	50	5.12
BjuSSR001687	2329	A03	AACCG	TTCGG	5	4	9359790	9359809	20	1	162	ACCAAACCATATCCAAATTCTACGG	59.41	40	4.02	CGTCAACACAGAAGGAAAATCAGG	60.32	45.83	3.86
BjuSSR001688	2332	A03	A	T	1	13	9368331	9368343	13	1	149	CAAGCCTTGGTGTATGTGGC	59.47	55	5.01	AACTAGTCGGTTGGGCATCG	60.11	55	3.84
BjuSSR001689	2333	A03	ATC	TGA	3	6	9371518	9371535	18	1	104	CGACCAACTAAGAAAGCGGG	58.92	55	6.13	TCTCGTGTAGATGGATCTCCC	58.13	52.38	4.3
BjuSSR001690	2335	A03	AAG	AGA	3	6	9374362	9374379	18	1	103	TGGTCCGAGATCAAGAACCG	59.47	55	4.44	GAGCCTCCACGTAACCTTCC	60.11	60	3.46
BjuSSR001691	2336	A03	AAAT	AAAT	4	4	9376868	9376883	16	1	100	TGAGAAATTAGTCAAACAATAGTGACC	58	33.33	4.02	GCCTCCAAATGGTAAGCACC	59.18	55	5.01
BjuSSR001692	2339	A03	A	T	1	12	9382145	9382156	12	1	139	ATCAACAAGAGTGGCACGCC	61.24	55	5.68	CAATACCCAACGACTCAAGCC	59.26	52.38	4.35
BjuSSR001693	2340	A03	A	T	1	12	9382317	9382328	12	1	132	AGGCCAGATTCTGTGCTGC	60.38	57.89	5.25	AGGCTGGAAAACACCTGTGG	60.47	55	4.17
BjuSSR001694	2341	A03	A	T	1	18	9388040	9388057	18	1	124	TGGTTAGTTTCATCACTCAAAAGCC	59.99	40	4.35	TGCCATGTAGATCTGTGAAGGG	59.83	50	3.95
BjuSSR001695	2342	A03	A	T	1	13	9397571	9397583	13	1	168	AACATCACTCAATATGTACATGATGC	58.13	34.62	3.91	GCAGGAAGGGCATTTGTTCC	59.75	55	3.62
BjuSSR001696	2343	A03	A	T	1	12	9411510	9411521	12	1	135	TCCTCCTTCCTCATCCGACG	60.75	60	5.12	TGCATTTCCTTGCCACTTGC	59.97	50	4.01
BjuSSR001697	2345	A03	AT	TA	2	8	9414282	9414297	16	1	111	TGTTTTGGTCGTAAATTTGTAATGCG	59.86	34.62	4.73	AGACAACACTGTTTGACATATGCG	60.08	41.67	4.73
BjuSSR001698	2347	A03	AG	AG	2	8	9424937	9424952	16	1	129	TGCGTTTGGATGCAAACTGC	60.6	50	4.4	AAAAGACATGAAACATAGTCCCCC	58.98	41.67	5.4
BjuSSR001699	2348	A03	AT	TA	2	11	9425374	9425395	22	1	182	TCTAGTTAGCGTCTAACCACATCC	59.66	45.83	3.51	ACTTGGGAAACACTGTTGTAATCC	59.42	41.67	3.01
BjuSSR001700	2350	A03	A	A	1	12	9439995	9440006	12	1	149	GGATTGGCCACAACCATTGG	59.75	55	3.16	ATCTTGAAAGCCCGTGGAGC	60.68	55	4.7
BjuSSR001701	2351	A03	AAAT	ATAA	4	4	9441161	9441176	16	1	122	TGTGACTTTGAGTCTTGAGTGC	58.8	45.45	4.4	CGAGAACTAGAGGGTGATTTTGC	59.38	47.83	3.68
BjuSSR001702	2354	A03	AAG	TTC	3	5	9449806	9449820	15	1	181	GAACCTGGAGTTGAGACGGG	60.04	60	5.28	GACGTGTCATTTCCTTAATTGACG	58.69	41.67	4.35
BjuSSR001703	2355	A03	AAG	TTC	3	6	9456722	9456739	18	1	184	CCAGACCTTCTTCATCTGAATCG	58.88	47.83	3.34	ATGGATTGGTGTGTGAGGGC	60.32	55	5.19
BjuSSR001704	2356	A03	AAG	TCT	3	5	9456941	9456955	15	1	139	GCGCTTTCGACTTAGCTTGC	60.52	55	4.01	TCGTCTGTGATTGGTAACTCGG	60.09	50	4.63
BjuSSR001705	2364	A03	ATC	TGA	3	5	9501743	9501757	15	1	105	AGCATGAGAGCAGGAGATCC	58.95	55	3.36	CAGAACTCTCTTCTCTGGCCG	60.14	57.14	6.13
BjuSSR001706	2366	A03	AAG	TCT	3	5	9511869	9511883	15	1	104	TAGCTTTGTCAAGGCATGCC	58.82	50	4.4	AACCCAAAGCTGACTCCTCC	59.6	55	4.3
BjuSSR001707	2367	A03	ATC	GAT	3	5	9517164	9517178	15	1	133	GAACAAGTTGGTCCATGCGG	59.76	55	5.69	CATGAGCTTCACCACATTGCC	60.14	52.38	4.52
BjuSSR001708	2368	A03	AT	AT	2	7	9519687	9519700	14	1	140	CCCTCGCAAACTAAACCAATCG	60.16	50	3.34	CCATTGTATTTCCGTTTATTTTTCTCG	58.21	33.33	4.04
BjuSSR001709	2369	A03	AG	TC	2	8	9521402	9521417	16	1	174	ACTGCATTTTAAGTTCACAAAACAGG	59.47	34.62	4	CAACAAGCACATACAAAGTACGC	59.09	43.48	4.42
BjuSSR001710	2370	A03	AAG	AAG	3	5	9524177	9524191	15	1	132	GAGCCCCCTTGAATCAAACC	58.81	55	3.27	TTCATGTTGAGCAGTGTGGC	59.05	50	5.01
BjuSSR001711	2372	A03	A	T	1	18	9533879	9533896	18	1	174	TGCTTCAACAATCTCTCCACC	58.22	47.62	4.61	CGAAAATAGCATGAGTTGTGTTTGG	59.66	40	3.28
BjuSSR001712	2373	A03	A	A	1	12	9538885	9538896	12	1	137	GGTACAATCATGTTAACAATCATTGGC	59.78	37.04	4.52	AACTAACATGCAAGTCAACATTCC	58.23	37.5	3.01
BjuSSR001713	2374	A03	AAAC	AAAC	4	6	9539501	9539524	24	1	201	TCTTGCAATTTTCTCGTCTCGG	59.26	45.45	4.63	CTTTATGCACCGTGGTTGGG	59.47	55	4.12
BjuSSR001714	2375	A03	A	A	1	13	9541996	9542008	13	1	167	GGCGATGGAAGATGAAAGTGG	59.33	52.38	4	GACCCAGTACAGGCTGTTCC	60.04	60	3.62
BjuSSR001715	2379	A03	AT	AT	2	7	9550292	9550305	14	1	191	AGTCAAAACCTTGTTTGATGTTACC	58.43	36	2.85	AAACGCGTCTTTCCCATTCC	59.12	50	3.01
BjuSSR001716	2381	A03	A	T	1	14	9561827	9561840	14	1	151	TGATGGAGAAACACGCCTCC	60.04	55	4.3	TCGGGATTGCGTCAATCTCC	60.18	55	3.71
BjuSSR001717	2382	A03	A	A	1	13	9562307	9562319	13	1	117	GACAGAGGACCGACATGTGG	60.11	60	4.17	CGTATAAACCGAATGCCGAGC	59.81	52.38	5.03
BjuSSR001718	2384	A03	AAG	TTC	3	5	9583286	9583300	15	1	119	GTGGTGCGATATAGGGTTTGC	59.4	52.38	3.68	AGTATACTCGGCGAGAATCACC	59.45	50	4.02
BjuSSR001719	2385	A03	AGG	TCC	3	5	9589311	9589325	15	1	146	CAAATCCTCCTCCACCACCC	60.03	60	4.61	AGGAGCTGGAGGAGGATACG	60.18	60	3.06
BjuSSR001720	2386	A03	ACC	ACC	3	5	9589395	9589409	15	1	186	AATCCTCCTCCTCCTCCAGC	60.4	60	4.85	AGGAGGTGGTCTAGGTCACG	60.32	60	4.35
BjuSSR001721	2387	A03	A	A	1	14	9590719	9590732	14	1	129	AACAAATTTTGACAAATCGTTACACC	58.1	30.77	4.16	ACACATTTAGCGTTTGAATCATGC	59.14	37.5	4.06
BjuSSR001722	2388	A03	AG	TC	2	14	9595688	9595715	28	1	163	GGAGCTTAAACAATGAGGCCC	59.25	52.38	5.8	TTCACCTGGAGGAGCTATCG	58.6	55	2.92
BjuSSR001723	2391	A03	AG	TC	2	8	9601961	9601976	16	1	102	AGAGAGAGAGACCCCACACG	60.32	60	4.49	TTTTCCGACGCGTTTCATGG	59.76	50	3.66
BjuSSR001724	2392	A03	ATC	ATC	3	5	9604136	9604150	15	1	101	TCCACTTTGTGATTTGTGCCC	59.31	47.62	5.36	ACGAATCTTATGACAAGCAAAGAGG	59.65	40	3.69
BjuSSR001725	2393	A03	A	A	1	12	9612623	9612634	12	1	146	GTTGATGACGAGCCACAACC	59.48	55	3.77	TGACAAGAAGCAGTCTCAAAAATCC	59.99	40	3.01
BjuSSR001726	2394	A03	A	A	1	12	9612869	9612880	12	1	140	TGGTGTGATAAAAGTGGCTAAATGG	59.82	40	3.16	AGCTGAATCTGCATTCTTGACG	59.32	45.45	4.35
BjuSSR001727	2395	A03	AG	TC	2	10	9616063	9616082	20	1	156	TCAGTTGGGCGGATCTAACG	59.83	55	3.18	AAGCTTCTCGGGCTGATTCG	60.46	55	3.34
BjuSSR001728	2396	A03	A	T	1	14	9618594	9618607	14	1	123	CACTATCTTCTCACACAGCTTCC	58.82	47.83	3.46	CTGTGTATGCGTTCTCTGACG	59.09	52.38	4.35
BjuSSR001729	2402	A03	AG	CT	2	8	9645631	9645646	16	1	134	CTCAATCTCCGACCTCGAGC	59.97	60	5.03	CTGGAGAAGGGTTTCCGTCG	60.39	60	5.12
BjuSSR001730	2403	A03	AG	CT	2	8	9645680	9645695	16	1	134	CTCAATCTCCGACCTCGAGC	59.97	60	5.03	CTGGAGAAGGGTTTCCGTCG	60.39	60	5.12
BjuSSR001731	2404	A03	A	T	1	13	9649814	9649826	13	1	198	TTGGAGTTTCGTTTCGCAGG	59.06	50	4.85	TCTCTGATCTCCCAAATTTCTTTCG	59.12	40	3.46
BjuSSR001732	2405	A03	A	A	1	15	9650473	9650487	15	1	118	TTCAGCTTAGCTTAGGGCCC	59.45	55	5.8	TGTTATTGCTACCAGGCCCG	60.11	55	6.13
BjuSSR001733	2410	A03	A	A	1	13	9682802	9682814	13	1	100	GTTCCCTTGGCTGTTTTGGC	60.25	55	4.52	AATTGTCTTCACATGCACAAGC	58.35	40.91	4.01
BjuSSR001734	2411	A03	AAG	TTC	3	5	9683303	9683317	15	1	140	AACTTTCCAGTTTCCGCCCC	60.83	55	5.8	CTTTGCTCGGTGTTTTTGCG	59.15	50	4.85
BjuSSR001735	2413	A03	A	A	1	14	9687776	9687789	14	1	121	AAATGACTAAAAACGAGCAGTGC	58.46	39.13	4.4	TCCTACGGTGAATATGCCAGC	59.93	52.38	4.85
BjuSSR001736	2414	A03	ATC	ATC	3	5	9700669	9700683	15	1	101	TCCACTTTGTGATTTGTGCCC	59.31	47.62	5.36	ACGAATCTTATGACAAGCAAAGAGG	59.65	40	3.69
BjuSSR001737	2416	A03	A	A	1	14	9710468	9710481	14	1	121	AAATGACTAAAAACGAGCAGTGC	58.46	39.13	4.4	TCCTACGGTGAATATGCCAGC	59.93	52.38	4.85
BjuSSR001738	2418	A03	AT	TA	2	10	9715193	9715212	20	1	197	ACCTTCCAAGAAGCGATCCG	60.11	55	4.18	GTCAATCAGGAAATCCAGGTACG	59.13	47.83	3.67
BjuSSR001739	2420	A03	AT	AT	2	7	9726774	9726787	14	1	169	GCCATTGCATGTCTCCTTCC	59.26	55	3.46	GGATGTTGTCTGTATGGTTCACC	59.31	47.83	4.02
BjuSSR001740	2421	A03	A	T	1	12	9727743	9727754	12	1	141	CTTGAGGATTTCTATGGAGACGC	58.95	47.83	5.19	AAGGATTACTTGGGTTTCGACC	58.32	45.45	4.79
BjuSSR001741	2422	A03	A	T	1	14	9728856	9728869	14	1	159	AGAGGAAAGAAAGCATAAACCAGC	59.54	41.67	4.85	ATCGAATCTCGTCACTCGCC	59.97	55	5.54
BjuSSR001742	2423	A03	A	T	1	13	9739304	9739316	13	1	119	AAACACACAGACAGGACCGG	60.18	55	5.28	ACGGACTCCATGAAAGTGAGC	60.34	52.38	4.26
BjuSSR001743	2424	A03	AAC	ACA	3	14	9759315	9759356	42	1	140	ATGAAGATGTTGCAGCAGCC	59.18	50	4.85	GTTGAAGTAGTTGGAGTAATTGGAGG	59.63	42.31	4.3
BjuSSR001744	2425	A03	ATC	ACT	3	5	9759395	9759409	15	1	123	ACAACATCATTCTTCATGTTCCTCC	59.58	40	4.3	CTTGAACTTGAAGCTGGTCCG	59.47	52.38	4.79
BjuSSR001745	2426	A03	AAC	ACA	3	14	9768881	9768922	42	1	140	ATGAAGATGTTGCAGCAGCC	59.18	50	4.85	GTTGAAGTAGTTGGAGTAATTGGAGG	59.63	42.31	4.3
BjuSSR001746	2427	A03	ATC	ACT	3	5	9768961	9768975	15	1	123	ACAACATCATTCTTCATGTTCCTCC	59.58	40	4.3	CTTGAACTTGAAGCTGGTCCG	59.47	52.38	4.79
BjuSSR001747	2428	A03	AAG	TCT	3	5	9786404	9786418	15	1	192	CCGCAGTACATCTCTCCACC	59.9	60	4.61	GAAGAAGCAACGCAGAAGGG	59.48	55	3.95
BjuSSR001748	2429	A03	AG	TC	2	15	9786546	9786575	30	1	179	AACTCCTCTTCCCTTCTGCG	59.39	55	5.18	TCCCCACTTTCGTTTCTGGG	59.89	55	4.45
BjuSSR001749	2432	A03	A	A	1	16	9792735	9792750	16	1	171	TCCTCAGAAAACAAACAAAATTGGG	58.89	36	4.12	AGATTGCAGGAAGGGGAAGC	60.03	55	3.86
BjuSSR001750	2433	A03	AAAAAC	AAAACA	6	4	9795071	9795094	24	1	103	GAAAACCACAAGAACGACGGG	60	52.38	5.28	TCCATAAAACCCTGGGTGTCC	59.64	52.38	4.02
BjuSSR001751	2434	A03	AAAAC	TTTGT	5	4	9801379	9801398	20	1	164	AGGCATCAAATAAAATCCCATTGG	58.07	37.5	3.16	GACGCACCGACTCTCTCG	59.9	66.67	4.04
BjuSSR001752	2435	A03	A	T	1	12	9805214	9805225	12	1	192	AGAAACCAACACCACAAACCC	59.17	47.62	4.11	ATCAGGCTCGCATAAACGC	58.69	52.63	4.84
BjuSSR001753	2437	A03	AT	TA	2	7	9809768	9809781	14	1	137	CATGAGCACGGGAAAATCACC	59.87	52.38	4.02	TGTTTATCCACTGTCGGTTCG	58.32	47.62	3.95
BjuSSR001754	2439	A03	ATC	ATC	3	5	9814094	9814108	15	1	165	ACACCACGGAACACAAAAGC	59.55	50	3.51	CAGAGCAACACAGGAGGACC	60.32	60	4.46
BjuSSR001755	2440	A03	AC	CA	2	10	9815276	9815295	20	1	160	ACAAACGAAGAAACTCAAAAACCC	58.83	37.5	4.11	ACCATCTTTACTCTTCTGTGGC	58.06	45.45	5.01
BjuSSR001756	2441	A03	ACG	CTG	3	5	9815868	9815882	15	1	115	GTTGTGTTGGTACTGCTGCG	60.04	55	5.18	ATTCACGATGGCTCTCCACC	59.82	55	4.61
BjuSSR001757	2442	A03	AGG	GAG	3	5	9823385	9823399	15	1	166	GCGTTTGTTCGGATCTGACG	59.91	55	4.35	CCACAACCTCATCTCCACCG	60.39	60	4.94
BjuSSR001758	2444	A03	AC	TG	2	7	9864768	9864781	14	1	151	TCTGACTAGTACCAATGGAGACG	59.05	47.83	4.18	GAGGAAACACGCAAAGGTGG	59.69	55	4.61
BjuSSR001759	2445	A03	AACT	TTAG	4	4	9866185	9866200	16	1	173	TGTGAAGCCGTAACCATAATTCG	59.38	43.48	3.34	TTTCCAGAACATCTACACGTACG	58.52	43.48	3.67
BjuSSR001760	2446	A03	A	T	1	15	9880795	9880809	15	1	137	GAATCTGCAGCTTTCCTGGG	58.9	55	4.45	AGCTTCAGAATTTTGGGAGACG	58.92	45.45	4.18
BjuSSR001761	2448	A03	AAT	AAT	3	10	9906206	9906235	30	1	184	ACGATGCATCTGTTTGTTTTGG	58.36	40.91	3.28	GGTCTAATTTTGATCTTGACCGACC	59.94	44	4.79
BjuSSR001762	2449	A03	AG	GA	2	7	9910153	9910166	14	1	126	TCCCTGCCAGAGTTTTTCCC	59.89	55	3.97	TTGGGGTAGTGTCGATGTGC	60.04	55	4.57
BjuSSR001763	2450	A03	A	A	1	14	9912211	9912224	14	1	170	TCTCTATCAAAGCCTGCACCG	60.13	52.38	4.94	TTTGCAAGTCCAAACGTGGC	60.18	50	5.01
BjuSSR001764	2451	A03	A	A	1	12	9912719	9912730	12	1	180	ACAGTGATGATGGTTCAACCC	58.2	47.62	4.11	TGTAATTGGATTCGATCGACGC	59.21	45.45	5.19
BjuSSR001765	2452	A03	AG	AG	2	15	9912906	9912935	30	1	150	AAGCCTAGTGATCGCGATGG	59.97	55	3.51	AAAGCGATCGAGAGGCAACG	61.08	55	4.1
BjuSSR001766	2453	A03	A	A	1	16	9913713	9913728	16	1	200	GTAGACTCCCTTTTTCCTTTACCG	59.07	45.83	4.02	ATTTTGAAGAACGTGGCCGG	59.4	50	6.13
BjuSSR001767	2454	A03	AG	TC	2	10	9914420	9914439	20	1	130	TTTCGGGTTCGGGTTTTTGG	59.25	50	3.28	AAAAATGAGGAGAACGAGAGAGG	58.17	43.48	3.69
BjuSSR001768	2455	A03	AG	TC	2	10	9914469	9914488	20	1	102	TCTCTCTCTCTCTTACCTCTCTCG	59.66	50	4.04	GTTGTTCTTCAGAGAGATTGAGACG	59.66	44	4.18
BjuSSR001769	2456	A03	AG	AG	2	7	9915878	9915891	14	1	104	TGGATATCTAATCTAACTTGTTGGTGC	59.28	37.04	5.01	AGGTTTTTGACGGTGGAGGG	60.18	55	4.3
BjuSSR001770	2457	A03	A	A	1	17	9917145	9917161	17	1	137	CAGCCCTTAAGAACAGAATGGC	59.58	50	4.4	CTACGTACACATTTCCGGCC	58.72	55	6.13
BjuSSR001771	2458	A03	A	T	1	17	9924969	9924985	17	1	137	CTACGTACACATTTCCGGCC	58.72	55	6.13	CAGCCCTTAAGAACAGAATGGC	59.58	50	4.4
BjuSSR001772	2460	A03	AG	CT	2	15	9928967	9928996	30	1	150	AAAGCGATCGAGAGGCAACG	61.08	55	4.1	AAGCCTAGTGATCGCGATGG	59.97	55	3.51
BjuSSR001773	2461	A03	A	T	1	12	9929172	9929183	12	1	180	TGTAATTGGATTCGATCGACGC	59.21	45.45	5.19	ACAGTGATGATGGTTCAACCC	58.2	47.62	4.11
BjuSSR001774	2462	A03	A	T	1	14	9929678	9929691	14	1	170	TTTGCAAGTCCAAACGTGGC	60.18	50	5.01	TCTCTATCAAAGCCTGCACCG	60.13	52.38	4.94
BjuSSR001775	2463	A03	AG	TC	2	7	9931736	9931749	14	1	126	TTGGGGTAGTGTCGATGTGC	60.04	55	4.57	TCCCTGCCAGAGTTTTTCCC	59.89	55	3.97
BjuSSR001776	2464	A03	AG	GA	2	15	9936679	9936708	30	1	142	ACATAAAGACATCGCTTCAATGGG	59.66	41.67	4	TTTCGGGTTCGGGTTTTTGG	59.25	50	3.28
BjuSSR001777	2465	A03	A	T	1	16	9937400	9937415	16	1	200	ATTTTGAAGAACGTGGCCGG	59.4	50	6.13	GTAGACTCCCTTTTTCCTTTACCG	59.07	45.83	4.02
BjuSSR001778	2466	A03	AG	CT	2	15	9938193	9938222	30	1	150	AAAGCGATCGAGAGGCAACG	61.08	55	4.1	AAGCCTAGTGATCGCGATGG	59.97	55	3.51
BjuSSR001779	2467	A03	A	T	1	12	9938398	9938409	12	1	180	TGTAATTGGATTCGATCGACGC	59.21	45.45	5.19	ACAGTGATGATGGTTCAACCC	58.2	47.62	4.11
BjuSSR001780	2468	A03	A	T	1	14	9938904	9938917	14	1	170	TTTGCAAGTCCAAACGTGGC	60.18	50	5.01	TCTCTATCAAAGCCTGCACCG	60.13	52.38	4.94
BjuSSR001781	2469	A03	AG	TC	2	7	9940962	9940975	14	1	126	TTGGGGTAGTGTCGATGTGC	60.04	55	4.57	TCCCTGCCAGAGTTTTTCCC	59.89	55	3.97
BjuSSR001782	2471	A03	AT	AT	2	8	9949549	9949564	16	1	109	CCAGAAATACGTTAAACATTCCGC	58.97	41.67	5.54	CCATTCTCTGTTTTTGTGCTGC	58.95	45.45	5.25
BjuSSR001783	2474	A03	AG	TC	2	17	9960427	9960460	34	1	152	CCCGAAAATCCAAACCAGAACC	60.03	50	3.62	TTTTTGTATTCTACCTGAAATCCGC	58.15	36	5.54
BjuSSR001784	2475	A03	A	T	1	12	9965439	9965450	12	1	146	GTGGCGAGTTGCTTAGTTGC	60.11	55	4.17	AGGCTTTCAGACGAGAGATGG	59.52	52.38	3.51
BjuSSR001785	2479	A03	A	T	1	12	9984229	9984240	12	1	150	TGGCAAAACATTTTAGCCTTGC	58.86	40.91	4.01	CCTAGAACGCACCGTCTGG	60.15	63.16	3.86
BjuSSR001786	2480	A03	AAAG	AAAG	4	4	9986049	9986064	16	1	141	AGAGGTCTCTGACTAAATACAGAAGC	59.9	42.31	3.86	TCACGCCCATCTTCATCTCG	59.9	55	4.04
BjuSSR001787	2482	A03	A	A	1	20	9988761	9988780	20	1	100	TGTTTCAGCAATGGCAGTTTCC	60.22	45.45	3.13	TTTTTGGAAGGAGGGCTTGG	58.28	50	3.61
BjuSSR001788	2483	A03	ATC	TGA	3	5	9988879	9988893	15	1	163	ACATTTCCAAGCCCTCCTTCC	60.27	52.38	3.46	TCACAACGGGTCAACTGAGG	59.89	55	3.86
BjuSSR001789	2484	A03	A	A	1	12	9990916	9990927	12	1	134	ACGTGATCTCCGACAAAACG	58.58	50	3.6	TGATCCAATAAAAACGGTTTCTTTTCC	59.35	33.33	3.13
BjuSSR001790	2485	A03	A	A	1	20	9991031	9991050	20	1	110	TCAAACACATTACGGAAAAGAAACC	58.73	36	3.27	TGAGACGGTTCGATCTTCGG	59.55	55	4.3
BjuSSR001791	2486	A03	A	A	1	15	10007195	10007209	15	1	162	TGGGTTATTAGAAAACGTCATTTACCC	59.88	37.04	3.69	GCTTCGTCTTCCATGCAAGG	59.55	55	3.61
BjuSSR001792	2487	A03	AAGC	GCTT	4	4	10013841	10013856	16	1	118	GACGGACGGACAACAGAGG	60.08	63.16	3.69	CTCTCGTCTCTCCAACGTGC	60.46	60	5.34
BjuSSR001793	2494	A03	AG	GA	2	10	10061845	10061864	20	1	156	AAGCTTCTCGGGCTGATTCG	60.46	55	3.34	TCAGTTGGGCGGATCTAACG	59.83	55	3.18
BjuSSR001794	2495	A03	ACG	CAG	3	5	10071698	10071712	15	1	115	ATTCACGATGGCTCTCCACC	59.82	55	4.61	GTTGTGTTGGTACTGCTGCG	60.04	55	5.18
BjuSSR001795	2496	A03	AC	GT	2	10	10072284	10072303	20	1	160	ACCATCTTTACTCTTCTGTGGC	58.06	45.45	5.01	ACAAACGAAGAAACTCAAAAACCC	58.83	37.5	4.11
BjuSSR001796	2497	A03	ATC	ATG	3	5	10073470	10073484	15	1	165	CAGAGCAACACAGGAGGACC	60.32	60	4.46	ACACCACGGAACACAAAAGC	59.55	50	3.51
BjuSSR001797	2501	A03	AG	AG	2	11	10093891	10093912	22	1	111	ACCGGAGAAACAGGAAAGCC	60.25	55	4.35	TCGACCTTGATCAACTTCTCGG	60.09	50	4.63
BjuSSR001798	2502	A03	AT	TA	2	10	10100324	10100343	20	1	197	GTCAATCAGGAAATCCAGGTACG	59.13	47.83	3.67	ACCTTCCAAGAAGCGATCCG	60.11	55	4.18
BjuSSR001799	2503	A03	A	A	1	12	10103425	10103436	12	1	135	ATTTGTATTCGTTATCTATCGAAAGGC	58.29	33.33	4.35	AACCCACAAATCACTTCCGC	59.04	50	5.54
BjuSSR001800	2504	A03	A	A	1	12	10107229	10107240	12	1	136	CCTTCATGCGGTCATCATGC	59.69	55	4.06	GGAAACATGAATCCACAAAACTTGG	59.53	40	3.61
BjuSSR001801	2505	A03	AAG	GAA	3	5	10110366	10110380	15	1	139	CCGACGACGAAGACTACTCC	59.63	60	3.85	TTTCTTTTCTTCCCACGCGC	59.69	50	6.86
BjuSSR001802	2506	A03	ACG	GAC	3	5	10110510	10110524	15	1	138	ATCAAACCCAGACTCCGTCG	59.75	55	5.12	GGATGTAGCTTACCGTCCTCG	60	57.14	4.63
BjuSSR001803	2507	A03	AAG	GAA	3	5	10125469	10125483	15	1	104	GGTGTAAAGCCTAATCATCTACGC	59.55	45.83	4.42	CGTTAATCGCCTCCTCTCCC	59.97	60	4.3
BjuSSR001804	2508	A03	AG	CT	2	12	10125675	10125698	24	1	135	CATCTTCCTCGACCCTGACG	59.9	60	4.35	CTTCCTCTTCATTTCGCGACG	59.68	52.38	5.12
BjuSSR001805	2510	A03	AAG	CTT	3	6	10128602	10128619	18	1	106	ACCATCGAAGCCTTTGTTGC	59.4	50	4.17	ATTGATCATTGCCGTCGTGC	59.62	50	5.34
BjuSSR001806	2511	A03	AAG	CTT	3	5	10132870	10132884	15	1	135	ACCACAAGATTCTCCGACCG	59.75	55	4.79	TGGTAACCTTGTTCCCTGGC	59.89	55	4.85
BjuSSR001807	2512	A03	AG	AG	2	8	10134029	10134044	16	1	156	GAAGCCATGACAGTGTCAGC	59.2	55	4.26	TCTTGATAAACGTGCTCTCTGC	58.75	45.45	4.26
BjuSSR001808	2513	A03	AAT	TTA	3	5	10135361	10135375	15	1	141	AAAAATTTGTCACAAAAATAGCACCC	58.3	30.77	4.61	TGGTTTAGAGATAAGGGGTGTGG	59.48	47.83	4.17
BjuSSR001809	2514	A03	A	A	1	14	10136897	10136910	14	1	119	TCAGTGTGTGTCAATTCTCTTCG	58.95	43.48	3.79	GAAGATGATCGCGGTTCAACC	59.67	52.38	3.77
BjuSSR001810	2516	A03	AAG	CTT	3	5	10151292	10151306	15	1	151	CAAACCAACAACCGTTCGGG	60.25	55	5.14	CTGAGGATCCGAAACCCTGG	59.82	60	4.45
BjuSSR001811	2517	A03	AAG	TTC	3	5	10156103	10156117	15	1	184	GGTTCCAAAGACCTCGGAGG	60.04	60	4.3	AAAACCGATCTGTACCCAACC	58.21	47.62	3.77
BjuSSR001812	2518	A03	AG	CT	2	7	10158645	10158658	14	1	195	CACACAAAGCGCCAACTCC	60.01	57.89	3.85	GAACTTGGAGAGCAAGTCTATGG	58.81	47.83	2.74
BjuSSR001813	2519	A03	AG	AG	2	9	10163841	10163858	18	1	176	GTACTGGTGAAACTGCCAAGG	59.12	52.38	3.61	GAGGTTTCTTCCGCATTGCC	59.83	55	4.52
BjuSSR001814	2521	A03	ATC	ATC	3	5	10176553	10176567	15	1	108	TAGGCGTCTCAAAACCGAGC	60.39	55	5.03	TCCATCTGCAAATTTCTGAACCG	59.81	43.48	4.44
BjuSSR001815	2522	A03	AG	GA	2	10	10180953	10180972	20	1	112	ATACACGTGCGGGAAAAAGC	59.48	50	3.51	TGTATGTGTGGAGAGAGAGATAAGG	59.17	44	2.69
BjuSSR001816	2523	A03	AATT	TTAA	4	4	10187323	10187338	16	1	124	GTTGTTGGGCTTTACTGGGC	59.68	55	5.36	GTTGCGACCGCCTTTTTAGG	60.11	55	2.69
BjuSSR001817	2524	A03	A	T	1	14	10189178	10189191	14	1	160	TACGTGTAAGGCAACGGGG	59.71	57.89	5.73	CATGCAGTAGGCTTGCAACC	59.83	55	3.77
BjuSSR001818	2525	A03	AG	AG	2	7	10193981	10193994	14	1	165	ACAAAAGGTCAAAGCTTGGTCC	59.57	45.45	4.46	ACCAGGTTCCATGTCAGTATCC	59.49	50	2.59
BjuSSR001819	2527	A03	AC	GT	2	8	10205190	10205205	16	1	196	TAGTGGTTCAAATCCGGGCC	60.03	55	5.8	CAACCTCCTGTCTGAGCTGG	60.04	60	4.85
BjuSSR001820	2528	A03	A	T	1	13	10207694	10207706	13	1	172	TGGCAAGTGGACGTTTTTCG	59.62	50	3.46	TGACATTAACATTATTGGGTGGAGC	59.64	40	4.7
BjuSSR001821	2529	A03	A	A	1	13	10208290	10208302	13	1	138	ATATGAATTCAACTTTCAAGACTCCG	58.02	34.62	4.63	TTTGTCACGAAAACAAAAATCTATGC	58.16	30.77	3.14
BjuSSR001822	2531	A03	AAG	AGA	3	8	10211480	10211503	24	1	129	GAAGCAAAGGAGATTCCGCG	59.62	55	6.46	CCTCTCTGCGTTCGAATCCG	60.87	60	4.18
BjuSSR001823	2532	A03	A	A	1	12	10216166	10216177	12	1	138	AGTAGATCGCTGCAACATGC	58.71	50	4.06	CCAGTCTAAATTCTGTCCAACCG	59.32	47.83	4.44
BjuSSR001824	2533	A03	A	T	1	12	10220908	10220919	12	1	176	ATGCTGCACAACCTCTTTCC	58.75	50	3.13	GTGGTCCAACATCACATTCTGC	60.1	50	4.26
BjuSSR001825	2534	A03	ATC	ATG	3	6	10221768	10221785	18	1	139	CGTGATGAAGAAGAAAAAGAAACACC	59.59	38.46	4.16	CCATGCCATGACCCATTTGG	59.53	55	3.28
BjuSSR001826	2535	A03	A	A	1	12	10225177	10225188	12	1	117	AGTTTATCGCCAGCATGAGC	58.7	50	4.26	GCTCCCTCGAGACTATTGCC	59.97	60	4.52
BjuSSR001827	2536	A03	A	T	1	12	10225978	10225989	12	1	178	TCGTAAAGAAGGTCTGATTCCCC	59.8	47.83	4.81	TGTCAGAAACTGAAACCGTGC	59.33	47.62	5.34
BjuSSR001828	2537	A03	A	A	1	15	10228396	10228410	15	1	142	AGGTTTCATTATTGCATGCTGC	58.21	40.91	5.25	GTGTGAAAAGCCCTATCAGCC	59.25	52.38	4.85
BjuSSR001829	2538	A03	ATC	ATC	3	5	10231400	10231414	15	1	176	CTTCGGCTCGTCTTTCCTCC	60.46	60	4.3	GGTTGAAGGAGTTGCAAAAAGC	59.13	45.45	3.51
BjuSSR001830	2539	A03	ATC	ATC	3	5	10235637	10235651	15	1	151	ACAATTCCACCAATCACCTTCC	58.83	45.45	3.46	AAGACGAGGTTTCACGAGGC	60.32	55	4.7
BjuSSR001831	2540	A03	A	T	1	17	10243354	10243370	17	1	145	CCACTGGTATTTCCTAAAGTCAACC	59.59	44	3.77	ACACCTATCCCCTGCAAACC	59.67	55	3.27
BjuSSR001832	2542	A03	AG	TC	2	7	10248976	10248989	14	1	148	ATCTGTTCAGGAGGCCAAGG	59.38	55	3.61	TGAATGGAAGGACTAAACACGC	58.93	45.45	5.34
BjuSSR001833	2543	A03	A	A	1	17	10260283	10260299	17	1	167	ACACCTATCCCCTGCAAACC	59.67	55	3.27	ATCCAAGCTTCTGAGGCTGC	60.39	55	5.25
BjuSSR001834	2544	A03	AG	AG	2	7	10261887	10261900	14	1	173	CATTCCTGGGGCTGAAGACG	60.75	60	4.18	TGGTTCTTGAACTTATGTGGGC	58.85	45.45	5.36
BjuSSR001835	2545	A03	A	A	1	13	10261992	10262004	13	1	163	AGAGAGAGGCGTAGAATGTGG	58.97	52.38	4.17	CTCCTCTACGTTTGGTGGGC	60.39	60	5.36
BjuSSR001836	2548	A03	A	T	1	12	10272972	10272983	12	1	146	GAAACACACTCATGCTGGAGG	59.19	52.38	4.3	CTGGACATTCAAGGCATGCC	59.54	55	4.4
BjuSSR001837	2549	A03	AT	AT	2	7	10275391	10275404	14	1	168	GTTGGAAAAACGATTGATCATGTGG	59.65	40	4.17	TGAGAGAAAGATTCCGGGTGC	60.07	52.38	5.01
BjuSSR001838	2550	A03	AG	GA	2	7	10279317	10279330	14	1	126	GATTCCTCAACGCTCCAAGC	59.27	55	4.01	TCCACATGTTTGTTGACGCC	59.33	50	5.68
BjuSSR001839	2551	A03	A	T	1	13	10280607	10280619	13	1	187	TGGTGTAGTGGTGTGCATGG	60.25	55	3.66	AGTCAAATGGGAATTGCATCGG	59.57	45.45	4.18
BjuSSR001840	2554	A03	AAT	ATT	3	6	10303390	10303407	18	1	135	CATCGCTGCGTCTTCTTTCG	59.98	55	3.46	AGCAATGTCATCGTACCAAAACC	59.81	43.48	3.27
BjuSSR001841	2555	A03	A	A	1	14	10308522	10308535	14	1	111	TTTCCCGCCCTAAAGACAGC	60.32	55	4.4	GTTTTGCGATTAGTCAACAAAACG	58.36	37.5	3.6
BjuSSR001842	2557	A03	A	A	1	12	10319081	10319092	12	1	159	GTGGTTGTTCTTTTTGCTTCTACG	59.27	41.67	3.51	GCAACACCAGATTGTCTTCTTGG	60.3	47.83	3.61
BjuSSR001843	2559	A03	A	A	1	12	10319252	10319263	12	1	174	AGAAGACAATCTGGTGTTGCG	58.85	47.62	4.85	AGTACTCATGGCAAGTATATTAAAGCC	59.34	37.04	4.35
BjuSSR001844	2560	A03	A	T	1	12	10319510	10319521	12	1	105	AAACTCAATCACCATGCGCC	59.47	50	6.53	ACACACAAAACAAATAGTTGCAAGC	59.94	36	4.01
BjuSSR001845	2562	A03	ATC	TGA	3	5	10321156	10321170	15	1	173	ACTGACAAAATGCGTGACTGC	60	47.62	4.4	AGCATCCGGTTAGTGTTGGC	60.68	55	4.52
BjuSSR001846	2563	A03	AT	AT	2	10	10326173	10326192	20	1	205	CTCTTTTGGGCTTAGCAGGC	59.19	55	4.85	GCCAGTTATATACACTTGTGAAGTCC	59.74	42.31	3.85
BjuSSR001847	2564	A03	AAC	ACA	3	6	10345143	10345160	18	1	101	TCACAGCTTAATGGGACCGC	60.39	55	5.68	ACCAAAACTGGTCCCCTTGG	60.11	55	3.61
BjuSSR001848	2565	A03	A	T	1	14	10346106	10346119	14	1	172	CAGTCCCAAGTCCAAGTTGG	58.39	55	3.77	ATTTCACACGTCTATGCGGC	58.99	50	6.53
BjuSSR001849	2567	A03	A	A	1	13	10360077	10360089	13	1	173	ACAATCCTCAACCTGCAAACC	59.04	47.62	3.27	TGTAGAGATTGGTGAGATGTGGG	59.55	47.83	4.61
BjuSSR001850	2568	A03	ATC	CAT	3	5	10361936	10361950	15	1	186	AGGGAGAACGAGATTCAGATGG	59.3	50	3.51	CAAACAGGTGAGTCGTCTATGC	59.33	50	3.14
BjuSSR001851	2570	A03	A	A	1	16	10367761	10367776	16	1	122	GCTCAAAATTTTGTTAGTCCGGC	59.33	43.48	6.13	TTAGCTTTCAGTTTGTTTCGGC	58.04	40.91	5.54
BjuSSR001852	2571	A03	A	A	1	15	10367839	10367853	15	1	105	GTGCCGAAACAAACTGAAAGC	59.15	47.62	3.51	TAAGGCTGGGACTTTGACCC	59.3	55	4.46
BjuSSR001853	2572	A03	A	T	1	15	10369335	10369349	15	1	162	GTGAATTTCTCTTGTAATGAAACTTGC	58.31	33.33	4.01	AGGATGGATGTTGTGCATGC	58.89	50	4.06
BjuSSR001854	2573	A03	AAG	AGA	3	5	10373007	10373021	15	1	107	ACGCAAACCTGTGAAGGAGG	60.54	55	4.3	GTGAGTGTGGTAATGGCTAGC	58.72	52.38	3.42
BjuSSR001855	2576	A03	A	A	1	13	10378487	10378499	13	1	130	AATGCTCCATTGTTGAAAAGGC	58.33	40.91	4.35	AGTGGTTCTGTTCCTTGGCC	60.18	55	5.36
BjuSSR001856	2579	A03	AT	AT	2	7	10387520	10387533	14	1	135	TGGATTGCATTGTGTATTAAAAAGCG	59.69	34.62	4.68	TAGTGATGGTGACGGCTTGG	59.75	55	3.61
BjuSSR001857	2580	A03	A	A	1	13	10387908	10387920	13	1	122	ATTGTCACTGTTTGTGGGCC	58.96	50	5.8	GCATCAGCAACCGTGAACC	59.79	57.89	3.62
BjuSSR001858	2581	A03	AG	AG	2	9	10396988	10397005	18	1	134	CTCTCTCGCTGATTAGGCTCC	59.73	57.14	4.7	AGCCTTCTTCGTATCGTCTCC	59.32	52.38	3.71
BjuSSR001859	2594	A03	AT	AT	2	8	10460268	10460283	16	1	154	GGTCCGATTTTCAAAACATCGC	59.09	45.45	4.58	GAGAGAGAAGCATACGGCCC	59.97	60	5.8
BjuSSR001860	2595	A03	AG	AG	2	8	10461191	10461206	16	1	165	ATAGCGATAGGCCCACTTGG	59.31	55	3.61	GCAAGACGGTGGAAGAATGC	59.83	55	3.56
BjuSSR001861	2596	A03	AG	CT	2	8	10461337	10461352	16	1	156	GCATTCTTCCACCGTCTTGC	59.83	55	4.01	AGAAAACGTTGACGACAAAGTCC	59.94	43.48	3.85
BjuSSR001862	2600	A03	AG	AG	2	8	10485536	10485551	16	1	127	GGACAATGAAACAAAACAGAGAAAGC	60.02	38.46	3.51	ACGGTAAGGTCATTCTCGCC	59.82	55	5.54
BjuSSR001863	2601	A03	AG	AG	2	7	10514322	10514335	14	1	133	GTAATCCTTGCCGGACAACG	59.27	55	4.1	ATGCACATCAGCCACATCCC	60.75	55	3.85
BjuSSR001864	2608	A03	A	T	1	14	10537900	10537913	14	1	172	AGACTTTTTCAACCTGCATACCC	59.17	43.48	3.69	GCTAAAGATCGAGCAAGTGAGC	59.72	50	4.26
BjuSSR001865	2610	A03	C	C	1	14	10553430	10553443	14	1	140	TCATTTGCTGCGTCTCTCG	58.26	52.63	4.04	ACCGGCATTTAATCAGGATGG	58.41	47.62	3.51
BjuSSR001866	2612	A03	A	A	1	12	10588693	10588704	12	1	141	GGGTGCAGAATCTACAAACCC	58.91	52.38	4.11	TTTCACGTTCTCTCTCCGGG	59.4	55	5.73
BjuSSR001867	2613	A03	AT	AT	2	8	10591723	10591738	16	1	101	TCACAACATGGTTTGAGTTTCGG	59.93	43.48	4.3	CCGTTAACAAGATAAGAAGACGTCG	60	44	5.12
BjuSSR001868	2614	A03	AAG	GAA	3	5	10598873	10598887	15	1	122	ATGTGGAGATTGTGAGCAGC	58.25	50	5.25	TGCTTTCCTCCGGTCTATGC	59.82	55	3.14
BjuSSR001869	2616	A03	ATC	TCA	3	5	10608486	10608500	15	1	120	TTGGTGTTGACTGTGTCTTACC	58.46	45.45	2.85	ATCTCCAGCCTGAAACTCGG	59.46	55	4.63
BjuSSR001870	2618	A03	AAG	AGA	3	8	10613691	10613714	24	1	160	TTACTGCTTCGGTCCTCAGG	59.1	55	3.86	TCTGAATGCGATGCCTTTCG	58.99	50	3.46
BjuSSR001871	2619	A03	A	A	1	14	10614562	10614575	14	1	137	TAGCTGCCTGTTCTTTGGGC	60.61	55	5.36	GTCTCTCACGAATGACAAAGGG	59	50	3.95
BjuSSR001872	2620	A03	A	A	1	13	10617959	10617971	13	1	157	AAAGTTGCTCTTTCTACCGACC	58.6	45.45	4.79	TGCAACCTTAAGGGGGATGG	59.67	55	3.51
BjuSSR001873	2621	A03	A	A	1	13	10619134	10619146	13	1	104	TGCAAGATGACCACCCATCC	60.03	55	3.51	GTCGTGTCATCTATTGGCCG	58.79	55	6.13
BjuSSR001874	2622	A03	A	A	1	13	10628446	10628458	13	1	157	AAAGTTGCTCTTTCTACCGACC	58.6	45.45	4.79	TGCAACCTTAAGGGGGATGG	59.67	55	3.51
BjuSSR001875	2623	A03	A	A	1	13	10629621	10629633	13	1	104	TGCAAGATGACCACCCATCC	60.03	55	3.51	GTCGTGTCATCTATTGGCCG	58.79	55	6.13
BjuSSR001876	2624	A03	A	A	1	13	10643651	10643663	13	1	146	TTAATCGCGGTAACTCTTGTCC	58.49	45.45	4.02	CAGTGTGTACTCGAGAGGGC	59.83	60	5.19
BjuSSR001877	2626	A03	AAG	AAG	3	5	10652595	10652609	15	1	131	GACATTGGCCAGAGTGAAGC	59.19	55	3.86	GCCCTCTTGATATCTCAACCTCC	60.24	52.17	4.3
BjuSSR001878	2627	A03	AG	AG	2	9	10654695	10654712	18	1	153	TCATCCACCCACTTAACAGCC	60	52.38	4.85	TAAAGGACCTCCCGTTACGC	59.47	55	4.42
BjuSSR001879	2628	A03	A	T	1	14	10655626	10655639	14	1	152	GCGTAACTAGATGGAAAAGAGCG	59.76	47.83	5.03	AGAAGCTACGCTGCATTAAGG	58.44	47.62	2.69
BjuSSR001880	2629	A03	AAG	GAA	3	5	10655990	10656004	15	1	143	TGAAGAGGAAGACAACGACTACG	60.06	47.83	3.51	ACAATATTGGAACGCGTGCC	59.55	50	5.01
BjuSSR001881	2630	A03	AG	GA	2	8	10658850	10658865	16	1	185	ATCGGGCTAACTAGTGCAGC	59.89	55	5.25	TCAGTGCCTTTTCGCATTGG	59.4	50	3.16
BjuSSR001882	2631	A03	A	A	1	15	10667719	10667733	15	1	131	GGCAGCTTATAAGAGATGAATCCG	59.37	45.83	4.18	TCTATTTCTCACATGTGCAACTGC	59.85	41.67	4.4
BjuSSR001883	2632	A03	AT	AT	2	10	10669053	10669072	20	1	127	AATTTAGTGAGGAGATACAAGCCC	58.31	41.67	5.19	CATCATCATCCTCAGCCTTAACC	58.93	47.83	2.85
BjuSSR001884	2635	A03	AAG	AGA	3	6	10675490	10675507	18	1	196	GTTCGCGCCCTTTCTATACG	59.15	55	3.06	TCTCCGCGAGATCTCTCTCC	60.25	60	3.71
BjuSSR001885	2637	A03	AG	TC	2	7	10688351	10688364	14	1	115	GTCAGGGCTCTTTCTGCAGG	60.68	60	4.85	AGAAGCGTTACAAGAAAGAGGC	58.93	45.45	4.7
BjuSSR001886	2638	A03	A	A	1	13	10690513	10690525	13	1	191	CGGTGAGCGACCATGTGG	60.82	66.67	4.17	AATTTTCAATGCACGCCCCC	60.04	50	5.4
BjuSSR001887	2639	A03	AT	AT	2	24	10692907	10692954	48	1	129	ACATCACTAGGTGGAGGAGC	58.51	55	4.7	GTTGACCCTGCATAGAAAGTGC	59.84	50	4.4
BjuSSR001888	2640	A03	A	T	1	13	10699305	10699317	13	1	136	CTTAGCGGAAGAGGAGACGG	59.62	60	4.79	AGGAGATAAATATGTGGAAGCACC	58.37	41.67	5.01
BjuSSR001889	2641	A03	A	T	1	12	10701026	10701037	12	1	106	AGTAGATTGTAATCTCAGAACACGG	58.43	40	4.94	CAATGATCGTTAACCATGTGTGC	58.9	43.48	4.57
BjuSSR001890	2642	A03	AAG	TCT	3	5	10705047	10705061	15	1	112	CGGTAGGTATAGCGTCACCG	59.76	60	4.94	TGTTTATCTTTGGGATCAGGAATGG	59.11	40	3.16
BjuSSR001891	2643	A03	AGG	GGA	3	6	10706260	10706277	18	1	163	GACTGGTGAGACCCACTTCG	60.04	60	3.79	CAGAGAAAGGCAGAGTCTCGG	60.14	57.14	4.63
BjuSSR001892	2644	A03	ATC	GAT	3	5	10707726	10707740	15	1	102	GTTCATCTGATAGAAGACGGCG	58.95	50	6.46	TCTAGCTAAACATGTCCCACTCC	59.55	47.83	3.85
BjuSSR001893	2645	A03	A	A	1	13	10711480	10711492	13	1	169	CCCTATATCTGTAGGACACCTCG	58.99	52.17	4.63	AAAAAGTATACATGTTTCCGGCG	58.02	39.13	6.46
BjuSSR001894	2647	A03	A	T	1	16	10716607	10716622	16	1	165	TCTGACCTGAACGTCTTTATATGC	58.65	41.67	3.14	AGTCCTAAATTGATTGCTCGTGC	59.62	43.48	5.34
BjuSSR001895	2648	A03	AAC	TGT	3	5	10723019	10723033	15	1	181	AGAATCCACCAGCGAAGTCG	60.11	55	4.18	TCGTCAGCGCCAATTAGACC	60.46	55	3.85
BjuSSR001896	2649	A03	AAC	TGT	3	5	10724233	10724247	15	1	104	AGGTGATTTGAAGAACTGTTGAGG	59.18	41.67	3.86	CAATCATCAACACTTTCTGCACC	58.77	43.48	5.01
BjuSSR001897	2650	A03	A	T	1	12	10729643	10729654	12	1	148	AACTACCATGATCCTTCTTGCC	58.11	45.45	4.52	CTCTGCCATTAACATCCACCG	59.06	52.38	4.94
BjuSSR001898	2651	A03	A	A	1	13	10731241	10731253	13	1	173	ACTCAGGCATACAAAAGCTTCC	58.92	45.45	3.46	TGCTTAAAGGAGGTCGTGAAGG	60.29	50	3.46
BjuSSR001899	2652	A03	AT	AT	2	8	10732155	10732170	16	1	105	TCAACCGTTAACAAGATAAGAAGACG	59.64	38.46	4.18	TCACAACATGGTTTGAGTTTCGG	59.93	43.48	4.3
BjuSSR001900	2654	A03	AG	CT	2	7	10753036	10753049	14	1	193	ACACGTCTTAGTCACATTCGC	58.67	47.62	4.7	CTCGGCCATAGAAGAGAGCG	60.04	60	5.03
BjuSSR001901	2655	A03	AGG	GAG	3	6	10753706	10753723	18	1	162	AGAAGGCGAGAAACTTGGGG	59.96	55	4.96	TCCTTCAGTACAACACCCGC	59.97	55	6.13
BjuSSR001902	2656	A03	AAC	ACA	3	5	10754435	10754449	15	1	137	AAGAGACGCTACGAAACCGG	60.11	55	5.28	TACATCCATCAGACGCGTCG	59.97	55	5.12
BjuSSR001903	2659	A03	A	T	1	15	10762224	10762238	15	1	113	CTAATAAGTGTTCATGTAGTCACAACC	58.34	37.04	3.77	TGCATTCCGAGGTTTTCAGC	59.12	50	4.26
BjuSSR001904	2660	A03	AT	TA	2	14	10766442	10766469	28	1	140	ACTCGATTACAGACGCGTGG	60.18	55	4.94	TACAGATATGTCGGCGTGCC	59.97	55	5.01
BjuSSR001905	2661	A03	AC	TG	2	7	10768401	10768414	14	1	119	ACTGAATGTGTTTGTAAATTCCAGC	58.78	36	4.85	TCTGACATTAACTGGAGAACTTCC	58.21	41.67	3.46
BjuSSR001906	2666	A03	A	A	1	12	10807911	10807922	12	1	171	GACACAGAAGGATAGCCGGG	59.89	60	5.73	CTGGTTTTGCGTGGTTCAGC	60.59	55	4.26
BjuSSR001907	2668	A03	A	T	1	12	10810646	10810657	12	1	136	TGTGATGGAGAACCGTTCCC	59.68	55	3.97	CAAGTTTGTTTATGATCCGTTTCCC	59.14	40	3.97
BjuSSR001908	2671	A03	A	A	1	16	10816521	10816536	16	1	200	GTTTTGTTCTTTGTAAGGCATTTGC	58.81	36	3.68	AGCCGTACCTAATTTAACGAAACG	59.67	41.67	3.6
BjuSSR001909	2673	A03	ACC	TGG	3	6	10824887	10824904	18	1	133	CCATCTCCTCAAGCTCTTACCC	59.9	54.55	3.69	GAGAAAGGAGCCCGTAGACG	59.9	60	4.18
BjuSSR001910	2674	A03	AG	TC	2	9	10839833	10839850	18	1	109	CTCTGAACCTGAGACCACCG	59.76	60	4.94	GAAACTACACTGCGAAAACACG	58.72	45.45	4.49
BjuSSR001911	2675	A03	AG	TC	2	9	10840003	10840020	18	1	120	TAGCGAGAAGGGAATTGGCG	60.18	55	5.69	AGCCCCCAAATAAAAAGAGACC	58.56	45.45	3.85
BjuSSR001912	2677	A03	AT	AT	2	7	10841861	10841874	14	1	122	TGTCAGTAGGAGATGCATTTGG	58.12	45.45	3.28	CACATATGTGCTGACGTGGC	59.63	55	5.01
BjuSSR001913	2678	A03	A	T	1	13	10842849	10842861	13	1	168	AAGTAGTTCCATCCCGTTTTATCC	58.57	41.67	2.59	AAAAGTGCTAACAGCTAAGTTGC	58.14	39.13	4.17
BjuSSR001914	2679	A03	AG	AG	2	8	10847058	10847073	16	1	109	TGCACAACCTCCAAGTATAGC	58.01	47.62	2.97	TGGAAGAACCTCGTCACTCG	59.4	55	4.18
BjuSSR001915	2682	A03	AT	TA	2	17	10859317	10859350	34	1	183	CGTTTCACGTGGTCATCATACC	59.65	50	2.73	AGTTAGGACGTAAATAAGACACTAGG	58.01	38.46	3.02
BjuSSR001916	2684	A03	A	A	1	12	10866266	10866277	12	1	130	TGTGACATCCGCTTTGTAACG	59.2	47.62	3.18	CCCATTCGTTTAACAGGTTGCC	60.35	50	4.52
BjuSSR001917	2685	A03	A	A	1	13	10874769	10874781	13	1	137	ACTGTATCAAACAAGAAGGCAAGC	60.02	41.67	4.01	AGAGTCAAACCAGAAGGCCG	59.96	55	6.13
BjuSSR001918	2687	A03	A	T	1	12	10880060	10880071	12	1	199	TCTGTGTTTATCTGGCCCCG	59.75	55	5.73	ACCAAAACACAAACGTCAACC	58.05	42.86	3.77
BjuSSR001919	2688	A03	A	T	1	12	10888324	10888335	12	1	141	GTGAATGAAAAAGAACACGAATGTCC	59.86	38.46	4.02	CCAAAGTCCAAAGTTAAGCAAGC	58.95	43.48	4.01
BjuSSR001920	2689	A03	A	T	1	13	10888779	10888791	13	1	171	TTAGCCCACATCGCAAAAGC	59.47	50	3.51	TGTGGGCTCTTGTTTCTGGG	60.18	55	4.45
BjuSSR001921	2690	A03	A	T	1	13	10890148	10890160	13	1	132	AAGAGAGACGAGAACGGTCC	58.83	55	4.46	TCTTCGTCTGAGTCACGTGC	60.04	55	5.34
BjuSSR001922	2693	A03	A	T	1	12	10895536	10895547	12	1	156	TCAGAATCAGAAGCAAACAAAGACC	59.99	40	3.85	TCTGTCTCTCTCCTCTGCCC	60.03	60	5.36
BjuSSR001923	2695	A03	AG	GA	2	9	10903009	10903026	18	1	176	GGTGGGTTGAGAAAGTTGAAGC	59.97	50	3.86	GCTCAACAGCTTTTTAACTCACC	58.71	43.48	4.02
BjuSSR001924	2696	A03	A	T	1	14	10904521	10904534	14	1	112	AGCACTTGAACGTCTATTGTGG	58.93	45.45	4.17	GGCCCTAGTGGTGATAGACC	58.95	60	3.85
BjuSSR001925	2698	A03	AT	AT	2	12	10919267	10919290	24	1	129	ACCGGCCTTGTTGATGTGG	60.6	57.89	4.17	CCAATACCAACGCTTTCCCC	59.18	55	4.81
BjuSSR001926	2699	A03	ATC	TCA	3	7	10920105	10920125	21	1	158	AGCTGGGGTTAATGATCTCTGG	59.56	50	3.86	GCAGGAAAAGCAAGAGGAGC	59.47	55	4.7
BjuSSR001927	2700	A03	AGG	GAG	3	5	10925353	10925367	15	1	132	CCAGGTCTCAGTTTGTATTCGG	58.74	50	4.3	TTGTTCCCTTTTCCCCAGCC	60.47	55	4.85
BjuSSR001928	2701	A03	ATC	GTA	3	7	10926545	10926565	21	1	172	AGCTCCTTTCGATGATGTGC	58.34	50	4.57	CGCAGCAACAGAGACATTCG	59.91	55	3.34
BjuSSR001929	2702	A03	AC	GT	2	9	10926566	10926583	18	1	172	AGCTCCTTTCGATGATGTGC	58.34	50	4.57	CGCAGCAACAGAGACATTCG	59.91	55	3.34
BjuSSR001930	2704	A03	AAAC	ACAA	4	4	10935878	10935893	16	1	153	TTCCCTCCGTAACGCATTCC	60.11	55	3.01	GCAACTTGCTGTAATTAGGGACC	59.87	47.83	4.46
BjuSSR001931	2705	A03	A	A	1	22	10938932	10938953	22	1	138	CGATATATGTGTGCCTTGGTTGG	59.75	47.83	3.77	AGTCAGTTTTCACCTTCTTTTTGC	58.59	37.5	3.68
BjuSSR001932	2706	A03	AT	TA	2	9	10939192	10939209	18	1	150	TGTTACGTGCCTTCTACACCG	60.34	52.38	4.94	ACGAATAATGTTGAAACGGAGCG	60.18	43.48	5.03
BjuSSR001933	2708	A03	AATC	TCAA	4	4	10945898	10945913	16	1	149	TCTCTCCGTCGAAGTTGTGG	59.4	55	4.17	TTCCACGTGAGGAAGAGAGC	59.4	55	4.09
BjuSSR001934	2709	A03	A	T	1	19	10946161	10946179	19	1	149	GTCAAGTGTGTTCTTGCTTTAATGG	59.31	40	3.16	TGCAAGTGGTCACATATTTCATCC	59.6	41.67	3.51
BjuSSR001935	2713	A03	AGG	GGA	3	6	11188091	11188108	18	1	144	TCGCTGCTACTGAATCTCCC	59.25	55	4.3	ACTCCTTCCTCTCCACCTCC	59.96	60	4.3
BjuSSR001936	2714	A03	AAG	AGA	3	5	11188310	11188324	15	1	167	CTCGAACTCTCGGTTTTGCG	59.56	55	4.85	ACGTAATGGAGTTGCATGAACC	59.25	45.45	3.62
BjuSSR001937	2715	A03	A	T	1	14	11195013	11195026	14	1	110	TCTCAACGTCTGAAACAACTGG	58.81	45.45	4	CGTCCTCTACGCAGCTACG	60.01	63.16	3.51
BjuSSR001938	2716	A03	A	A	1	12	11211520	11211531	12	1	156	ACTGTTCCCAACTTGGTAGCC	60.2	52.38	3.93	GCGAGATTTGATGGATAGTGCG	59.84	50	5.34
BjuSSR001939	2717	A03	CCG	GCC	3	5	11212539	11212553	15	1	123	CATCCTCCCGCTTACTCACC	59.89	60	4.02	GTTGGAACCTCTCCCTGAGC	60.04	60	4.26
BjuSSR001940	2719	A03	AG	TC	2	7	11220908	11220921	14	1	129	GGGGTTCACCAATGTAGATGC	58.98	52.38	3.91	GGGTTGAAGGTGGAGAGAGC	60.04	60	4.09
BjuSSR001941	2720	A03	AAG	AGA	3	5	11221140	11221154	15	1	110	CCCTCTCCATCTTCGCTTCC	59.89	60	3.46	AGCGTCATCGGAGAAAATGC	58.99	50	3.56
BjuSSR001942	2721	A03	AG	TC	2	9	11221653	11221670	18	1	215	GAGACAGGACGAAGCAGAGG	59.83	60	3.69	ACCATCCAACTCCTGCAACC	60.25	55	3.77
BjuSSR001943	2722	A03	A	T	1	13	11224341	11224353	13	1	173	GAAACACAAACGCAAACGGC	59.7	50	5.68	TCAAGAACGAACGTCATTTCCC	59.2	45.45	3.97
BjuSSR001944	2723	A03	A	A	1	13	11225593	11225605	13	1	107	ACACTATACTCAACAGATAAACGAACG	59.52	37.04	3.95	CCGTTGATTGTCGAATGTCCG	59.94	52.38	4.79
BjuSSR001945	2726	A03	AAC	TTG	3	5	11233952	11233966	15	1	115	GTTGGATTGTTTCTGCATTTCACC	59.55	41.67	4.02	AATCCGTCACATCTCCCAGC	59.82	55	4.85
BjuSSR001946	2727	A03	A	A	1	13	11241852	11241864	13	1	112	GCTTTCGGTTTGGATCAGCG	60.18	55	5.18	ACAGCAAGGTACGTACGACC	59.76	55	4.79
BjuSSR001947	2728	A03	AGG	TCC	3	5	11242066	11242080	15	1	153	GTCTACATCCCACTCAGGCG	59.9	60	5.52	GGAAAAGAGACGGCAGAAGC	59.2	55	3.86
BjuSSR001948	2729	A03	A	A	1	14	11243701	11243714	14	1	160	TTTGTTGAACTGTTTCTAAACCCG	58.36	37.5	5.28	GAGTCTCGAAACTAGGGTTTACG	58.59	47.83	3.18
BjuSSR001949	2730	A03	A	T	1	23	11246748	11246770	23	1	199	AACGTGAGCAAAAGCAAGGC	60.25	50	4.35	TCAAACTACGTATGCATGTGGC	59.32	45.45	5.01
BjuSSR001950	2731	A03	A	T	1	15	11248427	11248441	15	1	119	CTGCTTGTGTGGCTGTTTGG	60.25	55	3.28	ACTTAAAGCTGTTACAACTTTTTCCG	59.03	34.62	4.3
BjuSSR001951	2733	A03	ATAC	ATGT	4	4	11263462	11263477	16	1	205	GGTGACCAAGGGGAGATAAGG	59.51	57.14	2.69	AAACTCATCGGACCTTTAGACG	58.15	45.45	4.18
BjuSSR001952	2734	A03	AG	TC	2	9	11280267	11280284	18	1	101	TCCATTTCCTGGCAACTCCG	60.32	55	4.63	CCTGCAAACAAAACTGTGGC	58.71	50	5.01
BjuSSR001953	2735	A03	AAC	TTG	3	7	11283159	11283179	21	1	128	GGTGTGCTATTGAAGAAGAGCC	59.32	50	4.7	GTACGTAGTTCGCAACACAGG	59.28	52.38	4
BjuSSR001954	2737	A03	AG	AG	2	9	11285290	11285307	18	1	151	CTCTTGGCCTGCGACTCC	60.13	66.67	3.85	CTCTCTATTTCACTCCCGCCC	59.93	57.14	6.13
BjuSSR001955	2738	A03	AAGC	CGTT	4	4	11285523	11285538	16	1	201	GGAGAGATTTGATCGGACGC	58.51	55	5.19	AGAACACGTGGCATGAGAGG	60.04	55	3.69
BjuSSR001956	2740	A03	AC	GT	2	7	11306877	11306890	14	1	141	AACAGCCATGGACTCAGTGC	60.61	55	4.4	TCCAAGAAAACACCATCATCAAAGG	59.99	40	3.11
BjuSSR001957	2741	A03	AAAT	TAAA	4	4	11308121	11308136	16	1	141	GCAATTGCCTCAAACATTAATTAGC	58.29	36	3.09	AGGGAAAGAAACAAGCACTATGC	59.49	43.48	3.14
BjuSSR001958	2742	A03	AT	TA	2	9	11309922	11309939	18	1	113	GCGTGAAGCCCTAAAGTACC	58.63	55	3.34	GGAAATTTTGAATATGCAAAAAGACCG	59.04	33.33	4.79
BjuSSR001959	2743	A03	AGG	GGA	3	5	11316120	11316134	15	1	112	CATACCTCTTTGGGAGCGGG	60.18	60	6.13	AAGTAGACGCATCTGCTGCC	60.46	55	4.85
BjuSSR001960	2744	A03	AGG	GGA	3	6	11327669	11327686	18	1	108	GCAACTCCACGAATCTCTGC	59.28	55	4.26	AGAGCTCCAAGAACATCCGC	60.11	55	5.54
BjuSSR001961	2745	A03	A	A	1	12	11330635	11330646	12	1	121	GTCACCTCAACCTCATTTCGG	58.92	52.38	4.3	GTCACCATGTTTACTCGATTCGG	59.69	47.83	4.3
BjuSSR001962	2749	A03	AT	TA	2	7	11341637	11341650	14	1	143	GCCGTAAGTGGGTTCCTTCC	60.68	60	3.46	AAACAGTGAAAAGTGAACCAAACC	58.77	37.5	3.27
BjuSSR001963	2752	A03	A	T	1	12	11350603	11350614	12	1	121	GTCACCATGTTTACTCGATTCGG	59.69	47.83	4.3	GTCACCTCAACCTCATTTCGG	58.92	52.38	4.3
BjuSSR001964	2753	A03	AGG	CTC	3	6	11353562	11353579	18	1	108	AGAGCTCCAAGAACATCCGC	60.11	55	5.54	GCAACTCCACGAATCTCTGC	59.28	55	4.26
BjuSSR001965	2754	A03	ATC	TCA	3	6	11355434	11355451	18	1	134	ACGACATCATCATCTCTCAGCC	59.96	50	4.85	GATGAGGCGTGATCAGCTGG	60.88	60	4.85
BjuSSR001966	2755	A03	A	T	1	12	11362843	11362854	12	1	139	TGTAACTGGAGTTGAACCGGG	59.93	52.38	5.73	CCTAAGCTTTGCCACATGAGC	59.87	52.38	4.26
BjuSSR001967	2756	A03	A	T	1	13	11363433	11363445	13	1	208	CATGTGTTGGCATGTTAGTTCC	58.16	45.45	3.62	ACAGATGAACAATAACCCTTTGCC	59.78	41.67	4.52
BjuSSR001968	2759	A03	AT	AT	2	7	11368264	11368277	14	1	128	TTTGATTAAATTGATGGTGACTACTCG	58.34	33.33	4.18	GTCCATTTTATAGCCGTAAGTGGG	59.49	45.83	4.61
BjuSSR001969	2761	A03	ATC	TGA	3	6	11379446	11379463	18	1	134	GATGAGGCGTGATCAGCTGG	60.88	60	4.85	ACGACATCATCATCTCTCAGCC	59.96	50	4.85
BjuSSR001970	2764	A03	AG	TC	2	14	11393210	11393237	28	1	166	GGGTCCAAATAGTGAATCTCATTTCC	59.96	42.31	3.13	TGTGAAATGGAGAGAAGAAGAATGG	59.06	40	3.16
BjuSSR001971	2765	A03	A	T	1	13	11393258	11393270	13	1	144	TCTCTCTCTCTCTCTCTCTCTGC	59.61	52.17	4.26	GGGAGAAGAGAGATCAGAGAGC	59.11	54.55	4.09
BjuSSR001972	2766	A03	A	A	1	14	11395588	11395601	14	1	168	CATGGTGATTCAAAAAGAACTAATTGC	58.56	33.33	3.56	TCACTTGCTGTCGTACTAGCC	59.8	52.38	3.93
BjuSSR001973	2772	A03	AT	AT	2	10	11401231	11401250	20	1	196	CTCAATGCATCGTCAGAGCC	59.06	55	4.7	TCACAATGCTCAGGACGACC	60.04	55	4.79
BjuSSR001974	2773	A03	A	A	1	12	11401406	11401417	12	1	161	ATCTCAAGGTCGTCCTGAGC	59.18	55	4.26	TTACGATGGGCACTAGAGGC	59.25	55	4.7
BjuSSR001975	2775	A03	AT	AT	2	13	11404209	11404234	26	1	168	CATCCTTTCCCAACATATTTCTAAACC	58.8	37.04	3.27	AGGTTTAGATCATTTTGTGGAAAGC	58.31	36	3.51
BjuSSR001976	2778	A03	AT	AT	2	16	11411211	11411242	32	1	137	TTGGTCAAGGTCTTTTCCTTCC	58.44	45.45	3.46	TTGAGCAATGAGTGTGGTGC	59.05	50	5.01
BjuSSR001977	2780	A03	A	A	1	13	11414910	11414922	13	1	139	TTGAACAGTTTTGGCTTTGTGG	58.41	40.91	4.17	GGTTTTGCACGCTGGTAAGG	60.04	55	2.69
BjuSSR001978	2781	A03	AGG	AGG	3	5	11420980	11420994	15	1	100	GGCGTTTGTGTCGTTTAGAGC	60.4	52.38	4.09	CTCACTCTTCTCTTCCCGCC	59.83	60	6.13
BjuSSR001979	2782	A03	AT	AT	2	8	11427352	11427367	16	1	206	GCACGAAGATTAGATCAAAGAAAAGC	59.53	38.46	3.51	TCCTTCATGATCTCTGCCGC	59.89	55	6.53
BjuSSR001980	2783	A03	AATATG	ATATGA	6	7	11429932	11429973	42	1	139	TGATGTTTGAAGGGACATGGG	58.19	47.62	4	TCCATTGACTGAAAACGTAAGCC	59.5	43.48	4.35
BjuSSR001981	2785	A03	A	A	1	12	11440115	11440126	12	1	136	CTTGGACAATGAGCAACGGC	60.11	55	5.68	ATTGTTTTGATGAGAACCGTTGG	58.13	39.13	3.77
BjuSSR001982	2786	A03	A	A	1	13	11447580	11447592	13	1	118	GGGTTAAGAGAAGCCAAACATTCG	60.38	45.83	3.34	TGTCAAAACCATCCATATAACAAAGGG	60.09	37.04	3.95
BjuSSR001983	2787	A03	AT	AT	2	9	11449837	11449854	18	1	100	ATCTGCATGCCATTGAAGCC	59.25	50	4.35	TCACGTCTCGATATACCGTGG	59.13	52.38	4.94
BjuSSR001984	2788	A03	AT	TA	2	10	11451278	11451297	20	1	185	CTTTGATGCTGCTTCCGACG	59.9	55	5.12	TGCATCACTAGACACTGTTTCC	58.34	45.45	3.13
BjuSSR001985	2789	A03	AAT	TAT	3	5	11465401	11465415	15	1	101	AGAATGTGTGATTTTCAAGGGCC	59.74	43.48	5.8	TCAGATACAACCGGTTGAAACC	58.6	45.45	3.27
BjuSSR001986	2790	A03	A	A	1	12	11466444	11466455	12	1	179	TCATGCGGTGTGTATATGCG	58.5	50	4.73	GGTACCCTGCAGTTTAGTATTTGC	59.9	45.83	3.68
BjuSSR001987	2791	A03	AG	AG	2	7	11475570	11475583	14	1	186	CAAAACCAAACTGTTTCATGTCCG	59.73	41.67	4.79	AGTTCGTGAACGGATCCAGG	59.75	55	4.45
BjuSSR001988	2794	A03	AG	TC	2	8	11493426	11493441	16	1	126	TCCTCTCAAGTTTCGAGTGCC	60	52.38	5.01	ATGACTTAGCTGCACCTTGC	58.54	50	4.01
BjuSSR001989	2795	A03	AG	TC	2	10	11494112	11494131	20	1	147	TCCACAAGAGCTCCTTCTACC	58.82	52.38	3.18	TCATGATGAATGAAACCAAGAAAGG	58.07	36	3.11
BjuSSR001990	2798	A03	AG	TC	2	8	11503785	11503800	16	1	126	TCCTCTCAAGTTTCGAGTGCC	60	52.38	5.01	ATGACTTAGCTGCACCTTGC	58.54	50	4.01
BjuSSR001991	2799	A03	AG	TC	2	10	11504471	11504490	20	1	147	TCCACAAGAGCTCCTTCTACC	58.82	52.38	3.18	TCATGATGAATGAAACCAAGAAAGG	58.07	36	3.11
BjuSSR001992	2801	A03	AG	GA	2	7	11513501	11513514	14	1	139	GAGTTACGAGGAAGGAGGTGG	59.52	57.14	4.61	AAGACCAAAAACTTCGCCCG	59.33	50	6.13
BjuSSR001993	2802	A03	A	A	1	17	11518058	11518074	17	1	155	TTCGAGGCCATGCGAACC	60.44	61.11	3.62	CGGTATCATTGAACCTAATATAGCCG	59.52	42.31	5.52
BjuSSR001994	2803	A03	A	T	1	16	11523775	11523790	16	1	131	TTGGACAGTTGGACCTCAGG	59.24	55	3.86	TGTCTCGCTTTTCTAATATTTATCAGC	58.23	33.33	4.26
BjuSSR001995	2804	A03	AG	AG	2	8	11524696	11524711	16	1	188	TTTTCCTGCGTTTTCTCGGC	59.69	50	5.54	TTCTCTCTGCCCGTTTCACC	59.97	55	4.02
BjuSSR001996	2811	A03	A	T	1	13	11552740	11552752	13	1	113	GGTTCCTTATGATATTTCATGGGGG	59.28	44	5.4	TGTGGACAAAGAAGTTAACAAACC	58.04	37.5	3.27
BjuSSR001997	2813	A03	AG	TC	2	8	11558236	11558251	16	1	145	CCGCTTTTCACTTTCAACCTCC	60.29	50	4.3	AGTAAAAGAAACCTAAACCCAAAATCG	58.86	33.33	3.34
BjuSSR001998	2815	A03	AT	AT	2	12	11561568	11561591	24	1	151	CTCCGATGCTAGACCGTACG	59.76	60	3.67	GAGTGGACCCCTGTCTTGC	60	63.16	4.01
[truncated: 118,326 more rows]
