# Supplementary material for: Development and utility of SSR markers based on Brassica sp. whole-genome in triangle of U
Source: Front Plant Sci. 2024 Jan 8;14:1259736. doi: 10.3389/fpls.2023.1259736 (PMC10801002; doi:10.3389/fpls.2023.1259736)
Supplement: Supplementary Figure 1 — Transferability analysis on the designed SSR primers for the three basic species. (A), PCR amplification results of SSR primers for part of the AA genome; (B), PCR amplification results of SSR primers for part of the BB genome; C, PCR amplification results of SSR primers for part of the CC genome. [file DataSheet_1.zip › Supplementary Table 12.csv]

Table S12 Characteristics of SSR loci and primer sequences in B. napus
	id	sequence	standard	motif	type	repeat	start	end	length	entry	product	forward	tm1	gc1	stability1	reverse	tm2	gc2	stability2
BnaSSR000001	3	chrA01	AT	TA	2	10	10523	10542	20	1	166	TCAATGACGATGTATCAAACGACC	59.43	41.67	4.79	ACTCCCCTAATTCTCAAACGC	58.01	47.62	4.84
BnaSSR000002	4	chrA01	AAAT	TATT	4	6	24000	24023	24	1	144	TCGGCTTGTCTTTCTCTTGC	58.49	50	4.01	TCGATGCACACTACTAAACAAACC	59.55	41.67	3.27
BnaSSR000003	5	chrA01	ACG	CTG	3	5	25167	25181	15	1	135	TATCAAGCGGAAGGAGCTGG	59.53	55	4.85	TGAAAACCAGGTCCAAGCGG	60.82	55	5.52
BnaSSR000004	6	chrA01	A	T	1	14	27482	27495	14	1	170	GACAATCCTCCTGGCTTCGG	60.46	60	4.3	GCTGGGACAATGACAAGAGG	58.54	55	3.69
BnaSSR000005	7	chrA01	AGG	GAG	3	5	31712	31726	15	1	126	GAGAGGAAAGTGAGGACGGC	60.11	60	5.68	GTACAGATCCAGTCCGGTCC	59.25	60	4.46
BnaSSR000006	8	chrA01	A	A	1	12	32346	32357	12	1	151	TTAAGGTGTCCCGAATGGCG	60.39	55	5.69	TGCTTTGACACTTATGGTTACTATGC	59.91	38.46	3.14
BnaSSR000007	9	chrA01	AT	AT	2	7	34782	34795	14	1	169	AAGAGCTCCAACAGTGCAGC	60.89	55	5.25	ACTGACTCTGATAATCCCATTGTCC	60.16	44	4.02
BnaSSR000008	10	chrA01	AG	AG	2	8	41955	41970	16	1	120	AGACAAGATAAGGTCGATCTAGGG	58.93	45.83	3.53	TCGAGTTTGTTCCCAATGCG	59.13	50	4.73
BnaSSR000009	11	chrA01	AT	AT	2	7	42825	42838	14	1	127	CCCGAGGATCAACCGATAAGG	60	57.14	2.69	GTTCGGTTTTCGGGTTTCGG	60.04	55	4.3
BnaSSR000010	12	chrA01	A	A	1	15	47553	47567	15	1	163	GAAGTCAAATAAAAGTGGAAAAACAGG	58.18	33.33	4	ATGTCACATAATTATTTAACGAGTGGG	58.16	33.33	4.61
BnaSSR000011	13	chrA01	A	T	1	12	49929	49940	12	1	126	AGCATGTGCAACGGTAAATGG	59.8	47.62	3.16	AGGTTTTGCCACTTTTCGCG	60.25	50	5.87
BnaSSR000012	16	chrA01	A	T	1	17	62277	62293	17	1	209	GGTGATGCAAGCTGTTGGC	60.08	57.89	4.52	GTTTCCGCCATGTCTATGAACC	59.65	50	3.62
BnaSSR000013	17	chrA01	A	A	1	13	72072	72084	13	1	100	TGGTTCAAAAGGTACCAATGCC	59.37	45.45	4.4	ACCACACAATATCTAAGGACAGAGC	60.4	44	4.09
BnaSSR000014	18	chrA01	A	T	1	15	77158	77172	15	1	138	AGCGCATAGTTACCACCTGG	59.82	55	4.45	ATAATCCACTTCTCTGGTGTGC	58.12	45.45	4.57
BnaSSR000015	19	chrA01	A	T	1	13	77272	77284	13	1	155	TGAGCACACCAGAGAAGTGG	59.61	55	4	CAGCACGTGTGTTCTCTGC	59.43	57.89	4.26
BnaSSR000016	20	chrA01	AAT	AAT	3	5	80968	80982	15	1	159	GTGGATTAGGATGAAACAGTGCC	59.62	47.83	5.01	GCATATGTCATGCAAGAAACCC	58.29	45.45	4.11
BnaSSR000017	21	chrA01	A	A	1	14	82168	82181	14	1	174	CTGCAAGTTGAAAGAAAGGGGG	59.96	50	5.4	ACTTGCATCTCATTGGCTTCC	58.9	47.62	3.46
BnaSSR000018	22	chrA01	AT	AT	2	9	83763	83780	18	1	153	GCGATAACGTTTAACTGACGC	58.32	47.62	5.19	AATTTCACCTATTGATTATTGAGTGGG	58.08	33.33	4.61
BnaSSR000019	25	chrA01	A	A	1	13	91755	91767	13	1	143	TGTTAAGTAGTAACAGACAGGCG	58.2	43.48	5.52	CCACAACGGTTTACTCCTTACC	58.93	50	2.85
BnaSSR000020	26	chrA01	AG	AG	2	8	96029	96044	16	1	182	AATGTTTGTCTTAGGGTCAGCC	58.58	45.45	4.85	TGAGAATCTTCGCTTGGGGG	59.75	55	5.4
BnaSSR000021	27	chrA01	AAC	TTG	3	5	96266	96280	15	1	111	GTTTCTCGGTTCAACAAATCTTCG	59.1	41.67	3.79	TGTTATGCTCCCCCACTTTCC	59.99	52.38	3.13
BnaSSR000022	28	chrA01	AT	AT	2	9	98475	98492	18	1	146	TGCTTAAATGAACTTCTATGCTGC	58.12	37.5	5.25	GGTCAACCATATTTCGTCATGACC	59.96	45.83	4.02
BnaSSR000023	30	chrA01	ACG	CAG	3	5	106328	106342	15	1	146	CATGGATGTGTGTTTCTCCCC	58.91	52.38	4.81	GCTTGTCGTTGTTGTTTTCCG	59.16	47.62	4.3
BnaSSR000024	38	chrA01	AT	AT	2	14	120742	120769	28	1	137	AGACCCATCACTAGCTCATGG	58.95	52.38	3.66	TTTTCATGCATCTCCACCCC	58.15	50	4.95
BnaSSR000025	39	chrA01	A	T	1	18	121913	121930	18	1	144	CTCATTAACACGTCCGCAGC	59.63	55	5.25	TTTTCCACTGTTGACACCCG	58.62	50	5.28
BnaSSR000026	40	chrA01	AT	AT	2	9	125272	125289	18	1	150	GAATCATTGAGCCTTTGACAGC	58.23	45.45	4.4	TTTTAACGAAAAGCCGAGAAGC	58.12	40.91	3.86
BnaSSR000027	41	chrA01	ATC	TAG	3	5	125662	125676	15	1	172	TTAGTGACGGTGGACTCTCG	58.84	55	4.04	TGAAGAACATCTCTTGATCACCC	58.16	43.48	4.61
BnaSSR000028	43	chrA01	A	A	1	12	135834	135845	12	1	100	TTAAAAACCAATACAGAGGTTGACG	58.04	36	4.35	TCTGTGGATTTCTAATCAAACCGC	59.61	41.67	5.68
BnaSSR000029	44	chrA01	A	A	1	12	139973	139984	12	1	105	CGTTGTCTCTAGCAGCGTGC	61.68	60	5.34	CTAAAAGCTAACGGTGCGCC	59.9	55	6.53
BnaSSR000030	48	chrA01	A	T	1	16	175058	175073	16	1	143	TGAAGACGAGACGACGATGG	59.55	55	3.51	AAACTAAAAGGGGCCCCACG	60.54	55	4.94
BnaSSR000031	50	chrA01	A	T	1	13	178746	178758	13	1	106	TCTCCGACTATAGACCGCCG	60.6	60	6.46	AACCTAACGATGCTCCTCGC	60.18	55	5.03
BnaSSR000032	51	chrA01	AAACT	AAACT	5	4	180950	180969	20	1	171	TTGCGGTTGCTTCAGATTGC	60.04	50	3.56	TCTAACCCGAGTGACGAAGC	59.48	55	3.86
BnaSSR000033	54	chrA01	AG	AG	2	7	203836	203849	14	1	161	CTAAGTCTCTGCTCGGGTCG	59.62	60	4.79	TCAGTTACACACTCACCTCCC	59.03	52.38	4.3
BnaSSR000034	55	chrA01	AT	AT	2	8	205792	205807	16	1	140	ATCTCCGGAAGCAATAGCCC	59.6	55	5.19	TCCACCGATACATTGCTCTAGG	59.37	50	3.02
BnaSSR000035	56	chrA01	AT	AT	2	7	207844	207857	14	1	121	TGCAAGCAAACTTAAACACACG	58.82	40.91	4.49	GTTTGAATTGTTAGCACATGTACCG	59.43	40	4.02
BnaSSR000036	59	chrA01	AAG	GAA	3	5	236638	236652	15	1	155	GACCGTTGGGGGAGAAACC	60.3	63.16	3.27	GAACAATCGATCGAGACGCC	59.15	55	5.68
BnaSSR000037	60	chrA01	AACAC	ACAAC	5	4	242119	242138	20	1	152	TGAAGAACACAACACTCCAATCG	59.44	43.48	3.34	ACGATTTGTGTTTGAATTGATTTGGG	59.8	34.62	4.12
BnaSSR000038	61	chrA01	A	A	1	14	246042	246055	14	1	172	AGGCGAGCATGGCAAAGG	60.75	61.11	3.11	CATGACTACGATGGCAAACCC	59.33	52.38	4.11
BnaSSR000039	62	chrA01	AT	TA	2	8	247594	247609	16	1	146	CTTACCGAACAGACGCCAGG	60.74	60	4.45	GAGGCTAGGCGTACAATTATATGC	59.43	45.83	3.14
BnaSSR000040	63	chrA01	A	T	1	12	252403	252414	12	1	105	GCAAGACGTATTATGGAAGGCG	59.78	50	5.52	TTGGCATTCAGAGAATCGATCC	58.53	45.45	3.36
BnaSSR000041	64	chrA01	AAAG	TTTC	4	4	256137	256152	16	1	118	CCTTTCTCAAACTAGGGCACG	58.92	52.38	5.34	TCATCCTTTACAGGCGAGGC	59.82	55	4.7
BnaSSR000042	65	chrA01	AAG	GAA	3	8	257640	257663	24	1	156	AAGAGGAGGATTGCCAGAGC	59.45	55	4.09	AACACAAAGACCGCATGGGG	61.18	55	4.96
BnaSSR000043	66	chrA01	AAT	TTA	3	5	257731	257745	15	1	111	AAGCTAGAGTGCGTGCATCC	60.46	55	3.51	AGTGGTAGAAGAACAAAGTATTCAGC	59.35	38.46	4.26
BnaSSR000044	67	chrA01	AAAG	TTTC	4	5	260297	260316	20	1	102	TCGCAAATTTGACTGACCCC	58.76	50	4.95	TCGGTTCAGAGCACTCATCC	59.47	55	3.51
BnaSSR000045	68	chrA01	AAT	TTA	3	5	261800	261814	15	1	142	GCAAACAAGAAGAGGCAGCC	60.04	55	4.85	AGTGGTAGAAGAACAAAGTATTCAGC	59.35	38.46	4.26
BnaSSR000046	69	chrA01	A	A	1	15	264652	264666	15	1	184	ACACCAAGAATCAAACAGCTGC	59.96	45.45	5.25	AGAAGGTCAGGCTCTTCTGG	58.73	55	3.86
BnaSSR000047	70	chrA01	AAT	AAT	3	6	265847	265864	18	1	140	CTCCTCCAGTGATCAGTCAGC	59.86	57.14	4.26	ACTGATCCTTTGTGGGTGAGG	59.65	52.38	3.86
BnaSSR000048	71	chrA01	ATC	CAT	3	10	266015	266044	30	1	140	GGAGCTACAAGAAGAAGACCCC	60.09	54.55	4.95	TTTGGGTTATGGGGTTGAAGG	58.1	47.62	3.46
BnaSSR000049	72	chrA01	A	A	1	12	278287	278298	12	1	180	CGTTGGATAAAGTTCGATCTCGG	59.51	47.83	4.63	CAAGCATTTCTGAAATAAAGAGACGG	59.26	38.46	4.79
BnaSSR000050	73	chrA01	A	T	1	12	287277	287288	12	1	141	AGTTCAGCTTCAGAATTTCTAAACCC	59.79	38.46	4.11	ACGGGTATAGAATGGCTTGGC	60.2	52.38	4.52
BnaSSR000051	77	chrA01	A	T	1	12	316854	316865	12	1	170	TGCCTTTGTCTAATCCCGGC	60.39	55	6.13	TGTACAGTCTTCTCATGCCCG	59.8	52.38	6.13
BnaSSR000052	78	chrA01	A	A	1	16	319335	319350	16	1	134	GTTTGACGCCAGAAACAAACC	58.81	47.62	3.27	ATCTCAAGGCCCACATGTCG	60.11	55	4.35
BnaSSR000053	79	chrA01	AT	TA	2	8	319351	319366	16	1	134	GTTTGACGCCAGAAACAAACC	58.81	47.62	3.27	ATCTCAAGGCCCACATGTCG	60.11	55	4.35
BnaSSR000054	81	chrA01	A	A	1	12	322656	322667	12	1	100	CGAGCAATGAGATGGAAACCC	59.33	52.38	4.11	ATGGAGTTGTGTCTGACTAAAGC	58.68	43.48	3.51
BnaSSR000055	82	chrA01	A	T	1	14	328740	328753	14	1	114	GCCTAGGTCTTCCACTCTTCC	59.52	57.14	3.46	TCCAAACTGCTAGACAAACGC	59.13	47.62	4.84
BnaSSR000056	84	chrA01	A	A	1	13	335563	335575	13	1	106	TGCAAAGCAGACCTTTCAGC	59.33	50	4.26	GCCTGTTTTAGCTTAGCAAGTCG	60.42	47.83	4.18
BnaSSR000057	85	chrA01	AG	CT	2	13	353291	353316	26	1	103	GTTCTCGCCTACCATGGTCC	60.18	60	4.46	TTGCCTTAGCTCCGTAGACG	59.55	55	4.18
BnaSSR000058	86	chrA01	AG	CT	2	13	353353	353378	26	1	140	CTCGTCTACGGAGCTAAGGC	59.69	60	4.35	GCCAATTGCGAAATCAACACG	59.61	47.62	4.49
BnaSSR000059	87	chrA01	AC	GT	2	7	358701	358714	14	1	166	GTAAACGGTGTTGAGGTGCG	59.77	55	5.34	CGTAATCTGCTCGCTTCTGC	59.43	55	4.26
BnaSSR000060	88	chrA01	AC	AC	2	7	366328	366341	14	1	154	ACCATACCATTGCAGGAGAGG	59.51	52.38	3.69	TTGCTATTTCTACACGCTCGG	58.46	47.62	4.63
BnaSSR000061	90	chrA01	AAG	TTC	3	6	377017	377034	18	1	120	TCTTTCACAACAGTGATGAAGCC	59.43	43.48	4.35	TCAACAGCAATCCATCGGGG	60.39	55	5.73
BnaSSR000062	91	chrA01	A	T	1	12	378613	378624	12	1	158	CCTCGTTAACCCCCGTTACC	60.11	60	2.85	CCCACGGTAGATGATACGGC	60.04	60	5.68
BnaSSR000063	92	chrA01	ACG	TGC	3	5	385039	385053	15	1	150	ACTTCTGCGTTTCGGTTTCC	59.06	50	3.13	CCAGATGTTCCACCTGAGCC	60.39	60	4.7
BnaSSR000064	93	chrA01	A	A	1	17	387684	387700	17	1	101	AGTAAGCATCTTGATGTAACAAGGC	59.64	40	4.35	GGGGAATGCGGAAGAGATGG	60.54	60	3.51
BnaSSR000065	95	chrA01	AAG	TCT	3	5	396325	396339	15	1	103	CGCATGTAATCACTTCGCCG	60.04	55	6.46	GCCGGAGATTCCAAAAAGCC	59.83	55	4.35
BnaSSR000066	96	chrA01	AAC	CAA	3	5	396812	396826	15	1	121	AAGGAGAAAAGCGGCTGAGG	60.32	55	3.86	CACGTACTCATGACTTCCACG	58.75	52.38	4.94
BnaSSR000067	97	chrA01	AC	TG	2	7	402239	402252	14	1	191	GGGACCGTTCTAACATTTGGG	58.91	52.38	4.12	GTCCATACGTTTTGCGGTCC	59.55	55	4.46
BnaSSR000068	98	chrA01	AAAT	TTTA	4	4	405208	405223	16	1	170	CCGTACTAATGGATTGATCTTTTCTGG	60.04	40.74	3.86	GTGGCACAGATAAATCTTGAGGC	59.93	47.83	4.7
BnaSSR000069	102	chrA01	AT	TA	2	7	422216	422229	14	1	171	GTTGATTTTGGTATCTCGCAAACG	59.45	41.67	3.6	GTGTGTTTAATTGATTCTTCAAGAACC	58.03	33.33	3.62
BnaSSR000070	104	chrA01	AT	TA	2	7	425277	425290	14	1	179	TCCATCTTTTTGTTTTTGGTATTCCC	58.78	34.62	3.97	GTGTGTTTAATTGATTCTTCAAGAACC	58.03	33.33	3.62
BnaSSR000071	105	chrA01	ATC	ATC	3	6	430944	430961	18	1	113	AATACCTCGATTTACGACACTCG	58.4	43.48	4.18	GAACGGTCGAAAATATGCCGG	60	52.38	6.13
BnaSSR000072	106	chrA01	CCG	CCG	3	6	431178	431195	18	1	167	AGACAACCCGAGAAGCTTCG	60.04	55	3.79	AAGACGAAACACGAGTCCCC	59.97	55	4.81
BnaSSR000073	107	chrA01	AAG	AGA	3	6	436578	436595	18	1	119	GAAGATGTTTACAAGCTTTGGGC	58.76	43.48	5.36	CACGTCTCTGAGTCCTCTGC	59.83	60	4.26
BnaSSR000074	108	chrA01	AT	AT	2	8	436886	436901	16	1	125	GGCTACCAGAATGAACTTGAAACG	60.38	45.83	3.6	AGGCACCAAATTTTGTGGGC	59.89	50	5.36
BnaSSR000075	109	chrA01	AG	GA	2	7	445923	445936	14	1	194	ACAATCACCTCAAAGTTTGGTCC	59.36	43.48	4.46	GTGGACATGGACATAGCCGG	60.53	60	6.13
BnaSSR000076	110	chrA01	ACC	CCA	3	5	446017	446031	15	1	124	TCAAATCAACCCAGCTCCGG	60.32	55	5.14	TTAATGGTGTCTGGCTCGCC	60.39	55	5.54
BnaSSR000077	111	chrA01	AG	AG	2	9	446662	446679	18	1	145	ACTCATTTTTCTTTGTTGACCGG	58.07	39.13	5.28	TCTCTCTTCTCTCAAAGTTCTCACC	59.76	44	4.02
BnaSSR000078	112	chrA01	AG	AG	2	13	446775	446800	26	1	114	GAGAGAAGAGAGAGATAGAGATGAGG	58.9	46.15	3.86	AGTTTATGATCGGACCGGCC	59.89	55	6.13
BnaSSR000079	113	chrA01	AG	AG	2	12	446941	446964	24	1	151	TAGGAGAGAGAGAGCGTGCG	60.81	60	5.34	AGTTTATGATCGGACCGGCC	59.89	55	6.13
BnaSSR000080	114	chrA01	AG	AG	2	13	446966	446991	26	1	151	TAGGAGAGAGAGAGCGTGCG	60.81	60	5.34	AGTTTATGATCGGACCGGCC	59.89	55	6.13
BnaSSR000081	115	chrA01	AGG	TCC	3	5	451588	451602	15	1	157	GACATCCTCTACGGCGATGC	60.66	60	3.91	TGCAGATTCGATGGACGTGC	61.08	55	5.34
BnaSSR000082	116	chrA01	AAC	AAC	3	6	462048	462065	18	1	123	AGGAGGGAACTGAGGGAACG	60.91	60	3.95	AGACTCCATCTTGCTGCTCG	59.82	55	5.03
BnaSSR000083	117	chrA01	A	T	1	16	462892	462907	16	1	148	TTGGGCTGAATTGCATACGC	59.54	50	4.42	GTCTTCATTCTGGCCCAAGC	59.19	55	4.01
BnaSSR000084	118	chrA01	A	T	1	12	466751	466762	12	1	142	GTGTTGCGCACAAGTAAATACC	58.77	45.45	2.73	GTTGTTCAAAATTCAGACCTTCTTGG	59.52	38.46	3.61
BnaSSR000085	123	chrA01	AT	TA	2	9	473136	473153	18	1	122	TCGGACGTGAAGATCGATGC	60.25	55	3.91	AGAATCCTTGACACGTAAAATTGC	58.3	37.5	3.56
BnaSSR000086	124	chrA01	A	T	1	12	473272	473283	12	1	161	ACATGCAATTTTACGTGTCAAGG	58.45	39.13	3.61	AACTTAAGACAGGTCAAGCTCG	58.35	45.45	5.03
BnaSSR000087	127	chrA01	AAG	AGA	3	5	485898	485912	15	1	168	AAACTCAAGTTTTGCTTCTCTTCC	58.1	37.5	3.46	TTCTCTGTTAGCTTTGCGCC	58.84	50	6.53
BnaSSR000088	128	chrA01	AAC	TTG	3	5	487351	487365	15	1	137	ACACCTGAGATGGTTGTAGCC	59.72	52.38	3.93	TGTCCTCCTACAATTATTGTTGCC	59.05	41.67	4.52
BnaSSR000089	130	chrA01	AG	TC	2	9	489746	489763	18	1	178	GAGACCAACAAAGAACACCCC	59.05	52.38	4.95	CCCGGTTTTCAAGCATTCAGG	60.07	52.38	3.86
BnaSSR000090	131	chrA01	AAG	CTT	3	5	490552	490566	15	1	179	GTCGCTTTCACCAACAGTGC	60.32	55	4.4	AGCGATAAAGCCATGGACGG	60.53	55	4.79
BnaSSR000091	132	chrA01	AAG	AAG	3	7	497933	497953	21	1	176	TCCTTGATCCTCTCTTCTCTGC	58.97	50	4.26	TCTTCAGACATGAGTCCAAGTCC	59.74	47.83	3.85
BnaSSR000092	133	chrA01	AT	TA	2	7	498366	498379	14	1	139	TGTTTCCTCTCATCTTTCCTATGC	58.57	41.67	3.14	AGTAGTTTTGTTTTCCATGGTGC	58.06	39.13	5.01
BnaSSR000093	134	chrA01	AAAC	TTTG	4	5	499586	499605	20	1	153	GCCTGCTCTAGAGTGATAAAGTCG	60.79	50	4.18	GGTCTAACCTCTGACTCTCGC	59.6	57.14	5.03
BnaSSR000094	135	chrA01	A	T	1	16	502600	502615	16	1	192	CGGTTTGACCTTGTACCAGC	59.13	55	4.85	TCCAATGCGAAACTGTCCCC	60.61	55	4.81
BnaSSR000095	137	chrA01	A	T	1	12	506465	506476	12	1	118	AGGTTTGACGTTGGGAATTGC	59.66	47.62	3.56	GACCTTGGGCATTTGTTGGG	59.68	55	4.12
BnaSSR000096	141	chrA01	AAAAAC	TGTTTT	6	5	514161	514190	30	1	194	AATCAGGCTGGCTTTTTCGG	59.11	50	4.3	GGAGGTCCTGGTTTGGAAGG	59.96	60	3.46
BnaSSR000097	142	chrA01	A	A	1	17	514572	514588	17	1	135	TTTCGGAGTTCAGACACAACC	58.44	47.62	3.77	ATCTGAATCCAAAGAGTGATGAGG	58.32	41.67	3.86
BnaSSR000098	143	chrA01	A	T	1	12	521058	521069	12	1	100	AAATATAGAGAGACATAGCCGTGGG	59.81	44	4.61	ATGCTTTTATTAGTTTGAGATTGCACC	59.24	33.33	5.01
BnaSSR000099	145	chrA01	AG	AG	2	7	526283	526296	14	1	155	TCATAAAGGGTGACGTCTGCC	60.07	52.38	4.85	AACGGAAGGACGAGGTCTCC	61.25	60	3.71
BnaSSR000100	148	chrA01	ACC	GGT	3	5	530183	530197	15	1	127	CCTGTGATGATACGGTGGGG	59.89	60	4.96	TCTATCGTGCTCAACTCCGC	59.9	55	5.54
BnaSSR000101	149	chrA01	A	A	1	14	537088	537101	14	1	130	GTCAAAGTCCATTGTATCTCTATGCC	59.8	42.31	4.4	GTTTAACCCAAGTTGTGTTTGTCG	59.44	41.67	4.35
BnaSSR000102	150	chrA01	AGG	CTC	3	5	539777	539791	15	1	111	ACCGGAAAGATTGGGAGTGG	59.67	55	4	TTCCTGTCTACGAACCTGCC	59.39	55	4.85
BnaSSR000103	151	chrA01	AG	AG	2	9	540360	540377	18	1	108	AGAATACCTTTGGAGTTTGCTGC	59.49	43.48	5.25	AGCCAGAGAAAGAGAGAGAGC	58.9	52.38	4.09
BnaSSR000104	154	chrA01	A	A	1	18	545651	545668	18	1	144	CCTGATTCTGAGAAGAAATGAAAAACC	59.19	37.04	3.27	CCTGTGCGTTGGTAAAACTGG	60	52.38	4
BnaSSR000105	155	chrA01	AG	TC	2	7	547640	547653	14	1	158	GTAACCATTCCCCCATCTCCC	59.85	57.14	4.3	TAGCTTTTAGGACCCGTGGC	59.75	55	5.01
BnaSSR000106	156	chrA01	A	A	1	12	548578	548589	12	1	150	TACTCCTCGTTATTCCGCGG	59.34	55	6.46	GAAAGGGAGAGTGCAATGGC	59.19	55	4.4
BnaSSR000107	157	chrA01	AAAG	TTTC	4	4	552133	552148	16	1	146	ACTCTCACTACTTGTCGCGG	59.48	55	6.46	GCTCGACAAGTCACAGTTAACG	59.85	50	3.18
BnaSSR000108	158	chrA01	AAT	TTA	3	5	562176	562190	15	1	185	GGACTAATGGGCCTCATGGG	59.89	60	4	CTCTTCCCACCGGATTGTCC	60.11	60	4.02
BnaSSR000109	159	chrA01	A	A	1	14	565553	565566	14	1	151	GATTCTCGTCTGCTCGCTCC	60.59	60	4.7	TGTCTCTCTGTCCGAATCTTGC	60.09	50	4.01
BnaSSR000110	160	chrA01	AG	CT	2	8	568336	568351	16	1	145	GACGATGAAAGCCAATCCGC	59.97	55	5.54	GATGATCCTCCTCCACCTGC	59.6	60	4.85
BnaSSR000111	161	chrA01	AC	TG	2	8	572933	572948	16	1	171	GGAAAAGATGAATCTGCGTTGG	58.24	45.45	3.77	AGACGAGTTTTATTGCCTTCCC	58.66	45.45	3.97
BnaSSR000112	163	chrA01	A	A	1	14	576744	576757	14	1	154	ATACAACCAGGTCATGCCCC	59.74	55	5.8	TCAGGGCCCTGAGATTTTGG	59.67	55	3.28
BnaSSR000113	164	chrA01	AAAT	AAAT	4	6	579933	579956	24	1	172	CGACGGCTTCTTCTTCTTGC	59.56	55	4.01	CGTAAGATATACGGCGCCG	58.37	57.89	6.46
BnaSSR000114	166	chrA01	AT	AT	2	9	604910	604927	18	1	122	GTTTGAATGAAGTCTTTCGCACG	59.34	43.48	5.34	ACACAAACGTTTCATCCGGC	59.69	50	6.13
BnaSSR000115	168	chrA01	A	T	1	15	614016	614030	15	1	155	GTACTGTGGTCCAGGTAGCC	59.46	60	3.93	GCGTGTTTCGGCTCTATACG	59.16	55	3.06
BnaSSR000116	169	chrA01	A	A	1	16	615222	615237	16	1	162	GCACAAAATCACCGGCTCG	60.15	57.89	5.03	AAACCACCGAGAGCTTGTGC	61.17	55	4.57
BnaSSR000117	170	chrA01	AAG	GAA	3	7	618104	618124	21	1	111	GCTGAGGAACATCTTGGTTGG	59.18	52.38	3.77	ACAAATCTCACCTCCTCCTCC	58.81	52.38	4.3
BnaSSR000118	171	chrA01	A	A	1	17	619476	619492	17	1	157	GCATCCACATCAATGAACCCC	59.59	52.38	4.95	AGTTCATCACTGTAGCGCGG	60.46	55	6.46
BnaSSR000119	173	chrA01	ATC	TGA	3	6	621364	621381	18	1	168	CGAAGAAGAGGAAGAGGATGGG	59.9	54.55	4	CGCACCTGTCATGACAAAGG	59.48	55	3.11
BnaSSR000120	174	chrA01	A	T	1	12	623532	623543	12	1	166	TGAGTAAGATAGTTCCGTGGGC	59.57	50	5.36	TGGGACTTGTTGGTTTATGCC	58.76	47.62	4.4
BnaSSR000121	179	chrA01	AG	CT	2	7	635890	635903	14	1	154	CCCTTTCTCGTCATTTCGTCG	59.35	52.38	5.12	CTCTCTCTCTGTGCTCAGGG	58.89	60	4.45
BnaSSR000122	180	chrA01	AG	AG	2	8	635958	635973	16	1	107	TGTTCAGACTCTCAAGCGCG	60.66	55	6.86	CAGTAACAACGAGTCTCTAGGGG	59.87	52.17	4.79
BnaSSR000123	181	chrA01	AAG	GAA	3	5	638825	638839	15	1	134	TGTGAAACCACCAGTGAGGC	60.47	55	4.7	AACACCTTCCAGTGACAGGC	60.18	55	4.85
BnaSSR000124	182	chrA01	A	T	1	12	640341	640352	12	1	136	TCCTTGGTATATGCTCAGAAGGC	59.93	47.83	4.35	ACACGTTTTCATTCTTCATAGCTGG	60.11	40	4.85
BnaSSR000125	183	chrA01	AAAT	TTTA	4	4	649181	649196	16	1	185	CTGAACAGGTTCTCTCCCCC	59.38	60	5.4	CAAGAACTGGTGGCTCATGC	59.48	55	4.06
BnaSSR000126	186	chrA01	AAG	AAG	3	6	655101	655118	18	1	146	CGTCAAGAGGACCTGGTAGC	59.83	60	3.58	TGTACAGACAAGAAGCAAAACCC	59.37	43.48	4.11
BnaSSR000127	187	chrA01	ACG	GAC	3	6	658293	658310	18	1	138	GGCGATATCCAAATTCGGCG	59.83	55	6.46	TACCGGAGATGAGCAGAAGC	59.25	55	3.86
BnaSSR000128	189	chrA01	AAACC	GGTTT	5	5	662908	662932	25	1	137	CCCTAGCCGCTAGAGACTCC	60.89	65	3.85	AATGGGACCATCCAGCTTGG	60.03	55	3.61
BnaSSR000129	191	chrA01	AG	AG	2	20	668566	668605	40	1	130	TCGACAAAGAGAGAGATGGCG	59.87	52.38	5.69	AATGTACGCAGTTACGCACG	59.29	50	5.34
BnaSSR000130	192	chrA01	AG	AG	2	20	670078	670117	40	1	123	TTTCACAGAAGGGGATCGGG	59.38	55	5.14	CAACTCCTAGCCCACTCTCG	59.54	60	4.04
BnaSSR000131	195	chrA01	A	A	1	21	679056	679076	21	1	100	AAATGACTCATTTACGAGCAGAGC	59.67	41.67	4.09	ATCAAAAATCTCATTTCAAGAACTCCC	58.69	33.33	4.3
BnaSSR000132	197	chrA01	AAG	TTC	3	5	681763	681777	15	1	102	TCAAAGCCTCTACACGACGC	60.39	55	5.19	GACGATAGCAACGAGGGAGG	59.97	60	4.3
BnaSSR000133	198	chrA01	A	T	1	13	684068	684080	13	1	179	CCGAGAACCGAACTAGAGAATATCC	60.34	48	2.59	TAGTTCCGGTTTGGTTCGGG	59.96	55	5.14
BnaSSR000134	200	chrA01	A	T	1	12	703952	703963	12	1	173	GAGAGTGTCACGCAGCTACC	60.46	60	3.18	TATCGTCACTGCACATCGCG	60.87	55	5.87
BnaSSR000135	201	chrA01	AG	GA	2	7	704188	704201	14	1	170	CCCTGAGACATCTATAACTAGCTGG	59.82	48	4.85	TGTTCAAACTAAACACACACATGC	58.9	37.5	4.06
BnaSSR000136	203	chrA01	AGG	GAG	3	7	706769	706789	21	1	155	TCACTCGTACGCGGTAATGC	60.52	55	3.56	ATTCTCCATCAGTGACGCCG	60.18	55	6.46
BnaSSR000137	204	chrA01	A	T	1	12	710299	710310	12	1	167	ACTTGCTCTGCTTGTCAATGC	59.73	47.62	3.56	TAGTTGGTTTGGGCTTTGGC	58.96	50	4.52
BnaSSR000138	205	chrA01	ACG	GAC	3	5	711125	711139	15	1	147	CCAACGCGAAAACTGTAGTCG	60.14	52.38	4.18	CTAGGGTTTCCAGTGGAGCC	59.75	60	4.7
BnaSSR000139	206	chrA01	A	A	1	14	714330	714343	14	1	132	TCCTCAACCTGCAGTTACCG	59.68	55	4.02	ATCTCCTCCACTGACTTGCC	59.09	55	4.52
BnaSSR000140	207	chrA01	A	T	1	12	715164	715175	12	1	127	TCATTAAATGAACAATAGTGGTTGTCC	58.48	33.33	4.02	CAGTTGGGATGCAAATTGGC	58.27	50	4.52
BnaSSR000141	208	chrA01	A	A	1	17	715261	715277	17	1	140	GCCAATTTGCATCCCAACTGG	60.68	52.38	4	TGACTATGGTCCATGCGTCG	59.9	55	5.12
BnaSSR000142	209	chrA01	AT	TA	2	7	715500	715513	14	1	168	GAGGGCTTGATTGTACTTTCGG	59.32	50	4.3	CAGTCGCGTTTCACAATTACG	58.52	47.62	3.18
BnaSSR000143	210	chrA01	AT	AT	2	9	717472	717489	18	1	127	CTCCCTAGAGGCTGCAAGG	59.17	63.16	3.61	AACCACTAGCTCGACGTACG	59.55	55	3.67
BnaSSR000144	211	chrA01	A	A	1	12	719299	719310	12	1	203	GCGTAGTTCTTCATAAGGCAGG	59.13	50	4.85	GGGTTCTCGCTTACTTTAACTTAGC	59.94	44	3.09
BnaSSR000145	213	chrA01	AG	AG	2	14	719935	719962	28	1	192	TTCAGACAAAGCCAAAGCCG	59.33	50	5.52	AAACTCACGGGGGATGATCC	59.45	55	3.36
BnaSSR000146	215	chrA01	AG	AG	2	14	720283	720310	28	1	193	TTCAGACAAAGCCAAAGCCG	59.33	50	5.52	TTGATTTTCTGCAAGCCGCC	60.04	50	6.13
BnaSSR000147	216	chrA01	AAC	AAC	3	7	720713	720733	21	1	140	GTCTGGGATGTTTTCATTAGGAGG	59.12	45.83	4.3	TCGAGCCTGGGGTAATATTATTGG	60.02	45.83	3.16
BnaSSR000148	217	chrA01	A	A	1	12	723211	723222	12	1	192	TTACGCACAGATATTCACCCG	58.18	47.62	5.28	TTGTTTCCCTTTCTTTAGTGTTTGG	58.36	36	3.28
BnaSSR000149	218	chrA01	AG	GA	2	9	723474	723491	18	1	192	GCTCCTTGATTGTGAACTCTCC	58.99	50	3.71	GTACGTCCCCTTACTTGCCC	60.11	60	5.36
BnaSSR000150	219	chrA01	ACCTCC	CCTCCA	6	4	731418	731441	24	1	218	CTCGTGAAACCATGTTGCCC	59.76	55	5.36	AAATGTGAGGGAGGAGGAGG	58.41	55	4.3
BnaSSR000151	221	chrA01	ACG	CGA	3	5	753894	753908	15	1	178	TGTTTCCTCGAGACCAAGCC	59.97	55	4.35	GATTCCGTCTCCGATGACCC	59.97	60	4.46
BnaSSR000152	223	chrA01	AG	CT	2	12	765535	765558	24	1	133	ACAACTTCCAACTCACAAGGG	58.35	47.62	3.95	AGAGAGAGAGAGAGAGAGAGAGG	58.78	52.17	3.69
BnaSSR000153	224	chrA01	AG	CT	2	21	765568	765609	42	1	171	TCTCTTTTACCGGTCACGCC	60.04	55	5.68	TGATCAGAATCAAGTTTTCTTCGCC	60.11	40	5.54
BnaSSR000154	226	chrA01	AT	AT	2	9	770716	770733	18	1	100	TGTGTGTTTGTATTCCATAGGGC	58.99	43.48	5.19	GCTAAAACAAGCCGACCTAAGC	60.16	50	3.09
BnaSSR000155	227	chrA01	AT	AT	2	15	778100	778129	30	1	149	CCCTGCAAAAGTAACACATAAACC	58.77	41.67	3.27	CTTTGGCCCCAACCTTATAGC	58.97	52.38	2.97
BnaSSR000156	228	chrA01	AT	AT	2	8	778227	778242	16	1	192	GGCCAAAGTACATAAACCCCC	58.9	52.38	5.4	CTTTGGCCCCAACCTTATAGC	58.97	52.38	2.97
BnaSSR000157	231	chrA01	AG	AG	2	9	798042	798059	18	1	157	GACGCTGCCACTTTGTTCG	60.08	57.89	3.95	ACCACCTTCACATCCACACC	59.89	55	4.16
BnaSSR000158	233	chrA01	AT	AT	2	8	798530	798545	16	1	148	GGTTTGAACTCAGGGTTAACACC	59.68	47.83	4.16	TGCCTTTGTTTCCTACATCCC	58.2	47.62	3.85
BnaSSR000159	234	chrA01	A	T	1	14	806649	806662	14	1	169	TCGGATGTTGTTACAACTACGC	59.01	45.45	4.42	TGAAACATTGGTACTAGGCCTCC	60.05	47.83	4.3
BnaSSR000160	235	chrA01	A	T	1	15	811316	811330	15	1	135	ACTGGCCGAGATTGTTCACC	60.32	55	4.02	AGAATTAAAACTCCCGTAGCTAAGC	59.18	40	3.09
BnaSSR000161	236	chrA01	AAG	AAG	3	5	827508	827522	15	1	100	TCAAGAACCTGATGTTATGTCCCC	60.32	45.83	4.81	TTGCTTTACTTTGCAATGGAGC	58.35	40.91	4.7
BnaSSR000162	238	chrA01	A	A	1	14	839583	839596	14	1	177	TTGGCTAGGTTTGTAGGCGC	60.68	55	6.53	TTTGGCCCCTACAGAGATGC	59.74	55	3.91
BnaSSR000163	239	chrA01	A	T	1	12	839867	839878	12	1	126	GCACACTCGATAACCAACGC	59.91	55	4.84	GATTCGTCGGCGTGTTTCG	59.94	57.89	3.46
BnaSSR000164	240	chrA01	A	A	1	12	842691	842702	12	1	175	AGTTGGGCCTGTTTCTGTGG	60.47	55	4.17	ACTAGCCACCCAAATTGTGC	58.74	50	4.57
BnaSSR000165	242	chrA01	A	A	1	13	845464	845476	13	1	121	GACGCCGTCTGAAAATGTACG	59.94	52.38	3.67	AAAGGGAAGAAAAACGCCGC	59.97	50	6.53
BnaSSR000166	243	chrA01	AAG	AAG	3	5	846584	846598	15	1	139	AACCATACCCGGATCCAAGC	59.82	55	4.01	TGCATGTCTCAGCCAGATCG	60.18	55	3.69
BnaSSR000167	244	chrA01	A	A	1	14	850210	850223	14	1	133	ATTAGGCATTTTTGAGTGGTAAGC	58.03	37.5	3.09	TCGCATCTTAGATCGACCTCG	59.47	52.38	4.63
BnaSSR000168	245	chrA01	A	A	1	21	854438	854458	21	1	122	GCCTCTCAACGCATAGAAGC	59.07	55	3.86	ACGACGCTCTCTGACTCTCC	61.02	60	3.71
BnaSSR000169	246	chrA01	AAAAC	TTTTG	5	4	856169	856188	20	1	153	GTTTAGACCTGCACACACGC	59.77	55	5.34	CACATCGCACCCAAAACTGC	60.66	55	4.4
BnaSSR000170	247	chrA01	ACC	ACC	3	5	856496	856510	15	1	113	AGAGTAAACGCATGGTATATAGGC	58.28	41.67	3.93	TGCATGTGTGGAAAGGTTGG	58.96	50	3.77
BnaSSR000171	249	chrA01	AC	AC	2	10	868713	868732	20	1	136	AATGGAGCTGTGGAAGACCG	60.04	55	4.79	ACACACGTTTTTGTCCAATGC	58.46	42.86	3.56
BnaSSR000172	251	chrA01	A	A	1	15	876394	876408	15	1	177	ACTGGACCAGGTGAGAGAGG	60.25	60	3.69	GCAGCTCAGCCTATTCAGCC	61.17	60	4.85
BnaSSR000173	252	chrA01	ACC	TGG	3	7	876649	876669	21	1	150	TTGATTCCCTTGCTCCTGGC	60.32	55	4.85	AACCAGAGGAATGGCTCTGC	60.03	55	4.26
BnaSSR000174	253	chrA01	AG	CT	2	7	878087	878100	14	1	140	AAGACGATGAAGGAGCGAGC	60.18	55	5.03	AATCAAAACGGAAAAGGCAAGG	58.27	40.91	3.61
BnaSSR000175	255	chrA01	AC	AC	2	8	885887	885902	16	1	140	CGCGCATAGACTGTTGTTGC	60.52	55	4.17	TGCTGCTTACGTGTCTTTTACC	59.2	45.45	2.85
BnaSSR000176	256	chrA01	AGG	GAG	3	5	888014	888028	15	1	161	AGATATTATATTTTCCATCGGGTCCC	58.43	38.46	4.46	GAGTTACAAGTCACCGACGC	58.94	55	5.19
BnaSSR000177	257	chrA01	A	T	1	12	888550	888561	12	1	116	TGGAAAGTTAATGATTAACACGACGG	60.13	38.46	4.79	ACTCTTGTCCAGCCTACAACC	59.65	52.38	3.77
BnaSSR000178	258	chrA01	AG	CT	2	7	893891	893904	14	1	142	AGTGGAAGGTTTAATGTTTAGAAATGG	58.41	33.33	3.16	CCCTTAGACCACCTCCATTGG	59.79	57.14	3.16
BnaSSR000179	262	chrA01	A	T	1	13	897653	897665	13	1	134	AAAGAAGTTATACCAACCGACTCC	58.51	41.67	3.85	TCGTCAACTATAGGAAACGGTGG	60.12	47.83	4.61
BnaSSR000180	263	chrA01	AATG	TTAC	4	4	904412	904427	16	1	157	GGGAAGACTGTTTCGCCTCC	60.67	60	4.3	AAACCACACACATACAACCCC	58.69	47.62	4.95
BnaSSR000181	264	chrA01	A	A	1	13	912211	912223	13	1	158	TTGAGACACTTGTAGTAACTAGTAGC	58.19	38.46	3.58	TTTTGGGATAAAATACAATGAGCAGG	58.44	34.62	4.85
BnaSSR000182	265	chrA01	A	T	1	12	914725	914736	12	1	167	ACCTTCGTTACCTTAAGAAGAGC	58.18	43.48	4.09	CAATTAAGTGCCGCTCCACC	59.55	55	4.61
BnaSSR000183	266	chrA01	ATC	ATC	3	5	923812	923826	15	1	101	GGCCAGGTTTGCCTTCTTCC	61.54	60	3.46	GAGCAGAAACACAACTTCTCTAGC	59.85	45.83	3.42
BnaSSR000184	267	chrA01	AG	CT	2	7	937006	937019	14	1	153	AGGATGCCTCACCGAAAGC	60.08	57.89	3.51	CTACTGAGCTGCGTCCTACC	59.62	60	3.18
BnaSSR000185	268	chrA01	ACC	GGT	3	7	951430	951450	21	1	107	TTTGTTCGTGTTGTTGCCCG	60.18	50	6.13	ATCCCTACACCTCTCCCACC	60.03	60	4.61
BnaSSR000186	269	chrA01	A	A	1	13	966160	966172	13	1	164	ACGGACAGTCAAGATTCAAAGG	58.6	45.45	3.11	CGAGGGAGGGAGCTTTTACC	59.82	60	2.85
BnaSSR000187	270	chrA01	AATC	TGAT	4	7	966568	966595	28	1	131	CCTAAGAGGCCTCCAAGTGC	60.11	60	4.4	ACTCCTTACGGAACCCCTCC	60.62	60	4.3
BnaSSR000188	272	chrA01	A	T	1	12	970710	970721	12	1	122	AGCTTCTTCCTCTGCTCATATAGG	59.47	45.83	2.57	GCCCATTTCTCCAAACAGAGG	59.18	52.38	3.69
BnaSSR000189	273	chrA01	ACC	TGG	3	5	971150	971164	15	1	150	TGAAGAGCTGAGCCAACACG	60.6	55	4.49	GTCTCCACCTCAGACTCACC	59.11	60	4.02
BnaSSR000190	274	chrA01	ATC	TCA	3	5	972163	972177	15	1	130	AGAAACGAGCTCCTCTCACC	59.11	55	4.02	AGAAGAGGGGAGATGAGTTGG	58.52	52.38	3.77
BnaSSR000191	275	chrA01	A	T	1	13	973195	973207	13	1	119	GCAGGGCATGATTGATTGGG	59.61	55	4.12	TTAACTCTAACCGCCGTCGC	60.46	55	5.19
BnaSSR000192	276	chrA01	AAG	TCT	3	7	976582	976602	21	1	142	GATTCGCATCTCCCTCCTCG	60.04	60	4.63	CGAGATGGGTATCGACGTCG	60.11	60	5.12
BnaSSR000193	277	chrA01	AG	GA	2	11	983030	983051	22	1	119	TGTGGAATGTAGTTCGATCTCGG	60.18	47.83	4.63	TCAATTCTCCACCGTCTGGC	60.04	55	4.85
BnaSSR000194	278	chrA01	A	A	1	13	983306	983318	13	1	185	TCCTTCTGATCCGGACGAGG	60.75	60	4.63	GAGTGGGTTTGGTCTGAGGG	59.96	60	4.3
BnaSSR000195	279	chrA01	AACCG	AACCG	5	4	984162	984181	20	1	212	AGTTTGCCGACTGAGAAAACG	59.4	47.62	3.6	CCAAACCATATCCAAATCCTACGG	59.48	45.83	4.02
BnaSSR000196	280	chrA01	A	T	1	12	985091	985102	12	1	117	GAACACCCCTATGCGTGAGG	60.46	60	3.86	ACCCATGAAAACAACTTGAGACC	59.36	43.48	3.85
BnaSSR000197	281	chrA01	AAC	AAC	3	5	987507	987521	15	1	119	ACCAATTGGATCAGATTCTTCTTCC	59.11	40	3.46	CCGAGGAATCTAGAGGAGCG	59.12	60	5.03
BnaSSR000198	282	chrA01	A	T	1	14	988931	988944	14	1	127	CAGGATGATAATTGGCAAAAACTAGG	58.79	38.46	3.02	TGCCTACGAACTAGATTTTAGCC	58.31	43.48	3.93
BnaSSR000199	283	chrA01	AG	CT	2	7	992040	992053	14	1	150	ACAATACTGTGCACACTGATCC	58.66	45.45	3.36	GCCCAAGCAGATAATCCAGC	59.04	55	4.85
BnaSSR000200	284	chrA01	AG	AG	2	10	995107	995126	20	1	143	TGTCCAGACGCTTATCCAGC	59.82	55	4.85	AGTCGAAACAAGAACCTCCTCC	59.96	50	4.3
BnaSSR000201	285	chrA01	A	T	1	12	995201	995212	12	1	111	AGAGGAGGAGGTTCTTGTTTCG	59.7	50	3.46	AGATGGACTGAGGAAAGGAAGG	59.16	50	3.46
BnaSSR000202	286	chrA01	AAAG	TCTT	4	4	997509	997524	16	1	167	ACTGAACGTAAATGCATCTGCG	59.91	45.45	5.18	TCTGTGTTTTTATTTGTTTCTCTCTCG	58.66	33.33	4.04
BnaSSR000203	287	chrA01	A	A	1	15	998496	998510	15	1	179	CCAACAGGCATACCCATTGC	59.54	55	3.56	ATGCTGGTGGTCCTTCTGC	60	57.89	4.26
BnaSSR000204	288	chrA01	AAG	AGA	3	6	999533	999550	18	1	102	GAAGAGACGGAGGCAAGACC	60.11	60	3.85	TTCGTCTTGCCACCACAACG	61.43	55	4.1
BnaSSR000205	289	chrA01	A	T	1	13	1001066	1001078	13	1	109	TCGGTAATTGGTTAGTTCGGC	58.38	47.62	5.54	CGGGAAATTTCGGTGACTTTGG	60.35	50	3.28
BnaSSR000206	290	chrA01	C	G	1	17	1004734	1004750	17	1	164	AGGCCGGATCTGAGATTTCG	59.61	55	3.46	CTCCATGACCCGATCTGACC	59.61	60	4.02
BnaSSR000207	291	chrA01	AT	AT	2	9	1010813	1010830	18	1	116	AACAAGATAAGACGACGCCG	58.37	50	6.46	TGCTAGTGTGCCCATTTAAAAGG	59.49	43.48	3.11
BnaSSR000208	292	chrA01	AT	AT	2	11	1011503	1011524	22	1	151	GGCACGGGTTTGAGTCCC	60.67	66.67	4.46	ACCCAAACTTTTTAAAACGTGCC	59.07	39.13	5.01
BnaSSR000209	293	chrA01	A	A	1	13	1020961	1020973	13	1	141	CCATGATTATTTGTCAGTGAACTATGC	59.14	37.04	3.14	ACAAGATTGAACTCCAGGTTTGC	59.68	43.48	3.68
BnaSSR000210	294	chrA01	AG	GA	2	7	1023077	1023090	14	1	160	GTTTGTGACGTCGACATCGC	60.18	55	4.58	GCAGGAAGAAGCCTTTTACCG	59.53	52.38	4.02
BnaSSR000211	296	chrA01	AG	TC	2	10	1025818	1025837	20	1	115	ACTTACATCGTGAAGAGAAGAAAGG	58.84	40	3.11	TCTCTGTTGCTGCACGTAGG	60.04	55	3.18
BnaSSR000212	297	chrA01	AC	AC	2	7	1025838	1025851	14	1	115	ACTTACATCGTGAAGAGAAGAAAGG	58.84	40	3.11	TCTCTGTTGCTGCACGTAGG	60.04	55	3.18
BnaSSR000213	298	chrA01	AG	TC	2	7	1026053	1026066	14	1	176	TCCCTTCCGATAACCCCAGG	60.69	60	4.45	TGAACAAGAACAACCCTAAGCC	58.78	45.45	4.35
BnaSSR000214	299	chrA01	A	A	1	12	1033079	1033090	12	1	168	TCAAATCAGTGGTGGTACAATTCC	59.24	41.67	3.01	ATGCCCAGCCAATTACATGC	59.25	50	4.06
BnaSSR000215	300	chrA01	AAG	TTC	3	10	1033298	1033327	30	1	179	GTGATCACTACTTCCCACCCC	59.79	57.14	4.95	TGAGAGACGGGGAGAGAAGC	60.68	60	3.86
BnaSSR000216	301	chrA01	A	A	1	18	1033803	1033820	18	1	170	GTCTCGTGGGCTCTTCTTCC	60.11	60	3.46	CTCCCAACTGATTCATGCACG	59.6	52.38	5.34
BnaSSR000217	302	chrA01	A	A	1	12	1045355	1045366	12	1	148	ACACTACGCTTGCCATTTGC	59.76	50	3.68	AGTTGCAAGACAAAGCTTAAGC	58.03	40.91	3.09
BnaSSR000218	304	chrA01	A	T	1	14	1048084	1048097	14	1	187	ATCAGTCTCCATAAATTGCAATGC	58.16	37.5	3.56	CAACTCCGATCCCACCTTCC	60.11	60	3.46
BnaSSR000219	305	chrA01	AAC	AAC	3	5	1055263	1055277	15	1	133	TCGTGAATATTCAACTACTACCTCCC	59.96	42.31	4.3	AACGAATTGAAAATCTCAGAAGAAGG	58.41	34.62	3.46
BnaSSR000220	306	chrA01	AAAG	AAAG	4	7	1061916	1061943	28	1	156	GCTTGTTCTTCTAGGTTCATGTAGG	59.42	44	3.18	CACCACCACCACTACCTTCC	59.96	60	3.46
BnaSSR000221	307	chrA01	ACC	GTG	3	9	1061970	1061996	27	1	171	GAAGTTTTGATAAGCTTCTGGTGG	58.3	41.67	4.61	ATAGCCGTCTCAGGGAATGC	59.61	55	3.56
BnaSSR000222	308	chrA01	A	A	1	13	1066452	1066464	13	1	130	TTAGCGAGCTAACCTAAACACC	58.15	45.45	4.16	ACTAGCACAGCCATTTCTTGC	59.18	47.62	4.01
BnaSSR000223	309	chrA01	A	A	1	12	1067282	1067293	12	1	123	TTTCGTCCGCCTCCAAAAGC	61.51	55	3.51	GAGGCGTTTGAGTTTCTGGC	59.76	55	4.85
BnaSSR000224	311	chrA01	AG	TC	2	8	1072294	1072309	16	1	137	AGTCACCATCTTTCCTGCCG	60.04	55	5.69	CGCGTGAGAGAAGATTTGCG	59.98	55	4.85
BnaSSR000225	312	chrA01	AAT	TAT	3	5	1078412	1078426	15	1	126	AGTGGGACGTGGTACTGAGG	60.9	60	3.86	TCACTGGTGACACAGGTTCC	59.53	55	3.62
BnaSSR000226	313	chrA01	AAG	AAG	3	5	1079375	1079389	15	1	109	AGAACCAGAACAAATTAAATGGTGC	58.78	36	5.01	TGAATTTAATGCATTGTGACGTCG	58.91	37.5	5.12
BnaSSR000227	314	chrA01	A	T	1	13	1082349	1082361	13	1	173	GCAAGATTCCTCCACAGTCC	58.26	55	3.85	AAGAGTTGAAGTGATTGTTTTCTCG	58.28	36	4.04
BnaSSR000228	317	chrA01	AAC	ACA	3	5	1083095	1083109	15	1	188	AGAAGGCCACCTCGATTTGG	60.04	55	3.28	AAGGAAGAGGAAGCTGCTGC	60.32	55	5.25
BnaSSR000229	318	chrA01	AAG	TTC	3	5	1083377	1083391	15	1	115	GTTACTCAAATACCGGACCCG	58.46	52.38	5.28	TCCCAGCCGTTAGACCTAGG	60.4	60	3.02
BnaSSR000230	319	chrA01	CCG	CGC	3	5	1083602	1083616	15	1	183	TATACCGGAGCTGGAGGAGG	59.89	60	4.3	GATTTATCGACAACCGGCGG	59.42	55	6.13
BnaSSR000231	320	chrA01	A	T	1	13	1088256	1088268	13	1	133	TGGAAACTTTTCTTAGCGTGTCG	59.75	43.48	4.35	TACTCGCAACCTCATAGCCC	59.25	55	5.19
BnaSSR000232	321	chrA01	A	T	1	13	1089817	1089829	13	1	163	CGCAGGCCTACATAATAGTTTTGG	60.02	45.83	3.28	AGTTTTCTTACAAACACAACAGTAGC	58.75	34.62	3.58
BnaSSR000233	326	chrA01	A	A	1	12	1137799	1137810	12	1	118	GAAATCTGCCGCCATGTACC	59.34	55	3.34	CAATTACGTCTGAGAAAATTCAAGTCC	59.25	37.04	3.85
BnaSSR000234	327	chrA01	AG	TC	2	8	1139530	1139545	16	1	143	AGGAAACAAACAGGTGGAGC	58.31	50	4.7	AAGGTAGTTCTCCAGCCACC	59.02	55	4.61
BnaSSR000235	328	chrA01	AG	AG	2	9	1141075	1141092	18	1	168	ACGGTGACACACTTGATAAACC	58.86	45.45	3.27	GCTGAAGACTTTGGAGCAGC	59.48	55	5.25
BnaSSR000236	329	chrA01	A	T	1	14	1141164	1141177	14	1	149	GCTGCTCCAAAGTCTTCAGC	59.48	55	4.26	CGTAGTTTGGCCTGTTTGTTGG	60.54	50	3.77
BnaSSR000237	330	chrA01	AG	CT	2	7	1141957	1141970	14	1	169	ATAGAAAACAAAAACGACCGGC	58.11	40.91	6.13	CTTTTGGGGAACACACCAGC	59.61	55	4.85
BnaSSR000238	331	chrA01	A	A	1	12	1146054	1146065	12	1	187	GGTTTGAAGAAGGTCAAGTGGG	59.38	50	4.61	TTTCGCTCTCTGGTGCATCG	60.74	55	3.84
BnaSSR000239	333	chrA01	A	A	1	14	1150013	1150026	14	1	184	TGAAACCATCATGCTTTGTCCC	59.44	45.45	4.46	ACCACTTGATTCGGTCTAACG	58.04	47.62	3.18
BnaSSR000240	334	chrA01	A	A	1	14	1150432	1150445	14	1	169	TGGACTCGACTTGAAAACGC	58.79	50	4.84	AGTAGTGGCTAGTGGGCTCC	60.69	60	4.7
BnaSSR000241	335	chrA01	AAG	AGA	3	6	1150640	1150657	18	1	143	TTGCTCACCTTCCTCCAACC	59.89	55	3.77	TGTTCGTGTGGTCCTTCTCG	59.97	55	4.04
BnaSSR000242	337	chrA01	A	A	1	14	1161105	1161118	14	1	104	CATCCACCAAAGCCATCAGC	59.54	55	4.26	TTCGTTTTGGTTTCGATATGCG	58.26	40.91	4.73
BnaSSR000243	338	chrA01	A	A	1	19	1164189	1164207	19	1	142	CGCAGATAGCTCAACAAACCC	59.6	52.38	4.11	AAGCCAAGCCATTTGAGAGC	59.11	50	4.09
BnaSSR000244	340	chrA01	AG	GA	2	9	1169413	1169430	18	1	118	TTTGTTTCACGATGTCCGCC	59.41	50	6.13	ACCTCATTCTCTCTCTGTGCC	59.17	52.38	5.01
BnaSSR000245	341	chrA01	A	A	1	13	1170589	1170601	13	1	155	GCATCAGCATTAGTGAACCCC	59.32	52.38	4.95	ATCATCACTGTAGCACGGGC	60.18	55	6.13
BnaSSR000246	342	chrA01	A	A	1	13	1170787	1170799	13	1	110	TCTGTAGAGTTCACTAATACAGATGC	58.29	38.46	3.91	ATCATCACTGTAGCACGGGC	60.18	55	6.13
BnaSSR000247	343	chrA01	AAG	TCT	3	6	1174151	1174168	18	1	102	AAAGCGCGAATGAGACGAGG	61.08	55	4.63	TGAAGAACAGAGAGACGCCG	59.76	55	6.46
BnaSSR000248	344	chrA01	AG	AG	2	7	1186159	1186172	14	1	123	AGGAAGAAGAATGTGTTGCAGG	58.85	45.45	4.85	AGAGTTTTAGCATCTGAGATTACTGG	58.73	38.46	4
BnaSSR000249	345	chrA01	A	A	1	17	1190834	1190850	17	1	116	TTCATGTTGTTGGGCTTTTGC	58.44	42.86	3.68	GGTTCCATCTGAAGCTTTGCC	59.8	52.38	4.52
BnaSSR000250	346	chrA01	C	C	1	12	1194649	1194660	12	1	141	ATATGTTAAGTTTCCACAAGCTTGG	58.08	36	3.61	CTGAATAAGCCATGCAAGTTGC	58.82	45.45	4.17
BnaSSR000251	348	chrA01	AT	AT	2	7	1200649	1200662	14	1	131	CAACTCTGTTGCGTCGATGC	60.18	55	3.91	ACATCGCACAAAGATGCAGG	59.19	50	4.85
BnaSSR000252	349	chrA01	AAACCC	CAAACC	6	4	1201111	1201134	24	1	100	TAAATCATCAGTGGGCCCGC	60.47	55	6.13	GGTTTGGGTTTGGGATTGGG	59.31	55	4.12
BnaSSR000253	350	chrA01	A	A	1	12	1206247	1206258	12	1	149	TCTTTACAAGATTACCATCAGGTTCC	58.89	38.46	3.62	ACGTGGGAATCCAAAAAGTGC	59.66	47.62	4.4
BnaSSR000254	351	chrA01	A	T	1	12	1206761	1206772	12	1	152	AGAAGACAATTGACCTTGCAGG	58.85	45.45	4.85	CAGAAATGTCTTGCCCAACCC	59.73	52.38	4.11
BnaSSR000255	353	chrA01	A	T	1	13	1211031	1211043	13	1	175	AGGACCCTTTGTGTAATACTAAGC	58.26	41.67	3.09	TGTAACTTCCGCCACTTGGG	60.25	55	4.12
BnaSSR000256	354	chrA01	A	A	1	12	1211047	1211058	12	1	175	AGGACCCTTTGTGTAATACTAAGC	58.26	41.67	3.09	TGTAACTTCCGCCACTTGGG	60.25	55	4.12
BnaSSR000257	357	chrA01	AT	AT	2	8	1217379	1217394	16	1	133	ATAAAAGGTGTGTTCGAAAACTGG	58.17	37.5	4	ACCCCACAAACCAAAAAGTCC	59.17	47.62	3.85
BnaSSR000258	362	chrA01	A	A	1	14	1252458	1252471	14	1	122	CAGGTGCCCATGGAACTACC	60.39	60	3.18	CATGGTAGATTTCACTGGAAGGC	59.37	47.83	4.35
BnaSSR000259	363	chrA01	AG	GA	2	8	1253955	1253970	16	1	147	TTGAGTAATGTATACGCTTGGGG	58.3	43.48	4.96	GAAGGACCACAGTTCCATGC	58.83	55	4.06
BnaSSR000260	364	chrA01	AAG	TTC	3	5	1255287	1255301	15	1	139	GGAAGTTGATCAAAAATGCAAGGC	59.85	41.67	4.35	TCTCCGTTGAGTGTTTCCTCG	60	52.38	4.63
BnaSSR000261	366	chrA01	A	A	1	13	1257834	1257846	13	1	116	GGTGAGGAAGAAGAGTGCACC	60.61	57.14	5.01	TGTTTATGTCGCCATTTTTGTGG	58.7	39.13	4.17
BnaSSR000262	367	chrA01	A	T	1	12	1262474	1262485	12	1	108	TTGGATTTGGATCATGTCTTTTGC	58.52	37.5	3.68	AGTAACTGGACAATTGCAACCG	59.45	45.45	4.44
BnaSSR000263	368	chrA01	AAACGC	AACGCA	6	4	1269556	1269579	24	1	185	TCGTTTCAGAGGTCCCAACG	59.97	55	4.1	TCCAAATCGCAGGTGAGAGG	59.75	55	3.69
BnaSSR000264	369	chrA01	A	T	1	18	1272884	1272901	18	1	104	ACTATCATCTTCCCTTTGATCTATTGC	59.12	37.04	3.56	TCTTTCAACATCTGCGCTTTGG	60.03	45.45	3.28
BnaSSR000265	370	chrA01	C	G	1	17	1273733	1273749	17	1	136	CATGGCATGGTCTAGGGTGG	60.18	60	4.61	GTACGCCTCACTGCAAGACC	61.01	60	3.85
BnaSSR000266	372	chrA01	AT	TA	2	7	1274856	1274869	14	1	201	TGCACTTTCACCAATTTCACACC	60.43	43.48	4.16	CGTCAGGCCTCCTTTCAAGC	61.3	60	4.01
BnaSSR000267	373	chrA01	AG	TC	2	9	1280480	1280497	18	1	175	ATACCTAGCGCCAAAGACGG	59.9	55	4.79	GTGGACCAAACAAAGAACCTCG	59.97	50	4.63
BnaSSR000268	374	chrA01	AAG	AGA	3	5	1281519	1281533	15	1	102	TCTTTGAAAATGAATCTTGATCGAGG	58.24	34.62	4.63	TCACATTCCCCCTTCTCTCC	58.42	55	3.71
BnaSSR000269	375	chrA01	AG	CT	2	9	1295497	1295514	18	1	130	CCGCCGTTTGTATCCTCTCC	60.53	60	3.71	GTGGATAAAGCGCGTAACAGG	59.67	52.38	4
BnaSSR000270	377	chrA01	ATC	CAT	3	5	1308318	1308332	15	1	137	TGCTTCTAGTGCTCTGCTCC	59.47	55	4.7	TTGAGATTCACTTTGTCTGTTAATGG	58.13	34.62	3.16
BnaSSR000271	378	chrA01	ATC	TCA	3	5	1308736	1308750	15	1	159	TGGTGGTAGTTTAGTTGAGCCC	59.96	50	5.19	CCTTCCTCTTCTACCCTCACC	58.89	57.14	4.02
BnaSSR000272	379	chrA01	A	T	1	13	1311390	1311402	13	1	106	TCGATGTGTTTGTACTAATTGTTTCC	58.42	34.62	3.13	ACTCGAGTCATTCATTTTCTTCGC	59.91	41.67	4.7
BnaSSR000273	380	chrA01	AAAC	TTTG	4	4	1319120	1319135	16	1	103	TGTCTCTATATTTTGGGATTGGAGG	58.16	40	4.3	CCCAAATCCAATCCAAAACCCC	60.03	50	4.95
BnaSSR000274	381	chrA01	A	A	1	12	1320813	1320824	12	1	130	ATCATCCTCATCAACATCGGC	58.22	47.62	5.54	CACCTGCAACAATGAACCGG	60.04	55	5.28
BnaSSR000275	383	chrA01	AAC	ACA	3	8	1323949	1323972	24	1	222	ACAAACTCAAAACGGCACCG	59.9	50	4.94	AGAGGGAGAAGGTTCATGGC	59.08	55	4.4
BnaSSR000276	384	chrA01	AAAT	TAAA	4	4	1327503	1327518	16	1	148	TTTTTATCTCTGAACAACCTTCATCG	58.19	34.62	3.84	GCTTTTGAGAAGCCAGCAGG	59.76	55	4.85
BnaSSR000277	385	chrA01	AG	TC	2	8	1341204	1341219	16	1	175	CCGGTTGGCAAGAACATTCG	60.11	55	3.34	AGCCTAACATCGAGCCATGG	59.89	55	3.66
BnaSSR000278	386	chrA01	A	A	1	13	1346646	1346658	13	1	146	GTAGTGCTCGGCAACAACC	59.13	57.89	3.77	AGTGAGATTTAAAGGCAGATCGC	59.13	43.48	4.58
BnaSSR000279	387	chrA01	AG	CT	2	29	1347205	1347262	58	1	244	TCCCAATTCATTAAAGATCAGTGGC	59.64	40	5.01	ACCTCCAGCTTCAGACTTCC	59.02	55	3.46
BnaSSR000280	390	chrA01	AG	CT	2	7	1366689	1366702	14	1	168	TCGCAATTACGGAAGAAGAATCG	59.45	43.48	3.34	TGCTACGCGATTCAGCTTCC	60.81	55	3.46
BnaSSR000281	391	chrA01	ACAG	TGTC	4	6	1369276	1369299	24	1	107	ACAAGTTTCGGTCAGCGTCG	61.21	55	5.12	TCGAGTGCGAAAGTATCCGG	59.9	55	5.14
BnaSSR000282	392	chrA01	AAC	GTT	3	5	1370466	1370480	15	1	151	TGCTACTGCTTCTTTTGCTGG	59.12	47.62	4.85	AACTTGATGTCTGTGTAGAGGC	58.07	45.45	4.7
BnaSSR000283	393	chrA01	AAG	AGA	3	5	1374152	1374166	15	1	164	GGTGTATCAGTGGTGGAGGC	60.11	60	4.7	GTCAGATCCAACGGCTCTCC	60.18	60	3.71
BnaSSR000284	394	chrA01	AAAC	ACAA	4	5	1391122	1391141	20	1	199	GGAAGCGCTCATCAAACTACC	59.33	52.38	3.18	GGTGGTCGGAGAGTTCAAGC	60.67	60	4.01
BnaSSR000285	395	chrA01	AAG	GAA	3	5	1396778	1396792	15	1	193	GAAACGAAAGAGCGAGCGG	59.58	57.89	5.52	GCCCGTTAAATTACTGGCCC	59.26	55	5.8
BnaSSR000286	396	chrA01	A	A	1	13	1397879	1397891	13	1	124	GCGACTTGTGACAAAAACATAATCG	59.94	40	3.34	TCTCATCTTTCTCGTAATTAGTGATGG	58.86	37.04	3.51
BnaSSR000287	397	chrA01	AG	AG	2	11	1403265	1403286	22	1	132	TCCGCCATTGCTACTACTGC	60.18	55	4.4	CATCCACTTCTCGAGGACGG	59.9	60	4.79
BnaSSR000288	398	chrA01	A	T	1	16	1413780	1413795	16	1	167	CCCTCCGGCAAAAGGAATGG	61.32	60	3.16	CTTCCACACGTCTCTCCTCG	59.83	60	4.63
BnaSSR000289	399	chrA01	A	T	1	12	1414207	1414218	12	1	136	GGCCCAACTACATGAGCCC	60.45	63.16	5.19	TGAATAGCTCGGAAGATTAGTTGC	58.95	41.67	4.17
BnaSSR000290	400	chrA01	C	C	1	21	1415630	1415650	21	1	103	GTTTTAAACCGAGAAACACGTGG	58.97	43.48	4.94	GACAGCTATAGGGTCCATGGG	59.37	57.14	4
BnaSSR000291	402	chrA01	A	T	1	12	1423836	1423847	12	1	131	TGACATGTCAGTTTTGTGTCCC	59.05	45.45	4.46	GGTAGCAGATAAAACTCTGTACAAAGG	59.94	40.74	3.11
BnaSSR000292	403	chrA01	A	T	1	12	1430962	1430973	12	1	182	ACAAGGAAACAAACTGCAGGC	59.86	47.62	4.85	CTTAACGTGGTGGGGTCTGG	60.32	60	3.86
BnaSSR000293	404	chrA01	AAG	GAA	3	5	1434999	1435013	15	1	106	GTGGAGAGAAAACACGTGGC	59.41	55	5.01	TTTTTCCAATTCGCGCCACC	60.32	50	4.61
BnaSSR000294	405	chrA01	A	A	1	13	1439537	1439549	13	1	110	TCAAAGCCACAAAGATCTCGC	59.19	47.62	5.03	GGAACTGTCTACGGAGCAGG	59.83	60	4.85
BnaSSR000295	406	chrA01	AT	AT	2	7	1446002	1446015	14	1	113	TGTTACATTCACTAGGGCATCG	58.21	45.45	3.84	CGATATACAAGTTGCCTAACATATCGG	59.99	40.74	4.18
BnaSSR000296	407	chrA01	A	A	1	14	1446982	1446995	14	1	129	TGTTTTGGCTGATTATGTTGCC	58.08	40.91	4.52	TCAAATAACACAAAAGATTCAACGACG	59.63	33.33	5.12
BnaSSR000297	409	chrA01	AG	AG	2	9	1452225	1452242	18	1	162	CTCTATGGAGGCGTGCAGG	59.93	63.16	4.85	AACGTGAAAACCAACTCGCC	59.62	50	5.54
BnaSSR000298	410	chrA01	A	T	1	12	1453825	1453836	12	1	185	CAGTTCCATCTCATTACTTTCAGAGC	59.96	42.31	4.09	TTTAAGTAGGTTGTTTAGTTCTTGCC	58.07	34.62	4.52
BnaSSR000299	411	chrA01	AATC	TGAT	4	4	1457737	1457752	16	1	153	AGAGCTGCGTATCGTTGTCC	60.18	55	4.02	CGAGTTCATCGTCTCCAAGC	58.73	55	4.01
BnaSSR000300	414	chrA01	AC	AC	2	12	1470285	1470308	24	1	133	CTCAAGCTGCTCAACCAACG	59.76	55	4.1	AGGACGGTGAGAGACTCTCC	60.03	60	3.71
BnaSSR000301	415	chrA01	A	A	1	14	1483268	1483281	14	1	149	TCCATCTCCTTGATTAACTTGGC	58.47	43.48	4.52	ATAGTGGTAGGTGGTTGATTTGG	58.14	43.48	3.28
BnaSSR000302	418	chrA01	AGG	CTC	3	6	1486562	1486579	18	1	123	TCTCTGAACTTTGGCCTCGC	60.32	55	5.03	AGACGCAAAGAGGCAAAACG	59.69	50	3.6
BnaSSR000303	419	chrA01	AG	GA	2	18	1489457	1489492	36	1	160	TGGCGACTTACTTGAGACCG	59.76	55	4.79	AGTCGCTCTGAGATTCAGCC	59.54	55	4.85
BnaSSR000304	420	chrA01	AAGG	GGAA	4	4	1489733	1489748	16	1	118	TCTGTTGTTGCCTTTGAGACG	59.06	47.62	4.18	AACACTAGCATCAGATCTGAACC	58.24	43.48	3.62
BnaSSR000305	421	chrA01	ACC	CAC	3	5	1493784	1493798	15	1	132	TCATCAATCTCAGCCTCCGG	59.24	55	5.14	GAATAGACTGGCGGTGGAGG	59.89	60	4.3
BnaSSR000306	422	chrA01	A	A	1	13	1494668	1494680	13	1	118	TCCAACTAACTATCTATAGTGCATGC	58.62	38.46	4.06	AAATTCTGCAACTAAGCTGTTGG	58.13	39.13	3.77
BnaSSR000307	423	chrA01	A	T	1	14	1497669	1497682	14	1	139	TGATACACCTCACCGCATGG	59.82	55	3.66	AGCGGAGTGTTTAGCATTGC	59.2	50	3.56
BnaSSR000308	424	chrA01	AG	TC	2	7	1499705	1499718	14	1	163	GAATCCGGTGCAGTGAACG	59.21	57.89	3.95	CTCCTTCTTCCCCGACTTGG	59.75	60	3.61
BnaSSR000309	426	chrA01	A	A	1	12	1505910	1505921	12	1	153	TGCAACCTGATGAGTTATGATGC	59.37	43.48	3.91	TGATGGCAAGGTAACCCTCC	59.38	55	4.3
BnaSSR000310	427	chrA01	A	A	1	13	1506924	1506936	13	1	141	ACGCTTCATTGATTCACATAAGC	58.09	39.13	3.09	AGCTAAGTAACGAGCTTGTTGC	59.26	45.45	4.17
BnaSSR000311	428	chrA01	ATC	TGA	3	5	1507315	1507329	15	1	142	GAGCTAACCTGACGTGGAGG	59.83	60	4.3	TCTCAAGAAACCCACTTGTTGG	58.71	45.45	3.77
BnaSSR000312	429	chrA01	A	A	1	12	1514630	1514641	12	1	106	GAGCTGTTCTTCAGTTACTGCC	59.26	50	4.85	CTTCACCATCATGATCCGCC	58.77	55	6.13
BnaSSR000313	431	chrA01	AG	GA	2	8	1527496	1527511	16	1	159	CCACTGTAAATGGTGCTGTTGC	60.61	50	4.17	TCAGAACAACCTGCTCCAAGG	60.2	52.38	3.61
BnaSSR000314	432	chrA01	AG	AG	2	11	1528079	1528100	22	1	140	GCAGTGCGTAATGCCTATGC	60.04	55	3.14	ACGAGAGAGAAACCGTCAGC	59.76	55	4.26
BnaSSR000315	436	chrA01	AG	TC	2	11	1532336	1532357	22	1	140	ACGAGAGAGAAACCGTCAGC	59.76	55	4.26	GCAGTGCGTAATGCCTATGC	60.04	55	3.14
BnaSSR000316	437	chrA01	AG	TC	2	8	1532926	1532941	16	1	159	TCAGAACAACCTGCTCCAAGG	60.2	52.38	3.61	CCACTGTAAATGGTGCTGTTGC	60.61	50	4.17
BnaSSR000317	440	chrA01	A	A	1	13	1542366	1542378	13	1	126	AAACCAACAACATATTAGCGCG	58.25	40.91	6.86	ACTGTTGCAACTTGTTTTCATTGG	59.37	37.5	3.16
BnaSSR000318	443	chrA01	AGG	GAG	3	5	1549118	1549132	15	1	127	GGAACCGGAAGATCAGACCG	60.18	60	4.79	CTGAAGACATTCTCCACGAACC	59	50	3.62
BnaSSR000319	444	chrA01	A	T	1	12	1550016	1550027	12	1	118	GTCAACTGTCAGATGTAGAATAAAAGC	58.83	37.04	3.51	TGCGAGGATATGATGTTGCG	58.5	50	4.85
BnaSSR000320	447	chrA01	A	T	1	14	1568473	1568486	14	1	147	AGAAAAAGAAATGCACGACTCTCG	60.08	41.67	4.04	TTATTAGCCACTTATTAGGTCGGC	58.46	41.67	5.54
BnaSSR000321	448	chrA01	AAG	GAA	3	5	1572229	1572243	15	1	136	CGCTCGTGAACTTCATCATCG	59.75	52.38	3.84	GTCTTCATGTGCCGAAACCG	59.83	55	4.44
BnaSSR000322	449	chrA01	AAC	TGT	3	5	1577024	1577038	15	1	121	TCTGATGAGCTTCTTGCCGG	60.11	55	6.13	TCTCCCCTCCTCTGATTCCG	60.11	60	4.3
BnaSSR000323	451	chrA01	AG	CT	2	8	1577945	1577960	16	1	133	ATACACGTCGACAAAGCCCC	60.39	55	5.8	TCACTCTAGAGGAACTGATGAACC	59.29	45.83	3.62
BnaSSR000324	452	chrA01	A	T	1	14	1578495	1578508	14	1	181	TTGTGGATGAATGCTGCTGC	59.47	50	5.25	TTTTGCCAAAGAACACACAGC	58.38	42.86	4.4
BnaSSR000325	453	chrA01	A	T	1	14	1579727	1579740	14	1	182	CCACTGCACACTGATTCTGC	59.48	55	4.26	AGGAAGCGTACTCGAGAAACC	59.8	52.38	3.27
BnaSSR000326	454	chrA01	AAG	GAA	3	5	1580833	1580847	15	1	100	AATTCCATTAGCTTGCCTGCC	59.24	47.62	4.85	GATGTAGCAGGATCCGGTGG	59.97	60	4.61
BnaSSR000327	455	chrA01	ATC	ATC	3	7	1585961	1585981	21	1	146	TGGTCTAGAGGTGAGAGGAGG	59.43	57.14	4.3	ACCAAGACGATGGATCTCTTCC	59.57	50	3.46
BnaSSR000328	456	chrA01	AG	CT	2	7	1587480	1587493	14	1	147	CTCCTTCCGAGATAGCCACG	59.69	60	4.94	TCACCACAGCATAACACCGG	60.32	55	5.28
BnaSSR000329	457	chrA01	AAAG	TTTC	4	4	1588543	1588558	16	1	137	AATTGCTCCTGATGCATCGC	59.33	50	4.58	GAGGATGCGAAAACAGAGAGC	59.34	52.38	4.09
BnaSSR000330	458	chrA01	AG	CT	2	7	1601295	1601308	14	1	116	AGCTTCTTCCTCATCCGAGC	59.54	55	5.03	GAGAGAGATCAGTGACGCGG	59.97	60	6.46
BnaSSR000331	459	chrA01	AG	TC	2	12	1601377	1601400	24	1	128	AACAGATCTAACCTCCCCGC	59.17	55	6.13	CGTCTCCGGTTATCTCGTCG	60.04	60	5.12
BnaSSR000332	460	chrA01	ACG	ACG	3	6	1601537	1601554	18	1	160	ATGGACGACGAGATAACCGG	59.33	55	5.28	CCACATTGTCGTCCTCCTCG	60.46	60	4.63
BnaSSR000333	461	chrA01	AGG	TCC	3	7	1609988	1610008	21	1	123	TGAAGACGGAACAGAGACGC	60.04	55	5.19	AGTGGTGGTGGTGGAATTGG	60.18	55	3.16
BnaSSR000334	462	chrA01	AC	AC	2	7	1613044	1613057	14	1	163	AAACTGACCCGCCATTCTCC	60.32	55	3.71	ACTTGTGTGTGTGGTTAGATGC	59.12	45.45	3.91
BnaSSR000335	463	chrA01	AAG	TCT	3	5	1617830	1617844	15	1	138	TCGATGGGGTTTGCTTCGG	60.38	57.89	4.3	ACGAGATCAAGCTTCTCCGG	59.54	55	5.14
BnaSSR000336	464	chrA01	AG	TC	2	9	1622810	1622827	18	1	116	CAAGCGCAACAAACATTGGG	59.14	50	4.12	TCTTGTCTGAAAGGGCTCCC	59.31	55	4.3
BnaSSR000337	465	chrA01	ATC	TGA	3	5	1624062	1624076	15	1	153	TTGGCTAGGAGGAAGTTGGC	59.67	55	4.52	CACAACAATGAGTGACCCTCC	58.85	52.38	4.3
BnaSSR000338	466	chrA01	A	T	1	15	1625150	1625164	15	1	148	CACTCCACGTCTTGCTCTCG	60.73	60	4.04	ATGCCCCTGGGATTTGATCG	60.18	55	3.69
BnaSSR000339	467	chrA01	ATC	ATG	3	5	1627275	1627289	15	1	141	TGGGACCAGCAAGAAACGG	60.23	57.89	4.44	ATGGTAGGAGGACAGTTCGC	59.18	55	4.7
BnaSSR000340	468	chrA01	AAAG	CTTT	4	5	1629571	1629590	20	1	203	TTTTGGGCAGGAGGAAGAGG	59.59	55	3.69	TCCATTCCCAAAGATAAAGATTTGC	58.12	36	3.68
BnaSSR000341	469	chrA01	ATC	ATC	3	5	1647407	1647421	15	1	149	CGCACCCTTTTGAAAGAGAAGC	60.61	50	3.86	CTGGTCAAAGTCAAACGCGC	60.66	55	6.86
BnaSSR000342	470	chrA01	AAAG	TTCT	4	5	1648212	1648231	20	1	193	GTGCTTCAGAGTTGGGATGC	59.19	55	3.91	CATTCCCAAGGTCACTGAGC	58.54	55	4.26
BnaSSR000343	471	chrA01	AGG	GGA	3	6	1663001	1663018	18	1	100	ACGTCGCCGCTATCATTAGG	60.04	55	2.69	TTGCCTTTGTTAAGCTTCCTCC	59.11	45.45	4.3
BnaSSR000344	472	chrA01	ATC	CAT	3	6	1663582	1663599	18	1	117	TGGTGGCAATGGTTTCAAGC	59.61	50	4.01	GAACAAACCAGGCTCACTGC	59.69	55	4.4
BnaSSR000345	473	chrA01	A	A	1	12	1665641	1665652	12	1	139	TGGCGACATCATGTCTCAGC	60.46	55	4.26	CGGATTCGAAGATCCAAACATCC	59.75	47.83	3.51
BnaSSR000346	474	chrA01	A	T	1	13	1668008	1668020	13	1	159	TTTCGCTTCTTGCCAGATCC	58.55	50	3.36	ACTTGAGCTGGGACACAAGG	59.89	55	3.61
BnaSSR000347	475	chrA01	AG	TC	2	8	1669536	1669551	16	1	121	TGAGGAGCATTCGTCAGTCC	59.47	55	3.85	GCCTGTGATTAGTGTAAGAAAGGG	59.36	45.83	3.95
BnaSSR000348	479	chrA01	AG	CT	2	7	1686138	1686151	14	1	197	TCTTCAGACGGACGTGTAAGC	60.07	52.38	3.09	AACACCCATTTGCTTAAACGC	58.25	42.86	4.84
BnaSSR000349	480	chrA01	AG	CT	2	14	1698486	1698513	28	1	179	TTCGCCGGAACTCATCAACG	61.01	55	4.1	TGGGATTAGGGTTTGAGGAAAGG	59.99	47.83	3.11
BnaSSR000350	481	chrA01	AG	CT	2	14	1698541	1698568	28	1	110	TCTCTCTCTCTCTCTGTGTAAAGC	59.06	45.83	3.51	TGGGATTAGGGTTTGAGGAAAGG	59.99	47.83	3.11
BnaSSR000351	482	chrA01	AAC	AAC	3	6	1698858	1698875	18	1	149	AAACAGAGGCGGAGTTTCCC	60.25	55	3.97	CAGATGACCGTACTCGCTCC	59.97	60	4.7
BnaSSR000352	483	chrA01	A	T	1	15	1703784	1703798	15	1	193	TTCAGTAGTGCTTGTGGGCC	60.25	55	5.8	AAACTTAATGTCCCAATCTTGAAACC	58.56	34.62	3.27
BnaSSR000353	484	chrA01	AAT	TTA	3	5	1704136	1704150	15	1	141	AATTTCCGCGCGTAACAAGG	59.83	50	3.61	TCTCGGATCGCATATTCGCC	60.11	55	5.54
BnaSSR000354	485	chrA01	AATC	TTGA	4	5	1704655	1704674	20	1	142	TGCTCGATTCTTCCGGTAGC	59.9	55	3.58	AAAAACGGTGAAGGAAGCGC	59.97	50	5.92
BnaSSR000355	486	chrA01	AAT	TAA	3	5	1711035	1711049	15	1	141	TGTTCCCATGTATCTTGCTTGC	59.25	45.45	4.01	TTCGAGACAGGCATCCTTCC	59.46	55	3.46
BnaSSR000356	487	chrA01	AC	TG	2	17	1718044	1718077	34	1	208	GTTTGGGCATTTGGCTGCG	61.03	57.89	5.18	TCGGTGGTTCTATTTCTGATGGG	60.12	47.83	4
BnaSSR000357	488	chrA01	A	T	1	13	1718385	1718397	13	1	132	GAAAACAATGGAAGCTTAGACTTGG	58.85	40	3.61	ATGTTGTACCATTTACAGTCCCC	58.4	43.48	4.81
BnaSSR000358	490	chrA01	AG	AG	2	12	1725828	1725851	24	1	151	AAAAGAGAGATAGTGGTGAACTGG	58.2	41.67	4	GAAAGAGGTGCCCAAGAAGC	59.12	55	3.86
BnaSSR000359	491	chrA01	AAC	GTT	3	5	1742554	1742568	15	1	126	CGCCGATGCAGAGATAAAGC	59.49	55	3.51	CAAGGTTTATGAAGGCGGCG	59.9	55	6.46
BnaSSR000360	493	chrA01	AAG	TTC	3	5	1743888	1743902	15	1	125	AGTGAAGTGTGAGCCCAACC	60.18	55	3.77	CGTCTGATCTTCACGGAGGG	59.9	60	4.3
BnaSSR000361	494	chrA01	AAG	TCT	3	5	1743968	1743982	15	1	129	CTTCTTCTTCCGCTCCGACC	60.46	60	4.79	ACGAAAAGTGGCATTTGCGG	60.32	50	5.69
BnaSSR000362	495	chrA01	A	T	1	13	1747081	1747093	13	1	164	AGTTCTTGCTTACGGCCAGG	60.32	55	4.45	TCCAAAGTTAGTACCCATGCCC	60.03	50	5.36
BnaSSR000363	496	chrA01	A	T	1	12	1747567	1747578	12	1	180	CTTTCACTCGTGCTACTGGC	58.93	55	4.85	TGCAGAGATATTGTGAAGACAGC	58.81	43.48	4.4
BnaSSR000364	497	chrA01	AT	AT	2	8	1749070	1749085	16	1	178	AGAAAAGGAGGTAGTGTGCTCG	60.03	50	5.03	AACACACACACCTGCAAAGC	59.83	50	3.51
BnaSSR000365	498	chrA01	A	T	1	12	1749434	1749445	12	1	130	TTTGTGTTGCGTCATGTGGG	59.62	50	4.61	CACCATGTGATAGGCTACAAGC	59.13	50	4.01
BnaSSR000366	499	chrA01	A	T	1	16	1750957	1750972	16	1	110	AGTTTAATGATCGATGCTTGGAGC	59.73	41.67	4.7	ACTAGCTCATGTTCTGAAAGCC	58.4	45.45	4.35
BnaSSR000367	500	chrA01	AG	AG	2	11	1751761	1751782	22	1	142	TTAAGTTATCCGATTTGTTGCTGC	58.36	37.5	5.25	AAACTGTCTTCACGGATGCG	58.85	50	4.73
BnaSSR000368	501	chrA01	AAC	TTG	3	5	1755925	1755939	15	1	128	TGCCTCTGTTTCCTTCACTCC	59.93	52.38	3.85	TCACATTGTCGGAATCTGAATCC	58.81	43.48	3.01
BnaSSR000369	502	chrA01	A	T	1	12	1756471	1756482	12	1	107	GGCGGTTACTCAGTTTGAACC	59.47	52.38	3.62	TGGAGGCAAAGAGGAAGAAAGG	60.22	50	3.11
BnaSSR000370	503	chrA01	AAG	CTT	3	6	1780752	1780769	18	1	141	TTTCAGGTGGTGCTTGTTGG	58.89	50	3.77	ACCAAACCTTCTTCAACCATCC	58.77	45.45	3.51
BnaSSR000371	504	chrA01	AC	CA	2	7	1781099	1781112	14	1	116	AGACATGGGTTTGAGTTCTAAAGC	59.24	41.67	3.51	TTTAGATGAACTGATTGCAATGTCG	58.45	36	4.35
BnaSSR000372	505	chrA01	A	T	1	15	1784729	1784743	15	1	115	ACATCATAACAAAACAGCTCTTTTCC	58.85	34.62	3.13	ACAGCATCACTTCATTACGCG	59.34	47.62	6.01
BnaSSR000373	506	chrA01	A	T	1	15	1787773	1787787	15	1	190	GATGCAGACTAGGGAGCAGC	60.25	60	5.25	GCAGGTCCGTGGTAAACAGC	61.57	60	4.4
BnaSSR000374	508	chrA01	AC	AC	2	7	1793716	1793729	14	1	147	TCAAAAAGTCCAAGAAACCATGGG	59.9	41.67	4	GTTTGTAGGAAGAGCTTCGGC	59.27	52.38	5.54
BnaSSR000375	509	chrA01	A	T	1	14	1794279	1794292	14	1	103	AGAGAGGTATAAAGACGGCGC	59.66	52.38	6.53	TGGTAATGGTTTTGTGTGTTTGG	58.24	39.13	3.28
BnaSSR000376	510	chrA01	AT	TA	2	8	1802682	1802697	16	1	185	CTTCATATTCCCGGAGCCCC	59.96	60	5.8	GACATGGCTGTTTGATAGGTGG	59.32	50	4.61
BnaSSR000377	511	chrA01	AAAG	AAAG	4	8	1805686	1805717	32	1	193	TCCGCATTTGGCATTTCTTCG	60.14	47.62	3.79	CAGCTTGTGTGACAACCAGC	59.97	55	4.85
BnaSSR000378	512	chrA01	AAT	AAT	3	5	1805868	1805882	15	1	208	GAAGTCCCTTTGAGACGGGG	60.04	60	5.73	AAAACGGTCTTTGGTGGTGC	59.54	50	5.01
BnaSSR000379	513	chrA01	AAT	AAT	3	7	1805898	1805918	21	1	170	GAAGAAGAAACCAAACAAACAGGG	58.89	41.67	4.45	AAAACGGTCTTTGGTGGTGC	59.54	50	5.01
BnaSSR000380	514	chrA01	A	T	1	16	1806734	1806749	16	1	141	TCCGATGATGTGATGTAGCTCC	59.7	50	4.7	GACAAAACAAATATTTTACCATGGTGC	58.77	33.33	5.01
BnaSSR000381	515	chrA01	A	T	1	17	1807567	1807583	17	1	143	TGCTTAACCTTGGCCAAAATCG	60.03	45.45	3.34	TCCAGTTGTAACCGACTTAGCC	60.03	50	3.93
BnaSSR000382	516	chrA01	AT	TA	2	8	1814645	1814660	16	1	185	CTTCATATTCCCGGAGCCCC	59.96	60	5.8	GACATGGCTGTTTGATAGGTGG	59.32	50	4.61
BnaSSR000383	517	chrA01	A	T	1	12	1830359	1830370	12	1	179	TGTCTATGAAGGAGTTCCCAAGG	59.48	47.83	3.61	CTCCCTCCCTTAACAGCACC	59.75	60	5.01
BnaSSR000384	518	chrA01	A	A	1	14	1840851	1840864	14	1	118	AGTGTAAATATCTTTGGTGTCGACC	59.13	40	4.79	ACAAGACATGTGTGAGATAAGGG	58.16	43.48	3.95
BnaSSR000385	519	chrA01	AG	CT	2	8	1842455	1842470	16	1	118	ATTTACCGAACAAAGCGCGC	60.45	50	6.86	AAACAGAACAGAGCTTCGTCG	58.87	47.62	5.12
BnaSSR000386	520	chrA01	A	T	1	14	1855139	1855152	14	1	162	TTGGGACTGCAACAATCTAGC	58.56	47.62	3.42	CCCTGGTATCAGATTCTCTGCC	59.96	54.55	4.85
BnaSSR000387	521	chrA01	AAT	TTA	3	5	1859100	1859114	15	1	102	AGTGCCTAAAGTCAGGAGCC	59.38	55	4.7	AGCTTCGGTGTGAGAATCTCG	60.14	52.38	4.04
BnaSSR000388	522	chrA01	AAC	GTT	3	7	1860177	1860197	21	1	182	AGTCAAGAAGGTCGTCGACG	59.76	55	5.12	TTCTTCGCTCACATCCTCCC	59.46	55	4.3
BnaSSR000389	523	chrA01	AC	TG	2	7	1866006	1866019	14	1	122	TAGCTTCCAAAGTTGCGTGC	59.41	50	5.34	TGTTCCAATACACTGTAAAAGGCG	59.79	41.67	5.52
BnaSSR000390	524	chrA01	A	T	1	13	1875653	1875665	13	1	176	AAGCAACACAAACGTACCGG	59.34	50	5.28	TCCACCGTCACTTTCCTTTCC	60.2	52.38	3.13
BnaSSR000391	525	chrA01	A	A	1	18	1875668	1875685	18	1	176	AAGCAACACAAACGTACCGG	59.34	50	5.28	TCCACCGTCACTTTCCTTTCC	60.2	52.38	3.13
BnaSSR000392	526	chrA01	A	A	1	12	1884239	1884250	12	1	182	AGAGTGTCAATGTCAGCCCC	59.67	55	5.8	ATGGACTACCTTTTCAACATCCC	58.4	43.48	3.85
BnaSSR000393	527	chrA01	AT	TA	2	7	1895988	1896001	14	1	172	GTGCAGACTCCTTGACAAGC	59.13	55	4.01	GTGGACCTCAAGTTCCCTCC	59.67	60	4.3
BnaSSR000394	528	chrA01	AG	AG	2	9	1897632	1897649	18	1	121	TGGTGTTGTGTCTCCGTAGC	59.97	55	3.58	TTAAAAAGCTTCGAGCCCCG	58.84	50	5.73
BnaSSR000395	529	chrA01	A	T	1	15	1913507	1913521	15	1	157	ATTATCATGATTGTTCAGCATATCCG	58.02	34.62	4.18	GGGGAGGTCTATGTGTTCCG	59.54	60	4.3
BnaSSR000396	530	chrA01	A	A	1	18	1919098	1919115	18	1	148	TAACATCCCTTCCGTTGGGG	59.38	55	4.96	TACTCACCTGGTAAACCGGC	59.39	55	6.13
BnaSSR000397	531	chrA01	A	A	1	13	1920006	1920018	13	1	162	TCGACCCATGATCAGAAGCC	59.53	55	4.35	ACTTGTTGGGTAGGGGGAGG	60.85	60	4.3
BnaSSR000398	533	chrA01	AT	AT	2	15	1931454	1931483	30	1	177	TGGTTTCTATCTAGGAAGAATGAGTGG	60.15	40.74	4	TCGTCGCGGAATGATCTCG	60.01	57.89	4.04
BnaSSR000399	535	chrA01	A	A	1	12	1934033	1934044	12	1	131	TCACACCTCGCTCCTCTAGG	60.39	60	3.02	CGGAGCTCACAGTTGCTAGC	61.08	60	3.42
BnaSSR000400	536	chrA01	AAAG	AGAA	4	6	1936007	1936030	24	1	141	AACATCTTTGTTCGACATTGCC	58.1	40.91	4.52	CGTAATCTTCATTACCAAGGAGAGG	59.01	44	3.69
BnaSSR000401	537	chrA01	AGAGG	TCTCC	5	4	1937043	1937062	20	1	152	TCTCCTCTCCTCTCGTCTGC	60.11	60	4.26	GCATGATTATGGCCCAGTAACC	59.44	50	2.85
BnaSSR000402	540	chrA01	AAAAC	CAAAA	5	4	1958179	1958198	20	1	184	GTTGAACTAACAATCAGCATGAGC	58.91	41.67	4.26	TTGTCTTTGTTTTCTCTTCACAGC	58.36	37.5	4.4
BnaSSR000403	542	chrA01	A	T	1	12	1965301	1965312	12	1	119	CATCCGCATTTTTGAAACGCG	59.94	47.62	6.01	TGTAGTTTTGAGATGACACACAGG	58.94	41.67	4
BnaSSR000404	543	chrA01	A	A	1	13	1972771	1972783	13	1	171	CCCCACTCCAACACACTTCC	60.54	60	3.46	AGACTGTTGATTTACGAGTTTGTTCC	60.02	38.46	3.62
BnaSSR000405	545	chrA01	A	T	1	12	1975062	1975073	12	1	138	AGATAGATAGATTCCAACTTTCTGTGG	58.57	37.04	4.17	AACGGGCACAAGACTCATCC	60.32	55	3.51
BnaSSR000406	546	chrA01	AT	TA	2	10	1982737	1982756	20	1	139	CTATATGGCTAGAGAGAAGTATCATGC	58.65	40.74	4.06	TGCTACAATGCCGAATGTCG	58.99	50	4.35
BnaSSR000407	547	chrA01	AAG	GAA	3	5	1986413	1986427	15	1	127	GGTCAATCCGCGATCTAGAGG	60.07	57.14	3.69	GATCTCCTCACTCCTTCGGC	59.61	60	5.54
BnaSSR000408	548	chrA01	AG	CT	2	7	1988425	1988438	14	1	207	ACTCGTCTATGGCGAATGCG	60.6	55	4.73	CGTTACCTCCACGCGACC	60.51	66.67	4.79
BnaSSR000409	549	chrA01	AC	GT	2	7	1989111	1989124	14	1	138	GGTTCCATTTCGTTCGCTCC	59.55	55	4.7	CCCTCAAGATAATGGCATGGC	59.11	52.38	4.4
BnaSSR000410	550	chrA01	A	A	1	12	1989996	1990007	12	1	109	TGTTGATTACAGTCCCTGATAAGC	58.57	41.67	3.09	CCTGATGACTTGTGAAAGCTGC	60.1	50	5.25
BnaSSR000411	551	chrA01	ATC	ATC	3	5	1994159	1994173	15	1	164	CTCCACGACTGGTTGATCGG	60.46	60	4.18	ACTGATGTGAACATAGTCTGCG	58.48	45.45	5.18
BnaSSR000412	552	chrA01	AG	GA	2	7	1996478	1996491	14	1	124	TGACGAGAGAGACAGAGAAGC	58.92	52.38	3.86	TGGTCACTTTCTTCTGCCGG	60.25	55	6.13
BnaSSR000413	553	chrA01	ACG	ACG	3	7	1996576	1996596	21	1	172	ACGAGAGAGAGAGAGAGGCG	60.18	60	5.52	ACGGATCGTTTGGTCCTTCC	60.04	55	3.46
BnaSSR000414	554	chrA01	AGG	GGA	3	7	1997260	1997280	21	1	171	ATGGCGGTTCTAAAGCTTGC	59.19	50	4.01	GCGTGTGAGACAATCATGCC	59.9	55	4.4
BnaSSR000415	555	chrA01	A	A	1	31	2000267	2000297	31	1	186	CCGTTTTGTCGTCACTTGACC	60	52.38	4.02	GTGGCATAAAACGCATTTACTCG	59.22	43.48	4.18
BnaSSR000416	556	chrA01	A	A	1	13	2000341	2000353	13	1	136	CGCTTGATCGTTCTGTCGC	59.66	57.89	5.19	GTGGCATAAAACGCATTTACTCG	59.22	43.48	4.18
BnaSSR000417	557	chrA01	A	A	1	12	2000451	2000462	12	1	122	CGTTTTATGCCACTTTTACTCGG	58.6	43.48	4.63	GTGGCATAAAACGCATTTACTCG	59.22	43.48	4.18
BnaSSR000418	558	chrA01	A	A	1	25	2000500	2000524	25	1	146	GCGTTTTATGCCACTTTTACTCG	59.16	43.48	4.18	TCTCATTAAGCAAATCCTCGGC	58.79	45.45	5.54
BnaSSR000419	559	chrA01	AAAC	AAAC	4	4	2008201	2008216	16	1	119	AAAACCCTCCCATCGCTTCC	60.32	55	3.46	TTTAAACGTGGAGAGAAAGATTAAAGC	58.71	33.33	3.51
BnaSSR000420	560	chrA01	AAC	GTT	3	6	2025338	2025355	18	1	167	TCGTCAACAATCTCAAAGCGG	59.2	47.62	5.52	AGAAGCTTTCACTCTGTTGATAAACC	59.79	38.46	3.27
BnaSSR000421	561	chrA01	AG	TC	2	8	2027173	2027188	16	1	112	GTCTTAAAGCTTTCCCGCCG	59.55	55	6.46	GCGTTTTAAGGCGGATCTACC	59.4	52.38	3.18
BnaSSR000422	562	chrA01	ATC	CTA	3	5	2027818	2027832	15	1	126	CTTTCTCGCTTGACCTTGGC	59.48	55	4.52	TCTTGTTTGTGTTGACGCGG	59.62	50	6.46
BnaSSR000423	563	chrA01	AT	AT	2	7	2035511	2035524	14	1	130	ACTGATTATTCTTCATTTGTGATTGCC	59.02	33.33	4.52	ATTCGTTTTGGTTGGCCTCG	59.4	50	4.63
BnaSSR000424	564	chrA01	A	T	1	13	2043178	2043190	13	1	166	TCTGGTCAGCGCTATCATGG	59.61	55	3.66	CAAATGAAAGAGAGAACCAGTTGC	58.78	41.67	4.17
BnaSSR000425	569	chrA01	ATC	TGA	3	5	2063265	2063279	15	1	166	GTGTGCCTGTATGTTCATTGGG	59.84	50	4.12	ATCTTCACCTCAGGCTCTGC	59.46	55	4.26
BnaSSR000426	570	chrA01	ATCC	GTAG	4	4	2069345	2069360	16	1	153	GAATCCGCTGAACCACAACC	59.48	55	3.77	AATCTTGGAGACTCGCGTGC	60.74	55	5.34
BnaSSR000427	571	chrA01	AG	TC	2	8	2071682	2071697	16	1	109	CATAAAGACAAAACCTTTCTCGCC	58.85	41.67	5.54	TCATGGACACACTCAACGAGG	60	52.38	4.63
BnaSSR000428	572	chrA01	AG	TC	2	7	2072356	2072369	14	1	111	TGAGTAAGCATGTGGTTGATTAAGC	59.88	40	3.09	CCAATGTCCCAACTAATCCACC	58.98	50	4.61
BnaSSR000429	573	chrA01	A	T	1	14	2072474	2072487	14	1	187	TGTCTCTGGTGGATTAGTTGGG	59.43	50	4.12	CAAGATGACTCCCCACACCG	60.39	60	4.94
BnaSSR000430	574	chrA01	ACG	TGC	3	5	2080990	2081004	15	1	166	TTGCCTCATAACTGGGTCGC	60.39	55	5.19	TCAACAGCAGCAACAACAGC	59.9	50	4.4
BnaSSR000431	575	chrA01	AAC	TGT	3	5	2081083	2081097	15	1	121	CTGTGGTGTTGGCTGTTGC	59.93	57.89	4.17	TCATCAACAACAGCAGCAGC	59.41	50	5.25
BnaSSR000432	576	chrA01	ACG	TGC	3	5	2084445	2084459	15	1	166	TTGCCTCATAACTGGGTCGC	60.39	55	5.19	TCAACAGCAGCAACAACAGC	59.9	50	4.4
BnaSSR000433	577	chrA01	AAC	TGT	3	5	2084538	2084552	15	1	145	CTGTGGTGTTGGCTGTTGC	59.93	57.89	4.17	ACAGCAGCAACAACAACAGC	60.18	50	4.4
BnaSSR000434	578	chrA01	AAC	TGT	3	7	2084655	2084675	21	1	111	TGTTGCTGTTGTTGCTGTGC	60.46	50	4.57	ACAAGGTCAACACCCACAGG	60.11	55	4
BnaSSR000435	580	chrA01	A	A	1	15	2087598	2087612	15	1	113	TCCAATCGTAAAAACACATATTGGG	58.14	36	4.12	AGTCAACTAGTCATAGTCGCGG	59.64	50	6.46
BnaSSR000436	581	chrA01	AC	CA	2	8	2088693	2088708	16	1	114	CGATCACTTTTTGTGTCTCGTAGC	60.43	45.83	3.58	TCTCACATGTTTTCCCATGAATCG	59.6	41.67	3.34
BnaSSR000437	584	chrA01	A	A	1	17	2103443	2103459	17	1	100	TCCACAAGTCGGGTTCATAGC	60.07	52.38	2.97	AAACAATGTCAATGGTTATCGGC	58.26	39.13	5.54
BnaSSR000438	585	chrA01	AG	AG	2	9	2105889	2105906	18	1	158	GCGCGTGATTCACAGTTCC	59.87	57.89	3.62	GAGCTCGCATCAACCATTCC	59.34	55	3.01
BnaSSR000439	586	chrA01	AG	CT	2	9	2110848	2110865	18	1	169	GGAAACAGCTATTTCGCGGG	59.62	55	6.13	AGAGAGAGAGACTGCCTGAGG	60.06	57.14	3.86
BnaSSR000440	587	chrA01	AG	CT	2	8	2110899	2110914	16	1	144	GCGAATGTATCTATTCTCTCACCC	58.84	45.83	4.61	AGAGAGAGAGACTGCCTGAGG	60.06	57.14	3.86
BnaSSR000441	588	chrA01	AAT	ATA	3	5	2114989	2115003	15	1	100	ATCGATTGTAGTGGATAACAAAATGG	58.07	34.62	3.16	AAGGTTTCTTGTTAGGCACGC	59.39	47.62	5.34
BnaSSR000442	589	chrA01	AG	AG	2	17	2119952	2119985	34	1	107	CTTCTCTCCCCAGAAGCAGC	60.11	60	5.25	GATGAGCGATTGCAGAAGCG	60.04	55	4.68
BnaSSR000443	590	chrA01	ATGC	GTAC	4	8	2120110	2120141	32	1	170	TGAAAGCCGTATCCACTCGC	60.46	55	5.03	GATGAGCGATTGCAGAAGCG	60.04	55	4.68
BnaSSR000444	591	chrA01	AG	GA	2	9	2120152	2120169	18	1	168	AAAGCCGTATCCACTCGCC	60.15	57.89	5.54	GATGAGCGATTGCAGAAGCG	60.04	55	4.68
BnaSSR000445	592	chrA01	AG	AG	2	10	2120170	2120189	20	1	140	ACGGTCAAATCTCAATCGAAAACC	60.08	41.67	3.27	GATGAGCGATTGCAGAAGCG	60.04	55	4.68
BnaSSR000446	593	chrA01	A	A	1	14	2122108	2122121	14	1	120	ATTGTTACATGTTTTGTCTCCAGC	58.23	37.5	4.85	TTCACTTTTTCACTCCCCGG	58.02	50	5.73
BnaSSR000447	594	chrA01	A	A	1	20	2123654	2123673	20	1	166	ACAAAACAATACCGTAATAGTCAATCC	58.33	33.33	3.01	CATAAGGCTATCGATCAGTCAATAGG	59.02	42.31	2.57
BnaSSR000448	595	chrA01	A	A	1	13	2135433	2135445	13	1	122	GCCTCCTTGTTGCTAAACACC	59.73	52.38	4.16	GATTGAAATCTATGTTACTGAGCTTCG	58.73	37.04	3.79
BnaSSR000449	596	chrA01	AAG	AAG	3	5	2146029	2146043	15	1	110	TTTGACAACTTGAAACTAATCTCAGG	58.07	34.62	3.86	TGAACGGCTACGAATAGGGC	59.9	55	5.19
BnaSSR000450	597	chrA01	A	T	1	12	2148780	2148791	12	1	117	AGATACAGACGGCTCAGGGG	60.76	60	4.79	CCTTCAACACGAGGACTCCC	60.04	60	4.3
BnaSSR000451	598	chrA01	A	T	1	12	2149587	2149598	12	1	204	GTTCCAATGGCGAAGAACTCC	59.53	52.38	3.85	GATGAGAAGGCGGGATAGGC	60.04	60	3.93
BnaSSR000452	599	chrA01	A	T	1	12	2151852	2151863	12	1	179	CGAGGACAAGACTGAGTGGG	59.76	60	4.61	ACATCCAACCACGAGCATGC	61.31	55	4.06
BnaSSR000453	600	chrA01	AAG	TTC	3	5	2154627	2154641	15	1	132	ACGCAAGGAAGGGTTACCG	60	57.89	4.02	TCCAACGCCTCCTTATCTGC	59.82	55	4.26
BnaSSR000454	601	chrA01	ACG	GTC	3	5	2155101	2155115	15	1	187	TCCGAATGGTGTGAAGAAGAGG	60.03	50	3.69	CTAATCGGCGTCTACGTCCC	60.04	60	4.46
BnaSSR000455	602	chrA01	ACC	TGG	3	5	2157466	2157480	15	1	163	GATCGCGACGTAGGTGTAGG	60.04	60	3.18	AAGTCTCCTCTCCACTCCCC	59.96	60	4.81
BnaSSR000456	604	chrA01	A	T	1	12	2171490	2171501	12	1	121	AGCATCCATTGAAGGTGAAATCG	59.62	43.48	3.34	TCCCTCACAAAACCCAAAACC	58.89	47.62	3.27
BnaSSR000457	605	chrA01	AT	TA	2	7	2187376	2187389	14	1	190	GCCTAAACAGTGACAGCACC	59.12	55	5.01	AGAAGAAGATGGACCATGAAGC	58.12	45.45	3.86
BnaSSR000458	607	chrA01	A	T	1	12	2191546	2191557	12	1	164	TTCTCTGTTTCACATTAACTGAAGC	58.04	36	3.86	CCCTGTTGTTGTCTTGAGAGC	59.12	52.38	4.09
BnaSSR000459	608	chrA01	A	A	1	14	2197591	2197604	14	1	149	CAACGCCATGGTGGTTTTGG	60.6	55	3.28	ACCAAAATCGTAACGATCTTCGC	59.94	43.48	4.7
BnaSSR000460	609	chrA01	A	T	1	12	2204862	2204873	12	1	162	AGTAATTTGCGGTCAAGAGAGG	58.4	45.45	3.69	AGGACTCCCTGGTGAAATGG	59	55	3.16
BnaSSR000461	610	chrA01	AGG	GGA	3	8	2213409	2213432	24	1	205	ATAGCTTCGGCCATGGAAGG	59.89	55	3.46	AACCCCTCATCTCCCTCTCC	60.03	60	3.71
BnaSSR000462	611	chrA01	AAG	GAA	3	5	2219239	2219253	15	1	132	ATGTAGAATGAAAACCATGTAAGACG	58.03	34.62	4.18	ATGCAACCGGTTAAACCTGC	59.4	50	4.85
BnaSSR000463	612	chrA01	AG	GA	2	9	2229432	2229449	18	1	135	GGATGGTCAGATCGAGGTGG	59.61	60	4.61	TAAAGTAGACGACACCGCCG	59.83	55	6.46
BnaSSR000464	615	chrA01	AG	GA	2	17	2231025	2231058	34	1	109	GGCGAAAAGGTCTCTCCAGC	61.02	60	4.85	CGATTCAAAAATAAGGAACAAGGCC	59.42	40	5.19
BnaSSR000465	616	chrA01	AG	CT	2	7	2231446	2231459	14	1	128	ATTGATCTGCCGACTCGTCC	59.9	55	4.79	GAATCGCCATGACGGAATCG	59.49	55	3.34
BnaSSR000466	617	chrA01	A	A	1	12	2233299	2233310	12	1	100	AAGATATAGAAACCGGTTCGTAGC	58.47	41.67	3.58	TTTCCCTAAAGAGCATGTTGGG	58.57	45.45	4.12
BnaSSR000467	618	chrA01	AG	TC	2	10	2236340	2236359	20	1	108	TCGTCAACTCTCTTGCCTCC	59.4	55	4.3	CCTCTCCTGTCTGATTTCGACG	60.48	54.55	5.12
BnaSSR000468	619	chrA01	AAG	TTC	3	5	2237031	2237045	15	1	137	GAAATGGAGTTGGCACAGGC	59.76	55	4.85	TTGCGCTTCAAGTGACTCCC	60.88	55	4.3
BnaSSR000469	620	chrA01	AT	TA	2	8	2244696	2244711	16	1	195	CGCTTGCTCTTAAATTTTCTGCC	59.39	43.48	4.85	GTCACCAAAATGTGAACAGTAATACG	59.2	38.46	3.06
BnaSSR000470	621	chrA01	AAAT	TATT	4	5	2247265	2247284	20	1	153	ACGAAGACTTTCCACTGGTCC	59.93	52.38	4.46	ACACGACACGAGAGAGATGG	59.19	55	3.51
BnaSSR000471	622	chrA01	CCG	CGG	3	6	2247481	2247498	18	1	124	CCTTAATGGGAAAGCCAACGG	59.52	52.38	4.44	TCCATGTCTTCGTCGAAGGC	60.11	55	4.35
BnaSSR000472	624	chrA01	A	A	1	12	2259995	2260006	12	1	155	TTACTACTGCTAAGAAGACAATCTCC	58.23	38.46	3.71	CTCGTGCTCGTTGAGTTCG	58.95	57.89	3.95
BnaSSR000473	625	chrA01	A	A	1	14	2263100	2263113	14	1	105	AGGTAAAGAGAAAGCAAAGTGGC	59.43	43.48	5.01	GACGCCATCTCTCTCGAGC	60.01	63.16	5.03
BnaSSR000474	626	chrA01	AG	TC	2	8	2273233	2273248	16	1	178	TCATCCACCTGCTTCACAGC	60.32	55	4.4	GCAGCTCGAAAATAGCATTTACG	59.04	43.48	3.18
BnaSSR000475	627	chrA01	A	T	1	12	2278687	2278698	12	1	106	TGCTAAATGAATAAGCTAAGCTCAGG	59.52	38.46	3.86	GTCTCCCAGTACAACAATGCC	58.92	52.38	4.4
BnaSSR000476	628	chrA01	AT	AT	2	8	2280319	2280334	16	1	110	GAGTTAGTCTCTTCTTTGTGCCC	59	47.83	5.36	AGACATGCCTACAGTCCTGC	59.46	55	4.85
BnaSSR000477	629	chrA01	A	A	1	12	2281369	2281380	12	1	107	CACAGGGATTTCTGCAACGC	60.11	55	4.84	GTTTGTATGCTTCTTAGTCCTTATGC	58.59	38.46	3.14
BnaSSR000478	630	chrA01	A	T	1	17	2283160	2283176	17	1	165	CACAGATTGAGACATCACATCTATCC	59.35	42.31	2.59	TCGGAAAGATGAGATGAAAATTCTCC	59.46	38.46	3.71
BnaSSR000479	631	chrA01	AAG	TTC	3	5	2283587	2283601	15	1	103	TAAACAGGCACCGATCCAGG	59.75	55	4.45	GTTGCGATGCATTGAGGAGG	59.62	55	4.3
BnaSSR000480	632	chrA01	AT	AT	2	9	2288149	2288166	18	1	168	CATAGTTGCCAACTCCGTACC	58.72	52.38	3.34	AGGTTTTAACGAGCTGCAAAGG	59.71	45.45	3.11
BnaSSR000481	633	chrA01	AT	AT	2	7	2291675	2291688	14	1	157	TTTGTTTTTCAACCGATGGCC	58.17	42.86	5.36	CCAATCAAGTGGAAGTGCATGG	60.09	50	3.66
BnaSSR000482	634	chrA01	AG	AG	2	7	2294319	2294332	14	1	165	ATCGAAGGTGACGAAGGAGC	59.83	55	4.7	AGTAAAAGAATAGTCACCACTCATTCC	59.18	37.04	3.01
BnaSSR000483	643	chrA01	AAAC	TTTG	4	4	2324335	2324350	16	1	164	TGGTGTCTTTCACTGTTTTCTTACG	59.94	40	3.18	GGATGAAACCAATTTAATTTTGGCCG	60.4	38.46	6.13
BnaSSR000484	644	chrA01	A	T	1	13	2333281	2333293	13	1	140	TTCTGGATGAATCAGAAACAGAGG	58.51	41.67	3.69	TGACCTGTCTGATCAGCAGC	59.75	55	5.25
BnaSSR000485	647	chrA01	A	T	1	27	2342691	2342717	27	1	196	CTCTCCACCGCAGAAACCC	60.38	63.16	4.11	TCTTTTTGCCGAGGTGAACC	58.69	50	3.62
BnaSSR000486	649	chrA01	A	A	1	12	2358118	2358129	12	1	106	GCAACACCGTTTCTTCCTTTGG	60.8	50	3.28	CGTTGTATCCGCCGTTTTCC	59.9	55	3.13
BnaSSR000487	650	chrA01	AAAT	ATAA	4	4	2368082	2368097	16	1	197	GGTTTGAGAGTAAAACTTTTGCCC	58.95	41.67	5.36	TGGAGTAATTAGGTGAAAAACAAATCG	58.71	33.33	3.34
BnaSSR000488	651	chrA01	A	T	1	16	2371170	2371185	16	1	161	GCGTGGTTCGTATGACCC	58.21	61.11	4.46	GAGTAGAAGTGAATAAACAAGTCAAGC	58.78	37.04	4.01
BnaSSR000489	652	chrA01	AACC	TGGT	4	4	2372889	2372904	16	1	130	CGAGAAACGAAGGACAGTCC	58.3	55	3.85	ATTTCGGACCACCAACTTGC	59.04	50	4.01
BnaSSR000490	654	chrA01	AGG	AGG	3	5	2381701	2381715	15	1	103	TTCGATCGGTTTCTGGAGGC	60.11	55	4.7	CTATGCAAAGCCCTTCAACGG	59.87	52.38	4.44
BnaSSR000491	655	chrA01	A	A	1	13	2383741	2383753	13	1	131	TGCGGGTCAATATCTAGTGTCC	59.64	50	4.02	GCCTATAGTATATGGCTTGGTCG	58.32	47.83	4.79
BnaSSR000492	658	chrA01	A	T	1	12	2392467	2392478	12	1	199	TTGCAACATCGATCGAACGC	59.91	50	4.84	CCTTCCCCATTGTTTCATATTCAGC	60.45	44	4.26
BnaSSR000493	663	chrA01	A	A	1	13	2405146	2405158	13	1	139	AGTAACAAACTCAATGAGGCGG	58.93	45.45	6.13	TCGTAATCATCAATCTCTTCCTTCC	58.48	40	3.46
BnaSSR000494	664	chrA01	AAT	ATA	3	6	2407960	2407977	18	1	183	GATCGGTGCTCAATGATGTGG	59.4	52.38	4.17	TGGCAAACAATTTGGAAATTCAGC	59.72	37.5	4.26
BnaSSR000495	665	chrA01	ATC	GAT	3	5	2415633	2415647	15	1	100	TGATGAAGAGGAGGAACATGCC	60.09	50	4.4	TGCTTTCTTCTTGGACGAAGG	58.51	47.62	3.46
BnaSSR000496	668	chrA01	AG	CT	2	9	2427807	2427824	18	1	142	CGTAAGGCGATGTTGTCCC	58.62	57.89	4.46	GGAGAGAGAGATTGGGGTCG	58.96	60	4.79
BnaSSR000497	669	chrA01	AG	CT	2	7	2427850	2427863	14	1	135	CTCTCTCTGACAACGACCCC	59.47	60	4.95	ACATCCGAAATCAATCACATCAACC	60.16	40	3.77
BnaSSR000498	670	chrA01	AT	AT	2	10	2430548	2430567	20	1	167	CCTGCTTGAAAGTGTAGTCCG	58.93	52.38	4.79	CGCTCCTTAACTGCCAAAGC	59.83	55	3.51
BnaSSR000499	673	chrA01	A	A	1	13	2438982	2438994	13	1	145	ATTTGTCAATTGAAGGGATTGTGG	58.2	37.5	4.17	AAGGATTTGAGTCATTATCGAAAACC	58.24	34.62	3.27
BnaSSR000500	674	chrA01	AGG	GAG	3	7	2440778	2440798	21	1	108	GACCAGTCGAGTCACACAGC	60.66	60	4.4	GAGCGGTGAGTTCTCTCTCG	59.9	60	4.04
BnaSSR000501	675	chrA01	AAT	AAT	3	7	2443421	2443441	21	1	128	GACACTTGATCCCAGAGGCC	60.11	60	5.19	ACTCTCTACTCTAGCTTGGTCG	58.46	50	4.79
BnaSSR000502	676	chrA01	A	A	1	13	2445759	2445771	13	1	119	CAAGCTTCATTCTTTCATTCCACC	58.83	41.67	4.61	GCACCAATCGCTACATCACG	59.7	55	4.35
BnaSSR000503	677	chrA01	AATG	AATG	4	4	2446832	2446847	16	1	119	AAGCAGCAGAGCAGAAATGG	58.83	50	3.16	TCAGGATTGATTGCTTGCTTGC	60.09	45.45	4.01
BnaSSR000504	678	chrA01	AGG	AGG	3	10	2447300	2447329	30	1	126	CTCGGGAGAAGAGCCAAAGG	60.11	60	3.11	GTGGGCTTAATTTTGGGCTCC	59.79	52.38	4.7
BnaSSR000505	679	chrA01	AT	TA	2	7	2448550	2448563	14	1	139	CCAGACCAATATCCCTCCCC	58.93	60	4.81	AGATGGCTAAGCGTCAAGGC	60.46	55	4.35
BnaSSR000506	680	chrA01	AT	AT	2	9	2450245	2450262	18	1	188	CCAATCTTACGTTGTGCTGCC	60.14	52.38	4.85	GAAACTCTGCGAGATTGGAACC	59.58	50	3.62
BnaSSR000507	681	chrA01	A	A	1	14	2450627	2450640	14	1	107	GGGTGCAGCAGTCAGAACC	60.97	63.16	3.62	CTATCACTGAGTTTGCTGTGGC	59.58	50	5.01
BnaSSR000508	682	chrA01	AG	GA	2	10	2451906	2451925	20	1	107	TTGTCAGACAGAAATGCGCG	59.49	50	6.86	ACAACTCTCACTTACCTTATGCG	58.5	43.48	4.73
BnaSSR000509	683	chrA01	AAG	GAA	3	5	2451996	2452010	15	1	161	AGTGTAACAAACAAAACAGAACGC	59.15	37.5	4.84	TCCAGTCCTCACCCGATTCC	60.98	60	3.01
BnaSSR000510	684	chrA01	AAG	TTC	3	8	2452167	2452190	24	1	146	GGAATCGGGTGAGGACTGG	59.48	63.16	4	GACGGGGAGAGAGAGAGAGG	60.18	65	3.69
BnaSSR000511	685	chrA01	A	A	1	12	2457696	2457707	12	1	141	ACAGCTCTTTCTTTCTTTTCCACG	59.96	41.67	4.94	GGCATTGTTCCTCGATCACG	59.35	55	4.35
BnaSSR000512	686	chrA01	AG	AG	2	8	2460203	2460218	16	1	160	TGGCAAGCACTAATAGTATATCAATGG	59.39	37.04	3.16	TGGGACAGCAAATTTGGGGG	60.84	55	5.4
BnaSSR000513	687	chrA01	AT	TA	2	7	2486833	2486846	14	1	180	GGCAACAACCATCTCTCAGG	58.54	55	3.86	AGGTGTAGGTACCGCAAAGG	59.39	55	3.11
BnaSSR000514	688	chrA01	AAG	CTT	3	6	2487637	2487654	18	1	172	CCTGGAGGGTACATTGCTGG	60.11	60	4.85	AACTCATCACCGAGCTGACG	60.11	55	4.35
BnaSSR000515	689	chrA01	AAAG	AAAG	4	4	2488586	2488601	16	1	152	ATCGGTTGCAACTCCTCTGC	60.67	55	4.26	ACCTGAGAGACAAGTACCGC	59.11	55	5.68
BnaSSR000516	690	chrA01	AT	TA	2	9	2499120	2499137	18	1	158	CAACACCGCTTCTTACCTGC	59.48	55	4.85	TGACGATAGCTCTGAGTGTGC	59.87	52.38	4.57
BnaSSR000517	692	chrA01	A	A	1	13	2505085	2505097	13	1	101	CCAAGGGCGACTGATGAAGG	60.75	60	3.46	AGCACACACTGTTCCTCACC	60.18	55	4.02
BnaSSR000518	693	chrA01	ATC	TCA	3	6	2505252	2505269	18	1	136	TCTTCTTCTTCCTCTTCTTGTAGGC	60.05	44	3.93	AGGTACTACTCGGGGAAAGC	58.52	55	3.51
BnaSSR000519	694	chrA01	AC	CA	2	9	2506266	2506283	18	1	191	ACCGTAAAACCAATCACTTCTACG	59.31	41.67	3.51	GCTCTCATGCATTTATCTACGTATCC	59.75	42.31	2.59
BnaSSR000520	695	chrA01	AAT	ATA	3	6	2511130	2511147	18	1	206	TCCTTGTCGTGATCCTTGACC	59.72	52.38	4.02	GCATTTCTTCCTCGAACTCGG	59.34	52.38	4.63
BnaSSR000521	696	chrA01	ACG	CTG	3	5	2512425	2512439	15	1	138	TGCGGAATAACCTTTGACGC	59.2	50	5.19	AGACTCAGAAACCGAGTTTTGG	58.53	45.45	3.28
BnaSSR000522	697	chrA01	AG	AG	2	7	2514278	2514291	14	1	100	GCGTTCTATTGAGCAGTGCG	59.97	55	5.34	ACCGTGAGAAAAGAAAAGACTCG	59.2	43.48	4.18
BnaSSR000523	698	chrA01	AAAC	TTTG	4	4	2529547	2529562	16	1	115	AAATTAGCCACACGTCTGCC	58.83	50	4.85	AGTGGCTCCAACAAAATAGTTAGC	59.54	41.67	3.09
BnaSSR000524	700	chrA01	AAAG	AAGA	4	4	2542146	2542161	16	1	100	AGCGCTGAACCTGTATAGAAGG	59.9	50	3.46	TCCATTGATCAATACTAGAAAAGGAGG	58.79	37.04	4.3
BnaSSR000525	701	chrA01	AC	AC	2	7	2548941	2548954	14	1	182	TCAAACCTGAAAATTCAATAGTTACCG	58.71	33.33	4.02	AGAAACATATACGTCGAGTTGTGC	59.44	41.67	4.57
BnaSSR000526	702	chrA01	A	A	1	12	2550275	2550286	12	1	154	CTTTGTAATCGGGCTTCGGC	59.62	55	5.54	GTGGAAGGAGGACTTAGGGG	58.79	60	4.79
BnaSSR000527	703	chrA01	A	A	1	17	2550559	2550575	17	1	116	ACAGCCTTCCAAAGTTTCTGG	58.69	47.62	3.86	TTTGAATGAATACTTGCTGTACTTGG	58.41	34.62	3.61
BnaSSR000528	704	chrA01	AT	AT	2	10	2551495	2551514	20	1	143	TGGTTCACCAATACTCACGC	58.2	50	5.34	GAGAAATCAAATGCCTCTGAACC	58.01	43.48	3.62
BnaSSR000529	706	chrA01	A	A	1	19	2561551	2561569	19	1	153	AGATCGCTCAATGTATGTGTGG	58.54	45.45	4.17	TGTTGTGCTGATGTTGGTGC	59.61	50	5.01
BnaSSR000530	707	chrA01	A	T	1	18	2564030	2564047	18	1	211	TCGAGGCTTCAATCTCACGG	59.83	55	4.94	TCACACGCGTGGAATAGAGC	60.46	55	4.09
BnaSSR000531	710	chrA01	A	T	1	16	2573130	2573145	16	1	166	TTGCATCTGCCAGTTTGTGC	59.97	50	4.57	AATACCCGTTCTCACGTTGC	58.56	50	4.17
BnaSSR000532	712	chrA01	A	A	1	15	2597546	2597560	15	1	210	CCAACCCCCTTACATATATTTTCCG	59.52	44	4.3	AAGATGCAGACTCTCTCTCCC	58.61	52.38	4.3
BnaSSR000533	714	chrA01	A	T	1	12	2598117	2598128	12	1	153	TCGGACAAGAACTCCTCAGG	58.74	55	3.86	TCTCCAGTTTCCAGCAATGC	58.46	50	3.56
BnaSSR000534	715	chrA01	AT	TA	2	9	2623156	2623173	18	1	118	TTCAAGCCTAGCCTTGTGCC	60.61	55	5.01	TCTTAAAACGGTCTGGAATTGTCC	59.24	41.67	4.02
BnaSSR000535	717	chrA01	ACGAGG	AGGACG	6	5	2624627	2624656	30	1	142	ACCGAAGTAGGAGGAGTTTGG	59.1	52.38	3.28	TGTCGCTACGTTATGGATGGG	59.93	52.38	4
BnaSSR000536	718	chrA01	A	T	1	13	2633072	2633084	13	1	101	TGTGGTGTGATTGATTGTGACG	59.45	45.45	4.35	ATCATGCTTGTCCCTCGTGG	60.11	55	4.94
BnaSSR000537	719	chrA01	AG	CT	2	11	2641228	2641249	22	1	146	AGGTTGTGAAGAAGGACGCC	60.25	55	5.68	GAGAGTGTTATTACAAAAGGAACAAGG	58.71	37.04	3.61
BnaSSR000538	720	chrA01	ATACCG	TGGCTA	6	11	2642192	2642257	66	1	141	TCTGGACGCAATATAACTAAGCC	58.37	43.48	4.35	ACTCTCTCATAATTCATCATGAACCG	59.07	38.46	4.44
BnaSSR000539	721	chrA01	A	A	1	12	2644487	2644498	12	1	173	ATTTGGAAGTCAGGCCATCG	58.24	50	3.84	AGGTTTCTATGACTTTCATTTACCCC	59.11	38.46	4.95
BnaSSR000540	722	chrA01	ATAC	ATGT	4	4	2644953	2644968	16	1	154	ACTGGTTCACACATGTAATTTGTCC	59.99	40	4.02	CACGACAAGGGAACAACACC	59.34	55	4.16
BnaSSR000541	723	chrA01	AGG	GAG	3	5	2645573	2645587	15	1	138	CCAGAGTGACTATGGGAGCC	59.24	60	4.7	CTCCTTCGCATCCACCTGC	60.82	63.16	4.85
BnaSSR000542	724	chrA01	AAT	TAT	3	5	2646727	2646741	15	1	155	TCGTTTTGCTTTGTCTCAGGC	59.67	47.62	4.85	CCAAAGATATCTGCCGGGGG	60.25	60	5.4
BnaSSR000543	725	chrA01	AAG	GAA	3	5	2655651	2655665	15	1	157	AAAGGCCTAAACCCACTCCG	59.96	55	4.63	ACAAGTTCCTTCAGACCCACC	59.86	52.38	4.61
BnaSSR000544	726	chrA01	AAG	GAA	3	5	2655693	2655707	15	1	137	AAAACGTTCTTCTTCGCGCC	60.04	50	6.53	ACAAGTTCCTTCAGACCCACC	59.86	52.38	4.61
BnaSSR000545	727	chrA01	AGG	CTC	3	6	2658661	2658678	18	1	140	ATGTGGTTTTGTTGTGGCCG	59.9	50	6.13	AGTAGCATGCAATCTTCAAGCG	59.65	45.45	4.68
BnaSSR000546	736	chrA01	AT	AT	2	9	2687968	2687985	18	1	141	GGGTTTCAAAACACTGGCCG	60.25	55	6.13	ACTAATCTAAAAGTCTGTTGTCGCC	59.36	40	5.54
BnaSSR000547	737	chrA01	AC	CA	2	11	2699887	2699908	22	1	166	CTGGTTCCTTAACTGCTCGC	58.92	55	5.03	CGCTTGGGAGAGAAAACTATACG	59.2	47.83	3.06
BnaSSR000548	738	chrA01	CCG	GCG	3	6	2700746	2700763	18	1	104	TCGCAAGTGTCGAAGTAGTCC	60.07	52.38	3.85	ATGAACCCTCTCGACATGCC	59.82	55	4.4
BnaSSR000549	739	chrA01	ACG	CGT	3	5	2700899	2700913	15	1	144	AGTTAGCCGACTTCGTGTAGC	60.14	52.38	3.58	TAGCTGCTGTGGCTTCATCC	60.11	55	3.51
BnaSSR000550	740	chrA01	AAG	TTC	3	6	2701111	2701128	18	1	135	GCGCATCTGGAATCAATGGC	60.32	55	4.4	TCCTTCGATTCTGGAGAAGATGG	59.61	47.83	3.51
BnaSSR000551	742	chrA01	A	A	1	13	2701818	2701830	13	1	128	TCAACGTCGAAACCCTAACG	58.23	50	3.18	TCAGCAAGTCAGGGATTCCG	59.75	55	4.3
BnaSSR000552	743	chrA01	AAG	CTT	3	6	2705387	2705404	18	1	128	ACAATATGCAGTTTCAGCTCAGC	59.87	43.48	4.26	GCCTCTGATTGTTTCCATTGGC	60.42	50	4.52
BnaSSR000553	744	chrA01	AAG	TTC	3	6	2706235	2706252	18	1	178	GCCCTTTAGAAGCCGAAAGC	59.55	55	3.51	AAGCCAAAGTAGAAAGTACAATAAGC	58.18	34.62	3.09
BnaSSR000554	745	chrA01	A	T	1	12	2707217	2707228	12	1	146	TTCCATAGCCACTGGTGAGC	59.75	55	4.26	CCTATAGCCAACGGTCTCCC	59.32	60	4.3
BnaSSR000555	746	chrA01	A	T	1	12	2708543	2708554	12	1	143	GGTGGAATTGGTCAAGAAAACTACC	60.28	44	3.18	GGTTGGAGGAGAAGAAATCTGC	58.99	50	4.26
BnaSSR000556	748	chrA01	AAG	GAA	3	8	2714710	2714733	24	1	208	ACCTTAAAGCGAGCGGATCC	60.18	55	3.36	CTCTTCCCCTTGAAAACTGCC	59.11	52.38	4.85
BnaSSR000557	749	chrA01	A	T	1	14	2714908	2714921	14	1	151	AGATGGGGTTTCTTGTGGGG	59.59	55	4.96	ATTCAGACCAATCAAACCCCC	58.18	47.62	5.4
BnaSSR000558	750	chrA01	AAAT	TTTA	4	4	2715048	2715063	16	1	179	CAATATTAAAAGAGGGGGTTTGATTGG	59.01	37.04	3.16	TCAAATATTATCCGCATTTCACATTCC	58.92	33.33	3.01
BnaSSR000559	752	chrA01	AAC	AAC	3	5	2726611	2726625	15	1	110	ACAAAGGAGAGTACAAAAGGGC	58.51	45.45	5.19	GTGGTACGATTTCATATGGCTCC	59.25	47.83	4.7
BnaSSR000560	754	chrA01	A	A	1	12	2728724	2728735	12	1	122	AGAGCACCCATAACCATAGTCC	59.29	50	3.85	GTGGAAATCCGCAATTGGCC	60.46	55	5.36
BnaSSR000561	755	chrA01	AG	CT	2	13	2734297	2734322	26	1	182	TGCCCCACATAATAACGGCG	60.82	55	6.46	AGGATCTCCAGCTGCTTTGG	59.74	55	3.28
BnaSSR000562	756	chrA01	A	A	1	12	2737095	2737106	12	1	127	TTCCTTCACCTGAATGGCCC	59.96	55	5.8	GGAAAGAGATAGGATTTGCATCTGG	59.53	44	3.86
BnaSSR000563	758	chrA01	A	A	1	13	2746080	2746092	13	1	200	CTTCCTTGGTCCGAGCTTCC	60.39	60	3.46	CGTGTTGTTGAATTAGAGAAGCAGG	60.62	44	4.85
BnaSSR000564	761	chrA01	A	T	1	12	2751044	2751055	12	1	116	TTTTGATATCGGCCCTTAAATTTCC	58.19	36	3.13	TCATTGAGTCGATCTCCAAGCC	60.16	50	4.35
BnaSSR000565	762	chrA01	A	A	1	12	2755562	2755573	12	1	115	CCCTAACCTCCTAAACCCACC	59.44	57.14	4.61	CTTCTTGGCTTCCATTGCGG	59.83	55	5.69
BnaSSR000566	764	chrA01	A	T	1	12	2763386	2763397	12	1	119	GTCTCTGCCCTTTCTTCAATATCC	59.18	45.83	2.59	TGGAAATGAGTTTCTAAGATGATTTGG	58.26	33.33	3.28
BnaSSR000567	766	chrA01	A	A	1	12	2777524	2777535	12	1	128	ATTATCCCGTCTGGCGTACC	59.32	55	3.34	GGGACTGACACAGTTTTGTTTACC	60.2	45.83	2.85
BnaSSR000568	767	chrA01	AAG	AGA	3	5	2781517	2781531	15	1	100	AGGTTTCAAATCGTCCCACG	58.48	50	4.94	CTCTCTCCTTGTTACTCCGCC	59.86	57.14	6.13
BnaSSR000569	768	chrA01	AAC	CAA	3	5	2782067	2782081	15	1	162	CGAAGACAGCACGATTACGC	59.71	55	4.42	AGGATGAGGTGGCATGAAGC	60.11	55	3.86
BnaSSR000570	769	chrA01	AGG	CTC	3	6	2782296	2782313	18	1	149	CCCTCCACATCATCACCACC	60.11	60	4.61	TAGCCTCGAACTCAGGACCG	61.03	60	4.79
BnaSSR000571	771	chrA01	AG	TC	2	9	2793236	2793253	18	1	179	GGGATTTGGACAAGAAGAAGGC	59.51	50	4.35	TCAGACATTGGGACAGACTCC	59.1	52.38	3.85
BnaSSR000572	772	chrA01	AG	AG	2	7	2795138	2795151	14	1	104	AGATGAAAAAGGCAAGTGATAAGGG	59.58	40	3.95	ACCACACGGTTAACGGTCC	59.93	57.89	4.46
BnaSSR000573	774	chrA01	ATC	ATC	3	5	2797860	2797874	15	1	142	TTCTGACACTCGTGAACGCC	60.6	55	5.68	TACCGATGCGACGAATCTGG	59.97	55	3.86
BnaSSR000574	775	chrA01	A	T	1	12	2798254	2798265	12	1	182	AATTGAATGCTGCTGATTATCGC	58.46	39.13	4.58	GCAGAGAGGTAACCCAAGGC	60.39	60	4.35
BnaSSR000575	776	chrA01	AAC	TTG	3	8	2814540	2814563	24	1	117	TGTTGGTCTTGTCGCATTGG	59.05	50	3.16	GAGAGCAATGGTGGAAACTCG	59.27	52.38	4.18
BnaSSR000576	777	chrA01	AAG	GAA	3	5	2819360	2819374	15	1	108	TCCTGAGGATTCCAAGGTGC	59.38	55	5.01	ACGCTCCAAGAATCATCTCCC	59.86	52.38	4.3
BnaSSR000577	778	chrA01	A	A	1	15	2826283	2826297	15	1	136	TGCACTACCTATCACTAGCTAGC	59.18	47.83	3.42	GCAAAGGAATCTCACTCGTCC	59	52.38	4.79
BnaSSR000578	779	chrA01	AAG	TCT	3	7	2827850	2827870	21	1	147	CACAACTTTAACAGAAAACGAAGAGG	59.31	38.46	3.69	GGGAGAGGTGAAATGGAGGG	59.45	60	4.3
BnaSSR000579	781	chrA01	AAAAG	TCTTT	5	4	2832200	2832219	20	1	164	AGCACAAGTCCTACACCAAGG	59.93	52.38	3.61	ACCAGATTTAGGTTCGTACACTCC	60.08	45.83	3.85
BnaSSR000580	782	chrA01	AAG	AAG	3	5	2837606	2837620	15	1	137	GTGTTTACCGCAACGTCTGG	59.77	55	3.86	ACCAACTCTGTCTTCCTCGC	59.68	55	5.03
BnaSSR000581	783	chrA01	AT	TA	2	7	2837633	2837646	14	1	137	GTGTTTACCGCAACGTCTGG	59.77	55	3.86	ACCAACTCTGTCTTCCTCGC	59.68	55	5.03
BnaSSR000582	784	chrA01	AAG	TCT	3	5	2841669	2841683	15	1	136	ACAAACCCTCACTCAAATCGG	58.5	47.62	4.18	GTCATCGTGGTCAAACGTCG	59.57	55	5.12
BnaSSR000583	786	chrA01	A	A	1	14	2862380	2862393	14	1	115	GAGGCTTTGTACCAAACCCG	59.12	55	5.28	TCGTACTCTTTGTCATATAGTTTCCC	58.51	38.46	3.97
BnaSSR000584	788	chrA01	AAAC	GTTT	4	4	2872664	2872679	16	1	122	TGTTGTTGAACCGCCAATAGC	59.73	47.62	2.97	GTGTCTCCACAAATTCATGTATATACC	58.23	37.04	2.73
BnaSSR000585	790	chrA01	A	A	1	16	2874397	2874412	16	1	161	TCAAGTCATTATCTTGCTGGTGC	59.31	43.48	5.01	TGTTGAACTAACACGAGAACATGC	60.03	41.67	4.06
BnaSSR000586	791	chrA01	AT	TA	2	8	2878404	2878419	16	1	168	CCCGAACAATTGATCAGTGCC	59.87	52.38	5.01	TCACAACACGGTTTGAGTTCC	58.99	47.62	3.62
BnaSSR000587	793	chrA01	AGG	GAG	3	5	2887052	2887066	15	1	151	TACTTCCCTTGGTACAGCCG	59.1	55	5.52	TCTCCGCCGGTGAATATTCC	59.61	55	3.01
BnaSSR000588	794	chrA01	AG	TC	2	8	2893657	2893672	16	1	179	CACTCATTGTTCTTGTCTCCTTCC	59.55	45.83	3.46	TCTCACCTTGAAATTCACCGC	58.85	47.62	5.68
BnaSSR000589	795	chrA01	AG	CT	2	7	2894149	2894162	14	1	148	CTAACCGTCGGAGGAGAAGG	59.26	60	3.46	TGTGTCTCGGGTTCGAAGC	60.01	57.89	3.86
BnaSSR000590	796	chrA01	AAT	TTA	3	5	2897693	2897707	15	1	130	GTTTTGTTTTGATTCCTCTGAGATGG	59.13	38.46	3.51	GTTCACCAGAGTACTCCAGACC	59.77	54.55	3.85
BnaSSR000591	797	chrA01	A	T	1	19	2898464	2898482	19	1	187	GAAGGAAGTTGTTTGGGGGC	59.32	55	5.8	TCATCAGAATCTCACAAATTTTCAGG	58.18	34.62	3.86
BnaSSR000592	798	chrA01	A	T	1	12	2906154	2906165	12	1	142	CTTGGTGTCATCGAGCAAGG	58.92	55	3.61	AAGCTCGATCGGTTCTTCCC	59.82	55	3.97
BnaSSR000593	799	chrA01	AG	TC	2	7	2918486	2918499	14	1	184	AAACCAACTCCAACAGGTGC	58.89	50	5.01	GCCAGATGGGAAGACTCTTTACC	60.68	52.17	2.85
BnaSSR000594	800	chrA01	A	A	1	12	2921020	2921031	12	1	176	CGACCCTCTCAAAATTAGACAAGG	59.37	45.83	3.61	TGGCCGATCTTTGAATCACC	58.25	50	4.02
BnaSSR000595	801	chrA01	AAACC	TTGGT	5	6	2923358	2923387	30	1	210	GGTGGGTACTTTGGAAAACATCG	60.06	47.83	3.84	ACGCAGAGAATCAGCTTCCC	60.11	55	3.97
BnaSSR000596	802	chrA01	AAAT	TTTA	4	5	2925972	2925991	20	1	128	CAGCCTGAGCAGAGAGTTGG	60.39	60	3.77	AGCTCCTAATCTCACCCAATGC	60.16	50	3.56
BnaSSR000597	803	chrA01	A	A	1	12	2929569	2929580	12	1	156	ATACTTAGCCGGTGCCATCG	59.97	55	3.84	GTTCTTCCTCTTATGCTCTGCG	59.14	50	5.18
BnaSSR000598	804	chrA01	A	T	1	14	2931905	2931918	14	1	140	TTTCCCTCAAGCCCAAACCC	60.47	55	4.11	TGAAACATCTCAGACTGTTCCCC	60.24	47.83	4.81
BnaSSR000599	805	chrA01	A	A	1	13	2934201	2934213	13	1	117	GGCGAAAATGCTACTTGTATGC	58.64	45.45	3.14	AAGAACTGAAATGGGAAACAATCG	58.23	37.5	3.34
BnaSSR000600	806	chrA01	A	A	1	13	2934474	2934486	13	1	118	GGCGAAAATGCTACTTGTATGC	58.64	45.45	3.14	AAGAACTGAAATGGGAAACAATCG	58.23	37.5	3.34
BnaSSR000601	807	chrA01	AG	CT	2	7	2935350	2935363	14	1	153	TGTTACTGACCTCTCTACGAGC	58.99	50	5.03	GGTAGAAGAATTTGATCGGGCG	59.46	50	6.13
BnaSSR000602	808	chrA01	A	T	1	13	2938973	2938985	13	1	174	ACACACTTACAGTTCCACTCCC	59.9	50	4.3	TCCTACGACTTTCGAACTCTCG	59.59	50	4.04
BnaSSR000603	809	chrA01	A	A	1	14	2946506	2946519	14	1	107	GGGTTCGGTCTCTAGTCTGG	58.9	60	3.86	GACACAGTCACGTTATACAGTCC	58.84	47.83	3.85
BnaSSR000604	810	chrA01	A	A	1	24	2946726	2946749	24	1	132	CCTGCTACATTGTTACACATTCACC	60.39	44	4.02	TGAGTTTTCAAGTGAGAACCCC	58.45	45.45	4.95
BnaSSR000605	812	chrA01	A	T	1	14	2956284	2956297	14	1	191	GTGATTAGTCGGCGAGGAGG	59.97	60	4.3	CACATAACATCAGATTTTGGTGCG	59.21	41.67	5.34
BnaSSR000606	813	chrA01	AAAAAT	ATAAAA	6	4	2956639	2956662	24	1	217	CGGGGTTTCTTACGCTGGG	60.74	63.16	4.45	TTCGAAACTACGGTAGGCGC	60.46	55	6.53
BnaSSR000607	814	chrA01	A	A	1	13	2958925	2958937	13	1	116	CATTTTTGGGGCTGTGGACG	60.04	55	4.79	TGGTGTGGCTCTTGTGATCC	59.96	55	3.36
BnaSSR000608	815	chrA01	A	A	1	12	2961535	2961546	12	1	109	GGGCTTCGATGTAACTGATCG	58.87	52.38	3.69	ACCGACAGCACGCTTTCC	60.67	61.11	3.13
BnaSSR000609	819	chrA01	A	A	1	12	2970300	2970311	12	1	111	AACGTGTAGTAAAGCCGAACC	58.59	47.62	3.62	CTAATTAGATCAGCTGGTCAGTCG	58.78	45.83	4.18
BnaSSR000610	820	chrA01	AAT	AAT	3	5	2970687	2970701	15	1	140	TCTCATGTACCTGGGCTTGC	59.75	55	4.01	ACATTATGTGAGCTACCAAGGC	58.45	45.45	4.35
BnaSSR000611	821	chrA01	A	A	1	17	2970702	2970718	17	1	140	TCTCATGTACCTGGGCTTGC	59.75	55	4.01	ACATTATGTGAGCTACCAAGGC	58.45	45.45	4.35
BnaSSR000612	822	chrA01	A	T	1	15	2972205	2972219	15	1	113	GCAATGGAACTTTCAAACCAAGG	59.19	43.48	3.61	GAGATTTGGTAAAGAGCCCTCG	58.8	50	4.63
BnaSSR000613	823	chrA01	A	T	1	12	2976705	2976716	12	1	162	AAGCTCTCAACTCACACCCG	59.97	55	5.28	AGGGGAAGAAGAAATCCATCCC	59.48	50	3.85
BnaSSR000614	824	chrA01	A	A	1	14	2978093	2978106	14	1	150	ACGTATCCAACAGTCTTTCCTCC	60.06	47.83	4.3	GAGCTGGGCGTTCATCAGG	60.82	63.16	3.86
BnaSSR000615	825	chrA01	A	A	1	19	2981687	2981705	19	1	135	TTCCATCAAGCTTCAACGCC	59.12	50	5.68	TCTTCCTCCAGCTTGATCGC	59.82	55	4.58
BnaSSR000616	826	chrA01	A	T	1	12	2982755	2982766	12	1	117	CAGCCAAAATTCAGTGCGGG	60.39	55	6.13	GAAGATGTCTGCGTGGGGG	60.45	63.16	5.4
BnaSSR000617	827	chrA01	ACC	GTG	3	6	2995585	2995602	18	1	121	TCCTGGAGACGAGGTTTTGG	59.31	55	3.28	GAGTGGAAGCCGACTTAGGG	59.82	60	3.53
BnaSSR000618	828	chrA01	ACC	GTG	3	6	2996898	2996915	18	1	134	CGAAGTCTTGCACAACACGG	60.04	55	4.94	CGAGTGGTAGCTGACGAACC	60.46	60	3.62
BnaSSR000619	829	chrA01	ACC	TGG	3	5	2996950	2996964	15	1	151	ATTAGGAGACGTGGTGGTGG	59.1	55	4.61	ACAACATCAAGCTCGCAACG	59.76	50	4.1
BnaSSR000620	833	chrA01	A	T	1	12	3019305	3019316	12	1	122	CCCACAAAGAAGAAGCCACC	59.04	55	4.61	TGTCTGGTCTGTCTCATAAACTCC	59.78	45.83	3.85
BnaSSR000621	834	chrA01	A	T	1	12	3019425	3019436	12	1	149	GTTTATGAGACAGACCAGACAAGC	59.61	45.83	4.01	ATGCCCTTCTGCAACTTTCC	58.74	50	3.13
BnaSSR000622	836	chrA01	AGG	TCC	3	5	3025766	3025780	15	1	207	TCTCTCTCTCTCTCTCGCGC	60.53	60	6.86	CGTTCATCGAGGAGCCTACG	60.32	60	3.51
BnaSSR000623	837	chrA01	C	G	1	24	3031819	3031842	24	1	103	TCTTTATTTCTTGCATGCTTTTGACC	59.35	34.62	4.02	AGATCCGGCTATGTCTCCCC	60.54	60	4.81
BnaSSR000624	840	chrA01	AG	GA	2	11	3033979	3034000	22	1	127	AGTGGGAGAAAGGAGGAGGG	60.25	60	4.3	ATAGCGTGAATCTCGTCCGG	59.69	55	5.14
BnaSSR000625	841	chrA01	AT	AT	2	9	3045592	3045609	18	1	172	ATCACGCTCAAGTTTTCCCC	58.47	50	4.81	ATTCATGTCACAAGGATCAGAGG	58.22	43.48	3.69
BnaSSR000626	843	chrA01	A	A	1	17	3072364	3072380	17	1	203	ATTAACGCGGCTCCTTGTCC	60.74	55	4.02	TGGAAGGCATGGTTAACGGC	60.96	55	5.68
BnaSSR000627	845	chrA01	A	A	1	13	3079173	3079185	13	1	195	TCCCTGCTATCTTCGCTAAGC	59.66	52.38	3.09	ACATCAACCCTGCTGTCACC	60.25	55	4.02
BnaSSR000628	847	chrA01	AG	TC	2	12	3083773	3083796	24	1	131	CCCCACCATTTTCCCTCTCC	60.03	60	3.71	ATATCTGCGGTCACCTCACG	59.61	55	4.35
BnaSSR000629	848	chrA01	AAG	TTC	3	7	3085908	3085928	21	1	196	GGCATCTCACTAAAACTGAAAAGAGG	60.35	42.31	3.69	ACTTGGTCTTTATTGCGTGACG	59.52	45.45	4.35
BnaSSR000630	849	chrA01	A	T	1	12	3100192	3100203	12	1	100	GCCTTCTTAAAAACGGAGAAAATGC	59.88	40	3.56	CTACTGCGCCTGCTCTAAGG	60.25	60	2.69
BnaSSR000631	850	chrA01	CCG	CCG	3	5	3104875	3104889	15	1	135	ACCTCCCTTCGTACCTCTCC	60.03	60	3.71	TCGGGAATTCGGGTTTGACC	60.32	55	4.02
BnaSSR000632	851	chrA01	A	A	1	14	3106271	3106284	14	1	166	CAACAACTTCAAAAACTTTCTCATAGC	58.47	33.33	2.97	GCTTTCGTCCCATTATAGCTGC	59.78	50	5.25
BnaSSR000633	852	chrA01	A	A	1	12	3107015	3107026	12	1	118	TCTGTATTTCACACGCAATCCC	58.99	45.45	3.85	AGGAATAACTTTTGTAACGGCGG	59.56	43.48	6.13
BnaSSR000634	854	chrA01	CCG	CGC	3	5	3112779	3112793	15	1	130	CTGAGTATCTCCGACTCGCC	59.41	60	5.54	ACCATCGGTGTATGAGGAGC	59.25	55	4.7
BnaSSR000635	855	chrA01	A	T	1	15	3113336	3113350	15	1	133	AAAAAGGCAGAAACTTTATTACTCGG	58.63	34.62	4.63	GGCTTCACTTCTGTTAGATCAAATACC	60.2	40.74	2.73
BnaSSR000636	857	chrA01	A	T	1	12	3118469	3118480	12	1	100	ATGTGCCTCCTAATTAGCAAACC	59.05	43.48	3.27	GTTTGCTTCACCAGGAGATGC	59.8	52.38	3.91
BnaSSR000637	858	chrA01	A	T	1	12	3120375	3120386	12	1	126	AATTCACTAAGCAGATGCCTAGG	58.29	43.48	3.02	TGCTTGGTGTAAGTGAGGCC	60.25	55	5.19
BnaSSR000638	860	chrA01	AC	TG	2	7	3127318	3127331	14	1	164	TCGTGAATGAGTTACTTGGCG	58.67	47.62	5.69	GTTGTAGTAACGAAACCTTTTCTTTCC	59.36	37.04	3.13
BnaSSR000639	863	chrA01	AG	TC	2	8	3138588	3138603	16	1	106	TCCTCCCATTGTCTATAAATTGAAGC	59.23	38.46	3.86	CTTGAGATTTGGGAGGGAAAGC	59.24	50	3.51
BnaSSR000640	865	chrA01	C	G	1	14	3149161	3149174	14	1	144	ACAACTTAATGATCATGCTGTGGC	60.14	41.67	5.01	AGAGAGCTTTGTGAAGAATCTGC	59	43.48	4.26
BnaSSR000641	866	chrA01	ATC	GAT	3	6	3149724	3149741	18	1	180	ACCTCTGGAGCTCTTCCTCG	60.68	60	4.63	TCTGGTGTTGAGCTTGGACC	59.89	55	4.46
BnaSSR000642	867	chrA01	AT	TA	2	8	3152963	3152978	16	1	158	GAGCGTTTGGTTAGGTGTGG	59.13	55	4.17	GTCTCACCACTCCAACCACG	60.6	60	4.94
BnaSSR000643	868	chrA01	A	A	1	13	3159914	3159926	13	1	106	CTGGGCCTGGGAGATTATGG	59.6	60	2.74	CAGGTTGTATGCATATTTTATGCCG	59.14	40	5.69
BnaSSR000644	869	chrA01	A	T	1	13	3160222	3160234	13	1	165	GTTCGATAAAGGGAAATTTGCCC	58.57	43.48	5.36	CGAAGGGCTTATTTGTGTACTAACC	59.94	44	2.85
BnaSSR000645	870	chrA01	A	A	1	14	3161151	3161164	14	1	107	CTGGGCCTGGGAGATTATGG	59.6	60	2.74	CAGGTTGTATGCATATTTTATGCCG	59.14	40	5.69
BnaSSR000646	871	chrA01	A	T	1	13	3161460	3161472	13	1	165	GTTCGATAAAGGGAAATTTGCCC	58.57	43.48	5.36	CGAAGGGCTTATTTGTGTACTAACC	59.94	44	2.85
BnaSSR000647	873	chrA01	A	T	1	16	3166046	3166061	16	1	119	TGTTCACAGCTGATGATGAAGC	59.25	45.45	3.86	AGCCAGTAAGCTAGATCAAGTAGC	59.96	45.83	3.58
BnaSSR000648	874	chrA01	A	T	1	14	3173765	3173778	14	1	161	AACACTGGTATTTTAGGAGTCTACC	58.06	40	3.18	AGCCCAGAGATCTAACTATATGCC	59.29	45.83	4.4
BnaSSR000649	875	chrA01	AAC	CAA	3	5	3179635	3179649	15	1	131	TCAATGTGAACAAGAAAGAATTGTACG	59.14	33.33	3.67	AGTCATGTAAGTTTGATCCAGAACC	59.06	40	3.62
BnaSSR000650	877	chrA01	A	T	1	13	3180869	3180881	13	1	180	TCGAAAATAATCTTTTGGAAACTCGC	59.2	34.62	5.03	GGCTGCAATTTGAATTTAACAAGC	58.62	37.5	4.01
BnaSSR000651	878	chrA01	A	T	1	19	3182680	3182698	19	1	141	TCATGTACTTGTGTCTTGCGG	58.59	47.62	5.69	AACGTCAAGTTCGACCCTCC	59.97	55	4.3
BnaSSR000652	879	chrA01	A	T	1	17	3187947	3187963	17	1	185	AGAAGAGAGATGTCGAGTCTCG	58.81	50	4.04	GCATAGAGACAGAACACGAAACC	59.63	47.83	3.27
BnaSSR000653	880	chrA01	A	T	1	18	3193629	3193646	18	1	158	TCAACTAGTGGTATGCCCCC	58.79	55	5.4	CACCCAACAACAAACCCACC	59.82	55	4.61
BnaSSR000654	881	chrA01	A	T	1	18	3193658	3193675	18	1	158	TCAACTAGTGGTATGCCCCC	58.79	55	5.4	CACCCAACAACAAACCCACC	59.82	55	4.61
BnaSSR000655	885	chrA01	AAAC	AAAC	4	4	3211595	3211610	16	1	147	CGCTGCTGTGACTTTTCAGG	59.76	55	3.86	CTCCATGCTTGATAGAGTGTGC	59.13	50	4.57
BnaSSR000656	886	chrA01	A	A	1	14	3212328	3212341	14	1	153	CGCACCTTCAGAACTTCTGG	58.85	55	3.86	ACCCTCACTTGTTCTCCTGC	59.6	55	4.85
BnaSSR000657	887	chrA01	A	A	1	12	3216185	3216196	12	1	124	TCAGATCAATCGAACTCTTCAGC	58.57	43.48	4.26	ATTGGATCTGGGCTTGGAGC	60.11	55	4.7
BnaSSR000658	888	chrA01	AG	GA	2	8	3216471	3216486	16	1	120	AGAGAGAGAAGAAGAGAGAAGAAATGG	59.88	40.74	3.16	CTCGCTCTCATCACTCCTCC	59.33	60	4.3
BnaSSR000659	889	chrA01	AT	AT	2	8	3223528	3223543	16	1	187	ACGTGCAATTCCATTCTCTGC	59.53	47.62	4.26	TGTCAATCGAAAATAGCCTATGCG	59.79	41.67	4.73
BnaSSR000660	890	chrA01	A	A	1	18	3225455	3225472	18	1	105	GGCTATCTCGCAAATTCACCC	59.4	52.38	4.61	GTTCGCATCAGTTTCGTTTTGG	59.28	45.45	3.28
BnaSSR000661	891	chrA01	AG	AG	2	7	3234490	3234503	14	1	185	TCACATCATGGTTCCTTAGAGCC	60.12	47.83	4.7	ACACTGGACCGACTTTACGC	60.32	55	4.42
BnaSSR000662	892	chrA01	AG	AG	2	7	3236327	3236340	14	1	151	TTTCCTTCACTGAGGGACCC	58.94	55	4.46	CTCTCTCCTTCTTCACGCTCC	59.87	57.14	4.7
BnaSSR000663	894	chrA01	A	A	1	12	3245979	3245990	12	1	202	AAGATTTCAACTCGGACTAAGGG	58.17	43.48	3.95	ACTGTCTGAATGAGAGAAAGCG	58.42	45.45	4.68
BnaSSR000664	895	chrA01	AC	TG	2	10	3246704	3246723	20	1	117	GTTCAGAGTCTGTTAATTTGGTTGC	59.08	40	4.17	GCTGTTCAGTTCTTGATTCTTCTCC	60.11	44	3.71
BnaSSR000665	896	chrA01	AG	CT	2	8	3247017	3247032	16	1	171	TGAGAATCCTGTGAAGCACGG	60.34	52.38	4.94	ACGTTGCAACTCCACTTCCC	60.82	55	3.97
BnaSSR000666	897	chrA01	A	T	1	12	3256068	3256079	12	1	118	TGTATATGTTCTCCTCTCTACTCTCC	58.54	42.31	3.71	TCCTGTAAGAACGTTCTCACGG	60.03	50	4.94
BnaSSR000667	899	chrA01	A	A	1	14	3277904	3277917	14	1	201	AGAACATGCCCCTTCTCTTGG	59.99	52.38	3.61	TCAATCCATCCAGTTAAGATACACC	58.41	40	4.16
BnaSSR000668	900	chrA01	A	T	1	12	3277962	3277973	12	1	148	GCATTTTACTATTCGAAACGGAAGG	59.04	40	3.46	TCAATCCATCCAGTTAAGATACACC	58.41	40	4.16
BnaSSR000669	903	chrA01	A	A	1	16	3286015	3286030	16	1	159	CCATTAGTCATGATTCACAAAGATGC	59.08	38.46	3.91	CACGTATCAGCTTCCACTCC	58.07	55	3.85
BnaSSR000670	904	chrA01	A	T	1	20	3290868	3290887	20	1	115	ACATGACGAATGAGCAGAGC	58.35	50	4.09	AAATCGGTTGTTGCTTCCCC	59.03	50	4.81
BnaSSR000671	905	chrA01	ACG	CTG	3	7	3291957	3291977	21	1	161	TACCAAACTGGAGCCCTTGC	60.25	55	4.01	GCTTCGTTTAGTGGCACTGC	60.11	55	4.4
BnaSSR000672	906	chrA01	A	A	1	26	3294006	3294031	26	1	139	AGATCCCGATATTGTATGTGGGG	59.48	47.83	4.96	TGGCGAGATTTAAGGTGGGG	59.75	55	4.96
BnaSSR000673	907	chrA01	AG	GA	2	9	3297270	3297287	18	1	149	TCGCACAAAATAGATGTTTATTCTTGG	59.03	33.33	3.61	TCAATGAAGAACCTCCTGCTCC	60.03	50	4.7
BnaSSR000674	908	chrA01	AGG	GAG	3	6	3309148	3309165	18	1	170	CACTAAGCGCAAATCCGAGG	59.35	55	4.63	ACGCTTCATCTACCTCCTCC	58.6	55	4.3
BnaSSR000675	909	chrA01	AGG	GAG	3	5	3309223	3309237	15	1	117	GAGGAGGAGGAGGAGAAGGG	60.11	65	3.95	TCGTCTCTGCAACCGTAACG	60.39	55	3.18
BnaSSR000676	910	chrA01	AT	AT	2	10	3309904	3309923	20	1	186	GTGTAACCGTGCGTTTCACC	60.04	55	4.02	CAGCCTTGATCTCCAGGAGG	59.53	60	4.3
BnaSSR000677	911	chrA01	ACC	GTG	3	6	3310322	3310339	18	1	150	GCCTTCGGATGACTCTGAGG	59.9	60	3.86	AGTGCTACACCGTCAGATGC	60.11	55	3.91
BnaSSR000678	913	chrA01	ACCCC	GGGGT	5	4	3332512	3332531	20	1	110	TCTGCAAACTATTTTTGTTGTTGGG	59.19	36	4.12	AAACTTAAAGACTGTTCTCCCCC	58.27	43.48	5.4
BnaSSR000679	914	chrA01	AAT	TAT	3	5	3333920	3333934	15	1	173	ATATGCACTATGTTGTGTTTGGC	58	39.13	4.52	AGACCTAGACGACATGCATCC	59.32	52.38	3.51
BnaSSR000680	915	chrA01	A	A	1	12	3335436	3335447	12	1	138	ACCTTGTCCCTCAGAATTTTTGG	59.1	43.48	3.28	GCTGGTCCACATACCCAAGG	60.39	60	3.61
BnaSSR000681	916	chrA01	A	T	1	14	3336373	3336386	14	1	127	GGGCGAGGACTATGACATCG	60.04	60	3.84	AGAATGATACCTTCTATCGTGTTGC	59.01	40	4.17
BnaSSR000682	917	chrA01	AACAC	TGTGT	5	4	3337492	3337511	20	1	135	ACTGAAGAAGAAAAGACAGATAGGG	58.29	40	3.53	ATTGTTTCAGTCAATCACAAGCC	58.13	39.13	4.35
BnaSSR000683	918	chrA01	A	T	1	13	3341901	3341913	13	1	184	ACCGATGTTATTGGGACTATAGCC	60.02	45.83	3.93	ACCTAGACATTTCCCGGATAGC	59.37	50	2.97
BnaSSR000684	919	chrA01	A	A	1	12	3343497	3343508	12	1	194	CTGAGGCATAGGGGCAAGG	59.85	63.16	3.61	CGGCTCAAGAAAATTATGGACCC	59.93	47.83	4.46
BnaSSR000685	920	chrA01	AATG	ATTC	4	4	3357449	3357464	16	1	153	TGTCAAACTGCATCAAAACCCC	59.9	45.45	4.95	TGGAATGAAGAGCAGACACCC	60	52.38	4.61
BnaSSR000686	921	chrA01	AT	AT	2	10	3357720	3357739	20	1	158	TGTTTAAGCAATGGCCTCGC	59.47	50	5.03	CCGACTAACTGTCACAGACTCG	60.41	54.55	4.18
BnaSSR000687	922	chrA01	AGG	GGA	3	5	3372474	3372488	15	1	202	CGCGACTAGAGACGGTAACC	59.97	60	2.85	CATCGCTTTCTCGAGCTTCG	59.43	55	3.79
BnaSSR000688	923	chrA01	A	T	1	15	3373541	3373555	15	1	129	AACCGCAACGCTATAAACGC	59.9	50	4.84	ACGTTGAAGCAAAAGAAAAGCC	58.81	40.91	4.35
BnaSSR000689	924	chrA01	AAG	AAG	3	8	3373765	3373788	24	1	188	TGTACAGAGGGCAACAATAATGG	58.73	43.48	3.16	CCGGCTGTTAAGATAGGTCGG	60.27	57.14	4.79
BnaSSR000690	925	chrA01	A	A	1	13	3377937	3377949	13	1	132	TCATGCCCATCATCTGAGCC	59.89	55	4.7	TGCTGCTCCAATAGATTTTCTTGG	59.6	41.67	3.61
BnaSSR000691	927	chrA01	AC	TG	2	7	3391982	3391995	14	1	147	TGTTTACGCAGAACCTCATTTCG	59.81	43.48	3.46	TGAGTAAGAAACGGCTTCACG	58.6	47.62	4.35
BnaSSR000692	928	chrA01	AAAG	TTCT	4	5	3392856	3392875	20	1	203	TTTTCCTTGGAGTCCGGTGG	59.89	55	4.61	ATGCTACTGCCGCAGTCG	60.2	61.11	4.18
BnaSSR000693	930	chrA01	A	T	1	15	3401684	3401698	15	1	157	TGAATTCAAAGAACGCATGTTTCC	59.02	37.5	3.13	AGATAATTCCCTCTATCTGTTGTAGGC	60.04	40.74	3.93
BnaSSR000694	931	chrA01	AC	AC	2	8	3406030	3406045	16	1	138	CTCACAACTCAGCTTTGCGG	59.76	55	5.69	AGTGTGGTGAGGGGATGAGG	60.91	60	3.86
BnaSSR000695	932	chrA01	AG	CT	2	7	3406146	3406159	14	1	105	CATCCCCTCACCACACTTCC	60.04	60	3.46	TCCGATGATCACGATTCTCGG	59.73	52.38	4.63
BnaSSR000696	935	chrA01	A	T	1	12	3413621	3413632	12	1	168	AGATTTGCCTGAGCTTTTTGACC	59.99	43.48	4.02	TCATTTGTAGTTTTGCGGAAATGG	58.77	37.5	3.16
BnaSSR000697	939	chrA01	AAC	ACA	3	5	3428126	3428140	15	1	132	ACCAAGAAGACCCACCAAGC	60.18	55	4.01	CGATGCAGGTGATGATGAGG	58.49	55	3.86
BnaSSR000698	942	chrA01	AATC	ATTG	4	4	3430761	3430776	16	1	129	CCAAGAGCAAGTTGGTTCGC	60.04	55	4.7	AGCATCAATCTTTTCAAAAGCAGC	59.31	37.5	5.25
BnaSSR000699	943	chrA01	AG	TC	2	8	3433021	3433036	16	1	101	TGAGAAGTTTAAGGGTTTCCATCC	58.68	41.67	3.51	TCAGGACACCAGAAGAGAGG	58.07	55	3.69
BnaSSR000700	944	chrA01	A	A	1	12	3444920	3444931	12	1	194	ACAATCCAACAGATCATGCTGC	59.57	45.45	5.25	CTAGGGTATGCACGACGTCG	60.32	60	5.12
BnaSSR000701	945	chrA01	AAC	GTT	3	5	3449561	3449575	15	1	115	TCGTGTTCAGGTTGTGTCCG	60.53	55	4.79	TTCTCTCTCTGTTCCTCGCG	59.19	55	5.87
BnaSSR000702	946	chrA01	A	A	1	12	3453075	3453086	12	1	171	CTCTCCTGCCTGCATAACCC	60.18	60	4.11	GTCTTCTTGCTTGTTGGGCG	60.04	55	6.13
BnaSSR000703	947	chrA01	A	T	1	14	3456205	3456218	14	1	146	TGCACACGACTCTCCTTTCC	59.97	55	3.13	TTCAATGACCAAACAATGCAGC	58.61	40.91	5.25
BnaSSR000704	949	chrA01	AT	TA	2	11	3464925	3464946	22	1	201	ACACACTCCTTGACGTGACC	59.9	55	4.02	ACCAGAGCTTTTACTTGTTGAACC	59.66	41.67	3.62
BnaSSR000705	950	chrA01	ATC	TGA	3	5	3467896	3467910	15	1	189	TTCTGACTCTGGTGTGAGCC	59.32	55	4.7	TTCGTTGGACCATCAGGAGC	60.04	55	4.7
BnaSSR000706	951	chrA01	AG	TC	2	11	3467912	3467933	22	1	171	CCGCTTGGTAAGTTTGTTTGC	58.88	47.62	3.68	TTCGTTGGACCATCAGGAGC	60.04	55	4.7
BnaSSR000707	952	chrA01	ATC	ATG	3	6	3472774	3472791	18	1	152	AGTGGTGGTGTTGAGGATGG	59.6	55	3.51	CCGCTACTCAAAAGCTTCCC	58.91	55	3.97
BnaSSR000708	953	chrA01	AAG	TCT	3	5	3477684	3477698	15	1	156	CCCTCCGTAACTTTCTCTCTTCC	60.12	52.17	3.46	CCGAAGATCCAGAGGGTACG	59.33	60	3.67
BnaSSR000709	954	chrA01	A	T	1	12	3485627	3485638	12	1	124	GTGTCGGAGGAAAGGAGTCG	60.11	60	4.18	CAACTAATTAAGAAAGGATACGTGTCG	58.68	37.04	4.35
BnaSSR000710	956	chrA01	A	T	1	13	3489862	3489874	13	1	126	TTCCCTGGCAAGTTGCTACC	60.25	55	3.18	ACACTTCCTTCGGATATGAGGG	59.3	50	4.3
BnaSSR000711	957	chrA01	AAAAT	ATTTT	5	4	3501178	3501197	20	1	185	GTTGCCCCTTCTACCTGTAGG	59.79	57.14	3.18	TTAACGGACACTGTTCTTAGGC	58.34	45.45	3.93
BnaSSR000712	959	chrA01	AG	AG	2	8	3508804	3508819	16	1	109	AATCGACGCGAAGTGAAACG	59.57	50	3.6	CTCCGCTTCTGAATCAATCGG	59.14	52.38	4.18
BnaSSR000713	965	chrA01	A	A	1	16	3545667	3545682	16	1	130	TGATGCTGCATCTTGGACCC	60.39	55	4.46	TTGGCCTAGAGGAAGCTATCG	59.04	52.38	2.92
BnaSSR000714	969	chrA01	AG	AG	2	8	3551699	3551714	16	1	124	AGGAACAAACTTGGTCGAGC	58.41	50	5.03	TCATACTTTCTCTTCTTCTCCCCC	59.28	45.83	5.4
BnaSSR000715	971	chrA01	ATC	ATC	3	5	3561293	3561307	15	1	113	AGAGCACGTCTTCCGAAACC	60.32	55	3.27	AACGATCAAGAGGAGACCCG	59.18	55	5.28
BnaSSR000716	972	chrA01	A	A	1	17	3567959	3567975	17	1	133	GTTACTTTTTGTTCAGTCAACCGG	58.97	41.67	5.28	TGGTGCGATATTTGAGCTGC	58.98	50	5.25
BnaSSR000717	973	chrA01	AAATG	CATTT	5	4	3571286	3571305	20	1	129	TGGGAATTTGAGAAACAAGTAGACC	59.23	40	3.85	TCCAAGTGATTCTTTTTCGGGG	58.85	45.45	5.73
BnaSSR000718	974	chrA01	A	T	1	12	3572945	3572956	12	1	184	ACTTGTCTTCTTCGTTAGAACTTAGG	58.85	38.46	2.69	GCTTCCATCAAAATTACAGTACACG	58.98	40	4.49
BnaSSR000719	977	chrA01	AAAT	TAAA	4	5	3587411	3587430	20	1	179	TCGGTGACATGAATACTTAATGCC	59.19	41.67	4.4	TCTCAGTTTGTTTGGTTGTGAGC	59.87	43.48	4.26
BnaSSR000720	978	chrA01	ATC	TCA	3	7	3588776	3588796	21	1	159	CTTGGTTTGTGGCATTGGGG	59.96	55	4.96	CGGTCGACATCTATGGTGGC	60.6	60	5.01
BnaSSR000721	979	chrA01	AAAT	TAAA	4	5	3595101	3595120	20	1	179	TCGGTGACATGAATACTTAATGCC	59.19	41.67	4.4	TCTCAGTTTGTTTGGTTGTGAGC	59.87	43.48	4.26
BnaSSR000722	980	chrA01	ATC	TCA	3	7	3596466	3596486	21	1	159	CTTGGTTTGTGGCATTGGGG	59.96	55	4.96	CGGTCGACATCTATGGTGGC	60.6	60	5.01
BnaSSR000723	981	chrA01	A	A	1	13	3601767	3601779	13	1	134	AATTTCTCGGTTTTGGCGGG	59.4	50	6.13	GCGTTTTTCTGCCAAAACCG	59.43	50	4.44
BnaSSR000724	983	chrA01	A	A	1	13	3616579	3616591	13	1	191	TTGTTGGCTTTTGGTTGGGC	60.11	50	5.36	CACAGTCTCTCCGTGTGAGC	60.39	60	4.26
BnaSSR000725	987	chrA01	AT	TA	2	13	3641286	3641311	26	1	177	TGATGAAGCGCTGCGATCC	60.88	57.89	3.36	AAAGCAAGCACGTTTTCTATATGC	58.9	37.5	3.14
BnaSSR000726	988	chrA01	AAC	TTG	3	6	3642251	3642268	18	1	144	AAGACCGTTGTGAATGCTCG	58.85	50	5.03	GGCTACCTCACACCTTCTCC	59.46	60	3.71
BnaSSR000727	989	chrA01	AT	TA	2	7	3655855	3655868	14	1	121	AGGGTTAGATGAGAGAGCCG	58.3	55	5.52	AGGGGGTTAAACATGCGAGG	60.03	55	4.63
BnaSSR000728	991	chrA01	AC	TG	2	10	3661709	3661728	20	1	126	GTTCTGTGTATGAACATGTTTACAGC	59.2	38.46	4.4	GCCCTAATCCGTCAAAGAAAATACG	60.5	44	3.06
BnaSSR000729	992	chrA01	AAG	AGA	3	7	3668587	3668607	21	1	176	ACTGATGTTCTCTCAGCTGTAGC	60.12	47.83	3.58	TCAGAGCAATACCTAGGTTAACACC	60.11	44	4.16
BnaSSR000730	993	chrA01	AAG	AAG	3	5	3668616	3668630	15	1	176	ACTGATGTTCTCTCAGCTGTAGC	60.12	47.83	3.58	TCAGAGCAATACCTAGGTTAACACC	60.11	44	4.16
BnaSSR000731	994	chrA01	A	T	1	13	3673561	3673573	13	1	117	ACCATAAACCAAACTTTTGAGATGG	58.24	36	3.51	AGATTTCACTCAACTTAAACTCCTACC	59.12	37.04	3.18
BnaSSR000732	996	chrA01	AAT	ATA	3	17	3684346	3684396	51	1	177	ATTCTTGGCCTTGGACTTGG	58.07	50	3.61	TCTTGAAATCTTCTCCCTGAAACC	58.68	41.67	3.27
BnaSSR000733	997	chrA01	A	T	1	15	3685572	3685586	15	1	138	ACATCGCTCCATGAATCAATTTCC	59.96	41.67	3.13	GTTCTTGTGAAAACTCATGTGTGG	58.96	41.67	4.17
BnaSSR000734	999	chrA01	ATAG	AGAT	4	5	3691953	3691972	20	1	109	ACGTCTAGAGGCTTTATCCCC	58.68	52.38	4.81	CGGAGGTGATCATTTCCCCC	60.18	60	5.4
BnaSSR000735	1000	chrA01	AAT	TAT	3	6	3695193	3695210	18	1	207	ACAAGCTCCGATCCGAATCC	59.89	55	3.01	TTGCCTTGGCTGACTTGACC	60.82	55	4.02
BnaSSR000736	1001	chrA01	AAT	ATT	3	8	3696176	3696199	24	1	162	ATAATGTTGACGTAGCGCGC	59.42	50	6.86	TTGCCTTGGCTGACTTGACC	60.82	55	4.02
BnaSSR000737	1002	chrA01	AAAT	AAAT	4	4	3697484	3697499	16	1	143	CGTCTCGAGGCTTTATCCCC	59.97	60	4.81	CCAGAATCTACTTCCTTCCCGG	59.9	54.55	5.73
BnaSSR000738	1003	chrA01	AG	AG	2	7	3697837	3697850	14	1	135	GGATACGCTCTGAGCCATCC	60.04	60	3.51	TCCAAGACGGTAGATTTCTCTGG	59.55	47.83	3.86
BnaSSR000739	1004	chrA01	A	A	1	12	3699637	3699648	12	1	131	CGTCTCGAGGCTTTATCCCC	59.97	60	4.81	GGAGGTGTGATCATTTCCCCC	60.41	57.14	5.4
BnaSSR000740	1005	chrA01	A	A	1	12	3700737	3700748	12	1	120	TCCAGAACACCAGTGTCTGC	59.89	55	4.26	AGATCTCTCTCCATCTCTTTCCG	58.86	47.83	4.3
BnaSSR000741	1006	chrA01	ATAG	AGAT	4	5	3702518	3702537	20	1	109	ACGTCTAGAGGCTTTATCCCC	58.68	52.38	4.81	CGGAGGTGATCATTTCCCCC	60.18	60	5.4
BnaSSR000742	1007	chrA01	ACC	CAC	3	7	3710346	3710366	21	1	156	TGTCCCCCTCTTTTCCCTCC	60.85	60	4.3	GCAAGAGGTGAAAGTGAGGC	59.12	55	4.7
BnaSSR000743	1009	chrA01	AACTC	TCAAC	5	4	3711994	3712013	20	1	164	ATTACCACACGCTCCAGCC	60.08	57.89	4.85	CCACATACATCGATGCATTCAGG	59.81	47.83	3.86
BnaSSR000744	1010	chrA01	AAT	TAT	3	5	3712481	3712495	15	1	203	AACAAGCTGGCCCAGTTTCC	61.12	55	3.13	TGAGACTAACCTTTGCAGAAGGG	60.24	47.83	3.95
BnaSSR000745	1013	chrA01	AT	TA	2	7	3730415	3730428	14	1	154	CGGACCGGTTGGATATTCCC	60.25	60	3.97	CCAGCGTCAAACAATCACATCC	60.41	50	3.51
BnaSSR000746	1014	chrA01	A	A	1	13	3731407	3731419	13	1	102	TAAGACGCACGTCAAACAGC	59.14	50	4.4	ACGGTCCTTGAATTAGGTCTAGC	59.87	47.83	3.42
BnaSSR000747	1015	chrA01	A	A	1	12	3744285	3744296	12	1	103	CTGCAAATTCAATCACTAAAAGTTTGG	58.72	33.33	3.28	CCCTTTTGCTTCCTCCTTCG	58.83	55	3.79
BnaSSR000748	1016	chrA01	CCG	GCC	3	5	3758531	3758545	15	1	135	CTCGATGGAGCCGATGTAGG	59.76	60	3.18	AGCAACAACGTCAATGTCGC	60.04	50	5.19
BnaSSR000749	1017	chrA01	AG	GA	2	7	3758746	3758759	14	1	103	TGAAGTGAGAAGACGATGGATGG	60.12	47.83	3.51	TTCTGATCCGACGACTTGCC	60.11	55	4.52
BnaSSR000750	1019	chrA01	AAC	ACA	3	12	3773553	3773588	36	1	166	GAGGGAAAACAGCGTGTTGC	60.32	55	4.17	CAAACTTCACATCCGCTGCC	60.11	55	4.85
BnaSSR000751	1020	chrA01	A	T	1	14	3777024	3777037	14	1	146	TTAGAACCGATTCTGTGACACG	58.43	45.45	4.49	CAAGCTTCTCCCAAACTTAGCC	59.51	50	3.93
BnaSSR000752	1022	chrA01	AT	TA	2	23	3786842	3786887	46	1	164	TGTTTTGTGTGTTCTTTTCGTGC	59.33	39.13	5.34	CCGGATTTGAGGGGAGTTCC	60.11	60	3.62
BnaSSR000753	1025	chrA01	A	A	1	12	3796064	3796075	12	1	100	AGGATGCTTTGTTTTACTGTTCTCC	59.76	40	3.71	TGAATTGATGTTGTCGGACTTGG	59.5	43.48	3.61
BnaSSR000754	1027	chrA01	AC	TG	2	9	3800795	3800812	18	1	214	CTCCAGGATGCCGTAGTTGG	60.18	60	3.77	AGATGCTCAGCCTCACATAGC	59.93	52.38	2.97
BnaSSR000755	1028	chrA01	AT	TA	2	9	3801392	3801409	18	1	131	ACTGTGTGTATACATGCAACGC	59.58	45.45	4.84	ACTACTTCAGGAGGATGTGAGG	58.63	50	3.86
BnaSSR000756	1029	chrA01	AG	AG	2	11	3802108	3802129	22	1	169	TCCACCCATTTTTGGTCTCCC	60.2	52.38	4.3	AACCAAACCAACCCCACAGG	60.69	55	4
BnaSSR000757	1030	chrA01	AAG	GAA	3	5	3814125	3814139	15	1	176	TAAAATCACGCAACGCTGCC	60.11	50	4.85	ATGAAGGTCGCCTCTCAAGC	60.11	55	4.01
BnaSSR000758	1031	chrA01	AG	CT	2	13	3815987	3816012	26	1	149	GCCAACAACTAAACTTTAGGCCC	60.31	47.83	5.8	TGTTACCTCAGCAAGCGACG	60.67	55	5.12
BnaSSR000759	1032	chrA01	A	A	1	14	3817849	3817862	14	1	102	CCGTCCTGTGAGCATCTACC	59.9	60	3.18	ACAACCTCCTCCTCCATTGC	59.67	55	3.56
BnaSSR000760	1034	chrA01	AGG	AGG	3	5	3824741	3824755	15	1	101	TTCTTCTCCACTACCACCGC	59.39	55	5.68	GCCATCTTGTTCGAAGCAGC	60.18	55	5.25
BnaSSR000761	1038	chrA01	A	T	1	16	3836393	3836408	16	1	146	AGTTCTAATGTATGTCTGGTCTTTCG	58.96	38.46	3.46	CACGAGGCTGGTACGATAGG	59.69	60	2.57
BnaSSR000762	1039	chrA01	A	T	1	12	3843509	3843520	12	1	121	GCTTTAGGGTTTTTCGTTTTAGTCC	59.08	40	3.85	CAGTAAATCTTTTCTCTTTCTTTTGCC	58.03	33.33	4.52
BnaSSR000763	1040	chrA01	AT	AT	2	8	3855900	3855915	16	1	121	CCAGATTCCAGCAAATCAGTGG	59.57	50	4	TGTGACTTCTTTCTGGGTGGG	59.86	52.38	4.61
BnaSSR000764	1044	chrA01	A	T	1	12	3863138	3863149	12	1	168	AGTCAAAGAACCAACCATCAGG	58.51	45.45	3.86	GGTGCGTGCTATCTATTGTCG	59.21	52.38	4.35
BnaSSR000765	1045	chrA01	AT	AT	2	8	3867215	3867230	16	1	158	CCAAATCTTTGTTCTACTGACATGC	58.91	40	4.06	GGATACTTACCAATTCTTTTAGCCCG	60.02	42.31	6.13
BnaSSR000766	1046	chrA01	A	T	1	13	3868362	3868374	13	1	119	GCATGTGAGAGGAACAAACCC	59.46	52.38	4.11	GGGAATGGTCACAAATTCTCCG	59.58	50	4.63
BnaSSR000767	1047	chrA01	A	T	1	14	3870736	3870749	14	1	125	TCCTACATTCCATGGAGACGC	59.59	52.38	5.19	AGCAACACGTGACTAGTCTGG	60	52.38	3.86
BnaSSR000768	1048	chrA01	A	A	1	13	3871053	3871065	13	1	153	TTGTTTCTACACTTTTGATTCTAGACG	58.24	33.33	4.18	ACTTAACGTCAAATTTGAAGAGCC	58.24	37.5	4.7
BnaSSR000769	1049	chrA01	A	A	1	16	3871443	3871458	16	1	109	CAACAAACGAATCAAATAACCCCC	59.07	41.67	5.4	TCCACTTGTTGTTTTGGGCG	59.54	50	6.13
BnaSSR000770	1051	chrA01	A	T	1	14	3879269	3879282	14	1	168	TTTAATCAACTTTACTCTGCAAGGC	58.32	36	4.35	ACATATATCATTGGTGTAGCTATAGCC	58.58	37.04	3.93
BnaSSR000771	1052	chrA01	A	A	1	16	3884100	3884115	16	1	121	GTCCTGGGATGATCCAAGTGG	60.13	57.14	4	CCCCACTGAAATAAATGGATCGG	59.43	47.83	4.18
BnaSSR000772	1055	chrA01	A	A	1	12	3895325	3895336	12	1	166	TCCTTTCTCTAACATCTGGTGCC	60.06	47.83	5.01	ATCCCCGAAGTTCCTCAAGG	59.09	55	3.61
BnaSSR000773	1056	chrA01	AC	AC	2	14	3903217	3903244	28	1	186	CCCTTTCATCGAACTGAATCTCC	59.13	47.83	3.71	AGGAACAACAATTCGAGGTGC	59.12	47.62	5.01
BnaSSR000774	1057	chrA01	AGG	GGA	3	5	3908523	3908537	15	1	109	ACGATTCAAGTCAAACTTCAAAAGC	59.26	36	3.51	CTTCTCCCTCCATCGATTCCG	60	57.14	4.3
BnaSSR000775	1058	chrA01	AG	GA	2	9	3908789	3908806	18	1	184	GCGGAGAAGAGAGGAAGAGG	59.26	60	3.69	TCCATCAATAGAACCGGCCG	59.89	55	6.13
BnaSSR000776	1060	chrA01	A	A	1	12	3917209	3917220	12	1	163	TGATTAGAAAGAAGTCACTCGCG	58.83	43.48	5.87	AATAGCATCCGAGGCCAACG	60.53	55	4.1
BnaSSR000777	1061	chrA01	AAC	TTG	3	5	3920940	3920954	15	1	108	AGTCTTCAATCTCCGCCAGC	60.11	55	4.85	GCTGGCTAAATGCAGTTCCG	59.9	55	4.3
BnaSSR000778	1062	chrA01	A	T	1	13	3929523	3929535	13	1	147	GGTGAAGATTAGAGGCGTTGC	59.33	52.38	4.17	ACCAGACCACTGAACCATGC	60.25	55	4.06
BnaSSR000779	1063	chrA01	A	A	1	13	3934972	3934984	13	1	185	GCAATAGCCAAGACACACACC	59.8	52.38	4.16	CCTTTTATAACGAGCGTGAATTGC	59.27	41.67	3.56
BnaSSR000780	1064	chrA01	AG	AG	2	15	3942316	3942345	30	1	211	CAGCCATCGGTGTTTAGTGC	59.55	55	4.4	CACAAAACGTTTCAGAGCAATGC	60.06	43.48	3.56
BnaSSR000781	1065	chrA01	AAG	GAA	3	5	3943798	3943812	15	1	155	CCATGGAATCAGCTGTTCGC	59.62	55	4.7	TCGTCTTACGTTGAGCCTCG	59.83	55	4.63
BnaSSR000782	1066	chrA01	ATC	ATC	3	6	3945436	3945453	18	1	157	CTGTCGGCTTCTTCTCTCCC	59.83	60	4.3	CGGTGATGGAGATGGATCCG	60.04	60	4.18
BnaSSR000783	1067	chrA01	AGG	CTC	3	5	3945788	3945802	15	1	104	CGGAGCCAAGTTCTTGAACG	59.49	55	3.95	AAGGGTTTGTGGTAGCGAGG	59.96	55	4.63
BnaSSR000784	1068	chrA01	ACC	CCA	3	5	3948650	3948664	15	1	107	AGTGAACGACGGATGATCCC	59.54	55	3.85	ACGGTGATTTTTATTTTCCGGC	58.16	40.91	6.13
BnaSSR000785	1069	chrA01	ACG	CAG	3	5	3949171	3949185	15	1	162	CGTCCGGTTCAGAGATCAGG	59.9	60	3.86	CGGCTTAGACATGAACTGCG	59.35	55	5.18
BnaSSR000786	1070	chrA01	AAC	AAC	3	6	3949209	3949226	18	1	138	CCTTCTTCTTCAGCAGCAGC	59.2	55	5.25	AACAGCTCCACCGTTACTGG	59.97	55	4
BnaSSR000787	1071	chrA01	A	T	1	12	3958290	3958301	12	1	139	AGATCCTCTGTTGGCATGACC	59.79	52.38	4.02	TCGTCTAGGAGAACAAATGAGGC	60.12	47.83	4.7
BnaSSR000788	1072	chrA01	A	T	1	25	3969790	3969814	25	1	193	GGCCTTGTTTGAGCTTTACAGG	60.03	50	4	AGGTTTTGTCTGCTGAACTTGC	59.9	45.45	4.01
BnaSSR000789	1073	chrA01	A	T	1	12	3978148	3978159	12	1	195	AAACTGATATTTTTCCAAGACTGGC	58.31	36	4.85	AGTTCGACAAGTTTTCACACCC	59.32	45.45	4.61
BnaSSR000790	1075	chrA01	AT	AT	2	9	3978339	3978356	18	1	159	CCGAAAGTGAAATGTATCTACCACC	59.71	44	4.61	GGCTAATGTTGAAATCATTGTTTGAGG	59.94	37.04	3.86
BnaSSR000791	1076	chrA01	AT	AT	2	9	3980178	3980195	18	1	131	TTTTGCTAAATTGATCACAGAGACG	58.4	36	4.18	CGGTAGGCAATTAAATATTTATCCAGC	59.03	37.04	4.85
BnaSSR000792	1077	chrA01	A	A	1	15	3985587	3985601	15	1	135	GCCATCTAAATGATCATCTCGCG	59.94	47.83	5.87	TGGGCTACCTCTATTAATTAATCGC	58.6	40	4.58
BnaSSR000793	1079	chrA01	AT	TA	2	7	4033857	4033870	14	1	185	CAGGTAATAAACTATTGTTTCTCAGGG	58.11	37.04	4.45	GATATGGCGCCGGTAAAATCC	59.53	52.38	3.01
BnaSSR000794	1080	chrA01	A	T	1	12	4037785	4037796	12	1	183	GCGCAAACACATCACTACGG	60.18	55	4.02	CACACTTGTCTTTTGAGCTTTTAGG	59.03	40	2.69
BnaSSR000795	1081	chrA01	A	T	1	13	4038363	4038375	13	1	193	GCTTTTGCGTTATCGTGAGC	58.48	50	4.26	CGAAGCACCACCAAAGTAGC	59.48	55	3.58
BnaSSR000796	1084	chrA01	AG	TC	2	8	4044999	4045014	16	1	194	ACTTAACCACCAAAGAGAGCCC	60.22	50	5.19	TGCTTCACCAACTATGAGGGG	59.72	52.38	4.79
BnaSSR000797	1085	chrA01	AG	TC	2	7	4047532	4047545	14	1	138	CACTTGTAACGCCACAGTGG	59.41	55	4	TCTCATTGCTTAGTCTATAAAAACTGC	58.12	33.33	4.4
BnaSSR000798	1086	chrA01	A	T	1	14	4047551	4047564	14	1	138	CACTTGTAACGCCACAGTGG	59.41	55	4	TCTCATTGCTTAGTCTATAAAAACTGC	58.12	33.33	4.4
BnaSSR000799	1088	chrA01	A	T	1	16	4049396	4049411	16	1	204	TCTCAGATTCTTTGTTTTCTTTTCCG	58.58	34.62	4.3	TTACAGCGTTCAATCAAAATAGGC	58.36	37.5	3.93
BnaSSR000800	1091	chrA01	AG	TC	2	8	4052020	4052035	16	1	155	GCTCAATCGGCTCATGAACG	59.7	55	3.95	GCTGAAGTAGACAAGACACTGC	59.27	50	4.4
BnaSSR000801	1092	chrA01	ACC	GGT	3	6	4055575	4055592	18	1	150	AGGATTCGCTACATTCTCAGGG	59.63	50	4.45	CGCATTTCCACATCCATGGC	60.25	55	4.4
BnaSSR000802	1093	chrA01	A	T	1	14	4063375	4063388	14	1	112	TCTGGAGTTTCTTCATATCTGAACG	58.67	40	3.95	GCGCTTGATGCTTTGTCTCC	60.18	55	3.71
BnaSSR000803	1094	chrA01	AGG	AGG	3	5	4064679	4064693	15	1	197	TCGACCACAACATCAAAGAACG	59.46	45.45	3.95	CGTTGCAGTTGTTTGTGTGG	58.73	50	4.17
BnaSSR000804	1096	chrA01	AGG	TCC	3	6	4076698	4076715	18	1	107	ACAACGACTCACGATCCTCG	59.83	55	4.63	GGAAGAAGCTCCGGAAGAGG	59.82	60	3.69
BnaSSR000805	1097	chrA01	A	A	1	14	4079854	4079867	14	1	151	ATTCCCGTTTTGCCCTTCCC	60.9	55	3.97	GTTTCGAAACGGAGCTTCTCG	59.88	52.38	4.04
BnaSSR000806	1098	chrA01	A	A	1	12	4088052	4088063	12	1	100	TGGTTTAAATAATTCGATCAAACCGG	58.75	34.62	5.28	TCACACTTCAAGGAGGGTCC	58.94	55	4.46
BnaSSR000807	1100	chrA01	AAG	AAG	3	5	4102015	4102029	15	1	141	AGATACGTTGCTTGCTCATGC	59.33	47.62	4.06	ACAGAGGTGTCTTCTTCGCC	59.68	55	5.54
BnaSSR000808	1101	chrA01	AAT	TTA	3	11	4106173	4106205	33	1	200	TAAGCGACTCAAGTGTGGCC	60.32	55	5.36	CAGCCATGTAAGTCAGTGTACC	58.74	50	3.34
BnaSSR000809	1102	chrA01	A	A	1	13	4111953	4111965	13	1	193	ACGAACATGCTTCTACTTTTTCTCG	60.11	40	4.04	GACGAGGAAGATAACGGGAGG	59.66	57.14	4.3
BnaSSR000810	1103	chrA01	AAG	AAG	3	5	4114068	4114082	15	1	100	TTTTGGCACACGAAAACTGC	58.37	45	4.4	GCCTTTTTGTTTACGGGGTCG	60.34	52.38	4.79
BnaSSR000811	1105	chrA01	AC	AC	2	16	4116721	4116752	32	1	209	CAGACCTTGGAGATCTCTGGC	59.86	57.14	4.85	GAGAAGCCTACAACATCATCAGG	58.87	47.83	3.86
BnaSSR000812	1108	chrA01	A	A	1	13	4125134	4125146	13	1	148	TCGATCGTCCAGGTTAGTGC	59.55	55	4.4	TCTTATGCATCGTCGGTCGG	59.97	55	4.79
BnaSSR000813	1109	chrA01	A	A	1	12	4127228	4127239	12	1	130	CAATCAGAAACCACGTGCGG	60.11	55	5.69	CCTCATCTCTGTTTGGATTGTCC	59.06	47.83	4.02
BnaSSR000814	1110	chrA01	A	T	1	21	4127400	4127420	21	1	140	GTGGTTGTGGTCGAATTGGC	60.04	55	4.52	TTGTCTTAGTGAGCACCCCG	59.68	55	5.73
BnaSSR000815	1113	chrA01	AAC	TTG	3	5	4143146	4143160	15	1	184	GCATCAAGAGCAGCGTGC	59.9	61.11	5.34	TCTATCCCTTGCTCCCTTTCC	58.87	52.38	3.13
BnaSSR000816	1114	chrA01	AT	TA	2	11	4147920	4147941	22	1	144	TCACAATCGAATAGGTTGAACCC	58.74	43.48	4.11	GGCTGATTATGCATCTTAACCGC	60.37	47.83	5.68
BnaSSR000817	1116	chrA01	A	T	1	17	4151328	4151344	17	1	152	GATCGTCCGTTATGGCAAGC	59.42	55	4.01	AGGTCTACACTTGATGTAAAATGGC	59.35	40	4.4
BnaSSR000818	1118	chrA01	AG	CT	2	8	4159573	4159588	16	1	116	GGTGATGATGATTCATGGTCTATGG	59.35	44	2.74	CAAGTGGTTCTGATCAACTTTTCG	58.79	41.67	3.46
BnaSSR000819	1119	chrA01	AT	TA	2	11	4159802	4159823	22	1	166	CGCTGTATCTGTCTCTTTATCACC	59.02	45.83	4.02	GAAAAATGCTTTAGTGGTGGCG	59.01	45.45	5.69
BnaSSR000820	1121	chrA01	AT	TA	2	30	4167399	4167458	60	1	127	GTTTATCACCATGCCACACCC	59.52	52.38	4.61	GGTGCTATTGTGTGTTTGGCC	60.34	52.38	5.36
BnaSSR000821	1123	chrA01	AT	TA	2	9	4173298	4173315	18	1	136	CAGCACTACACAGAAATATAGCGG	59.55	45.83	5.52	AGACAAAATGATTCACGTGACTCC	59.55	41.67	3.85
BnaSSR000822	1124	chrA01	A	A	1	14	4175420	4175433	14	1	147	TGGACATTCTACTCTTACCCTCG	59.05	47.83	4.63	TCGGCTTGTATTGGTTTCGC	59.2	50	4.7
BnaSSR000823	1125	chrA01	AG	GA	2	20	4176811	4176850	40	1	180	TCTGCACATACGGGTCTTGC	60.39	55	4.01	AGAAGTGACAGCCTGCTTCG	60.32	55	3.79
BnaSSR000824	1126	chrA01	A	T	1	17	4178297	4178313	17	1	140	TCATTACCGCACCTAAGAAGC	58.1	47.62	3.86	ACTCTACAATCCCAAACTTTAATTTCC	58.2	33.33	3.13
BnaSSR000825	1127	chrA01	AT	AT	2	9	4182534	4182551	18	1	191	TTTCGGATAATAAGTCCCATGCC	58.61	43.48	4.4	TATCGGGTTGAGTTCGGTCC	59.18	55	4.46
BnaSSR000826	1128	chrA01	A	A	1	19	4186565	4186583	19	1	103	ACTCACTAAAACCCGGAACTCG	60.29	50	4.18	GTTAGTGGTGCATTGGTGTCG	59.8	52.38	4.35
BnaSSR000827	1129	chrA01	A	T	1	13	4188473	4188485	13	1	104	TCCTTTATTCAGTTAGAAGGACTGC	58.59	40	4.4	TGGTAACACATAAGTAAGAAACCCC	58.76	40	4.95
BnaSSR000828	1130	chrA01	AG	AG	2	9	4195492	4195509	18	1	175	CATCTCTAATGGCACGAGCG	58.86	55	5.03	TCTTGGTTACGCTTCTCCACC	60	52.38	4.61
BnaSSR000829	1131	chrA01	A	T	1	16	4195684	4195699	16	1	142	ATAAACCTTCCCGCCACAGC	60.68	55	4.4	CGGTGAGTCAACTCGGTGG	60.37	63.16	4.61
BnaSSR000830	1133	chrA01	AAG	GAA	3	5	4202626	4202640	15	1	110	AGTAACTTCCAAGCTCATACCCG	60.12	47.83	5.28	TCCACACGACGTCTCTTTGC	60.6	55	3.68
BnaSSR000831	1135	chrA01	AG	GA	2	22	4208747	4208790	44	1	140	AGTTCAAGAGTGTCACCGGG	59.61	55	5.73	TCTTTCGCTACATCAAAACCGG	59.26	45.45	5.28
BnaSSR000832	1137	chrA01	AACCG	TTCGG	5	4	4224215	4224234	20	1	139	CCAAACCATATCCAAATCCTACGG	59.48	45.83	4.02	GGGCTGTTCAATATGGTAAAACCG	60.44	45.83	4.44
BnaSSR000833	1138	chrA01	AGG	GAG	3	5	4229314	4229328	15	1	123	TTGCTGGAGAGTGTCTTCGG	59.68	55	4.3	TCAACAACCGAAGACAATGCG	59.74	47.62	4.73
BnaSSR000834	1141	chrA01	AG	TC	2	11	4232959	4232980	22	1	213	GGGTGATCTGTTGTTGATGGC	59.53	52.38	4.4	TGTGACTGATGCCCATGTCG	60.39	55	4.35
BnaSSR000835	1143	chrA01	ACCGCC	CGGTGG	6	4	4255461	4255484	24	1	154	AAGCGACGTGATCAGATCGG	60.25	55	4.18	TCTCCTATCCTCGTACCCGC	60.25	60	6.13
BnaSSR000836	1144	chrA01	ACC	CCA	3	5	4256766	4256780	15	1	133	CTCGAATGTTGCTGCTGTCC	59.55	55	4.02	AGAAACCGAAACAAAGCGCC	59.97	50	6.53
BnaSSR000837	1145	chrA01	A	T	1	12	4275425	4275436	12	1	118	TGTTTTCTCACAAGAGTGGACG	58.81	45.45	4.79	TGCGTTTTGTTAGTTGGTCCG	59.67	47.62	4.79
BnaSSR000838	1147	chrA01	A	A	1	12	4307190	4307201	12	1	134	GAAAATTTTCACATTATCACTTCCACG	58.36	33.33	4.94	GTCCGACCATCCATACTCCG	59.69	60	4.63
BnaSSR000839	1148	chrA01	A	A	1	12	4308841	4308852	12	1	175	TTGTCTTATAAGTGCTGGCGG	58.37	47.62	6.13	TCCAGCTCCATATATCTTGTATGC	58.02	41.67	3.14
BnaSSR000840	1149	chrA01	A	T	1	20	4309118	4309137	20	1	203	CCAAAGGCGAACACTGAACG	60.04	55	3.95	TTGAATACACCCCCACTCCC	59	55	4.3
BnaSSR000841	1151	chrA01	C	C	1	20	4312191	4312210	20	1	132	AGGAAGAATGGACGAACCGG	59.75	55	5.28	CGTAGTTTGCTTTTGTTGCCG	59.22	47.62	5.69
BnaSSR000842	1154	chrA01	AT	TA	2	9	4322394	4322411	18	1	145	TGTAACTTCCATCCTAAATTCTCGG	58.65	40	4.63	ACGTTTGATATAAACCCAAAAAGAAGG	58.91	33.33	3.46
BnaSSR000843	1159	chrA01	AAC	ACA	3	5	4333019	4333033	15	1	145	ACTGTTCTCCAATCAAAGCAAGC	59.99	43.48	4.01	AGGGAGAAGTCTGATAAGCCC	58.6	52.38	5.19
BnaSSR000844	1160	chrA01	AG	CT	2	10	4336080	4336099	20	1	123	GGAAAATGTTTCCTCTACCAGTTGG	60.05	44	3.77	AGCATTTAAAAGGGGAATCTTTATTGG	58.73	33.33	3.16
BnaSSR000845	1161	chrA01	ATC	TGA	3	6	4339500	4339517	18	1	157	CAGGAGCAAAGCACACATCG	59.83	55	3.84	AGCAAACCAAGACAACCATAACC	59.68	43.48	2.85
BnaSSR000846	1162	chrA01	AAG	AAG	3	6	4343174	4343191	18	1	114	CGGCTGATGAAGAGCTCTCG	60.59	60	4.04	TCTCTTGCAAATGATAAAAGAATCAGC	59.03	33.33	4.26
BnaSSR000847	1163	chrA01	A	T	1	21	4343258	4343278	21	1	172	AGAAGAAGAAGAAGAAGGAGAAGC	58.21	41.67	3.86	CGTGTGGAAGAGAATGCAAGC	60.14	52.38	4.01
BnaSSR000848	1164	chrA01	AG	AG	2	7	4346070	4346083	14	1	145	TCTTTCCCATTTTTCCCAAAGAGC	59.96	41.67	4.09	TGCCCATTATTCTCTCTCTAACGG	59.96	45.83	4.44
BnaSSR000849	1165	chrA01	AAC	CAA	3	5	4349417	4349431	15	1	152	TCAACAGCCTCCTGGTTTCC	59.89	55	3.13	GTTGCTGGTGTTGGTGATGG	59.69	55	3.51
BnaSSR000850	1168	chrA01	A	A	1	13	4362075	4362087	13	1	161	AAGTTCCCATTTTCCCCGGG	60.25	55	5.73	CTGAACGCCGTAATTGGTGC	60.18	55	5.01
BnaSSR000851	1170	chrA01	AAG	GAA	3	5	4383385	4383399	15	1	129	TCAACTTTGAGCTTAGATTCGCG	59.63	43.48	5.87	TCCTTTCCGATTCCGTCACC	59.75	55	4.02
BnaSSR000852	1171	chrA01	A	A	1	14	4386764	4386777	14	1	112	ATGGATCCTGGAATTGGGCC	59.81	55	5.8	CGCCCAAATGTTTAACAACGC	59.55	47.62	4.84
BnaSSR000853	1172	chrA01	A	T	1	12	4387680	4387691	12	1	123	ATGGGGAGAAGAACTGTCGC	59.75	55	5.19	GGGGCAGCTGCATAAAATGG	59.89	55	3.16
BnaSSR000854	1173	chrA01	A	T	1	13	4387894	4387906	13	1	103	GACGGAATCTCTATGGGCAGG	60	57.14	4.85	ATTAGAACAGGGAACGGGGC	59.74	55	5.8
BnaSSR000855	1174	chrA01	AAG	CTT	3	5	4390467	4390481	15	1	181	GGCGCTGGAAAGGAAGAACC	61.59	60	3.62	GCAGCTTCCTGAATGTGATTGG	60.16	50	3.16
BnaSSR000856	1175	chrA01	AAG	CTT	3	6	4393418	4393435	18	1	208	GTGGTCAGAAGCTCAAACCC	58.76	55	4.11	TCCTTATTGGTACGTCAGCTTCC	60.12	47.83	3.46
BnaSSR000857	1176	chrA01	A	T	1	14	4396376	4396389	14	1	149	AATATTGTAGGCGGTGCAGG	58.03	50	4.85	GGGTCACAACTACATCAATAATTTAGC	58.87	37.04	3.09
BnaSSR000858	1177	chrA01	A	T	1	13	4396561	4396573	13	1	162	GACCTTGCCGAGAAACTTTGG	59.73	52.38	3.28	ATGGGTTTGGGCTTCTGACC	60.25	55	4.02
BnaSSR000859	1179	chrA01	AAC	CAA	3	6	4411188	4411205	18	1	140	TGAATCTGAACGAGAAAGAATTGTACG	60.15	37.04	3.67	AAGGTAAGTTTGATCCGGAACC	58.32	45.45	3.62
BnaSSR000860	1182	chrA01	A	A	1	13	4415093	4415105	13	1	111	AGCATCCCCTGAACTTATGGG	59.5	52.38	4	GGTTCACTGGGAAGAGGTGG	59.96	60	4.61
BnaSSR000861	1183	chrA01	A	T	1	15	4415226	4415240	15	1	179	CCACCTCTTCCCAGTGAACC	59.96	60	3.62	ACATCCCCATTAGTGAACCCC	59.43	52.38	4.95
BnaSSR000862	1185	chrA01	AG	TC	2	9	4418688	4418705	18	1	170	ACGAGTTAGCTCACTGTTTGC	58.86	47.62	3.68	GAGCTTTGTGCAACGTGTCC	60.32	55	4.02
BnaSSR000863	1186	chrA01	AG	CT	2	8	4419747	4419762	16	1	151	TCTAGTCTCAGGGGCAGTGG	60.32	60	4	CCACGTACCTGATTTTCACCG	59.27	52.38	4.94
BnaSSR000864	1187	chrA01	ATC	CAT	3	5	4421408	4421422	15	1	200	CCTCTCTTTCTCAATCGCAATGG	59.69	47.83	3.16	CGTTGAGGTAGGTTTCTGCC	58.56	55	4.85
BnaSSR000865	1189	chrA01	AT	TA	2	8	4426718	4426733	16	1	155	TTTTCGAGACACCAAGAGCC	58.12	50	4.7	TGCTAACATCGAACGAGAAGG	58.12	47.62	3.46
BnaSSR000866	1192	chrA01	A	A	1	12	4432072	4432083	12	1	134	ACTTAGAGCACTTCACAATGAGG	58.43	43.48	3.86	TGAGAAAAGATATATTAGTGCAAGTGC	58.17	33.33	4.4
BnaSSR000867	1199	chrA01	AG	GA	2	7	4453785	4453798	14	1	192	ACTTCCTCAACACTACAAGTAGC	58.12	43.48	3.58	AATGGCTTGTCATTGCAGGC	59.75	50	4.85
BnaSSR000868	1200	chrA01	A	A	1	16	4461981	4461996	16	1	144	CTTGGAAGGGGTTCACAAAGC	59.66	52.38	3.51	CCCGGATCATCACTGTAGCG	60.32	60	4.26
BnaSSR000869	1201	chrA01	A	T	1	12	4462116	4462127	12	1	107	CGCTACAGTGATGATCCGGG	60.32	60	5.73	GGGGAGTTCACACAGTTTTCG	59.4	52.38	3.46
BnaSSR000870	1202	chrA01	ACACC	TGGTG	5	4	4467820	4467839	20	1	151	ACACTACCTTTCTCCCTTGCC	59.65	52.38	4.52	TGTTTCTACATCACAATGAGAAGTCC	59.35	38.46	3.85
BnaSSR000871	1204	chrA01	A	T	1	12	4473368	4473379	12	1	140	CACACTGTATTTTGTAAGCATTGATGG	59.73	37.04	3.51	TTTGATGGTGAAATATCGAAAACCC	58.37	36	4.11
BnaSSR000872	1205	chrA01	A	T	1	21	4476342	4476362	21	1	183	ACATACTCCTTTTTGCAACATGC	58.44	39.13	4.06	GCTTGCTTATCTCATCTGATTTGC	58.79	41.67	3.68
BnaSSR000873	1208	chrA01	AG	AG	2	10	4482955	4482974	20	1	146	AAGCAAGACACTCAGCCTGG	60.25	55	4.45	CAGCTTGCTCTGTGTTTTTGC	59.14	47.62	3.68
BnaSSR000874	1210	chrA01	A	A	1	12	4486955	4486966	12	1	100	TTTCCATGTGATCAAACAGCGG	59.77	45.45	5.52	CGGTTGGATATAAAAGATTCTCAGAGC	60.1	40.74	4.09
BnaSSR000875	1212	chrA01	AT	AT	2	7	4506171	4506184	14	1	132	GCTACATTTGAAACCAGCTACTAAGG	60.18	42.31	2.69	TGGATTAGGGCAGAAACATTGG	58.64	45.45	3.16
BnaSSR000876	1213	chrA01	AG	CT	2	11	4517139	4517160	22	1	201	AGGAACGGAGAAGCCAAGC	60	57.89	4.01	GCCTCTGCTTCTCTATATTCGC	58.75	50	4.7
BnaSSR000877	1219	chrA01	AAG	AAG	3	5	4531773	4531787	15	1	100	AACAAAGAAGAGTAGCTTAGAAGAAGC	59.61	37.04	3.86	GACAGGTCCCCTCATCAATATCC	59.99	52.17	2.59
BnaSSR000878	1220	chrA01	A	T	1	16	4534685	4534700	16	1	107	AGAGCTTCAGTCGATTCATGGG	60.16	50	4	AGGCTTGACTGAAAAGACAAAGC	59.93	43.48	3.51
BnaSSR000879	1221	chrA01	A	A	1	13	4534801	4534813	13	1	144	CGCCTACTGTCTGAAACAAGG	58.93	52.38	3.61	TCCCTTCTGGTTTTGTTTTGTCG	59.87	43.48	4.35
BnaSSR000880	1222	chrA01	A	A	1	16	4534942	4534957	16	1	114	GCTTCTTCATCACTTATCCACGG	59.44	47.83	4.94	ACTAGCCAGCAACTCAACCC	59.96	55	4.11
BnaSSR000881	1223	chrA01	AG	CT	2	7	4536065	4536078	14	1	121	GCATACCGTTTGACGACTCG	59.36	55	4.18	ACAAAGATCAAGGGTACGGGG	59.72	52.38	5.73
BnaSSR000882	1225	chrA01	A	A	1	13	4553977	4553989	13	1	167	TAACATCCCTTCCGTTGGGG	59.38	55	4.96	TCATTCGTAGCCTCTCTGAACC	59.57	50	3.62
BnaSSR000883	1226	chrA01	A	T	1	16	4555774	4555789	16	1	164	TGGCAGTTGTTCTGATTCTTGC	59.71	45.45	4.01	CTCTCAGGTGGGTTGAAATTGC	59.77	50	3.56
BnaSSR000884	1229	chrA01	A	A	1	12	4563895	4563906	12	1	106	ATGCTAATCCAGTTGCACCC	58.23	50	4.61	AGATTGCATGCACCATGTACC	58.97	47.62	3.34
BnaSSR000885	1232	chrA01	AAT	TAA	3	5	4574943	4574957	15	1	104	TGTTCTGGAGAATTAATCTGATCATGG	59.28	37.04	3.66	GTTTTCGAAATTGAAACCGACCG	59.58	43.48	4.79
BnaSSR000886	1234	chrA01	AAT	TTA	3	5	4576603	4576617	15	1	197	TCGCCAAAACATCAAACCTGG	59.66	47.62	4.45	ACTCATTCCACGGTGGTTCG	60.32	55	3.95
BnaSSR000887	1235	chrA01	A	T	1	12	4577942	4577953	12	1	202	GGTTGACGCCACTTCAAGC	59.72	57.89	4.01	ACGATTTCATCCTCACTTCTGG	58.13	45.45	3.86
BnaSSR000888	1237	chrA01	AG	CT	2	9	4599498	4599515	18	1	100	TTCTTCTTCATAAACCAAAGGCCC	59.47	41.67	5.8	GCATGTCGTTGTCCGTGC	59.83	61.11	5.34
BnaSSR000889	1238	chrA01	ATC	TCA	3	5	4599619	4599633	15	1	134	CGACATGCTTTTTAGTTTCCATGC	59.68	41.67	4.06	AACCCATGGTTACACGGACC	59.96	55	4.46
BnaSSR000890	1239	chrA01	A	A	1	12	4604775	4604786	12	1	169	AGCGAGAACACCATTCGAGC	60.74	55	5.03	CATTGTAGTTCCCTGCATCTGC	59.64	50	4.26
BnaSSR000891	1241	chrA01	A	T	1	12	4606958	4606969	12	1	209	TGAAATGGATGCAAAATAGTAAGCC	58.43	36	4.35	CCACAGCTACATTGCATGCC	59.9	55	4.4
BnaSSR000892	1242	chrA01	A	T	1	12	4607088	4607099	12	1	186	GGATGTAACGCCCGGTTAGG	60.53	60	2.69	CCACAGCTACATTGCATGCC	59.9	55	4.4
BnaSSR000893	1243	chrA01	AG	TC	2	8	4616531	4616546	16	1	105	CCTAAGCTGAGCTCGTTCCG	60.53	60	4.3	GTTCAGTTTCATTCATTTTCCTACGG	59.2	38.46	4.02
BnaSSR000894	1244	chrA01	AATT	AATT	4	4	4616578	4616593	16	1	191	TCTTGAACCTCACCAACGGC	60.53	55	5.68	TCACCAGAACTTTAATTAGGTTCCG	59.06	40	4.3
BnaSSR000895	1245	chrA01	A	T	1	12	4616923	4616934	12	1	120	CCTGGGCTGAGCTAATCACC	60.18	60	4.02	GGTACAGATGAATACAAGCGCC	59.46	50	6.53
BnaSSR000896	1247	chrA01	A	A	1	14	4617712	4617725	14	1	179	AAAACCTGGGTTGGGCTCC	60.15	57.89	4.7	ATTCACGTGGGATTTGGGGC	60.97	55	5.8
BnaSSR000897	1248	chrA01	AT	AT	2	8	4618252	4618267	16	1	153	ATCTTGTCCGAGAGCAAGCC	60.11	55	4.35	TGGCAACCAAAAGAACCTTGC	60.13	47.62	4.01
BnaSSR000898	1250	chrA01	A	T	1	13	4620622	4620634	13	1	124	AGATTCGAGTTTGATTCTGTCTCG	58.9	41.67	4.04	AGTCACGGTCGATTCATCCC	59.54	55	3.85
BnaSSR000899	1251	chrA01	AT	TA	2	7	4621288	4621301	14	1	181	TCTAAATAGGCCGAAGCTTCCC	59.9	50	3.97	AGTAATGGGCATCACCAGATCC	59.89	50	3.36
BnaSSR000900	1252	chrA01	AG	TC	2	14	4627248	4627275	28	1	169	CATGAATAGTTTCTCTCCTCGTTCC	59.25	44	3.62	TCGTTGGTGTGTGATGCTCC	60.6	55	4.7
BnaSSR000901	1254	chrA01	ATC	GAT	3	6	4641076	4641093	18	1	165	AGACGTCAGTTAGTAGCTGAGC	59.58	50	4.26	CCTTGGCAAGAATCCACAAGC	60.07	52.38	4.01
BnaSSR000902	1259	chrA01	A	A	1	12	4658538	4658549	12	1	199	TGTAGACTTCGTACTGGTGCC	59.46	52.38	5.01	AAGGTCCGTCATGCGTTTGG	61.23	55	3.28
BnaSSR000903	1261	chrA01	AG	GA	2	9	4666379	4666396	18	1	102	AGTTCCATCTCTTGCGAAGGG	60.07	52.38	3.95	AGTGGGGCTTCACTTCACG	59.93	57.89	4.35
BnaSSR000904	1262	chrA01	AG	TC	2	14	4679139	4679166	28	1	106	TCCATTTGTTTCTCTCAACCCC	58.5	45.45	4.95	AGCTTACCCTATCGTCAGCC	58.96	55	4.85
BnaSSR000905	1263	chrA01	AAG	TCT	3	6	4681700	4681717	18	1	137	AACCTGACTTCCCCCAAACC	59.81	55	3.27	CAGATGCAGTAAGAATAAAGCAAAGC	59.53	38.46	3.51
BnaSSR000906	1265	chrA01	AG	AG	2	10	4689209	4689228	20	1	178	AGGTAGTGGGTGAGAGGAGG	59.66	60	4.3	TGACCCATCTTTGAAAAACCCC	59.03	45.45	4.95
BnaSSR000907	1266	chrA01	AAG	AGA	3	5	4689282	4689296	15	1	126	AGAGAGAGAGAGAGATGAGGAAGG	59.9	50	3.46	TCCCAACTGTCACATGACCC	59.6	55	4.46
BnaSSR000908	1268	chrA01	ATC	CAT	3	8	4692539	4692562	24	1	165	GTCGTTGACCAATCAAAGCCC	60.07	52.38	5.19	ATTGGCACATGACGACGTCG	61.35	55	5.12
BnaSSR000909	1269	chrA01	AAGGAG	AGAAGG	6	5	4693912	4693941	30	1	129	TTCCTGCAAGAGGTAGACGC	59.75	55	5.19	GCACAATCCTGTCTTGTCCG	59.2	55	4.79
BnaSSR000910	1271	chrA01	A	T	1	14	4708731	4708744	14	1	160	GGTTTTGCCCTATTCACCCC	58.81	55	4.95	GGTTGTTCATGGTGGTTGTGG	59.93	52.38	4.17
BnaSSR000911	1272	chrA01	A	A	1	12	4732089	4732100	12	1	139	TTCGCTAAATGGAACCGTGC	59.2	50	5.34	GCTCTCAACAAGACATTCGAGG	59.33	50	4.63
BnaSSR000912	1273	chrA01	A	A	1	13	4735359	4735371	13	1	134	TCTTTCCAGCTATAGTGGGTTAACC	60.1	44	2.85	TGCAAACTTACATCTTCGACATCC	59.61	41.67	3.51
BnaSSR000913	1274	chrA01	A	A	1	14	4737991	4738004	14	1	116	AGGATGTTGTAAAACCACTACTAATGC	59.88	37.04	3.56	TGAACCGATGAGTGAAAACCC	58.5	47.62	4.11
BnaSSR000914	1275	chrA01	AG	TC	2	7	4742319	4742332	14	1	133	TCTCTGCAACAGATCTGTCTCC	59.5	50	3.71	AGGAGACTCATGGGTTCTGG	58.42	55	3.86
BnaSSR000915	1276	chrA01	AG	CT	2	7	4742519	4742532	14	1	146	ACTTCCTTTAAAACGCTGCCG	59.73	47.62	5.69	ACTTTGTGGTGATTCAGGTGC	59.04	47.62	5.01
BnaSSR000916	1278	chrA01	AAG	TTC	3	5	4749317	4749331	15	1	127	CCCCCGGTAGAAAAAGAAAGC	59.18	52.38	3.51	AGGATGAGCACGAGACAACC	59.75	55	3.77
BnaSSR000917	1279	chrA01	A	T	1	16	4752101	4752116	16	1	171	GTGGAGTTGATGAGCAAGTGC	59.8	52.38	4.4	ATGCGGAGTTGCCAATTTGG	59.75	50	3.28
BnaSSR000918	1283	chrA01	AAG	GAA	3	6	4776235	4776252	18	1	109	ACAGCGTGGATGGTAGTAACG	60.14	52.38	3.18	GCTTCTGCTACAGCCTTGGC	61.65	60	4.52
BnaSSR000919	1284	chrA01	AAC	TTG	3	5	4776475	4776489	15	1	153	TGTACAGAGCAGATTTTTGCCG	59.52	45.45	5.69	AGCAGCATCCTTCAGATAGGG	59.3	52.38	3.53
BnaSSR000920	1286	chrA01	C	C	1	14	4794227	4794240	14	1	165	CCATGACGGCTCATCATCC	58.08	57.89	3.51	AACAAATATATCCTGAGGTTTTACAGC	58.1	33.33	4.4
BnaSSR000921	1287	chrA01	A	A	1	12	4796834	4796845	12	1	201	GGGATTCGAACCCCAGACC	59.78	63.16	3.85	CTCGAGTTGGAATCTGGTTCG	58.74	52.38	3.95
BnaSSR000922	1288	chrA01	AAAT	AATA	4	4	4801574	4801589	16	1	139	GGGCTTTTCTCATGTTCTTTCTCC	60.08	45.83	3.71	GATGCCTGACCCTTCGATGG	60.53	60	3.51
BnaSSR000923	1289	chrA01	AT	TA	2	7	4803133	4803146	14	1	208	TGCACATTTGTCTGTTTTTGCG	59.4	40.91	4.85	GGTTGAGGTTGCGTTTGAGG	59.69	55	3.86
BnaSSR000924	1291	chrA01	ATCCTC	TGAGGA	6	4	4816277	4816300	24	1	171	CACCAAAAGACAGCCGATGG	59.48	55	3.51	GCCTCCGTTCTTCGTTTTCC	59.48	55	3.13
BnaSSR000925	1292	chrA01	AAC	TGT	3	5	4817735	4817749	15	1	159	AGCCATGAGATCTTGGTCGG	59.53	55	4.79	AAATTCGGCGTCGACTATGC	59.07	50	3.14
BnaSSR000926	1293	chrA01	AG	TC	2	8	4822278	4822293	16	1	145	AGATACTACAAACACACATCTTTATGC	58.12	33.33	3.14	ATGATTCCAGTTTCATCTTTTTGGG	58.3	36	4.12
BnaSSR000927	1294	chrA01	AG	AG	2	7	4824729	4824742	14	1	168	GAGAACCAGGGAGGAGGAGG	60.69	65	4.3	TAGCGGCAACTCTTTCTCCG	60.11	55	4.63
BnaSSR000928	1295	chrA01	A	A	1	12	4825141	4825152	12	1	100	GCCTTTGTCTGTTTGTGTCGG	60.27	52.38	4.79	ACACAGCTCATCTCATTTGGC	58.91	47.62	4.52
BnaSSR000929	1296	chrA01	AG	TC	2	10	4828160	4828179	20	1	101	CAGTACATTTCCCACACTTGGC	59.77	50	4.52	TCTGACTCACATTTCGCCGG	60.39	55	6.13
BnaSSR000930	1297	chrA01	A	A	1	13	4838545	4838557	13	1	185	GCCATCTTCATCTTCTGGTGC	59.33	52.38	5.01	TCTCTCCAAATCGGCTGCC	59.78	57.89	4.85
BnaSSR000931	1298	chrA01	AC	CA	2	7	4839885	4839898	14	1	137	CCAATTCCAAAACAAAGTAACATGGC	60.29	38.46	4.4	GCAGAGTTGAAGATCGAGGC	58.71	55	4.7
BnaSSR000932	1301	chrA01	AT	TA	2	7	4855734	4855747	14	1	189	AACGCTTCTTATTAGCTAGAGCC	58.38	43.48	4.7	AGTCGAGTTGCTTTATTCCTTGC	59.56	43.48	4.01
BnaSSR000933	1302	chrA01	A	T	1	14	4855908	4855921	14	1	106	TGGGCAAAGCATAAACCTAAGG	58.9	45.45	2.69	GAAGCATGCACTTGTGTCCG	60.11	55	4.79
BnaSSR000934	1303	chrA01	AG	TC	2	7	4861620	4861633	14	1	102	GACTTGGAGGATTTTTCGGCG	59.87	52.38	6.46	GCAATCTCTCATCTCTCTCTCCC	59.74	52.17	4.3
BnaSSR000935	1304	chrA01	A	A	1	12	4861761	4861772	12	1	162	GGGAGAGAGAGATGAGAGATTGC	59.74	52.17	3.56	TGAAAGGAGAGAGAGAGTGAACG	59.5	47.83	3.95
BnaSSR000936	1306	chrA01	AAG	TTC	3	5	4875169	4875183	15	1	103	CGAATCTCACCTCAGATCCCC	59.66	57.14	4.81	AGAAAGCAAACAACAGTGGTGG	59.83	45.45	4.61
BnaSSR000937	1308	chrA01	A	A	1	16	4897187	4897202	16	1	178	GCTCTATCTTGTTTTTCTTTCTTTTGC	58.52	33.33	3.68	TATCTACGTCGTGGGAACGC	59.62	55	4.84
BnaSSR000938	1309	chrA01	AAG	TCT	3	8	4899446	4899469	24	1	102	GCACATGACAATTCACAGTTAACC	59.08	41.67	2.85	TTTGCAGCAAATGGAGCAGG	59.68	50	4.85
BnaSSR000939	1310	chrA01	AG	AG	2	7	4902042	4902055	14	1	158	TGCAAACCAAAATAGGGAATGC	58.06	40.91	3.56	TCAGTCCCCGTTCAGAAAGC	59.97	55	3.51
BnaSSR000940	1311	chrA01	AAG	TTC	3	5	4903415	4903429	15	1	197	CGATACCGAGCGACTTCAGC	60.93	60	4.26	ATTTGCTCTGGCGTAAAGGC	59.19	50	4.35
BnaSSR000941	1313	chrA01	A	A	1	17	4961955	4961971	17	1	180	TGCACTCCGACCGTAAAACC	60.6	55	3.27	CAAAGGTCCCCAAGTCGCC	60.97	63.16	5.54
BnaSSR000942	1314	chrA01	A	T	1	13	4962655	4962667	13	1	185	CGCTTATCTACTCCGGTCGG	59.76	60	4.79	TTTGACTCCTGGCAGGTAGG	59.02	55	3.18
BnaSSR000943	1319	chrA01	A	T	1	12	4984152	4984163	12	1	179	GCCGCTAATGACTATTGTTATAAATCC	58.82	37.04	3.01	TTTATGACAAGTTTGTAACACAGTACC	58.39	33.33	3.34
BnaSSR000944	1320	chrA01	AT	TA	2	11	4985055	4985076	22	1	151	CATTCCATGTGGGCTGTTTCC	59.79	52.38	3.13	TGGGGAGAAAATAATCCAACTCG	58.48	43.48	4.18
BnaSSR000945	1322	chrA01	A	A	1	14	4986808	4986821	14	1	101	TGAATAGGATCTGTTCTATAGGCTCG	59.62	42.31	5.03	CACAACTGTCCATGCACGC	60.08	57.89	5.34
BnaSSR000946	1325	chrA01	C	G	1	23	5010003	5010025	23	1	180	AGATTGTGCTGGAGCGTTGG	60.96	55	3.77	GACCAGTTAGCTCATCCCCG	59.89	60	5.73
BnaSSR000947	1326	chrA01	AG	CT	2	9	5019187	5019204	18	1	130	GTCCCTGGTAGTGACAGTGG	59.39	60	4	CTTTCCTCAAGCAGATGCACG	59.87	52.38	5.34
BnaSSR000948	1327	chrA01	A	A	1	12	5022573	5022584	12	1	168	GGCTGAGATTTGTTTACTCTTTTGC	59.37	40	3.68	GTTACATCTCCAACCCAAGCG	59.26	52.38	4.68
BnaSSR000949	1328	chrA01	ATC	AGT	3	5	5024184	5024198	15	1	146	AACCGAGCAGAATCCATGGG	60.11	55	4	TGGTTGCACCAGAAGCTCC	60.23	57.89	4.7
BnaSSR000950	1329	chrA01	AAC	CAA	3	6	5024538	5024555	18	1	159	CAAGTTTTGTGTCTCCGGGC	59.69	55	6.13	CTTGACTTGCGGCGTTTCC	60.08	57.89	3.13
BnaSSR000951	1331	chrA01	AT	TA	2	27	5025016	5025069	54	1	213	ATTCTGAGTCTCTATTTGCGTCC	58.31	43.48	4.79	CTTCAAGCAGTGGTGATCAGC	59.53	52.38	4.26
BnaSSR000952	1332	chrA01	AT	TA	2	10	5025898	5025917	20	1	191	ACTTTTAAGACATGCATTTGATCAACC	59.4	33.33	3.77	TGAGCAACGACATAATACTCTAGC	58.48	41.67	3.42
BnaSSR000953	1333	chrA01	ATC	TGA	3	5	5034022	5034036	15	1	106	GGGTCAAGAAAAACCTGTCGG	59.39	52.38	4.79	ATACGAGTATCAGCGCCAGC	60.04	55	4.85
BnaSSR000954	1334	chrA01	ATC	TGA	3	5	5038278	5038292	15	1	120	GAAGCGATTCTCTAGTGGCG	58.52	55	5.69	ACTGTGAGACGTGAACCTCG	59.69	55	4.63
BnaSSR000955	1335	chrA01	A	A	1	19	5038582	5038600	19	1	141	CGAATTCCAAGTGCTCAGATCC	59.39	50	3.36	CTCACCGAACTTGACACATACG	59.34	50	3.06
BnaSSR000956	1336	chrA01	C	C	1	24	5042414	5042437	24	1	136	CATCCAAATGAGTCTTTCTTAACTTCC	58.76	37.04	3.46	AAGACTATGTGTGCTGTCAAGG	58.33	45.45	3.61
BnaSSR000957	1339	chrA01	ATC	TGA	3	5	5049238	5049252	15	1	130	TCGGAAGCGATTCTCTAGTGG	59.32	52.38	4	TGAAGCAGAGAAGAACGGCG	60.67	55	6.46
BnaSSR000958	1340	chrA01	AAG	AAG	3	5	5053776	5053790	15	1	163	AGGCACTGGTTACACTAGGG	58.72	55	3.53	ACTAGACCACGCTACTAACGC	59.6	52.38	4.84
BnaSSR000959	1341	chrA01	A	A	1	12	5057793	5057804	12	1	100	CCTTATAAGTTCCGATGAATGTCCC	59.3	44	4.46	GTGAGGACGACATTCATCGC	59.08	55	4.58
BnaSSR000960	1342	chrA01	A	A	1	12	5067252	5067263	12	1	151	AATCGAACCCGTAGACGAGG	59.26	55	4.63	GGGTCTCGACTGGAATCTCC	59.25	60	3.71
BnaSSR000961	1343	chrA01	AC	CA	2	7	5070467	5070480	14	1	157	GCTTCACTCTCGCATTCTGC	59.63	55	4.26	CCGCACTGAAGAAGAAACGC	60.11	55	4.84
BnaSSR000962	1344	chrA01	A	A	1	12	5073166	5073177	12	1	111	GGTTTATGGCAACCTTGTGGG	59.72	52.38	4.61	TAAATATCCGACCCGACCCG	59.04	55	5.28
BnaSSR000963	1345	chrA01	A	T	1	20	5073804	5073823	20	1	167	CTCACTTTGAAAATTTGTGATCAATGG	58.51	33.33	3.16	ACCTGAAATCATACAGAACGACC	58.5	43.48	4.79
BnaSSR000964	1346	chrA01	A	A	1	15	5073824	5073838	15	1	167	CTCACTTTGAAAATTTGTGATCAATGG	58.51	33.33	3.16	ACCTGAAATCATACAGAACGACC	58.5	43.48	4.79
BnaSSR000965	1347	chrA01	AG	AG	2	7	5080922	5080935	14	1	155	GGAATGCCCAAAACAGATCTGC	60.42	50	4.26	AGCTGTTTTGGTGATCTGTAACG	59.5	43.48	3.18
BnaSSR000966	1348	chrA01	A	A	1	20	5092393	5092412	20	1	157	TTGTCGTTCACATGGATGCG	59.2	50	4.73	TGGTAAAATCTTGTTGTTACGCTCC	60.05	40	4.7
BnaSSR000967	1350	chrA01	A	T	1	12	5123808	5123819	12	1	120	ACCTCTCATGTCCATACTGCG	59.59	52.38	5.18	CTCTAGACTGGCCTTAGCAGC	59.93	57.14	5.25
BnaSSR000968	1351	chrA01	A	A	1	12	5145203	5145214	12	1	154	ACCAGTCATAACTCATACTATGGGC	59.99	44	5.36	ACGTTGGTATATTTTGATCGTACTGG	59.52	38.46	4
BnaSSR000969	1352	chrA01	AG	AG	2	7	5147170	5147183	14	1	136	TCAAAATCTGAAACTGAAGTATAGGCC	59.66	37.04	5.19	TTGTGGCAGAGAGAGACACG	59.68	55	4.49
BnaSSR000970	1353	chrA01	AAC	AAC	3	6	5150520	5150537	18	1	182	ACAATGATGGAGCCAGGTGC	60.68	55	5.01	GTCGATACCGTGTAGTCCACC	59.94	57.14	4.61
BnaSSR000971	1358	chrA01	AT	AT	2	15	5164621	5164650	30	1	181	TCAGTAGATTATGCATAAGGACTCTCC	59.82	40.74	3.71	TGAGTTCTTTGTTGTATCCTTTCACC	59.74	38.46	4.02
BnaSSR000972	1359	chrA01	AAG	AGA	3	12	5166729	5166764	36	1	130	GTTCATCGACGCCAAGTTCG	59.91	55	3.95	TCTTCTCCCGCGTTTTCTCG	60.39	55	4.04
BnaSSR000973	1360	chrA01	A	T	1	14	5169057	5169070	14	1	135	GCTATCTCGGATTTTCTTGCGC	60.35	50	6.09	TTGTTGATGTTTTGAAGACTCGC	58.4	39.13	5.03
BnaSSR000974	1361	chrA01	AC	CA	2	8	5169426	5169441	16	1	184	TGAGGGTTCTCTGCATGTAGC	59.79	52.38	3.58	GCAGTGACGAAGACATCTATGC	59.46	50	3.14
BnaSSR000975	1362	chrA01	AT	TA	2	7	5169442	5169455	14	1	184	TGAGGGTTCTCTGCATGTAGC	59.79	52.38	3.58	GCAGTGACGAAGACATCTATGC	59.46	50	3.14
BnaSSR000976	1365	chrA01	AAC	TTG	3	5	5175413	5175427	15	1	158	CATATACATCACAGTTAAACAACGACC	58.89	37.04	4.79	ACTAGATCAATTGTTCACACACGC	59.85	41.67	5.34
BnaSSR000977	1366	chrA01	AAT	TAT	3	6	5176724	5176741	18	1	185	TGATCAAGTGTGAAATGGCCG	59.19	47.62	6.13	ACTTTACGGTTCATTGATGAGAGC	59.37	41.67	4.09
BnaSSR000978	1367	chrA01	A	A	1	15	5179351	5179365	15	1	104	TCCAAGCTGTAAATCAACCGC	59.19	47.62	5.68	AGATACATTGGTCTGAAGCTTTGC	59.6	41.67	3.68
BnaSSR000979	1368	chrA01	A	T	1	13	5197668	5197680	13	1	134	CATTTGGGCATGTGAGCTCG	59.9	55	5.03	ACAGACGCCACATAGAGAGG	58.89	55	3.69
BnaSSR000980	1369	chrA01	A	A	1	12	5198227	5198238	12	1	177	CCATTGTACAGTACTTTAGTTGAAGC	58.48	38.46	3.86	CGCTCTTCAAGATCTACATATCTATGC	59.57	40.74	3.14
BnaSSR000981	1371	chrA01	AG	AG	2	8	5205324	5205339	16	1	114	CCCAAAGCTTTTGTCCTCAGC	60	52.38	4.26	TGATTCTTGTTGCAGAGATTGAAGG	59.82	40	3.46
BnaSSR000982	1373	chrA01	A	A	1	12	5213363	5213374	12	1	168	GCATCAACCGTCTTTCGTCG	59.91	55	5.12	AGACATGAATCTGGATACTTCAAGG	58.41	40	3.61
BnaSSR000983	1374	chrA01	AAATG	AAATG	5	4	5215404	5215423	20	1	185	CGAGGGTCTGGTGTGATGC	60.45	63.16	3.91	CTTTCTCCATCACCCTAGACCG	59.9	54.55	4.79
BnaSSR000984	1375	chrA01	ATC	GAT	3	6	5217150	5217167	18	1	169	GGATGAAGAGGTGAAAGAAGTAGC	59.13	45.83	3.58	TTCCCAGTAACTTCGAGGCC	59.39	55	5.19
BnaSSR000985	1376	chrA01	AAG	AAG	3	5	5217523	5217537	15	1	139	CTTCTTGACGAGTGACTTGCG	59.55	52.38	4.85	TGCTGAGCACTCTTCAACCC	60.25	55	4.11
BnaSSR000986	1377	chrA01	A	T	1	14	5218266	5218279	14	1	135	TGAGATGCCTGTTGACTCGC	60.39	55	5.03	CGTGCACATATGTCCACACC	59.27	55	4.16
BnaSSR000987	1379	chrA01	AC	AC	2	7	5226763	5226776	14	1	143	AGAAGTATTGAATTTAACGCCAAGC	58.68	36	4.01	TCACCTTCTTAGTGGTATGGTATCC	59.4	44	2.59
BnaSSR000988	1380	chrA01	AG	TC	2	8	5233069	5233084	16	1	165	CCGCCTTCTTCTTCCTCTCC	59.82	60	3.71	GTTCTGCTTTCTCGTGCCG	59.51	57.89	5.69
BnaSSR000989	1381	chrA01	AAG	TCT	3	5	5233332	5233346	15	1	146	AATCGGGTTTCCACTTGGGG	60.25	55	4.96	AAACAGTCCGATGGTCAGCG	60.67	55	5.18
BnaSSR000990	1382	chrA01	A	T	1	15	5233353	5233367	15	1	146	AATCGGGTTTCCACTTGGGG	60.25	55	4.96	AAACAGTCCGATGGTCAGCG	60.67	55	5.18
BnaSSR000991	1383	chrA01	A	T	1	12	5234706	5234717	12	1	157	GTCTTTTGGCTTTTCTTCAAGGC	59.2	43.48	4.35	AGGAAACCACACTTCAAGATTTGG	59.66	41.67	3.28
BnaSSR000992	1384	chrA01	A	A	1	12	5234935	5234946	12	1	115	TGGGTACTACATATTTAACACACCC	58.35	40	4.61	TGGTGAGCTTCAATCCACAGG	60.27	52.38	4
BnaSSR000993	1385	chrA01	AAAT	TAAA	4	4	5234988	5235003	16	1	177	TGGGTACTACATATTTAACACACCC	58.35	40	4.61	GTTCCTTGATGGTGAACCGC	59.48	55	5.68
BnaSSR000994	1386	chrA01	A	A	1	12	5236175	5236186	12	1	152	CAGAGTGTTGGCAGGTGGG	60.6	63.16	4.61	TCTAAGGAGGTCAATTTCGAAATTAGC	59.72	37.04	3.09
BnaSSR000995	1389	chrA01	A	A	1	13	5258308	5258320	13	1	145	TCGTATTCAGCTTTGCCTTGC	59.53	47.62	4.01	TGATGACTCGGAAACAGACTACC	59.81	47.83	3.18
BnaSSR000996	1390	chrA01	A	A	1	20	5263646	5263665	20	1	210	AAGTCTGGTTTTCGTTGGGC	58.97	50	5.36	AATACCCTACGTCCTTGGCC	59.16	55	5.36
BnaSSR000997	1393	chrA01	A	A	1	14	5286443	5286456	14	1	111	TCAGTCCACCATTAGGATCCG	58.96	52.38	4.18	GTGTCACTGTTCCGATTGCC	59.48	55	4.52
BnaSSR000998	1395	chrA01	AAT	TTA	3	5	5287876	5287890	15	1	116	ATTGCTACGTTTGAACCGCC	59.48	50	6.13	GGACAGAGGTTGAGATCAAAAAGC	60.08	45.83	3.51
BnaSSR000999	1396	chrA01	A	A	1	13	5308246	5308258	13	1	130	CCCCTTTCTATAAGCTAATCTCTCCC	60.07	46.15	4.3	TGAGGTTGCTTGGAAGTGGC	60.82	55	5.01
BnaSSR001000	1397	chrA01	AG	GA	2	7	5310739	5310752	14	1	100	AATTACAGAACAAATGAAGATACAGGG	58.04	33.33	4.45	AACTCTTCTCCCTCCTCCTCC	59.99	57.14	4.3
BnaSSR001001	1398	chrA01	AGG	GAG	3	5	5310783	5310797	15	1	118	ACCTGAGAATTAGAGAGAAGCGG	59.62	47.83	5.52	TCTTCTCTTCCTCCCCCTCC	59.66	60	4.3
BnaSSR001002	1399	chrA01	AAG	GAA	3	6	5310918	5310935	18	1	103	GGGGGAGGAAGAGAAGAACG	59.46	60	3.95	TTGCATTGCACGTTTCGTCC	60.32	50	4.79
BnaSSR001003	1402	chrA01	AAAC	AAAC	4	4	5348584	5348599	16	1	157	GCTAATTGAATCCCCCATAGCC	58.91	50	3.93	TCATCAGTCACCCTTTCTCTCG	59.51	50	4.04
BnaSSR001004	1403	chrA01	A	A	1	13	5349496	5349508	13	1	125	GCCTAGTTGTGAGCAATGCC	59.55	55	4.4	GTGGGCAGGTTGGTAACTGG	60.89	60	4
BnaSSR001005	1404	chrA01	AGG	GAG	3	5	5353076	5353090	15	1	130	ATTGGAGAGTACGAGACGCC	59.26	55	5.68	CGTAAACTCTCTCCACCCACC	60.07	57.14	4.61
BnaSSR001006	1405	chrA01	AAT	AAT	3	9	5355133	5355159	27	1	149	GGAAATGCGATTAAACAAACGGC	59.94	43.48	5.68	TGTCTCCTTACCTTAAATTCGAGGG	60.11	44	4.3
BnaSSR001007	1406	chrA01	A	T	1	12	5355572	5355583	12	1	115	AATCGGTTGGAAAGTTGTTTAGC	58.13	39.13	3.09	TTAACTTGGATATGCGGCGC	59.06	50	6.53
BnaSSR001008	1407	chrA01	AG	TC	2	8	5357511	5357526	16	1	100	GCACAGAACAAAGCAACACG	58.81	50	4.49	CGACAGAGACAAATGTTGGTCG	59.84	50	4.79
BnaSSR001009	1408	chrA01	AAC	TTG	3	5	5359638	5359652	15	1	158	AGCCACGGTAGTTGCATCG	60.45	57.89	3.84	CACTTCACTGAATGCTCTGTCC	59.26	50	4.02
BnaSSR001010	1409	chrA01	AT	TA	2	8	5364278	5364293	16	1	135	GTAAGCTCAGCCGAACCTCC	60.46	60	4.3	ACAAAGTTGGAGTTCAATTTTTGCC	59.65	36	4.52
BnaSSR001011	1410	chrA01	AC	TG	2	10	5368793	5368812	20	1	140	CCACCCCATTCAACAAGTGC	59.68	55	4.4	ATAGCTTCTGCACACCACCC	60.04	55	4.61
BnaSSR001012	1411	chrA01	AGG	CCT	3	5	5370543	5370557	15	1	105	GCTACGCAGGCATTATCAGC	59.49	55	4.26	TAGTGGTTTCTCGGCGATGC	60.46	55	3.91
BnaSSR001013	1412	chrA01	AAG	AAG	3	5	5370724	5370738	15	1	160	AATCGAGTTCCACGAGAGCG	60.18	55	5.03	TGAGTCTGCAGATTCACGGC	60.39	55	5.68
BnaSSR001014	1414	chrA01	AG	TC	2	7	5394684	5394697	14	1	112	ACCTTTGAAGAAGAACAAGCGC	59.97	45.45	5.92	GTGTGACAGAGTGTTGCTGC	59.69	55	5.25
BnaSSR001015	1416	chrA01	AAG	TCT	3	5	5398589	5398603	15	1	125	ACTTTCCCGCCTAACAACCC	60.25	55	4.11	GGTTCCAATCCGCCATTGC	59.86	57.89	3.56
BnaSSR001016	1417	chrA01	AAG	CTT	3	5	5398780	5398794	15	1	100	TCAATCTCCACACCTTCCGC	60.04	55	5.54	TCGTGAAGAAGATCGTGCCG	60.46	55	5.69
BnaSSR001017	1418	chrA01	AGG	TCC	3	10	5399242	5399271	30	1	168	AGCTTTTTCGTGCTCAAGGC	59.69	50	4.35	CGATGAAAGCTTCGTCTGCG	59.98	55	5.18
BnaSSR001018	1419	chrA01	A	A	1	13	5401607	5401619	13	1	139	ACGACCTAGGATACCATGTGC	59.31	52.38	4.57	CGAGTCAAAACAAAAATATCTTTCGG	58.07	34.62	4.3
BnaSSR001019	1420	chrA01	AC	GT	2	7	5412712	5412725	14	1	111	TCTCCAAGTGGAACAAAACATGG	59.36	43.48	3.66	ACTTCAAACCATTGTCGGCG	59.41	50	6.46
BnaSSR001020	1421	chrA01	ATC	GTA	3	5	5414186	5414200	15	1	171	GCAACATATCCTACAGAAGCCG	59.2	50	5.52	TCACGGTGATGCCATAGTGG	59.82	55	4
BnaSSR001021	1422	chrA01	A	A	1	13	5414489	5414501	13	1	146	TCATAGCCAGAGGGAGTTTTACC	59.55	47.83	2.85	GCTTGGTTTGAAGGATAGCAGC	60.16	50	5.25
BnaSSR001022	1423	chrA01	ATC	ATC	3	7	5415146	5415166	21	1	158	TGCGTTCAACGATATCATCCC	58.52	47.62	3.85	AAGGTATGCTTTTGGTACCTACC	58.15	43.48	3.18
BnaSSR001023	1424	chrA01	A	T	1	14	5417023	5417036	14	1	195	GCTCAATGGTCAATCGGTCG	59.35	55	4.79	GAGGCAACCGTTACAATGACC	59.53	52.38	4.02
BnaSSR001024	1425	chrA01	A	A	1	14	5417924	5417937	14	1	157	CCCACAAAAAGTGTCTCACTGG	59.64	50	4	AAATGCCGACAGAGTTGAGG	58.19	50	3.86
BnaSSR001025	1429	chrA01	AAC	CAA	3	5	5439187	5439201	15	1	115	TGCCAGCACTAGTGGAAGC	60	57.89	3.86	GATTCAAGGACCATGCTTCTCC	59.05	50	3.71
BnaSSR001026	1430	chrA01	AAC	CAA	3	10	5445864	5445893	30	1	164	ACCAGAGCTTCACCAACACC	60.18	55	4.16	GATTCAAGGACCATGCTTCTCC	59.05	50	3.71
BnaSSR001027	1432	chrA01	AAG	GAA	3	7	5451020	5451040	21	1	135	GCAGAGAACAAAAAGCTCCCC	59.73	52.38	4.81	ACATCTTCCGCCTTGTCTCC	59.75	55	3.71
BnaSSR001028	1433	chrA01	AAC	CAA	3	5	5453518	5453532	15	1	141	ATGCCAGCACTAGTGGAAGC	60.39	55	3.86	CGGGTAAAACGGTTATGATTCAAGG	60.45	44	3.61
BnaSSR001029	1436	chrA01	A	T	1	12	5464122	5464133	12	1	125	CCCAATAGTTGAAGAGCCTTGC	59.58	50	4.01	GGTAAGACTATGGGCCAAACG	58.71	52.38	3.6
BnaSSR001030	1437	chrA01	A	A	1	13	5465801	5465813	13	1	168	ACCGCAGTATCTAAGTGTATTACTCC	60.02	42.31	3.85	TGCAGTCTGACAATTAAACAATATTGC	59.46	33.33	3.56
BnaSSR001031	1438	chrA01	AAG	TTC	3	5	5468446	5468460	15	1	125	GCTTTGCTTCATTGGGAGGG	59.47	55	4.3	CCAGATGTCTCAGTTTGACACG	59.27	50	4.49
BnaSSR001032	1439	chrA01	AAACT	TGATT	5	4	5468527	5468546	20	1	121	GTCAAACTGAGACATCTGGGC	58.92	52.38	5.36	GCAAAGAGAAAGGCTTAAGACCC	59.81	47.83	4.46
BnaSSR001033	1440	chrA01	A	A	1	13	5474539	5474551	13	1	136	AACGAAAACCTATGACCGCG	58.93	50	6.46	GGAGCTCTCTCATGGGAAGC	59.89	60	3.86
BnaSSR001034	1441	chrA01	A	A	1	13	5487661	5487673	13	1	184	AGCGTCCATGCTCACTTCG	60.45	57.89	3.79	TCAATTCAACGCATCACCGC	59.83	50	5.68
BnaSSR001035	1443	chrA01	A	T	1	21	5488667	5488687	21	1	217	CTAAGCTTTATTTGTGAAGTGATTTGC	58.36	33.33	3.68	GTTTTCCTTTCTTGCTCTGTTTCC	58.96	41.67	3.13
BnaSSR001036	1445	chrA01	A	T	1	12	5494709	5494720	12	1	139	AGGCAGATAGAGCAAAGTAAATAACG	59.52	38.46	3.18	ACACCCCTGAAACGAAGTGG	60.18	55	4
BnaSSR001037	1446	chrA01	AATG	TGAA	4	4	5496031	5496046	16	1	152	TGTTCAGTTTTTCGACGGCC	59.34	50	6.13	TCTAGGCTTCTCAGATCTTCAGC	59.36	47.83	4.26
BnaSSR001038	1448	chrA01	AAAT	TTTA	4	4	5501132	5501147	16	1	148	TCTTCTCCGTCGTAGTTGGC	59.48	55	4.52	GAAACACTGAAGCTGCACCG	60.04	55	4.94
BnaSSR001039	1449	chrA01	A	T	1	15	5508448	5508462	15	1	115	ACTAGAACTTGAGTGGCTGCG	60.34	52.38	5.18	ACAGATCCAACTGCAGGACG	60.04	55	4.79
BnaSSR001040	1450	chrA01	ACCCGC	GGCGTG	6	8	5508856	5508903	48	1	152	GAAGGAAGAGACTCCCCACG	59.47	60	4.94	TCTTATCGGGCCAAAGACCC	59.46	55	4.46
BnaSSR001041	1451	chrA01	AACCCG	GGCTTG	6	5	5508904	5508933	30	1	150	GAAGAGACTCCCCACGCG	59.82	66.67	6.01	ATTCTTATCGGGCCAAAGACC	58.07	47.62	3.85
BnaSSR001042	1453	chrA01	AG	CT	2	9	5523585	5523602	18	1	106	ACTAATAGCACATGACTTTTGTGTCC	59.85	38.46	4.02	TCAGATCAGAGAACCTGCAGG	59.17	52.38	4.85
BnaSSR001043	1455	chrA01	A	T	1	12	5535565	5535576	12	1	145	CCAGTGCTGTTTTTCCATTTGG	58.87	45.45	3.28	GGATTCGGCGAGACAGAGG	59.93	63.16	3.69
BnaSSR001044	1456	chrA01	A	A	1	12	5536557	5536568	12	1	203	TTCGTAATTTGAGTGTCAAGTTTCC	58.28	36	3.13	TAGGATCTCGCATGTCGGC	59.34	57.89	5.54
BnaSSR001045	1459	chrA01	A	A	1	14	5549739	5549752	14	1	109	TGAATCAAAAGATAGTATGCAAGACG	58.09	34.62	4.18	TGAGTTATTCGCTCGTGTGC	58.65	50	4.57
BnaSSR001046	1461	chrA01	AG	GA	2	12	5559551	5559574	24	1	128	GTAGAGGAGACGGAGGGGG	60.15	68.42	5.4	TGCTGTTACTTGCAGTAAACGG	59.45	45.45	4.44
BnaSSR001047	1463	chrA01	A	A	1	14	5563816	5563829	14	1	146	GGCGATGAACTAAAATAGTGGGC	60	47.83	5.36	CATTCACCTTTGCCGTGACC	59.76	55	4.02
BnaSSR001048	1464	chrA01	A	A	1	13	5568548	5568560	13	1	146	GTCCGAAAACGAAACCAGCC	60.04	55	4.85	TCACGCTTCCTTCGAGAACG	60.39	55	3.95
BnaSSR001049	1466	chrA01	AAC	GTT	3	5	5573706	5573720	15	1	106	GCAAACAAAGAAGCAGAACGG	58.88	47.62	4.44	CATCCAACCTAGAGAGTGTAAAGC	58.89	45.83	3.51
BnaSSR001050	1467	chrA01	A	A	1	13	5576050	5576062	13	1	182	TGTTTGTTAGGACTCGTGTTTCG	59.45	43.48	3.46	AGTCTCAGTTTGTTATTATTGATGTGG	58.05	33.33	4.17
BnaSSR001051	1473	chrA01	A	A	1	12	5601827	5601838	12	1	120	AGACTTTTACTTCTTAACAGCATAAGC	58.28	33.33	3.09	TGGTTAACATGGGTCTAGTTCGG	60.06	47.83	4.3
BnaSSR001052	1474	chrA01	AAG	TCT	3	7	5609511	5609531	21	1	142	CCCAACAAAACCACCAAACCC	60.41	52.38	4.11	CGAAGCGGTGAGGAAATTGC	60.18	55	3.56
BnaSSR001053	1475	chrA01	AAG	CTT	3	5	5609545	5609559	15	1	149	CCCAACAAAACCACCAAACCC	60.41	52.38	4.11	AAGAAGACGAAGCGGTGAGG	60.04	55	3.86
BnaSSR001054	1476	chrA01	AG	AG	2	7	5610020	5610033	14	1	110	GGTGGAATCTCTGGTGAGGC	60.11	60	4.7	TGCCACTTGGTCTACTCTGC	59.68	55	4.26
BnaSSR001055	1480	chrA01	A	A	1	12	5631899	5631910	12	1	169	GTGCTTAGTGTTTGTGAAAATATCTCG	59.52	37.04	4.04	TCTCGTATTTCTTGTGTTTCATGC	58.07	37.5	4.06
BnaSSR001056	1482	chrA01	AT	TA	2	7	5637180	5637193	14	1	161	GCAATTCGTTGAAGAAGCTCTCG	60.72	47.83	4.04	TCACTCACTACACCATCTACACG	59.56	47.83	4.49
BnaSSR001057	1484	chrA01	AAAAAT	AAAAAT	6	6	5644182	5644217	36	1	189	GACTGGCTCAGCTACTCTGC	60.18	60	4.26	GTTGGGTCCCTCAAAGTCCC	60.25	60	4.46
BnaSSR001058	1485	chrA01	AGG	GAG	3	5	5645644	5645658	15	1	156	GGGAGAGGAAGATTCGAAGGG	59.59	57.14	3.95	CTCTCTCCCACATCGTCACG	59.9	60	4.35
BnaSSR001059	1486	chrA01	AG	GA	2	7	5645698	5645711	14	1	131	ACAGGAGAAGAGAGGAGGAGG	59.71	57.14	4.3	CCTCGGGGAGCTTTTAAATGC	59.59	52.38	3.56
BnaSSR001060	1487	chrA01	AT	AT	2	9	5647062	5647079	18	1	162	AGACTCATATATTTAGGGTGAATTGGG	58.61	37.04	4.12	GGGACGCAATGCTCAAATCG	60.25	55	3.34
BnaSSR001061	1488	chrA01	A	T	1	13	5647080	5647092	13	1	162	AGACTCATATATTTAGGGTGAATTGGG	58.61	37.04	4.12	GGGACGCAATGCTCAAATCG	60.25	55	3.34
BnaSSR001062	1489	chrA01	AG	AG	2	7	5656496	5656509	14	1	177	AGAGCTTGCAAGGAAACACG	59.05	50	4.49	TTCTCCAAGCAGTTCAGGGC	60.25	55	5.19
BnaSSR001063	1490	chrA01	C	G	1	12	5656732	5656743	12	1	130	TTCACCCATCGTCATCGTCG	60.18	55	5.12	CCCATCTAAACCGGGTTCTCG	60.47	57.14	4.04
BnaSSR001064	1491	chrA01	AAAG	AAAG	4	5	5670238	5670257	20	1	110	GAAGCTGACCTGTGAGGGG	59.7	63.16	4.79	CATTCATTAACACTGCCTCAAGC	58.58	43.48	4.01
BnaSSR001065	1492	chrA01	AAG	AGA	3	5	5670345	5670359	15	1	107	GAGGGAGATTCGCTTGAGGC	60.53	60	4.7	GATCATCGCAACTCCAACACG	59.94	52.38	4.49
BnaSSR001066	1493	chrA01	AATC	TTGA	4	4	5672944	5672959	16	1	173	TGAGACGCTTCAAACGTTTGG	59.67	47.62	3.28	ATGGCCCATTTGTGACCCC	60.31	57.89	4.95
BnaSSR001067	1494	chrA01	A	A	1	13	5673855	5673867	13	1	125	ACTGTCATACCTTGTTTTCTTACTGC	59.8	38.46	4.4	TGGATAACACCATTGGAGTTGC	58.91	45.45	4.17
BnaSSR001068	1495	chrA01	AAG	TCT	3	5	5679899	5679913	15	1	148	CTGCATCTCTCCGTTCTCCC	59.9	60	4.3	TGCTCTCAAGAAGGCCAAGG	59.96	55	3.61
BnaSSR001069	1496	chrA01	AAG	TCT	3	5	5680420	5680434	15	1	125	AAGGTGGTGGTGAGAATCCG	59.68	55	4.18	TCCACCTCTCCTCATCCACC	60.33	60	4.61
BnaSSR001070	1497	chrA01	A	T	1	12	5680897	5680908	12	1	124	ATCGTAGGGTTTGTGGGTGG	59.67	55	4.61	TGTTCCCAACACACACTATTCG	58.86	45.45	3.34
BnaSSR001071	1498	chrA01	AAT	TAT	3	6	5690880	5690897	18	1	130	TTGCCAAGAATATCAATTTTCTCGG	58.44	36	4.63	ATTAGTGCTCCTTCCACAACG	58.3	47.62	4.1
BnaSSR001072	1499	chrA01	A	A	1	12	5695509	5695520	12	1	156	TGTGCATGCTCTCATTCACC	58.54	50	4.02	AGAAAACGTAACGTGGTGTGG	59.06	47.62	4.17
BnaSSR001073	1500	chrA01	AAG	TCT	3	5	5701586	5701600	15	1	111	GTATCAACCGATTCCATGCCG	59.47	52.38	5.69	GCACTGGGGTGATTTGGAGG	60.97	60	4.3
BnaSSR001074	1504	chrA01	ATGGTC	CCAGTA	6	10	5713272	5713331	60	1	183	TTGTGGATCTTCAGCTGCCC	60.32	55	5.36	TGTTGCATGACTGGGACTGG	60.25	55	4
BnaSSR001075	1505	chrA01	AT	TA	2	7	5713781	5713794	14	1	140	TGCATGAGATTGCTATTAAATGTGG	58.26	36	4.17	AACCCGGTTTGTAGTCCACC	59.89	55	4.61
BnaSSR001076	1509	chrA01	A	A	1	13	5720947	5720959	13	1	117	AAGACAAAAAGAGATGAGTTTGGC	58.16	37.5	4.52	TCTGCCTAGACCACCTTTGC	59.68	55	3.68
BnaSSR001077	1510	chrA01	C	G	1	16	5721523	5721538	16	1	128	GAACACACATTTTGGGGCGG	60.32	55	6.13	AATGAGTGGAAGGATCGGCG	60.18	55	6.46
BnaSSR001078	1513	chrA01	AG	TC	2	7	5734174	5734187	14	1	134	TCTCTTTCTCTCTTCGCCGC	59.83	55	6.53	AATACGGACACCACACGACC	60.04	55	4.79
BnaSSR001079	1515	chrA01	A	T	1	16	5751210	5751225	16	1	139	GGGTCCCATTGACTACGTGG	60.11	60	4.94	TGGTAAGACCATCCGCAACG	60.39	55	4.1
BnaSSR001080	1516	chrA01	AAC	TTG	3	6	5751587	5751604	18	1	153	CACTTCTGCTCAAGTCTTGTCC	59.19	50	4.02	ACTCTGTGAAGAAGACCCTGG	59.03	52.38	4.45
BnaSSR001081	1517	chrA01	A	A	1	12	5756929	5756940	12	1	106	GCACCCAACATAACGAAAGCC	60.4	52.38	4.35	AGCATTTGTTATTCAAAATCAGCAGG	59.41	34.62	4.85
BnaSSR001082	1518	chrA01	A	A	1	24	5767505	5767528	24	1	171	ATTGTAGGCGCTAGCTAGGC	59.68	55	3.93	CCACAAGGAGACTATACTGAAACC	58.58	45.83	3.27
BnaSSR001083	1519	chrA01	AAG	TTC	3	5	5772088	5772102	15	1	143	ACTTTTGAAACCATGCACCCC	59.58	47.62	4.95	ATGCATGCTAGATATTCACAGGG	58.41	43.48	4.45
BnaSSR001084	1520	chrA01	C	C	1	23	5775481	5775503	23	1	130	TCATGAGGAATCTCGAAATCACC	58.3	43.48	4.02	TCAGTGTAGTTTTGGTGGGGG	59.86	52.38	5.4
BnaSSR001085	1523	chrA01	A	T	1	13	5784735	5784747	13	1	140	AGTTCATCACTGTAGCGCGG	60.46	55	6.46	GCATCAATAAACCCCCTCTTGG	59.3	50	3.61
BnaSSR001086	1524	chrA01	AAG	AAG	3	6	5800803	5800820	18	1	137	TTCATCACGTCTGAGTTCTTGG	58.35	45.45	3.61	CCTGATTCTCACCGGACACC	60.11	60	4.16
BnaSSR001087	1525	chrA01	AT	TA	2	9	5801104	5801121	18	1	110	TGAGCATATTCAGCTTTTCTTTTACC	58.46	34.62	2.85	ACCACCAAGCAAAAAGAAAATCC	58.55	39.13	3.01
BnaSSR001088	1526	chrA01	AG	TC	2	17	5802136	5802169	34	1	159	GGTCGCATCGTTCTCAATCG	59.43	55	3.34	TGGATTACACTTCCCTAATCCGC	60.18	47.83	5.54
BnaSSR001089	1528	chrA01	A	A	1	12	5811462	5811473	12	1	174	TCCCCCTTTTTCTTTTGGGC	58.57	50	5.36	AGTGAAGACCGAGACATGGC	59.75	55	4.4
BnaSSR001090	1529	chrA01	AG	CT	2	7	5811803	5811816	14	1	167	GCGAGAAGCTACAGGCAACC	61.36	60	3.77	GAGAGGCGAGGAAAAGAGGG	59.82	60	4.3
BnaSSR001091	1530	chrA01	AC	TG	2	9	5812645	5812662	18	1	172	CTTTGTCGTCAATGGAGGTGC	59.8	52.38	5.01	ATCTCACCTTGGGATGCACG	60.11	55	5.34
BnaSSR001092	1532	chrA01	AG	TC	2	10	5820501	5820520	20	1	136	GAACAGTTGCAATAGTGTTTACCG	58.86	41.67	4.02	AGGGTGTGAGAGTGAGAACG	59.04	55	3.95
BnaSSR001093	1533	chrA01	A	T	1	12	5828214	5828225	12	1	106	TGTTGGGACTCTAATGAGGTGG	59.43	50	4.61	ATGATCATCGGTCAGCTGCC	60.25	55	4.85
BnaSSR001094	1535	chrA01	A	A	1	14	5839493	5839506	14	1	132	TCTGGAAGTTGAACACTATACTAGC	58.14	40	3.42	TGAAATAGTGGAAACTTTGTAGTGC	58.03	36	4.4
BnaSSR001095	1536	chrA01	A	T	1	12	5841218	5841229	12	1	123	CCATACTTAGTTAAATGACTTCAGTGC	58.61	37.04	4.4	TTGGCCAACCTGTTTAGTGG	58.3	50	4
BnaSSR001096	1537	chrA01	AAG	GAA	3	5	5849229	5849243	15	1	110	TAACCTGCGAGGAATGAGGC	59.82	55	4.7	TGAAATTAAATAAACCCCCACTGCC	60.05	40	4.85
BnaSSR001097	1538	chrA01	AT	AT	2	8	5849388	5849403	16	1	123	CTATCGTTCAAACACAGCCCC	59.26	52.38	5.8	AGTAAAACGATCATGCCCGC	58.99	50	6.13
BnaSSR001098	1539	chrA01	A	A	1	14	5863518	5863531	14	1	142	TGGCAAAATCAAAAAGTAATGAAAGC	58.36	30.77	3.51	TGTGGGACGATAAGAAGTAGCC	59.57	50	3.93
BnaSSR001099	1543	chrA01	A	T	1	12	5884894	5884905	12	1	129	TGTTTGGATGTTTGAAGGATTGGG	59.96	41.67	4.12	AATGCTCGTAACCCGTTTGC	59.48	50	3.68
BnaSSR001100	1544	chrA01	AT	AT	2	9	5888778	5888795	18	1	174	GCGGTAAGGTTTGTACTAGAAAGG	59.37	45.83	3.11	TGATTGATACAACCACATGAGATTGG	59.68	38.46	3.16
BnaSSR001101	1545	chrA01	A	A	1	12	5892204	5892215	12	1	146	CATCATTAACCAAAGATGTTTGTAGGG	59.02	37.04	3.53	GTCGCTACGTGTCAATAGAGC	58.89	52.38	4.09
BnaSSR001102	1546	chrA01	AC	CA	2	9	5896918	5896935	18	1	187	TCAGTCCTGCTCTTACGTCC	58.83	55	4.79	GCAAGAGAAGGCATCGAAGC	59.62	55	3.86
BnaSSR001103	1547	chrA01	AAAAC	TGTTT	5	4	5914189	5914208	20	1	188	GAAACGTTGATCGCTAGTGCC	59.94	52.38	5.01	AGCCGCCACCTAAAATTGG	58.42	52.63	3.16
BnaSSR001104	1550	chrA01	A	A	1	15	5918044	5918058	15	1	147	GTGAAAATAACAAAAAGCCTTGGGG	59.76	40	4.96	ACCTTCGAAAGCTTGTGTTGC	59.93	47.62	4.17
BnaSSR001105	1551	chrA01	AAT	AAT	3	7	5929309	5929329	21	1	146	ATTCCAGCCAGACTGTGTCC	59.67	55	4.02	TACAAACCCTTGGCATGTCC	58.08	50	4.02
BnaSSR001106	1556	chrA01	A	A	1	12	5952550	5952561	12	1	140	TCATAAACCATATTCAACTCATCTGCC	59.77	37.04	4.85	GGCTTGCTGAGATGAGAATGC	59.67	52.38	3.56
BnaSSR001107	1557	chrA01	A	A	1	12	5952627	5952638	12	1	143	TCTCAGCAAGCCAAGAAACG	58.77	50	3.6	TCACGAGTTGAAGACAAAGATCG	59.02	43.48	3.69
BnaSSR001108	1558	chrA01	A	A	1	14	5957971	5957984	14	1	109	GCCGTGTAAACGTCCAATGG	59.83	55	3.16	ACCACGATTATTGGACCACCC	60.06	52.38	4.61
BnaSSR001109	1559	chrA01	AAG	GAA	3	5	5973839	5973853	15	1	109	AGACAATGCAGTTACGTAGGGG	60.09	50	4.79	ATCACGACAAAAACCCTGGC	59.04	50	4.85
BnaSSR001110	1560	chrA01	A	A	1	18	5975329	5975346	18	1	116	CACATGGATCGCAGAGTTGC	59.62	55	4.17	AAGGCGCGGGTCTTAACC	60.05	61.11	2.85
BnaSSR001111	1561	chrA01	AAAC	CAAA	4	8	5984521	5984552	32	1	142	GTCCTTCACTATCAATGATTTTGAAGC	59.3	37.04	3.86	TGAGTAGTTGAGTCAATCATGTAGC	58.67	40	3.58
BnaSSR001112	1562	chrA01	A	T	1	15	5990778	5990792	15	1	203	GCTTTAACTATTCTTTTCACTCCCCC	60.13	42.31	5.4	CTGGTGTTAGTGTCGGTGGG	60.32	60	4.61
BnaSSR001113	1563	chrA01	AATC	ATTG	4	4	5991941	5991956	16	1	175	ATCACTTGTGAGGGCTCAGC	60.04	55	4.26	CCAAGAGTGCCAGAGACTCC	59.75	60	3.85
BnaSSR001114	1564	chrA01	ATC	GAT	3	7	6004718	6004738	21	1	120	AAGGAAGTATGTGGAGGCGC	60.11	55	6.53	TCCATCTCTTTACGTTTCCAGC	58.4	45.45	4.85
BnaSSR001115	1567	chrA01	AG	GA	2	7	6017361	6017374	14	1	194	CTCCTCCGTCTTTGGCTACC	59.82	60	3.18	TCCGTCATTTGTGTACTCTGC	58.32	47.62	4.26
BnaSSR001116	1568	chrA01	AAAT	TTTA	4	4	6020930	6020945	16	1	186	TTCAGCATCCGTACACTGCC	60.39	55	4.85	CACCAAACTTGAAACTTTAGTTCCG	59.26	40	4.3
BnaSSR001117	1569	chrA01	AG	TC	2	9	6038639	6038656	18	1	206	CCTCCACCCGCTCATTTAGG	60.18	60	2.69	TCGACTTCCACATGAAAAGGG	58.22	47.62	3.95
BnaSSR001118	1570	chrA01	AAAC	GTTT	4	4	6039815	6039830	16	1	141	TCTAGAGCCTTCTTCGCAGC	59.54	55	5.25	CGAACCGGCTTCTCGTAACC	61.07	60	2.85
BnaSSR001119	1573	chrA01	AG	GA	2	7	6048621	6048634	14	1	113	TTTCCCACGTGAGATGTCCC	59.68	55	4.46	TTAAAAAGCTCTCATTGGTATTAGCG	58.31	34.62	4.26
BnaSSR001120	1574	chrA01	A	A	1	12	6051254	6051265	12	1	134	TCCCGTGAATTCAATCATGTTTGG	60.08	41.67	3.28	AAACTGGTCCGGTTCACACG	60.81	55	4.49
BnaSSR001121	1575	chrA01	AAG	GAA	3	5	6054663	6054677	15	1	151	TGACAGTGAACATAGCATGAATAAGG	59.46	38.46	2.69	GAAACCATATCATCGCCACGG	59.47	52.38	4.94
BnaSSR001122	1576	chrA01	CCG	GCG	3	6	6057125	6057142	18	1	180	GTCTGGATCCACTGTTGGGG	60.04	60	4.96	GCGACATCAAGAAATCCGGC	59.97	55	6.13
BnaSSR001123	1577	chrA01	AG	AG	2	8	6063694	6063709	16	1	126	TGAGCTTTCGATCGGTGTGG	60.39	55	4.17	GAAGAGGTCGTTCCGTCTCG	60.18	60	4.04
BnaSSR001124	1578	chrA01	AATC	GATT	4	4	6064271	6064286	16	1	164	GACATCGTATGGTGTACCTTTGG	59.13	47.83	3.28	GCTTGAAGCTTCGAAGTCGC	60.18	55	5.19
BnaSSR001125	1579	chrA01	A	T	1	12	6064876	6064887	12	1	140	TCTCTTACCCTCAACAGCTTGG	59.7	50	3.61	ACTCCAGTGCATGTAACAGC	58.19	50	4.4
BnaSSR001126	1580	chrA01	AATC	GATT	4	5	6069461	6069480	20	1	144	CGATATCGTTTGGCACCTGC	59.7	55	4.85	GCTTGAAGCTTCGAAGTCGC	60.18	55	5.19
BnaSSR001127	1581	chrA01	A	T	1	14	6070255	6070268	14	1	167	GTTATCTGGTTTCGCTACGGC	59.41	52.38	5.68	CGGCCATAGCAAGATTAACGC	60.07	52.38	4.84
BnaSSR001128	1582	chrA01	AGG	GGA	3	6	6072639	6072656	18	1	143	ACCATCTTCGTTCCCGTTGC	60.95	55	4.17	GGGTTCACGTCTCTCCTTCC	59.75	60	3.46
BnaSSR001129	1583	chrA01	AAGG	AAGG	4	4	6080920	6080935	16	1	128	AAAACGATCAGGGAGGAGGC	59.75	55	4.7	TTACTCCTGGGCGATGATGC	59.89	55	3.91
BnaSSR001130	1584	chrA01	AG	AG	2	22	6090314	6090357	44	1	176	TCGACCGTAAAGGGTAGATTCG	59.64	50	3.34	CCGACACCATTGACAAATGACG	60.41	50	4.35
BnaSSR001131	1585	chrA01	A	T	1	13	6091540	6091552	13	1	167	ACAAGCTGTCATTAGTTCTACTTGG	59.07	40	3.61	AGGATCTAACAGGCTCTGTGG	58.89	52.38	4.17
BnaSSR001132	1586	chrA01	A	T	1	24	6095593	6095616	24	1	143	AATCAGCTCTCTTCCGTCGC	60.18	55	5.19	GATAGTGCTGGTTCACACTGC	59.27	52.38	4.4
BnaSSR001133	1587	chrA01	AAT	TAA	3	5	6097176	6097190	15	1	129	ACAATAATTTGGAGGAGATAGAGATCG	58.69	37.04	3.69	TCTTGTAGCACTGTCCAAATGC	59.19	45.45	3.56
BnaSSR001134	1588	chrA01	ATC	TCA	3	6	6100399	6100416	18	1	131	GTAACGGGTGGCTACAAGGG	60.39	60	3.95	TGTCTTTGACTCGTCCACGG	59.97	55	4.94
BnaSSR001135	1589	chrA01	AG	CT	2	9	6101185	6101202	18	1	144	TGTGCTTCCATTTGAATGTTGC	58.61	40.91	4.17	AAGACCGGCTCTGTATGGG	58.79	57.89	4
BnaSSR001136	1592	chrA01	A	A	1	12	6120841	6120852	12	1	161	ACTATTTAACGAGAGAGATGCGG	58.14	43.48	5.69	AGAAGGGCAGAGAACAAGAGG	59.37	52.38	3.69
BnaSSR001137	1593	chrA01	AG	AG	2	33	6125630	6125695	66	1	244	TGGAAAGCATGCAGATTTGGG	59.45	47.62	4.12	GGAAATATCTCCGCCGATCG	58.37	55	3.69
BnaSSR001138	1596	chrA01	AG	AG	2	8	6126333	6126348	16	1	149	TGGAAAGCATGCAGATTTGGG	59.45	47.62	4.12	AGTTGGGTTGAAAGCTTACGC	59.39	47.62	4.42
BnaSSR001139	1597	chrA01	A	A	1	12	6127981	6127992	12	1	108	GCTTTTTAACGGTTGCAGTTTCC	59.76	43.48	3.13	CTCAGTCGCCACGTCACC	60.43	66.67	4.02
BnaSSR001140	1602	chrA01	A	A	1	14	6134736	6134749	14	1	126	CGGTTTGGTTTACAGAGCCC	59.12	55	5.19	ACAATGACGATGTGATAACTGAATCC	59.74	38.46	3.01
BnaSSR001141	1604	chrA01	A	T	1	18	6140202	6140219	18	1	152	ATCAACTCTCTGCCACTCGG	59.47	55	4.63	AGCAAAAGGGAGAGTGATTAGGG	60.05	47.83	3.53
BnaSSR001142	1605	chrA01	AG	AG	2	7	6151497	6151510	14	1	142	AAGTCTCACCTTGTCACGGC	60.25	55	5.68	TGCTCTTGTCTGAAACACAAAAGG	60.14	41.67	3.11
BnaSSR001143	1606	chrA01	AAT	TAA	3	6	6151556	6151573	18	1	174	GGCCACATCTTTAACAGCAGC	60.14	52.38	5.25	GTCGATGACCCTGATCGTGC	60.87	60	5.34
BnaSSR001144	1608	chrA01	A	T	1	12	6152596	6152607	12	1	164	TTATCACAAAGCATCAAGAAAAGGG	58.31	36	3.95	CAGTGACTCCTTTTCTCTTAATGCC	59.88	44	4.4
BnaSSR001145	1609	chrA01	A	A	1	12	6155128	6155139	12	1	135	CTCACACCTTCCCGAGTCG	59.79	63.16	4.18	TCACCTACTTAGATTGTTGATTCTCG	58.74	38.46	4.04
BnaSSR001146	1611	chrA01	A	T	1	12	6164287	6164298	12	1	186	GAAGCCTATAGAGCGTCGGG	59.76	60	5.14	AGACATGTTTTTGTTACCAGGTCG	59.73	41.67	4.79
BnaSSR001147	1612	chrA01	AAG	TTC	3	6	6167669	6167686	18	1	210	GTAATGAATTGGCCCCTCCG	58.68	55	4.63	AGGAAAACAAAAGCTTTAACTTGAGG	58.96	34.62	3.86
BnaSSR001148	1614	chrA01	AT	TA	2	7	6179744	6179757	14	1	137	GGAGGGAAGAGAGACGCG	59.2	66.67	6.01	GGGGAAAGGTGTGATCAGAAGG	60.62	54.55	3.46
BnaSSR001149	1618	chrA01	AG	AG	2	8	6194882	6194897	16	1	158	AGAGTACTCTGCTCCATAAATTACG	58.26	40	3.18	GGCATCCATTACTGCTCTTTGC	60.22	50	3.68
BnaSSR001150	1619	chrA01	AG	AG	2	7	6194909	6194922	14	1	100	AGAGAGAGAGAGAGAGAAGAAAACC	59.05	44	3.27	GAGAGAAGAACAAGTAACGTGGC	59.57	47.83	5.01
BnaSSR001151	1620	chrA01	A	T	1	12	6197614	6197625	12	1	176	TACTAGTGGTATTCCGGCGC	59.33	55	6.53	TCACTGATACAAACACATAAAGAAACC	58.44	33.33	3.27
BnaSSR001152	1622	chrA01	AT	AT	2	11	6217668	6217689	22	1	182	GCGCAAATGTTATGTTCAATACTGG	59.77	40	4	CACCGTATCACCAGGAAGCC	60.46	60	4.35
BnaSSR001153	1623	chrA01	AC	GT	2	7	6217690	6217703	14	1	207	GTTCAATACTGGAAAAGCAAGAAAGG	59.36	38.46	3.11	CTGCAAACGCTCGTTACACC	60.11	55	4.16
BnaSSR001154	1625	chrA01	AT	TA	2	7	6220838	6220851	14	1	152	GGATCATACTTTGAGAGTTAGTCTGG	58.79	42.31	3.86	TGGTGACTGATCGGATCAACC	59.79	52.38	3.77
BnaSSR001155	1630	chrA01	A	A	1	13	6235444	6235456	13	1	111	TTGTAACCTTGTGCTACACGG	58.51	47.62	4.94	GATAAAGAGGCGCGTTTGGG	59.62	55	4.12
BnaSSR001156	1631	chrA01	A	T	1	13	6239581	6239593	13	1	173	TGTGGCTACAACCAGTGAGC	60.25	55	4.26	AGTCATAATGTTCACTGGTTCATCC	59.12	40	3.51
BnaSSR001157	1634	chrA01	AG	CT	2	7	6254879	6254892	14	1	105	ATCATAACAACAAAGCGCAACG	58.77	40.91	4.1	CCCCCATCAGAGGAGAGAGG	60.47	65	3.69
BnaSSR001158	1635	chrA01	A	T	1	12	6255211	6255222	12	1	140	TCTCCTGTCCTCCCATCTGG	60.03	60	3.86	AGCTCAAAGTGTTCCCTCCC	59.6	55	4.3
BnaSSR001159	1637	chrA01	AT	AT	2	19	6258649	6258686	38	1	120	GTGATGAAAGGGACGTTGACC	59.2	52.38	4.02	CGTACATGGTTCCAATAAAACTCTGG	60.4	42.31	3.86
BnaSSR001160	1639	chrA01	AT	AT	2	7	6266375	6266388	14	1	112	ACTAAAATTCTGCCTCCGCC	58.25	50	6.13	CCAGATTCCATTTTCAGTATTTTGTGC	59.94	37.04	4.57
BnaSSR001161	1640	chrA01	AAAAAT	TATTTT	6	4	6267042	6267065	24	1	110	ACCCTAAAACTCCATTCGGGG	59.72	52.38	5.73	TCGCAAACCCCACTGATACG	60.39	55	3.06
BnaSSR001162	1642	chrA01	A	A	1	12	6277420	6277431	12	1	131	TTAACCCACATGTCTCCCCC	59	55	5.4	CAACTTTTTCGGAAGACAATTCTTAGG	59.41	37.04	2.69
BnaSSR001163	1643	chrA01	AG	AG	2	7	6280907	6280920	14	1	203	TGCCAATCACAACCCAAAGC	59.61	50	3.51	AGCTGGAACTTCTTCATCTTCG	58.41	45.45	3.79
BnaSSR001164	1644	chrA01	AGG	GGA	3	6	6281966	6281983	18	1	162	GCTATGTGCTGGTCCTGTGG	60.75	60	4.17	TGATGTGGCATTGGTCCTCC	60.03	55	4.3
BnaSSR001165	1645	chrA01	ATC	ATC	3	6	6288116	6288133	18	1	178	AAAGGCGGTTCTTTTGCTGC	60.25	50	5.25	CTTGGCCCAGAACCAAAACG	59.97	55	3.6
BnaSSR001166	1646	chrA01	AAG	AAG	3	5	6288148	6288162	15	1	135	AAAGACGTCGAGAAAGGGGC	60.32	55	5.8	CTTGGCCCAGAACCAAAACG	59.97	55	3.6
BnaSSR001167	1647	chrA01	ATC	ATC	3	5	6293963	6293977	15	1	139	GGCAGGAGCTTTACCATATGC	59.12	52.38	3.14	TGGAGGAGTTACACCACAGG	58.65	55	4
BnaSSR001168	1649	chrA01	ACC	TGG	3	5	6305099	6305113	15	1	163	TTCACGTGGTGTTACATCGG	58.21	50	4.18	GTGGATCTAATATAGGTTTTGGTTTGG	58.37	37.04	3.28
BnaSSR001169	1651	chrA01	A	T	1	12	6310955	6310966	12	1	164	GCGATGCCGTGTTTAAAGATGG	60.79	50	3.51	CTTTCAACAAGAACCGCCCC	59.69	55	5.8
BnaSSR001170	1653	chrA01	A	A	1	12	6323652	6323663	12	1	135	CAAATTATTTCACTACAATTTGGTCGG	58.14	33.33	4.79	ATACATGTGCACTTTAATGTGAGC	58.12	37.5	4.26
BnaSSR001171	1655	chrA01	AAT	ATT	3	5	6324428	6324442	15	1	100	CCTATGTCACCGGTATTCTGGG	59.96	54.55	4.45	TCCTCCAACTTTCAAACGGC	58.69	50	5.68
BnaSSR001172	1656	chrA01	AGG	TCC	3	9	6325365	6325391	27	1	138	AGGAGGTGTTGTTATGCGGC	60.68	55	6.53	TCTACAGGTTGAAGCGTGGC	60.32	55	5.01
BnaSSR001173	1659	chrA01	AAT	ATT	3	6	6332692	6332709	18	1	103	CGTGTCGTCAGTTTTCTGGG	59.14	55	4.45	AACCTCAAAACTTTCAAACGGC	58.48	40.91	5.68
BnaSSR001174	1660	chrA01	AGG	CTC	3	5	6333631	6333645	15	1	132	CAAGGAGGCGTTGTTATGCG	59.9	55	4.73	TCCAGGAGGAGGAGAAGCC	60	63.16	4.35
BnaSSR001175	1661	chrA01	A	A	1	12	6344328	6344339	12	1	152	TGACAAAAGCTTGAAACCCACG	60.16	45.45	4.94	TCACTTTCCGGCGAATTTGG	59.12	50	3.28
BnaSSR001176	1663	chrA01	AC	CA	2	15	6347066	6347095	30	1	184	TCCATCCATTATTTTCAAACGTTCG	58.68	36	3.95	GGCAAAATACCATACTTGGAAGTACC	60.18	42.31	3.34
BnaSSR001177	1664	chrA01	AG	AG	2	9	6347366	6347383	18	1	131	TGGATAAACATTAAAGTTTCCAGATCG	58.33	33.33	3.69	GTACTTGTGTGAGCCATCCG	58.64	55	4.18
BnaSSR001178	1665	chrA01	AC	GT	2	7	6347389	6347402	14	1	131	TGGATAAACATTAAAGTTTCCAGATCG	58.33	33.33	3.69	GTACTTGTGTGAGCCATCCG	58.64	55	4.18
BnaSSR001179	1666	chrA01	AAT	TTA	3	6	6348488	6348505	18	1	199	TGGGAACTTCTCTCAGAAACCC	59.63	50	4.11	ACTACTAGCGAGTCAGGTCTAGG	60.18	52.17	3.02
BnaSSR001180	1668	chrA01	AAG	TCT	3	6	6352690	6352707	18	1	142	CTCCAGAACGAGAACGGACC	60.11	60	4.46	AGCGATCGAAGATACAGCCG	60.04	55	5.52
BnaSSR001181	1669	chrA01	ATC	ATG	3	8	6352998	6353021	24	1	189	GGCTGCTGAGTCTCGTGG	60.13	66.67	4.94	CAGCGATTCTCTGTTGCTGG	59.27	55	4.85
BnaSSR001182	1670	chrA01	AAT	ATA	3	5	6366420	6366434	15	1	115	CGCCTTGGCATCTAAAACCC	59.54	55	4.11	CTGGTTCAGGTCAGTGTGGG	60.25	60	4.61
BnaSSR001183	1671	chrA01	A	A	1	12	6372188	6372199	12	1	100	AGCCCAAACGAAGACAAGGC	61.17	55	4.35	GCACTAGATAACTTGACACTTGTCC	59.65	44	4.02
BnaSSR001184	1673	chrA01	ATC	ATC	3	5	6396858	6396872	15	1	102	ACGAACAAGCAACCGAAACC	59.62	50	3.27	AGGTCTTTCTCTGTTCCGACC	59.38	52.38	4.79
BnaSSR001185	1674	chrA01	AAG	TCT	3	5	6397735	6397749	15	1	167	AAAGATGTGCGGAGAGGAGG	59.46	55	4.3	AATGTCTGCTGCTCATCACC	58.25	50	4.02
BnaSSR001186	1675	chrA01	A	A	1	12	6399404	6399415	12	1	175	CAAGAACACCAGTCACCAGC	59.05	55	4.85	GCGTTATTGACATTGGAGCTCC	59.97	50	4.7
BnaSSR001187	1676	chrA01	AT	AT	2	7	6405691	6405704	14	1	106	CCACATCTTATCAAAAGATAGAAAGCG	58.93	37.04	4.68	ACTTCTTGCATGCACATGGG	59.11	50	4
BnaSSR001188	1677	chrA01	AG	AG	2	8	6410961	6410976	16	1	181	TCACAGAAACAACACCAACCC	58.9	47.62	4.11	CAGGCCCTAAGTCTTGACGC	60.74	60	5.19
BnaSSR001189	1679	chrA01	AT	TA	2	13	6422364	6422389	26	1	186	TGCAGCTTTTCAGTTCTTAAGTGG	59.96	41.67	4	ACTAGTTTTGATAGTGTTTAATCGGC	58.03	34.62	5.54
BnaSSR001190	1681	chrA01	A	A	1	13	6433514	6433526	13	1	134	TTTTAGACTCTTAGCTCTTGCCC	58.17	43.48	5.36	GCAAAGCTGCTACGACTCG	59.3	57.89	4.18
BnaSSR001191	1682	chrA01	AAG	TCT	3	6	6441526	6441543	18	1	167	AGTTTTCGTGACTTGTGTCGC	59.67	47.62	5.19	TATGGTTGCCTCCCTTGAGC	59.74	55	4.26
BnaSSR001192	1683	chrA01	AG	CT	2	7	6443917	6443930	14	1	101	CACTGTTGTCAACTGCTGCG	60.32	55	5.18	TCCTCTCGCCAGAGTTTTGC	60.32	55	3.68
BnaSSR001193	1688	chrA01	AC	GT	2	8	6480694	6480709	16	1	205	TGAAAGCCTACAAGGAAGAACC	58.25	45.45	3.62	CAAAGGGACATATGCAGTGGG	58.97	52.38	4.61
BnaSSR001194	1689	chrA01	A	T	1	15	6481692	6481706	15	1	145	AAGGAGAGTGCTGGTGTTGG	59.89	55	3.77	ATGGTGTCAGAGCTTTGATCC	58	47.62	3.36
BnaSSR001195	1690	chrA01	A	A	1	17	6487045	6487061	17	1	187	CCTGGATGGAGGATTGGTGG	59.82	60	4.61	CCTCGGCCCATTAGATACCG	59.75	60	4.02
BnaSSR001196	1691	chrA01	A	A	1	13	6492375	6492387	13	1	158	GTTCCGTAGACGAGGCTTCC	60.18	60	3.46	TGAACTGAAAATGATTCGAGTATACCG	59.78	37.04	4.02
BnaSSR001197	1692	chrA01	A	T	1	13	6507239	6507251	13	1	169	TCAATTCCTTCACCACGGCC	60.61	55	6.13	GTGGAGTTTCCGCTTTCTCC	58.84	55	3.71
BnaSSR001198	1693	chrA01	A	T	1	12	6510244	6510255	12	1	197	AGCTCGGTTGATCACATGGG	60.11	55	4	AGTGGAAGCATCTAAAGCTGC	58.64	47.62	5.25
BnaSSR001199	1696	chrA01	AAG	CTT	3	5	6537215	6537229	15	1	106	ACGTCGTTTTAATTCGAGCTGG	59.59	45.45	4.85	TGTTCAAGACTCAGCCAAAGC	59.05	47.62	3.51
BnaSSR001200	1697	chrA01	AAG	AAG	3	5	6542561	6542575	15	1	115	CCTGGGAAGCTCTTGAGGC	60.08	63.16	4.7	GATAAAGTCGCCTGCCTTGG	58.98	55	3.61
BnaSSR001201	1698	chrA01	AT	AT	2	7	6555974	6555987	14	1	157	ACCTCCCAATAACAACACTTATGC	59.29	41.67	3.14	AGGGGATAACCAAGTGAGAACG	59.76	50	3.95
BnaSSR001202	1699	chrA01	A	A	1	12	6559458	6559469	12	1	144	AGAGGGAGATGAAGTCAAAAATACG	58.89	40	3.06	ACTCACAGGCGAGATAAGAGG	58.97	52.38	3.69
BnaSSR001203	1700	chrA01	AATC	GATT	4	4	6559708	6559723	16	1	139	ACTCCTTGTACTCCCCTCCC	59.96	60	4.3	AGAAGCTCAGATCGAAGCGG	59.9	55	5.52
BnaSSR001204	1701	chrA01	AAC	TGT	3	6	6561283	6561300	18	1	144	GGAGACTTCTTTTTCATCTGCCG	59.87	47.83	5.69	CAAATGACTCAGTCCAAGAGGC	59.25	50	4.7
BnaSSR001205	1708	chrA01	AT	AT	2	12	6576334	6576357	24	1	114	GAAAATCAGGGGATAAATACTCATTCG	58.49	37.04	3.34	CATATATCTCTCTCTCTCATACCCCC	59	46.15	5.4
BnaSSR001206	1713	chrA01	A	T	1	18	6611292	6611309	18	1	113	ACTCCAATGTCGCCTATGGC	60.18	55	4.4	CTCCAGTTCCAAAAATGATTTGGG	58.76	41.67	4.12
BnaSSR001207	1714	chrA01	AG	TC	2	7	6618232	6618245	14	1	100	TGGAGTCTCAACTGCTCTGC	59.68	55	4.26	CGTAGGCATCTGTTGAAGAGAGG	60.74	52.17	3.69
BnaSSR001208	1717	chrA01	AG	GA	2	9	6630406	6630423	18	1	186	GAGGGGGTATCGGTTACTGC	59.61	60	4.4	TATTCTGTTGGGCTGCCTCC	59.74	55	4.3
BnaSSR001209	1719	chrA01	A	T	1	12	6632037	6632048	12	1	100	AGATGTGTATTACGATGTCTTTGGG	58.95	40	4.12	AACAAGATAACGCCAGACTCG	58.39	47.62	4.18
BnaSSR001210	1720	chrA01	AG	CT	2	8	6639254	6639269	16	1	136	CAGAAGATGATGATGATCCACTGG	59	45.83	4	GGAAGAGCGGGAGAAAAGGG	60.39	60	3.95
BnaSSR001211	1721	chrA01	AT	AT	2	8	6640992	6641007	16	1	170	CCCATCGGAGTCTTGACAACC	60.68	57.14	3.77	AGTACCCCAAATGAGGTGTTAGG	59.73	47.83	2.69
BnaSSR001212	1722	chrA01	A	A	1	15	6642122	6642136	15	1	116	AGTCTGTAATAATAGACCAAACGACG	59.03	38.46	5.12	GGAAAGCATGTTCGTGTCGG	59.83	55	4.79
BnaSSR001213	1723	chrA01	ACC	GGT	3	5	6643213	6643227	15	1	131	GGAAGGAGAAGCGTTTTGGC	59.76	55	4.52	CTCCTCCGTTTCCTCTGCC	59.78	63.16	4.85
BnaSSR001214	1724	chrA01	A	A	1	12	6644479	6644490	12	1	189	GTCCTGGGCTTCAGATGTCG	60.46	60	4.35	TCGTCACCAGAGCTTCTTTCC	60	52.38	3.13
BnaSSR001215	1725	chrA01	AT	AT	2	14	6647112	6647139	28	1	226	TTAGTAGCTTCACTGGCCCC	59.09	55	5.8	CCAAGGATGTATTCAGTTATATTTCGG	58.28	37.04	4.3
BnaSSR001216	1728	chrA01	AT	AT	2	8	6675550	6675565	16	1	203	TGTCAATTGTCATGGTTTCATATACC	58	34.62	2.73	TGATTTGTGTTAATACCTCCCACG	59.06	41.67	4.94
BnaSSR001217	1731	chrA01	A	T	1	12	6676676	6676687	12	1	178	TCAAGTTGGTCAAGAGGGGG	59.23	55	5.4	GAGCGAGAATGGATGTTGGC	59.34	55	4.52
BnaSSR001218	1733	chrA01	AG	AG	2	7	6678881	6678894	14	1	136	AACGACGTTGCTCAAAAGGC	59.97	50	4.35	ACTGCTTTCAGGTCTCCTTCG	60	52.38	3.79
BnaSSR001219	1734	chrA01	A	A	1	14	6679711	6679724	14	1	156	CAAACATAACATCGCCGGTCC	59.94	52.38	4.46	AATTGAGAGATTAGGTAGCACTCG	58.16	41.67	4.18
BnaSSR001220	1735	chrA01	AAAAC	TTTGT	5	4	6689266	6689285	20	1	157	TCTGGGTTTTCCATGTCTTTGG	58.77	45.45	3.28	ACACAAGTCTCAGAGTCTTACCC	59.43	47.83	3.69
BnaSSR001221	1736	chrA01	A	A	1	15	6698791	6698805	15	1	134	ATGGGGTGTCTAGACCTCGG	60.4	60	4.63	TGCAAACAATGAGAAAAGATTACACG	59.36	34.62	4.49
BnaSSR001222	1739	chrA01	ATGAGC	TGAGCA	6	4	6710638	6710661	24	1	136	TGGGCAAACGTTACAAAAGACC	59.9	45.45	3.85	GACCAAGTCTCCAGACCACC	59.68	60	4.61
BnaSSR001223	1740	chrA01	AT	TA	2	11	6719238	6719259	22	1	111	CATCCTATACCGATTTTGCGCC	59.84	50	6.53	GATTACTCACAGACCCGGCC	60.18	60	6.13
BnaSSR001224	1741	chrA01	A	T	1	29	6728065	6728093	29	1	194	AGGGTAGAATCGTCCGGACC	60.75	60	4.46	ATTGCTCTCTCCCTTGCTCC	59.45	55	4.7
BnaSSR001225	1742	chrA01	A	T	1	14	6735509	6735522	14	1	146	TCATCGTTTATTATCTCTCCAGACG	58.33	40	4.18	TTTTCAATTTTCTCACAAAATGCCG	58.29	32	5.69
BnaSSR001226	1743	chrA01	AGG	GAG	3	5	6738819	6738833	15	1	130	GAGGAGGATTTGACGGGTCC	59.82	60	4.46	GACACAGACACAGCAAGTCC	58.78	55	3.85
BnaSSR001227	1744	chrA01	ATC	GTA	3	5	6741731	6741745	15	1	158	GTGGTCACGACTCCATAGAGG	59.59	57.14	3.69	GGCGGTTGTTGAAACCATCC	60.04	55	3.51
BnaSSR001228	1746	chrA01	A	A	1	15	6746830	6746844	15	1	103	TCAAACCATCTTGCGGAACC	58.76	50	3.62	AAAGGGCGTCTTGTAGGTGG	59.96	55	4.61
BnaSSR001229	1747	chrA01	AT	AT	2	7	6749472	6749485	14	1	151	TCAAACTCAACAGTGTGTGGC	59.26	47.62	5.01	ACAGTTTGCTACAACATTCAGGC	60	43.48	4.85
BnaSSR001230	1750	chrA01	A	A	1	12	6774455	6774466	12	1	130	AGCTCACTATAACAATTTGTGGCG	59.91	41.67	5.69	CTTCGTGTTCAGCAGCTAGC	59.28	55	3.42
BnaSSR001231	1752	chrA01	A	T	1	14	6776097	6776110	14	1	140	AGCTTAGAGCACCTCCAATGG	59.79	52.38	3.16	TGGCTAAGGATTCCAAAACGG	58.56	47.62	4.44
BnaSSR001232	1753	chrA01	A	T	1	12	6778595	6778606	12	1	102	ACCTTCGAGAGCAGAATCGC	60.18	55	4.58	TTGGTGCGTTGAGTGAAGGG	60.82	55	3.95
BnaSSR001233	1754	chrA01	C	C	1	14	6787046	6787059	14	1	101	TTTTGTGTCTGACCACACCC	58.24	50	4.61	TGTGGTTGATTGTGATGGGC	58.74	50	5.36
BnaSSR001234	1755	chrA01	C	C	1	12	6789009	6789020	12	1	168	TACACGACATCAACGCCTGC	61.01	55	4.85	GGTTAACACGTGTGTGGTCG	59.42	55	4.79
BnaSSR001235	1758	chrA01	A	T	1	19	6798347	6798365	19	1	173	TTTTAGAATCTCACTTGGAATTGGC	58.08	36	4.52	GTTTTGAAACGATGTCTCATTTGGG	59.6	40	4.12
BnaSSR001236	1759	chrA01	A	A	1	17	6800247	6800263	17	1	110	TGTGTAACGGTGAGCTTTTGC	59.67	47.62	3.68	AGCCACTGTTTTTCTTCTCTCC	58.52	45.45	3.71
BnaSSR001237	1761	chrA01	AT	AT	2	7	6803485	6803498	14	1	175	TGGGATTGTAGTAGTGGTTCCC	59.16	50	3.97	AAAATGACACAATCCTATTGGTTGG	58.3	36	3.77
BnaSSR001238	1763	chrA01	A	T	1	13	6807833	6807845	13	1	119	TCCGGTAAAGCTCTTTGGGG	59.67	55	4.96	ACAAATAGTAACAACGCACATAGC	58.14	37.5	2.97
BnaSSR001239	1764	chrA01	AAAC	TTTG	4	4	6811737	6811752	16	1	155	AATCATTTCCACGGGAAGTCG	58.64	47.62	4.18	CACACACACACACACACACC	59.83	55	4.16
BnaSSR001240	1765	chrA01	AC	GT	2	10	6811775	6811794	20	1	162	TCAAAGGATCTTTGCGTTTTGC	58.62	40.91	3.68	CGAGAACCAAACACCCAACC	59.33	55	3.77
BnaSSR001241	1770	chrA01	A	T	1	14	6834793	6834806	14	1	178	AAATTTCTACATGCTGCATAGTGC	58.41	37.5	4.4	TGAATGTCGGTGGACCAAGG	59.96	55	3.61
BnaSSR001242	1771	chrA01	AAG	AAG	3	7	6837618	6837638	21	1	112	CTCTCAGACGTTTGCTTGTGG	59.47	52.38	4.17	TGATGACGACGGTCTCTTCG	59.55	55	3.79
BnaSSR001243	1773	chrA01	AT	TA	2	8	6848384	6848399	16	1	127	TGTCCCGTTTTCTCCTGTGG	59.89	55	4.17	TCACTGGTGAGTTTGTGCCC	60.47	55	5.36
BnaSSR001244	1774	chrA01	A	A	1	13	6854352	6854364	13	1	141	ACATACTTCCCCGGCTAAGC	59.53	55	3.09	AAACAATCCGATGCTTGGCC	59.47	50	5.36
BnaSSR001245	1776	chrA01	AACG	ACGA	4	5	6871931	6871950	20	1	120	AGTCGCCGTCAACATTCTCC	60.39	55	3.71	CGCTGAGGGAACTTAATGCG	59.35	55	4.73
BnaSSR001246	1777	chrA01	A	A	1	12	6874455	6874466	12	1	139	TCATTCTCACACCTTTCTTTCTTCC	59.23	40	3.46	TGAAGCACAACTCTGCAACC	58.98	50	3.77
BnaSSR001247	1778	chrA01	A	A	1	13	6882235	6882247	13	1	126	TTTTAGTATTGCCGGTGTGGG	58.56	47.62	4.61	TTCTGGTTTAGTTTTTGGAATAGGC	58.01	36	3.93
BnaSSR001248	1779	chrA01	AGCG	CTCG	4	4	6884048	6884063	16	1	156	TCGCACCCATACCAAACTCC	60.04	55	3.85	GGAGCGGTGTGATGGATGG	60.52	63.16	3.51
BnaSSR001249	1780	chrA01	AT	AT	2	18	6891188	6891223	36	1	183	CTTGTTGGGGTTGGTTCAGC	59.61	55	4.26	ACTGAAGATCTCTGCAAAGAAATGC	60.11	40	3.56
BnaSSR001250	1781	chrA01	AT	TA	2	18	6891246	6891281	36	1	189	AGATCTGTTCAAAAGAGCGAAGG	59	43.48	3.46	TTACCTGCACGAGGACATGG	59.75	55	3.66
BnaSSR001251	1784	chrA01	AG	CT	2	9	6899142	6899159	18	1	105	ATCTGGCAGGACGGATAAGC	59.61	55	3.09	TGGCTATAATGGACCTCGGC	59.31	55	5.54
BnaSSR001252	1786	chrA01	AG	GA	2	8	6905966	6905981	16	1	111	AGCAGCGATTGGTGATTTTCG	59.87	47.62	3.46	AGTGTGGGAAGCTTTAAATGCG	59.77	45.45	4.73
BnaSSR001253	1787	chrA01	A	T	1	14	6906210	6906223	14	1	133	TGGAACTGAGACATGGACCG	59.39	55	4.79	GAGGAACATCCACCAGAGGC	60.11	60	4.7
BnaSSR001254	1789	chrA01	AAAG	AGAA	4	4	6948532	6948547	16	1	133	GGTCTTCACCTCAATTCTGTTCC	59.25	47.83	3.62	TCTCTTCTCCTCCTCCTGCC	60.03	60	4.85
BnaSSR001255	1793	chrA01	AG	GA	2	7	6959403	6959416	14	1	192	TGGGACTAATGCACGCAAGG	60.68	55	3.61	ACTTCACGCAACAACTTCCC	58.98	50	3.97
BnaSSR001256	1794	chrA01	A	A	1	18	6969411	6969428	18	1	123	ATAGCTCCGCTTTGTTCCGG	60.46	55	5.14	CCTCTCCAAGCAACAACTTTGG	59.96	50	3.28
BnaSSR001257	1795	chrA01	AC	AC	2	10	6971479	6971498	20	1	116	AAAGGACTCATCGTGCAATCC	58.64	47.62	3.01	ATCAGAGTTATGGAAATGACCTCC	58.07	41.67	4.3
BnaSSR001258	1796	chrA01	AC	CA	2	9	6976139	6976156	18	1	147	ACTAGGAAGGTATAAGTTCCCTTGC	59.87	44	4.01	CCTCACCCAATGGTTTGAAGG	59.1	52.38	3.46
BnaSSR001259	1797	chrA01	A	T	1	17	6976905	6976921	17	1	199	CTGTGTGTCACTCTCACATAGC	58.75	50	2.97	GTCCTATTACTGATGTGGGAGGG	59.67	52.17	4.3
BnaSSR001260	1800	chrA01	AG	AG	2	7	7010784	7010797	14	1	157	ACAAGTACCTGAACGGGTTGG	60.2	52.38	3.77	CTCCGACAATACTCGTTTGACC	59.08	50	4.02
BnaSSR001261	1801	chrA01	AC	AC	2	10	7015729	7015748	20	1	178	ACGAAGAGAAGTGTGTGGGC	60.25	55	5.36	CCCCTAGCTGAAGTTTCCGG	60.11	60	5.14
BnaSSR001262	1802	chrA01	A	T	1	12	7017165	7017176	12	1	144	TGTTTGCTCTCCCTTCTGTCC	59.93	52.38	4.02	GTCAACCTCTGAAGTGCTTGC	59.73	52.38	4.01
BnaSSR001263	1803	chrA01	AC	CA	2	11	7022044	7022065	22	1	105	ATGAGAAAGGCACGAGGACG	60.11	55	4.79	AAAGCATTGCTCAAATCAACCC	58.33	40.91	4.11
BnaSSR001264	1804	chrA01	A	A	1	13	7024932	7024944	13	1	102	CGTTTAGCCCTGAGGGTTGG	60.68	60	3.77	GTGGTCTTTTCGCCATGAGC	59.83	55	4.26
BnaSSR001265	1805	chrA01	AGG	CTC	3	8	7030476	7030499	24	1	126	TTCCCTGACGCAGAGAAACC	59.97	55	3.27	GTCAGCGTCTGTGACACGG	61.02	63.16	4.94
BnaSSR001266	1806	chrA01	A	T	1	13	7031157	7031169	13	1	101	TATGTGCAAAGGTGGTTGGC	59.03	50	4.52	TCAATTACAGGAAGTAGATGAGAAGG	58.21	38.46	3.46
BnaSSR001267	1807	chrA01	AT	TA	2	12	7038089	7038112	24	1	123	AGCCTATTATCCTAAGCACTTTGC	58.93	41.67	3.68	ATTACGGTCGTCCACTCTGC	59.83	55	4.26
BnaSSR001268	1808	chrA01	A	A	1	13	7041337	7041349	13	1	156	TTCAAACGCGGTTTAGCTGC	60.04	50	5.25	GTCCATAGTCTTGAAACATGGCC	59.62	47.83	5.36
BnaSSR001269	1809	chrA01	ATC	TCA	3	6	7047139	7047156	18	1	120	GGGTTTGACATGTCTCTTTGAACC	60.26	45.83	3.62	CAGTGGGCTATAGACGCTGC	60.6	60	5.25
BnaSSR001270	1810	chrA01	AC	AC	2	7	7047969	7047982	14	1	198	GCCCCCATCGACATTTTTGG	59.82	55	3.28	ACAATCGTCCCTTCGCTTCC	60.39	55	3.46
BnaSSR001271	1811	chrA01	ATC	TCA	3	7	7049445	7049465	21	1	180	GAGCATCCTTCCTTGGGCC	60.45	63.16	5.8	TGTCGTCGTGTAGGTTGTCC	59.69	55	4.02
BnaSSR001272	1812	chrA01	AT	TA	2	8	7050507	7050522	16	1	103	AGTTCGGTTAGGGGTTTTTGG	58.41	47.62	3.28	GTTCAATTTGGTTCGGCAATTGG	59.81	43.48	3.16
BnaSSR001273	1814	chrA01	AGG	AGG	3	5	7056597	7056611	15	1	127	TGAAGCCTTTGATGGTCCCC	59.96	55	4.81	ACCTTAGCAAACCCCTCAGC	59.96	55	4.26
BnaSSR001274	1815	chrA01	AAG	AAG	3	5	7067226	7067240	15	1	150	AGAGTGTGACAATTCCATCAAATCC	59.58	40	3.01	GGAGTTATGGTCTCCCTTGCC	60.13	57.14	4.52
BnaSSR001275	1816	chrA01	AG	AG	2	9	7067548	7067565	18	1	167	TGGGGCATTCCATTCCTACC	59.44	55	3.18	TCTTCCCGATCTTCTCCCCC	60.4	60	5.4
BnaSSR001276	1817	chrA01	A	T	1	14	7068056	7068069	14	1	181	ACACCAGTTAAATACAATTCCAAGC	58.31	36	4.01	TTTTGGCATTGTTTTATGAACTTTGG	58.3	30.77	3.28
BnaSSR001277	1818	chrA01	AG	GA	2	9	7071551	7071568	18	1	171	AGGAAACGAAGTGTGACTATTAGC	58.83	41.67	3.09	TCCTTAAGCAGATCTCTGGATGC	59.93	47.83	3.91
BnaSSR001278	1819	chrA01	AG	AG	2	10	7085964	7085983	20	1	127	AACCATAGATCTCACCGGCG	59.61	55	6.46	TTGGAAGCTTACCCACCAGC	60.25	55	4.85
BnaSSR001279	1820	chrA01	AG	AG	2	18	7086157	7086192	36	1	207	TCAAGAGCCCAAGTTGATTGC	59.11	47.62	3.56	GTGGTAAACAAACAAACGTCTTCG	59.51	41.67	3.79
BnaSSR001280	1822	chrA01	AG	AG	2	7	7095062	7095075	14	1	106	CGGAGAAGCAAACACTGAGC	59.49	55	4.26	AGACCTGGAGACTCATGTTCG	59.18	52.38	3.95
BnaSSR001281	1823	chrA01	AAC	TGT	3	5	7095137	7095151	15	1	108	AGACGAACATGAGTCTCCAGG	59.18	52.38	4.45	TTCACAGCCTCCTCCTCAGG	60.91	60	3.86
BnaSSR001282	1824	chrA01	AG	AG	2	7	7095420	7095433	14	1	166	AAAACCTTGATTTTGATCTGGACG	58.23	37.5	4.79	TTCACGCCCATGATTTTCGC	59.83	50	4.7
BnaSSR001283	1825	chrA01	AACCG	ACCGA	5	4	7095656	7095675	20	1	209	CCCCTCTCACTTCTTGGAGG	59.09	60	4.3	CCAAACCATATCCAAATCCTACGG	59.48	45.83	4.02
BnaSSR001284	1826	chrA01	A	T	1	19	7097270	7097288	19	1	174	TGGTGGTTAGTCTCCAGTCC	58.36	55	3.85	AGATACAAGCCCCTAAACTTTGG	58.4	43.48	3.28
BnaSSR001285	1827	chrA01	A	A	1	12	7099886	7099897	12	1	121	TTTCCTCCTATTGCCGTCGG	59.82	55	4.79	CCTCGATTTCCATGGGGACG	60.53	60	4.79
BnaSSR001286	1828	chrA01	AATC	CAAT	4	5	7099926	7099945	20	1	190	TTTCCTCCTATTGCCGTCGG	59.82	55	4.79	GATTCTGCAACGTCTTCCGC	59.9	55	5.54
BnaSSR001287	1829	chrA01	A	T	1	14	7100406	7100419	14	1	181	TGGCTTTAGGGAGAAGATAGAGC	59.36	47.83	4.09	CTTCCGTTTGAACCACACCC	59.33	55	4.61
BnaSSR001288	1830	chrA01	AG	GA	2	7	7103692	7103705	14	1	115	GATCGAGGCTAGGTTTTGCG	59.07	55	4.85	CAATTTGAAATTCACAGATTTGGATCC	58.34	33.33	3.36
BnaSSR001289	1831	chrA01	A	T	1	13	7104380	7104392	13	1	140	AGTGCACAACTGTTTCCTGC	59.26	50	4.85	TGAAAAACCCAGCACTATGATCG	59.31	43.48	3.69
BnaSSR001290	1832	chrA01	AG	TC	2	7	7121371	7121384	14	1	140	CCGCTCAGAGAGTCGTAACC	59.9	60	2.85	TGTCTCTTGTGACGTTGAAGG	58.18	47.62	3.46
BnaSSR001291	1833	chrA01	AT	AT	2	12	7121531	7121554	24	1	189	CGGAGACCAATAATTCAAGAGGG	58.87	47.83	4.3	ATTTTTACCAAGCGCCAGGC	59.75	50	4.85
BnaSSR001292	1834	chrA01	AG	CT	2	7	7123412	7123425	14	1	138	CTTCTCTCTCTCTTCGCCGC	60.25	60	6.53	GAGGTCTATGACACCACGCG	60.53	60	6.01
BnaSSR001293	1835	chrA01	A	A	1	12	7125420	7125431	12	1	167	ACATGACGCATAAAGAAAGAAGAGC	60.16	40	4.09	TGGTTTATGACAGATGGAGAGCC	60.12	47.83	4.7
BnaSSR001294	1836	chrA01	AT	AT	2	13	7126836	7126861	26	1	168	GGTCAGGTAGTATGGTGGCC	59.53	60	5.36	TCTACGGTTGAATCGGTCGG	59.55	55	4.79
BnaSSR001295	1837	chrA01	AT	AT	2	13	7126915	7126940	26	1	115	TTAACCGACCGATTCAACCG	58.29	50	4.44	GTCTTTGAGCCACAACCAGG	59.05	55	4.45
BnaSSR001296	1838	chrA01	A	T	1	12	7131597	7131608	12	1	141	GCACGACAGGAGATCGAAGG	60.53	60	3.46	AGAAAATTGTAAACAAGTGGTTCGC	59.25	36	4.7
BnaSSR001297	1839	chrA01	A	T	1	13	7144189	7144201	13	1	111	CTGGCTAGATCTCTGCTGCC	59.97	60	4.85	ACAGAGCCCTTCAAGGATGC	60.03	55	3.91
BnaSSR001298	1840	chrA01	AAAAC	ACAAA	5	5	7157329	7157353	25	1	172	TTCTGCGTGAACAGCAAAGC	59.97	50	3.51	AGGAGTATGGTGCTTGACTTGG	60.03	50	3.61
BnaSSR001299	1841	chrA01	AGG	GGA	3	7	7158151	7158171	21	1	158	CGAATCGAGCAGCTAAACGC	60.04	55	4.84	ACCAACGATTATCGCCGAGC	60.87	55	5.03
BnaSSR001300	1842	chrA01	AAAC	CAAA	4	4	7169350	7169365	16	1	158	GCAGCCATGTCTCTCATTTGC	60.2	52.38	3.68	GGTTAATGGGAATGCGAAAGTCG	60.49	47.83	4.18
BnaSSR001301	1843	chrA01	AAAAC	TTGTT	5	4	7169894	7169913	20	1	106	TATATCCACGACACGACCGC	59.69	55	5.68	TCCCCTCTTCCTAGGCTTCC	60.03	60	3.46
BnaSSR001302	1844	chrA01	AAT	ATA	3	6	7173534	7173551	18	1	153	CGCCATTGATGATGTCACACC	59.94	52.38	4.16	AGCAATCATCACCAGCTTCG	58.62	50	3.79
BnaSSR001303	1845	chrA01	A	T	1	12	7173633	7173644	12	1	100	GACGAAGCTGGTGATGATTGC	59.94	52.38	3.56	GAAGAAGGTTCAAATCGGTCACC	59.81	47.83	4.02
BnaSSR001304	1847	chrA01	A	T	1	14	7180892	7180905	14	1	113	TCCTTGGGAATTCATTGCTCG	58.63	47.62	5.03	GTGGGACTAGTCGGTTGACC	59.75	60	4.02
BnaSSR001305	1848	chrA01	AG	CT	2	9	7184120	7184137	18	1	129	AGATAAAGAGCTTCTTCGTCTGC	58.57	43.48	4.26	TCCCACTCAAAACTCTTTTCTTCC	59.11	41.67	3.46
BnaSSR001306	1849	chrA01	A	A	1	12	7186234	7186245	12	1	157	AATCACAGCACATGCCTCCC	60.68	55	4.3	AATTCTCGGCGAACTTTACGG	59	47.62	4.02
BnaSSR001307	1850	chrA01	A	A	1	14	7187565	7187578	14	1	129	CACACTCGAGAACTCAACGC	59.22	55	4.84	TTCGTACCGAAGCCAACTCG	60.39	55	4.18
BnaSSR001308	1851	chrA01	AG	TC	2	7	7188300	7188313	14	1	114	AAACTGAAACGGCCGAAACG	59.97	50	3.6	AGAAAGGGTGGTGACTTGGG	59.52	55	4.12
BnaSSR001309	1855	chrA01	AT	AT	2	7	7208778	7208791	14	1	180	GGCAATCTTACCGAACTCAGC	59.33	52.38	4.26	ACCAAGCATGTCTCTAGCCG	59.82	55	5.52
BnaSSR001310	1856	chrA01	AACCG	AACCG	5	4	7218112	7218131	20	1	146	GTCGTTGTGGATTTTACCGGG	59.53	52.38	5.73	TGCGACTCTTAAGGCAACGG	60.67	55	4.44
BnaSSR001311	1857	chrA01	AG	TC	2	9	7222843	7222860	18	1	169	CAATAGCTGTACGGACCGCC	60.87	60	6.13	AGTGGATCTATCGTTATTTTATTGCGG	59.88	37.04	5.69
BnaSSR001312	1858	chrA01	A	A	1	15	7225281	7225295	15	1	103	TGTTGCCCAAGAAACTCAGG	58.31	50	3.86	GATCATCTCGTCAAACAGCCG	59.41	52.38	5.52
BnaSSR001313	1859	chrA01	AAG	GAA	3	5	7233388	7233402	15	1	192	GACGAGACAAAGATGACACCG	59.01	52.38	4.94	GTCAAAACCATCAATCAAAACAGCC	60.05	40	4.85
BnaSSR001314	1860	chrA01	A	A	1	12	7240794	7240805	12	1	137	TGTGGGTTTCTGAGTTGCCC	60.47	55	5.36	AGTACACTGACCAACACAAATACG	59.25	41.67	3.06
BnaSSR001315	1861	chrA01	A	A	1	15	7241534	7241548	15	1	135	GAGCACCTGGTGGTAACTGG	60.32	60	4	CCTGAGACACAAAAGATACAGTGC	59.85	45.83	4.4
BnaSSR001316	1863	chrA01	A	A	1	13	7247824	7247836	13	1	135	CGACGACGTTAGCTACAACC	58.75	55	3.77	GGAGACAAATCAACGCATAGGG	59.39	50	3.53
BnaSSR001317	1864	chrA01	AC	AC	2	8	7247919	7247934	16	1	143	CCCTATGCGTTGATTTGTCTCC	59.39	50	3.71	AGACGTGCAAAAACACTGACG	59.94	47.62	4.35
BnaSSR001318	1865	chrA01	A	A	1	12	7249948	7249959	12	1	154	TACAGTACAGCTTGGACGCG	60.11	55	6.01	AGCTGTGGAGTATCATAACCTGG	59.61	47.83	4.45
BnaSSR001319	1866	chrA01	A	T	1	13	7250982	7250994	13	1	128	AAATCTCGCACCTTTCTACCG	58.38	47.62	4.02	AAGGGTCGTCTCTGATTGGC	59.75	55	4.52
BnaSSR001320	1867	chrA01	AG	CT	2	8	7251334	7251349	16	1	173	AGAGGAGGTTGCTTTAGAGAAGG	59.48	47.83	3.46	GTGGACTCCGACTCTTGAGC	60.11	60	4.26
BnaSSR001321	1868	chrA01	A	A	1	13	7256918	7256930	13	1	102	GTAGATGTTGGCATGGACCC	58.32	55	4.46	CCTGGCGTGGATTAATATCTCG	58.75	50	4.04
BnaSSR001322	1869	chrA01	AG	TC	2	7	7277749	7277762	14	1	143	AGACGACATCATCAAGGGTCC	59.52	52.38	4.46	GAGAAAACATCGAGACGCGG	59.36	55	6.46
BnaSSR001323	1871	chrA01	AC	AC	2	9	7290746	7290763	18	1	154	ACCGACTCCACTTTTCCTCC	59.31	55	4.3	ACGGAGTTTCGGAAGGAAGG	59.68	55	3.46
BnaSSR001324	1872	chrA01	A	A	1	12	7294530	7294541	12	1	184	TCCTCATAACATCTAACTCAATGGG	58.17	40	4	CGTAAACAGTCCAAACCCACC	59.39	52.38	4.61
BnaSSR001325	1873	chrA01	A	T	1	12	7295513	7295524	12	1	155	TCCCAAGGCAAATTCCTTCG	58.46	50	3.79	TCCGTTAAATTTTGGTGAATGCC	58.44	39.13	4.4
BnaSSR001326	1874	chrA01	A	T	1	14	7307909	7307922	14	1	134	AGAGGAGAAGAGTTTCATTTTCCC	58.43	41.67	3.97	AGCTTTCTGTCTCAGATTCCTCC	59.8	47.83	4.3
BnaSSR001327	1875	chrA01	AGG	GGA	3	5	7311670	7311684	15	1	131	GAGCAAATTTTTCAAGCGCCC	59.54	47.62	6.13	ATCACCAGACACTCTTGCCC	59.67	55	5.36
BnaSSR001328	1877	chrA01	C	C	1	17	7315296	7315312	17	1	198	CGAGTCTCTTCATCTACGCCG	60.33	57.14	6.46	GGATGTAGCTTCTTCAGAGTATGC	59.01	45.83	3.14
BnaSSR001329	1878	chrA01	A	T	1	13	7320697	7320709	13	1	125	GGCTACGAATATGAATCCGTTAGC	59.67	45.83	3.09	GGGATTAGGGGTTTTCCTAGGC	60.16	54.55	3.93
BnaSSR001330	1879	chrA01	AT	AT	2	8	7332478	7332493	16	1	192	AAGCACTTGAACTCGAACGC	59.42	50	4.84	AGCTTTAGTGAACCAACATGTGC	60	43.48	4.57
BnaSSR001331	1881	chrA01	AG	GA	2	7	7340841	7340854	14	1	130	AGTGACGAGAAGGAAAGCCC	59.68	55	5.19	CTCTCCACACCGCTCATTCG	60.8	60	3.34
BnaSSR001332	1883	chrA01	AAAG	AAAG	4	4	7341766	7341781	16	1	120	ATCTTGGGAAATTTAATGTTGTGGG	58.29	36	4.61	TCAAGAAATTCTGATTGGTTCGACC	59.82	40	4.79
BnaSSR001333	1885	chrA01	AC	GT	2	9	7344986	7345003	18	1	184	CATACGCCGATACGTTTAGCG	59.62	52.38	4.26	CCAAAACGTAATTCTTCTTTTTCACCC	60.04	37.04	4.61
BnaSSR001334	1886	chrA01	A	T	1	12	7347998	7348009	12	1	119	GCATACGAAGGTCAGCTTAGC	59.14	52.38	3.09	TCACTCCGTGTTATTTAACTGCG	59.32	43.48	5.18
BnaSSR001335	1887	chrA01	A	A	1	12	7350750	7350761	12	1	123	GCGGATAAAGATCTGAGCGG	58.58	55	5.52	ACTACATGAACCGGATTACAGC	58.21	45.45	4.4
BnaSSR001336	1888	chrA01	A	T	1	15	7351021	7351035	15	1	138	CTGTACTGTTCGCGGACTCC	60.46	60	3.85	CCCAAGCAAGAGAAAACTGGG	59.38	52.38	4.45
BnaSSR001337	1889	chrA01	AAG	GAA	3	7	7351394	7351414	21	1	105	CCTTGTCATGGCACCAAAGG	59.4	55	3.11	GAGGCTTCTACGGATGAGCC	59.97	60	4.7
BnaSSR001338	1891	chrA01	A	T	1	13	7363145	7363157	13	1	107	ACATATACTTCATGGCCAACGC	59.12	45.45	4.84	GTCATAAGGGAAAGCTTTATCCTGC	59.99	44	4.85
BnaSSR001339	1893	chrA01	AT	AT	2	10	7367572	7367591	20	1	121	TCATTTCACACGGTGGATTAGC	58.99	45.45	3.09	GTCATAGCGACAAAAGTGACAGG	59.88	47.83	4
BnaSSR001340	1894	chrA01	AAAC	TTTG	4	4	7375708	7375723	16	1	145	TCACGTCTTATCTTTGCATGTGC	59.87	43.48	4.57	ACGTTAGACAGTGTCAAAACTTGG	59.67	41.67	3.61
BnaSSR001341	1895	chrA01	AAAC	TTTG	4	4	7378032	7378047	16	1	154	TCACGTCTTATCTTTGCATGTGC	59.87	43.48	4.57	ACGTTAGACAGTGTCAAAACTTGG	59.67	41.67	3.61
BnaSSR001342	1896	chrA01	AAC	TTG	3	5	7385736	7385750	15	1	155	AAGGCTTCGAGTTTGGTCCG	60.6	55	4.79	AAAAAGAAGCCCAGACACTACG	58.86	45.45	3.51
BnaSSR001343	1897	chrA01	A	A	1	15	7386978	7386992	15	1	111	ACAACCAACAAACTTTCGAGGC	60.16	45.45	4.7	TGCTGGAGATTTGCTCAGGC	60.68	55	4.85
BnaSSR001344	1898	chrA01	AAT	AAT	3	6	7387715	7387732	18	1	113	ACGTCGAGAAACGGATCAAGG	60.4	52.38	3.61	ATCCCACGAAAACGGTGTCG	60.95	55	4.35
BnaSSR001345	1899	chrA01	AC	TG	2	9	7387776	7387793	18	1	155	AATTGTTCAACGTTCCCGCG	60.04	50	6.46	TTAGCTTGAACTTGCGTGCC	59.41	50	5.01
BnaSSR001346	1900	chrA01	A	T	1	12	7395046	7395057	12	1	159	TCTCCAGATCCGGTTATGCC	58.95	55	4.4	GTTTGATCTTCAGGGCTCTTGC	59.84	50	4.01
BnaSSR001347	1908	chrA01	AAC	TTG	3	5	7451297	7451311	15	1	179	ATCAGATCCCTTTGCCTCCG	59.53	55	4.63	ACTCTGTACGTTCCATGACAGG	59.77	50	4
BnaSSR001348	1909	chrA01	AG	AG	2	7	7466349	7466362	14	1	135	ATAGGGTTGTGGTTACGCGG	60.11	55	6.46	ACGGGCTGGATAAACAAAAGC	59.46	47.62	3.51
BnaSSR001349	1911	chrA01	A	A	1	14	7471554	7471567	14	1	184	CATATGGAATGCTTGCCTCTGG	59.44	50	3.86	GGCGCAAACACGTTGATCC	60.44	57.89	3.36
BnaSSR001350	1912	chrA01	A	A	1	14	7472983	7472996	14	1	171	CGTGAGTTTCGAAACAGATCTGC	60.42	47.83	4.26	TTCTCCATGTCCACTGGTGC	59.96	55	5.01
BnaSSR001351	1913	chrA01	AT	AT	2	7	7473448	7473461	14	1	170	TGCATGACTGAAACTTATCTCAGC	59.37	41.67	4.26	TCATAGTGGAAATCAAATCAAACAACC	58.91	33.33	3.77
BnaSSR001352	1914	chrA01	A	A	1	14	7473966	7473979	14	1	171	CGTGAGTTTCGAAACAGATCTGC	60.42	47.83	4.26	TTCTCCATGTCCACTGGTGC	59.96	55	5.01
BnaSSR001353	1915	chrA01	AT	AT	2	7	7474431	7474444	14	1	170	TGCATGACTGAAACTTATCTCAGC	59.37	41.67	4.26	TCATAGTGGAAATCAAATCAAACAACC	58.91	33.33	3.77
BnaSSR001354	1916	chrA01	AT	TA	2	10	7474886	7474905	20	1	138	TTTCTCATTCATCCCTAATGGCC	58.53	43.48	5.36	GACCGACGGTGGCTAAAGG	60.45	63.16	3.11
BnaSSR001355	1917	chrA01	A	T	1	12	7474906	7474917	12	1	157	TTTCTCATTCATCCCTAATGGCC	58.53	43.48	5.36	AGAAGAAACCCCACAACCGG	60.18	55	5.28
BnaSSR001356	1918	chrA01	A	A	1	14	7475697	7475710	14	1	131	CCTTTGTTTGTTGGGCCTCC	59.61	55	4.3	TTCCTAAAGGTAGGCTAGTCCC	58.35	50	4.46
BnaSSR001357	1919	chrA01	AT	AT	2	14	7482994	7483021	28	1	125	TGTGGACTTTTGTGTGTGTGG	59.18	47.62	4.17	TCTCCAGATTTCGTTTTCGCC	58.93	47.62	5.54
BnaSSR001358	1920	chrA01	A	A	1	13	7487627	7487639	13	1	186	GAGCAAATCTGAGCTTCAGCC	59.6	52.38	4.85	GCTATGCGGTTTTCGATTTCG	58.64	47.62	3.46
BnaSSR001359	1921	chrA01	ATAG	ATAG	4	4	7491510	7491525	16	1	142	TCAACGTGAGAGTTCGATTCC	58.06	47.62	3.01	TATTCAAACGGACACGCACC	58.85	50	5.01
BnaSSR001360	1922	chrA01	AT	TA	2	9	7495874	7495891	18	1	111	AGATAGATCCCCACAATGAAAAGC	58.86	41.67	3.51	ACACCACCTAACATTGGTAAGC	58.58	45.45	3.09
BnaSSR001361	1923	chrA01	A	A	1	14	7498212	7498225	14	1	113	GCCTTGTATTTGGGCTTCGC	60.18	55	4.7	ACCCCTCAGTGGTATTCCCC	60.62	60	4.81
BnaSSR001362	1924	chrA01	AT	TA	2	8	7499237	7499252	16	1	142	CGATTTCAAGACTACAAAACCACG	58.86	41.67	4.94	AGGCACACTCTTCTCTTTATTTTGG	59.53	40	3.28
BnaSSR001363	1925	chrA01	A	A	1	13	7519318	7519330	13	1	193	GGAGAAATACAGAAGAAGCCTATGC	59.53	44	3.14	GTTGTTGAAGGTTTGTGTTCTTCC	59.14	41.67	3.46
BnaSSR001364	1926	chrA01	AAG	GAA	3	5	7526527	7526541	15	1	130	AGGAAGTTGGATGGTGCAGG	59.96	55	4.85	GAGATAACTCTCGCCGGAGC	60.04	60	4.7
BnaSSR001365	1927	chrA01	AG	AG	2	8	7526606	7526621	16	1	115	AAGAAGAAGAAGCTCCGGCG	60.39	55	6.46	GCCACAGAGCATTCTACACC	58.63	55	4.16
BnaSSR001366	1928	chrA01	A	A	1	13	7533949	7533961	13	1	108	ACTGTCCAAGCTACATAGGTGG	59.5	50	4.61	TGGGATATGAGAGCGGATTGC	60	52.38	3.56
BnaSSR001367	1929	chrA01	AAT	TAT	3	5	7536591	7536605	15	1	142	AGCGTAGTTCCAAACGGAGG	60.04	55	4.3	GTGTTGGGGACGGTATCAGG	60.11	60	3.86
BnaSSR001368	1934	chrA01	AG	TC	2	7	7638119	7638132	14	1	175	CCCTCGTTTCTCCAAAAACCC	59.39	52.38	4.11	TTTGGCAGAAGGCTAGGACG	60.04	55	4.79
BnaSSR001369	1935	chrA01	AGG	CTC	3	5	7638358	7638372	15	1	133	ACATAACGGAGATCGACGGC	59.97	55	5.68	ATGGAGGAGGAGTTGAGGGC	60.99	60	5.19
BnaSSR001370	1936	chrA01	CCG	GCG	3	6	7638684	7638701	18	1	110	ATCACATCGTCGAGAAGGCC	59.9	55	5.19	GAGACCTCTCGAATCCAGCC	59.61	60	4.85
BnaSSR001371	1937	chrA01	A	T	1	14	7647327	7647340	14	1	202	ACAGATTGTCGCGGATTTATTGC	60.24	43.48	3.56	TGTCATCAATCGCTTACAAACGG	59.88	43.48	4.44
BnaSSR001372	1939	chrA01	A	T	1	12	7657682	7657693	12	1	135	ATTTCACTCCTAAGTTCCGTGG	58.06	45.45	4.94	GTTGTTGTTCAATTCCGGTTTGG	59.45	43.48	3.28
BnaSSR001373	1940	chrA01	AAG	AAG	3	5	7659371	7659385	15	1	117	CAGTTGGAGATCCCCATGGG	59.82	60	4	TCCCTCCCACATCTTTTTGC	58.08	50	3.68
BnaSSR001374	1942	chrA01	AG	TC	2	7	7663774	7663787	14	1	140	CACTGACCAAGCCAAAGAAGG	59.39	52.38	3.46	GGAGGGGTGGAATCCAAAGG	60.03	60	3.11
BnaSSR001375	1943	chrA01	A	A	1	12	7671249	7671260	12	1	142	ATCTTTTACAAGGAAATGTAGCAGC	58.14	36	5.25	TATTATGCCACCGGGGAATGG	59.93	52.38	3.16
BnaSSR001376	1947	chrA01	AAT	TTA	3	7	7694794	7694814	21	1	177	ATATTCAAGCCGCCAACACC	58.9	50	4.16	GACCAGTGTTAGCGTACTGC	58.65	55	4.4
BnaSSR001377	1948	chrA01	ATC	TGA	3	5	7699833	7699847	15	1	153	AGGGCAAGGAAATGGTCTCC	59.67	55	3.71	CGTTCAAATGGCAATGCAGC	59.28	50	5.25
BnaSSR001378	1949	chrA01	AAC	TGT	3	6	7700252	7700269	18	1	133	ATTTGGTGTCAGGAGCAGGG	59.96	55	4.45	GGTCATGAAGCTCCAGGTCC	60.11	60	4.46
BnaSSR001379	1950	chrA01	AAG	TTC	3	5	7700779	7700793	15	1	125	AAGAGGCTGGTCTCCTTCGG	61.26	60	4.3	AGGAGTATCATGAAAAAGGGGAGG	59.83	45.83	4.3
BnaSSR001380	1951	chrA01	A	T	1	12	7701719	7701730	12	1	129	TGAGAAGCATTGAGATCCACG	58.1	47.62	4.94	GGTTCAGGTGCATCTTCAAAGG	59.77	50	3.11
BnaSSR001381	1952	chrA01	AATAT	ATATA	5	5	7703117	7703141	25	1	124	GCAATCTACTTGTTTATGTGTAAGACC	58.82	37.04	3.85	TCGAATTGAGATGCAATGAGAACC	59.67	41.67	3.62
BnaSSR001382	1954	chrA01	AT	AT	2	11	7715177	7715198	22	1	134	GCCGATTATGAAGTTATCTGATCTCC	59.47	42.31	3.71	ACCACAAAGATGGCTAGGAGG	59.44	52.38	4.3
BnaSSR001383	1956	chrA01	AT	AT	2	22	7724134	7724177	44	1	218	CCGATTATATTCCCACCGGTCC	60.35	54.55	4.46	TCTCCTACAATATTCATCCCATAAGC	58.38	38.46	3.09
BnaSSR001384	1957	chrA01	AT	TA	2	19	7724204	7724241	38	1	233	TCTCTGGATAATGTGTATGGGATGG	59.75	44	3.51	GCAGAGTTGGCAGACAGG	58.02	61.11	4
BnaSSR001385	1959	chrA01	A	T	1	12	7727832	7727843	12	1	119	GAAAGACGACAACACCACCG	59.42	55	4.94	TTACCCAGACCACCTCAAGC	59.31	55	4.01
BnaSSR001386	1964	chrA01	AG	CT	2	7	7742359	7742372	14	1	126	GCATCCATCCCACGTATCCC	60.32	60	3.85	GCGCTGAGGTGATTTCATCG	59.7	55	3.84
BnaSSR001387	1965	chrA01	AAAG	TTCT	4	4	7748118	7748133	16	1	161	TCCCCTAAATGTTGCGCAGG	60.68	55	4.85	TGGTGGTTCTGATGCCAAGG	60.25	55	3.61
BnaSSR001388	1966	chrA01	A	T	1	12	7755235	7755246	12	1	117	ATGGGTCAATAAATCGGACTGG	58.18	45.45	4	TCCGAGGAAAGAGAGTTAAATCG	58	43.48	3.34
BnaSSR001389	1967	chrA01	A	A	1	14	7759072	7759085	14	1	127	TGAACTCTTAAGGTCCCTAAAACC	58.13	41.67	3.27	ATCACGTACCAGCTAGCACG	59.9	55	5.34
BnaSSR001390	1969	chrA01	AC	AC	2	7	7761318	7761331	14	1	144	TGAAGAAAGCGTCCTTCTCCC	60	52.38	4.3	CTAAATCAACAGAGCGCCGC	59.97	55	6.53
BnaSSR001391	1972	chrA01	AT	TA	2	18	7792649	7792684	36	1	122	CAAACCGCAGTCACCATTCG	60.11	55	3.34	ATAACATGCTCTCGAAACTAAAACG	58.24	36	3.6
BnaSSR001392	1977	chrA01	A	T	1	14	7798619	7798632	14	1	201	CTCTTGTCTCCACTCTCCGC	59.83	60	5.54	AAACAGCCACAAAAGCCACC	59.82	50	4.61
BnaSSR001393	1978	chrA01	ATC	GAT	3	10	7800670	7800699	30	1	179	ACTCCTGCTCTCTGTTCTGC	59.39	55	4.26	GGAAAGTTTTGACCTCGCGG	59.76	55	6.46
BnaSSR001394	1979	chrA01	AAC	TGT	3	5	7802273	7802287	15	1	195	TCGGTCTTGCAATTATAAATTTACACG	59.09	33.33	4.49	ACGGATTCTCTCATGTTCTTGG	58.13	45.45	3.61
BnaSSR001395	1981	chrA01	AG	AG	2	7	7825422	7825435	14	1	102	GAAAAAGGGCAGTTGGCTAGG	59.45	52.38	3.02	GGAGGGTTTTTAGGAGGCGG	60.39	60	6.13
BnaSSR001396	1982	chrA01	AAC	TTG	3	7	7825866	7825886	21	1	173	GCGTGCCTTCATTTGATTTATTGG	59.73	41.67	3.16	CCTTCAAGGCTTCAACACGG	59.41	55	4.94
BnaSSR001397	1983	chrA01	A	T	1	18	7829449	7829466	18	1	204	TGGAGACATGCACAAGAGGG	59.67	55	4.3	CAGGTAGTATTGTCGGTTGTCG	58.82	50	4.35
BnaSSR001398	1984	chrA01	AAAAC	GTTTT	5	4	7829763	7829782	20	1	127	TCCTCCGGGACTTGAAATGC	60.04	55	3.56	AGGCGTCAATAAGTAGTGACCG	60.16	50	4.79
BnaSSR001399	1985	chrA01	AC	GT	2	8	7834787	7834802	16	1	111	GTGCCAATGGTGAAGTTGAGG	59.73	52.38	3.86	TGTTCACCGTTCACTCTGCG	60.87	55	5.18
BnaSSR001400	1986	chrA01	AAAT	TTAT	4	4	7836718	7836733	16	1	149	TGGATATGTAACATTTAGTCGGTATGG	58.91	37.04	2.74	ATTTGCATATTCGAGACAACAACC	58.36	37.5	3.77
BnaSSR001401	1987	chrA01	A	T	1	13	7846862	7846874	13	1	109	AATCTTATATACGGCGTGCCC	58.03	47.62	5.36	GATTATGAAATTTTGTTTTACGTCCGG	58.42	33.33	5.14
BnaSSR001402	1988	chrA01	AT	AT	2	9	7847254	7847271	18	1	142	ACCATACTTTGTGCATGCATGG	59.83	45.45	3.66	CAAGAGTTACAATGAATTCTGTATGCC	59.09	37.04	4.4
BnaSSR001403	1993	chrA01	AG	TC	2	7	7873939	7873952	14	1	130	CCTCTCCGTCACGTCTGC	59.82	66.67	4.26	GACAGCTCTGAGCACAATCG	59	55	3.34
BnaSSR001404	1994	chrA01	C	G	1	18	7875887	7875904	18	1	173	TCATGGACCGACAAAGTGGG	59.96	55	4.61	CGAAACCCCCTTTCATCAATGG	59.83	50	3.16
BnaSSR001405	1996	chrA01	C	C	1	14	7886945	7886958	14	1	141	AGCCGTCACCAGTCAAATCC	60.32	55	3.01	GAAGAAGGGGTGATCGTGGG	60.11	60	4.61
BnaSSR001406	2003	chrA01	ATC	GAT	3	6	7906095	7906112	18	1	140	CCACATGGTTCTGTTTCTCCG	59.19	52.38	4.63	AATAGCTAAACTAATGATCAAACCAGC	58.38	33.33	4.85
BnaSSR001407	2004	chrA01	AT	AT	2	9	7907954	7907971	18	1	138	GGACCATCCTTGTGAACAACG	59.46	52.38	4.1	TGATGCTGATGACACTGTCCC	60.07	52.38	4.46
BnaSSR001408	2005	chrA01	A	A	1	19	7908342	7908360	19	1	176	GACCCAGATGCAAAAGATCCC	58.97	52.38	3.85	TCTATTCAGTTGCAAGAAAAGACGG	59.82	40	4.79
BnaSSR001409	2006	chrA01	A	A	1	12	7908649	7908660	12	1	125	ATACCGACGCACGAAACTGG	60.73	55	4	CTCGCCTTTGTCTTTGATCTCC	59.32	50	3.71
BnaSSR001410	2007	chrA01	AG	CT	2	8	7925860	7925875	16	1	168	CACAAACGGAATCAATACACGC	58.84	45.45	5.34	ATTGCGTCTCGAGCTTCACC	60.74	55	4.02
BnaSSR001411	2008	chrA01	AAG	AGA	3	5	7926032	7926046	15	1	197	GAAGCTCGAGACGCAATTGC	60.25	55	3.56	ACCCTTTTCCCGGTTACAGC	60.25	55	4.4
BnaSSR001412	2009	chrA01	AAG	TCT	3	5	7928913	7928927	15	1	125	TTCTGATATGTAGCGATGCTAGC	58.26	43.48	3.42	GTTCTCTGTCTTCCTCCGCC	60.11	60	6.13
BnaSSR001413	2011	chrA01	ATAG	ATAG	4	5	7939594	7939613	20	1	102	CCATAGTGACGTGGAGGGC	59.86	63.16	5.19	TGTGCTTTCAAATTGATCGCC	58.05	42.86	5.54
BnaSSR001414	2012	chrA01	ATC	TGA	3	5	7942592	7942606	15	1	181	TGAGATGGCTTATGCGGACC	59.89	55	4.46	GCTTCCAATACCGGAGAGGG	59.89	60	4.3
BnaSSR001415	2013	chrA01	A	T	1	13	7943456	7943468	13	1	161	TAGGACCATCTCCGACTTGG	58.22	55	3.61	GGAAACACGATTGGATCCTGC	59.6	52.38	4.85
BnaSSR001416	2014	chrA01	ATC	ATC	3	5	7948899	7948913	15	1	154	GACGCTCTAACCAACTGAGC	58.65	55	4.26	TCTCAAGTCTTTAAAGCTCTTCGC	59.31	41.67	4.7
BnaSSR001417	2015	chrA01	A	A	1	12	7950479	7950490	12	1	166	GATTCAGACAGGAATTTTACCCCC	59.35	45.83	5.4	TGTGTGCTTGCATAGGGAGC	60.68	55	4.7
BnaSSR001418	2017	chrA01	C	C	1	12	7983791	7983802	12	1	178	CTGACGTGTCAAGCTCATGC	59.56	55	4.06	AAGAGCCAGTAGTGTGGTGG	59.31	55	4.61
BnaSSR001419	2018	chrA01	CG	CG	2	7	7987184	7987197	14	1	178	TCGTGGGATTAGGGTTTCGC	60.11	55	4.7	GGTACGCGAGAGAGAGAAGC	59.97	60	3.86
BnaSSR001420	2019	chrA01	AC	TG	2	9	7987198	7987215	18	1	130	TACCTCCGATTCAGTTCGCG	59.9	55	5.87	GGTACGCGAGAGAGAGAAGC	59.97	60	3.86
BnaSSR001421	2020	chrA01	ACG	CTG	3	6	7987468	7987485	18	1	124	GGAGAGTGAAAGCTCTGCGC	61.36	60	6.09	GGACCCCTGATCCAAACTCC	59.74	60	3.85
BnaSSR001422	2021	chrA01	A	A	1	13	8012805	8012817	13	1	143	ACCAAATCAAACCACAATCCCC	59.36	45.45	4.81	AACCGTTCAGAATCAACCCC	58.09	50	4.95
BnaSSR001423	2022	chrA01	A	A	1	14	8015209	8015222	14	1	185	ACATGAAGGAACATCTTCTTACGC	59.37	41.67	4.42	ACCTGGTCAAGTACTGTGCC	59.6	55	5.01
BnaSSR001424	2023	chrA01	A	A	1	17	8044684	8044700	17	1	102	ACCAACTTGGAGGAACAGCG	60.54	55	5.18	GCTCTCATCTTCCTTCCATATGC	59	47.83	3.14
BnaSSR001425	2024	chrA01	A	T	1	14	8045474	8045487	14	1	189	CCAGTCAATCATATAACCCTTGCC	59.48	45.83	4.52	AGAATCGGGCTTGGGTATGG	59.53	55	2.74
BnaSSR001426	2025	chrA01	A	A	1	13	8048306	8048318	13	1	192	TAAAACCGTCTACGCACTGC	58.58	50	4.4	AAAAGCGTTTCCTTTCTTGCC	58.18	42.86	4.52
BnaSSR001427	2026	chrA01	A	A	1	13	8049192	8049204	13	1	127	TGAGGAGCCTTCTTTACGGC	59.75	55	5.68	GCAAACAGAAAAATCGTGTCTGC	59.82	43.48	4.26
BnaSSR001428	2027	chrA01	A	A	1	12	8051419	8051430	12	1	101	AATACTTCGACAGCAACCGC	58.92	50	5.68	ATTTGCCTTCGCATTGAGGG	59.18	50	4.3
BnaSSR001429	2028	chrA01	A	T	1	13	8051488	8051500	13	1	160	CTCCCTCTCTCCCTCAATGC	59.24	60	3.56	AAAAACGCGCTCCATCTACG	59.28	50	3.51
BnaSSR001430	2029	chrA01	A	A	1	12	8051870	8051881	12	1	101	AATACTTCGACAGCAACCGC	58.92	50	5.68	ATTTGCCTTCGCATTGAGGG	59.18	50	4.3
BnaSSR001431	2030	chrA01	A	T	1	13	8051939	8051951	13	1	124	CTCCCTCTCTCCCTCAATGC	59.24	60	3.56	TGGATTTACCTTCTTGATTTTCGC	58.05	37.5	4.7
BnaSSR001432	2031	chrA01	A	T	1	12	8056575	8056586	12	1	143	AGCACCAGCATTACTTGGGG	60.32	55	4.96	AGTCGTTACTGTTCAGCGGG	60.04	55	6.13
BnaSSR001433	2032	chrA01	A	T	1	12	8056940	8056951	12	1	110	TCAGCCAACGTAAAATTTTGGG	58.02	40.91	4.12	CCGTTCCTTAAGTTATTATTGGAATGC	59.14	37.04	3.56
BnaSSR001434	2033	chrA01	A	A	1	12	8058075	8058086	12	1	123	TCGCAGTATTCATGCATGGG	58.4	50	4	AGTTTGACATGCCGCATGC	59.79	52.63	4.06
BnaSSR001435	2034	chrA01	AAG	GAA	3	8	8061373	8061396	24	1	110	AGGAGATGAATTGGGTTCTGACC	60.05	47.83	4.02	CGCTACCACCAAGAAAGTCG	58.93	55	4.18
BnaSSR001436	2036	chrA01	AG	CT	2	11	8066718	8066739	22	1	126	TTGCTTTGACCCACCTCTGC	60.82	55	4.26	CACCTTCCTTCCTTCAATGGC	59.18	52.38	4.4
BnaSSR001437	2037	chrA01	AG	GA	2	18	8071836	8071871	36	1	136	GGGTCGTCTCTGTCTCTTCC	59.19	60	3.46	GTTTCACCCATATCTCAGGTAAGC	59.18	45.83	3.09
BnaSSR001438	2038	chrA01	AG	GA	2	14	8075890	8075917	28	1	151	TCACTGTCCCAAGACTCAGC	59.32	55	4.26	GTGTTTAAAACTAGGTTTTGTTGTCCG	59.99	37.04	4.79
BnaSSR001439	2039	chrA01	AG	AG	2	8	8080262	8080277	16	1	171	ACATCCTTGGAACTCAAAACAGG	59.11	43.48	4	CAAAGGAAGCGAGAGTGATGG	58.99	52.38	3.51
BnaSSR001440	2045	chrA01	A	T	1	13	8099522	8099534	13	1	168	CCTTTGTCTAATATCCGATGTGGG	59	45.83	4.61	CATCCCATCTCGCATCTTTGC	59.73	52.38	3.68
BnaSSR001441	2047	chrA01	A	A	1	16	8106048	8106063	16	1	145	AGCTCGATTCCAAAAATTTATTTCGC	59.75	34.62	4.7	TGCCAATCAAGTTACTCGAGC	58.65	47.62	5.03
BnaSSR001442	2048	chrA01	AGG	CTC	3	12	8106299	8106334	36	1	102	GGTCATCGTTGCTCTCTCCC	60.18	60	4.3	AAGACGAATGAAGGGACGGC	60.39	55	5.68
BnaSSR001443	2049	chrA01	AG	AG	2	8	8113078	8113093	16	1	152	AAGAAGCTCGTAACCCTCGC	60.11	55	5.03	ATCCCACACAACGAAACAGC	59.05	50	4.4
BnaSSR001444	2051	chrA01	AGGG	GAGG	4	4	8118506	8118521	16	1	103	CGGAGAGAGAGAGAGGGAGG	59.89	65	4.3	CTCTCCCACTCTCTCTCCCC	60.11	65	4.81
BnaSSR001445	2052	chrA01	A	A	1	15	8121605	8121619	15	1	132	CAAACAACAAATGACACACACTGG	59.67	41.67	4	CCAACTTGTGTTTGTTTCGAAGC	59.7	43.48	3.86
BnaSSR001446	2053	chrA01	A	A	1	13	8131241	8131253	13	1	140	TTTCCAGTGGAGGGGACACG	61.76	60	4.49	CGCAAACGTACGCATCAAGG	60.52	55	3.61
BnaSSR001447	2054	chrA01	ATC	TGA	3	10	8132054	8132083	30	1	138	TGGAAAGAGGAAGGCTGTGG	59.6	55	4.17	ACTGTAGGCTTTGTGGGTGG	59.89	55	4.61
BnaSSR001448	2055	chrA01	A	T	1	12	8132716	8132727	12	1	104	CCCCAATATATGAGTGGCATTTGG	59.78	45.83	3.28	GCTGTAATTAACATCAATGCAGTCG	59.32	40	4.18
BnaSSR001449	2056	chrA01	A	A	1	13	8133679	8133691	13	1	171	TGATAAATTGGCACTTAGAGCTGG	59.12	41.67	4.85	CAGCAACCAACAGTGTCTGC	59.97	55	4.26
BnaSSR001450	2057	chrA01	AG	CT	2	9	8137447	8137464	18	1	111	TCTTCTCTCTCTCCTCCGCG	60.46	60	6.46	GAGATCTGGTCACCACCACC	59.75	60	4.61
BnaSSR001451	2058	chrA01	ACC	GTG	3	5	8137486	8137500	15	1	172	TCTTCTCTCTCTCCTCCGCG	60.46	60	6.46	TGGGTTCAAGACACTCCACC	59.53	55	4.61
BnaSSR001452	2059	chrA01	AG	TC	2	11	8139816	8139837	22	1	140	GCTCGACTCTCTCTCTCTGC	59.34	60	4.26	GAGATCTGGTCACCACCACC	59.75	60	4.61
BnaSSR001453	2060	chrA01	AG	CT	2	7	8139873	8139886	14	1	109	TCTCTCTCTCTCTCCTCGCC	59.53	60	5.54	GAGATCTGGTCACCACCACC	59.75	60	4.61
BnaSSR001454	2061	chrA01	ACC	GTG	3	5	8139908	8139922	15	1	170	TCTCTCTCTCTCTCCTCGCC	59.53	60	5.54	TGGGTTCAAGACACTCCACC	59.53	55	4.61
BnaSSR001455	2062	chrA01	AT	AT	2	7	8149018	8149031	14	1	174	GAAGAACGGCGAAGGAAACC	59.48	55	3.27	TGTATCGCTTATCGCAGCCG	60.66	55	5.52
BnaSSR001456	2063	chrA01	AG	AG	2	15	8156124	8156153	30	1	189	AGATTGTTGTCGGATCCTAGGG	59.3	50	3.53	TTTCCCAGTTCCCAACCTCC	59.52	55	4.3
BnaSSR001457	2064	chrA01	AG	AG	2	15	8156305	8156334	30	1	193	GGAACTGGGAAAAGTAGGACCC	60.29	54.55	4.46	TTTCCCAGTTCCCAACCTCC	59.52	55	4.3
BnaSSR001458	2065	chrA01	AAG	TCT	3	5	8156639	8156653	15	1	176	CTCTCCACCCAAGAGAAGCG	60.11	60	4.68	TGATGGTGGTTGAGAAGCGG	60.32	55	5.52
BnaSSR001459	2066	chrA01	A	T	1	12	8161442	8161453	12	1	126	CAGCCGAAAAACAGAGTTATTGC	59.09	43.48	3.56	TTTGGGTTGGTTTCGGTTCG	59.26	50	3.95
BnaSSR001460	2069	chrA01	AT	TA	2	17	8176467	8176500	34	1	172	AGAATAATGTCATCTTTTGGCAACC	58.37	36	3.77	TGATATTCGATCCTCCTGGTCC	58.83	50	4.46
BnaSSR001461	2071	chrA01	AAAT	ATTT	4	5	8182517	8182536	20	1	137	GATTCGGGGAGATTGAATGGC	59.12	52.38	4.4	ATAAGACACGTGACGTCCGG	59.83	55	5.14
BnaSSR001462	2073	chrA01	A	T	1	12	8190039	8190050	12	1	133	CCATAACCAAAATGGATTTTACCGC	59.48	40	5.68	GTGGCAAATTCAGCTCTCGC	60.18	55	5.03
BnaSSR001463	2074	chrA01	AG	AG	2	9	8195141	8195158	18	1	103	CCTGATCTTGCAATCACATTTGG	58.57	43.48	3.28	TCGTGAGTGTTTTGTCTTCGC	59.41	47.62	4.7
BnaSSR001464	2075	chrA01	A	T	1	13	8201290	8201302	13	1	124	TGCCTTCCATTGGATGCTCG	60.75	55	5.03	CACAACTATGTAAAAGAAAAGCCTGG	59.14	38.46	4.45
BnaSSR001465	2076	chrA01	AT	AT	2	10	8202813	8202832	20	1	130	AGTGTCTTATCCACAGTATTGTTGG	58.83	40	3.77	GTCCTCACGTCAAGACAAGC	58.86	55	4.01
BnaSSR001466	2077	chrA01	A	T	1	13	8214332	8214344	13	1	107	GTTTCTGTATCCACAAATTTTCCTTGG	59.62	37.04	3.61	CATGGCGCCTTGACAAATCC	60.18	55	3.01
BnaSSR001467	2078	chrA01	A	T	1	13	8218876	8218888	13	1	147	AGAACGGAGCAGATTGACGG	60.11	55	4.79	AGGACTCGTTTAAGCATCGC	58.36	50	4.58
BnaSSR001468	2081	chrA01	A	T	1	15	8229935	8229949	15	1	171	GAAGCAGAGATGTACTTGCGC	59.67	52.38	6.09	TGAGGAATGTCTAAGTTACCAGCC	60.08	45.83	4.85
BnaSSR001469	2082	chrA01	AC	GT	2	9	8237930	8237947	18	1	189	AACGGCTTGCATTGTTCTCG	59.76	50	4.04	AGAAGGTGGCTTGTTTGATCC	58.48	47.62	3.36
BnaSSR001470	2083	chrA01	A	A	1	14	8242655	8242668	14	1	168	TGTCATTCTGCAACCAAAGGC	59.66	47.62	4.35	TCCCAGCTTGAAGAGTTCGC	60.32	55	4.7
BnaSSR001471	2084	chrA01	ATAC	ATAC	4	4	8249002	8249017	16	1	153	CAATAAACTTCAGCAAAACCGAGG	59.08	41.67	4.63	GGATGGGCTGAGTTGTATATTGC	59.5	47.83	3.56
BnaSSR001472	2085	chrA01	A	A	1	13	8253457	8253469	13	1	145	GGAGCTTGGAGAAATACTCACG	58.81	50	4.35	GACCCAGTGAATTGGAGTCG	58.27	55	4.18
BnaSSR001473	2086	chrA01	A	T	1	14	8254052	8254065	14	1	100	TTGTGTGTTTAGAGAAAGACAGGG	58.88	41.67	4.45	ACTGTTGTGTGCCAAACTCC	58.9	50	3.85
BnaSSR001474	2087	chrA01	AAG	CTT	3	6	8268487	8268504	18	1	107	CGTTCTTGACGCTTCTTCTCC	59.28	52.38	3.71	GTGAAAACAGAAAACATCAGTGGG	58.96	41.67	4.61
BnaSSR001475	2088	chrA01	A	A	1	14	8268757	8268770	14	1	193	AGTAAACTCTAACCAATAACACACGG	59.35	38.46	4.94	CTTCTGCTGGTGCTAGCTCC	60.46	60	4.7
BnaSSR001476	2089	chrA01	A	T	1	13	8268932	8268944	13	1	186	GATGAGGAGCTAGCACCAGC	60.25	60	4.85	TTGTCAGTGCTGCGAAATGG	59.41	50	3.16
BnaSSR001477	2090	chrA01	A	A	1	12	8280293	8280304	12	1	133	TCAACTATTAGACGAGCTTTAGACC	58.21	40	3.85	GAACAAAAGGCAGCTTCAAGC	58.87	47.62	4.01
BnaSSR001478	2095	chrA01	C	C	1	18	8301636	8301653	18	1	165	GGAACTTGGTGGTTATGTCGC	59.53	52.38	5.19	AGTTCTTTTTGGCTCTGCTGC	59.66	47.62	5.25
BnaSSR001479	2096	chrA01	AAT	ATT	3	5	8309158	8309172	15	1	206	GATCCCGTTTGTCCATATGCG	59.47	52.38	4.73	TTCTCAGCTTGTTCAGAGTGC	58.51	47.62	4.4
BnaSSR001480	2100	chrA01	A	A	1	16	8332389	8332404	16	1	159	TATTCCGCTAGCTCACGAGG	59.05	55	4.63	AGTTCTAATGTATGTCTGGTCTTTCG	58.96	38.46	3.46
BnaSSR001481	2101	chrA01	AG	AG	2	9	8335359	8335376	18	1	104	CCATTTTGGTTCTCGTTTGACC	58.36	45.45	4.02	ACAGAAAAATATGAAGCCACCTACG	59.65	40	3.51
BnaSSR001482	2103	chrA01	AG	AG	2	7	8338824	8338837	14	1	146	ACCATACAAGCGGAGAAAGC	58.26	50	3.51	GTGGTGTCAGTTGGCTATGC	59.2	55	3.14
BnaSSR001483	2104	chrA01	AG	AG	2	9	8342066	8342083	18	1	186	AAAAAGGTCCGCGGAAAACC	59.61	50	3.27	TCGACATTGGCGGGATAACG	60.53	55	3.18
BnaSSR001484	2105	chrA01	AG	GA	2	8	8349202	8349217	16	1	133	TGCTTCTTTCGTTCTCACATCC	58.93	45.45	3.51	TTGGTGTTTTCTCTCTCGAGC	58.24	47.62	5.03
BnaSSR001485	2107	chrA01	A	A	1	13	8351144	8351156	13	1	135	ACTTATGCAAGTAGAATTTGTGTTCC	58.41	34.62	3.62	CATCAAGAAAGACTGAAAATTTGTTGC	58.94	33.33	4.17
BnaSSR001486	2108	chrA01	A	A	1	12	8351566	8351577	12	1	132	ACAAGGCATACATGATATTTGTAAGC	58.35	34.62	3.09	ACAGCCAATAAACACCACTACG	58.93	45.45	3.51
BnaSSR001487	2109	chrA01	A	T	1	15	8358280	8358294	15	1	154	ATCACTGTAGTGCGGGTTCC	59.75	55	3.62	TGGTTGGTTAAGAGCAAGAGC	58.5	47.62	4.09
BnaSSR001488	2110	chrA01	AAG	TTC	3	5	8358978	8358992	15	1	136	GCTTCTTCTCTCTCGGCTGG	60.18	60	4.85	TGAAGAAGAGAGCTTTGGTTGG	58.52	45.45	3.77
BnaSSR001489	2111	chrA01	A	T	1	12	8359585	8359596	12	1	144	AGCTGGCCAAATTGGTAAGG	58.44	50	2.69	TGTGGACAAAGAAGTTAACAAACC	58.04	37.5	3.27
BnaSSR001490	2113	chrA01	A	A	1	13	8378337	8378349	13	1	107	CTACTGGTCTGCCATGTTTGC	59.53	52.38	3.68	ACTAAAAATTTTAATCGTGGTGAGCG	59.2	34.62	5.03
BnaSSR001491	2114	chrA01	AG	CT	2	7	8381133	8381146	14	1	111	AAGCTTTCTCTTTGTGTGTTTGG	58.25	39.13	3.28	AGCCTTCGACTTGAATGAGC	58.27	50	4.26
BnaSSR001492	2115	chrA01	AT	AT	2	10	8392011	8392030	20	1	134	TGGATCACCATTGGACACACC	60.27	52.38	4.16	GTCTTAGAGCATATGCAATGGTGG	59.79	45.83	4.61
BnaSSR001493	2116	chrA01	AT	AT	2	10	8392315	8392334	20	1	130	ACACAAACTGCGAAAGAGTGG	59.33	47.62	4	CGACAAGCAGGTGTACAGGG	60.67	60	4.45
BnaSSR001494	2117	chrA01	C	C	1	17	8392876	8392892	17	1	100	TTGACACGTGTTAAAACCTCCC	59.06	45.45	4.3	TGAAGGACAGTAGGACAACATACC	59.78	45.83	2.73
BnaSSR001495	2119	chrA01	AAG	TCT	3	5	8400159	8400173	15	1	116	CTCCTCAAAGCCCATCTCCG	60.18	60	4.63	CAAGCAAAAACAGAGCATTGACC	59.51	43.48	4.02
BnaSSR001496	2120	chrA01	A	A	1	13	8407090	8407102	13	1	116	AGGCCTTCCATAAGCTCAGG	59.16	55	3.86	GTTATCGTTTCGCGTACAGGC	60.01	52.38	4.85
BnaSSR001497	2122	chrA01	AC	CA	2	19	8409252	8409289	38	1	110	CCATTGATCATACATAGAGAGAGTAGG	58.31	40.74	3.18	ATGAGTTACTTCAGCTCACAGC	58.41	45.45	4.4
BnaSSR001498	2123	chrA01	ATC	TGA	3	6	8421317	8421334	18	1	143	AAGCTTTGCCACAACACAGC	60.18	50	4.4	TTCGACGGTGAACACAGAGC	60.6	55	4.09
BnaSSR001499	2124	chrA01	A	T	1	19	8427075	8427093	19	1	159	TACGCCTTCCTTTCTTGTGC	58.48	50	4.57	CCCACACCATTCTCACTAAGC	58.64	52.38	3.09
BnaSSR001500	2126	chrA01	AGG	GGA	3	6	8432519	8432536	18	1	136	AAACTGGAGCTGATCTGGCG	60.39	55	5.69	GTGAGATCCAACGGTGGTGG	60.67	60	4.61
BnaSSR001501	2127	chrA01	A	T	1	12	8434447	8434458	12	1	133	AGCAAGTCGAGTTACAGTTGC	58.86	47.62	4.17	AGCTAAAGATGTCCGTCACCG	60.14	52.38	4.94
BnaSSR001502	2129	chrA01	A	T	1	12	8442195	8442206	12	1	150	GCCGGTCTTGAGATTTTGAGG	59.26	52.38	3.86	AGTGAAACATTTTCAACAGGTTTCC	58.89	36	3.13
BnaSSR001503	2130	chrA01	A	A	1	12	8449841	8449852	12	1	182	TGTGCTAAGTGGATCCTGGG	59.09	55	4.45	GGATCTTGCAGCAAGGTTTGG	60.07	52.38	3.28
BnaSSR001504	2133	chrA01	AC	AC	2	7	8479833	8479846	14	1	128	AACTCTGTCTCAAAGCTGCC	58.11	50	4.85	TGGGAGAATGGCTATTGGGG	59.15	55	4.96
BnaSSR001505	2134	chrA01	AT	AT	2	10	8479847	8479866	20	1	137	AACTCTGTCTCAAAGCTGCC	58.11	50	4.85	ACGACAGGTTGGGAGAATGG	59.68	55	3.16
BnaSSR001506	2135	chrA01	A	T	1	19	8484097	8484115	19	1	156	TGGTTCCAAGTTCCAACTAGC	58.14	47.62	3.42	TGGTAAAGTGGCTAATCACCG	58.02	47.62	4.94
BnaSSR001507	2136	chrA01	A	T	1	14	8484556	8484569	14	1	142	CGCAAGTCTAGATAACTGAATTGTGG	60.24	42.31	4.17	GCACCGTCTCTAGGGTTTCG	60.46	60	3.46
BnaSSR001508	2138	chrA01	AAG	AAG	3	6	8489187	8489204	18	1	118	TGGCCTGTAAACATGGGAGG	59.67	55	4.3	ACTCATCGCTTTGCTCCTCG	60.46	55	4.63
BnaSSR001509	2141	chrA01	A	T	1	13	8494754	8494766	13	1	130	TCCGAAGCCAAATAACCAAGC	59.18	47.62	4.01	AGAAGCCCAACTAGAGTACTGG	58.9	50	4
BnaSSR001510	2145	chrA01	AT	AT	2	7	8512955	8512968	14	1	121	AACCGCCCCTATAAGACACC	59.16	55	4.16	TTTCCAGGTCTATATGCCAATGG	58.27	43.48	3.16
BnaSSR001511	2147	chrA01	AAG	CTT	3	5	8517868	8517882	15	1	196	TGTCACTTACATCGTACTACCCC	59.3	47.83	4.95	AGAGACAACGGAGAGGAGGC	60.97	60	4.7
BnaSSR001512	2148	chrA01	ACC	CAC	3	5	8518502	8518516	15	1	166	CCCGATCCAGACAAAGACCG	60.46	60	4.79	CGAAGGCAGAGGAGAGAACG	60.18	60	3.95
BnaSSR001513	2149	chrA01	A	T	1	14	8519238	8519251	14	1	175	TGGCTGTTTTGTTGGCATGG	59.89	50	3.66	AAACTCCAACCGGCTCATCC	60.32	55	3.51
BnaSSR001514	2152	chrA01	AG	CT	2	7	8536512	8536525	14	1	141	ACCCTAAACCTTTAAACGACGG	58.6	45.45	4.79	GTGAATACGTTGAGGCTGCG	59.63	55	5.18
BnaSSR001515	2153	chrA01	A	A	1	19	8556551	8556569	19	1	136	TGGTTGTTCTATTCCGGTCTGG	60.03	50	3.86	AGGCACGGTCAATAACTTAACC	58.66	45.45	2.85
BnaSSR001516	2154	chrA01	AAG	AGA	3	5	8562379	8562393	15	1	135	CTTCCGGGGGATTTGGAACC	60.68	60	3.62	TGGAGTTTCCAAGAACCAAAAGC	59.87	43.48	3.51
BnaSSR001517	2155	chrA01	A	T	1	12	8562629	8562640	12	1	117	TTCTTGTATCCCCACCGACG	59.47	55	5.12	GCTCTCTAAACGCGTAATAAACTCG	60.33	44	4.18
BnaSSR001518	2156	chrA01	A	A	1	12	8573803	8573814	12	1	129	TTGTCGTACCCTAAACCCCC	59.02	55	5.4	GCCTTCAGTAACATTGCCAAGG	60.09	50	3.61
BnaSSR001519	2157	chrA01	A	T	1	12	8576249	8576260	12	1	121	GCCTTGTGTGCACTGTGC	59.97	61.11	4.57	TCGAAACGGGTTTGTAACTGG	58.79	47.62	4
BnaSSR001520	2161	chrA01	AG	AG	2	8	8593583	8593598	16	1	151	GAAGTCATCGTCCACAACTCC	58.66	52.38	3.85	ATGGGATGTCTTGGGTCTCG	59.17	55	4.04
BnaSSR001521	2162	chrA01	A	A	1	14	8594647	8594660	14	1	119	TCCAAAACCAAAGCTGAAGCC	59.59	47.62	4.35	TGGTTTTAGTATTTCCAGTTTCATCG	58.19	34.62	3.84
BnaSSR001522	2163	chrA01	A	A	1	12	8595873	8595884	12	1	144	TCATTAGGCAAAGATCATAGACGC	59.01	41.67	5.19	GCTTCCGCTCAGTTCCAGG	60.74	63.16	4.45
BnaSSR001523	2166	chrA01	C	C	1	16	8681617	8681632	16	1	151	CTTCTCCGGCAAATCATCGC	59.69	55	4.58	ATGCTTTCGGGATAGTGGGC	60.18	55	5.36
BnaSSR001524	2167	chrA01	AAG	GAA	3	8	8687236	8687259	24	1	156	TGCTGTCTGTTCTCACTGCG	60.6	55	5.18	GCTGCTCCATCCTCTCATCC	59.96	60	3.51
BnaSSR001525	2168	chrA01	A	A	1	13	8690703	8690715	13	1	141	ACGCTTCTTCGTTCTTCCCC	60.32	55	4.81	CTTTTTCTTTTTCCTTGTTTGCGC	58.98	37.5	6.09
BnaSSR001526	2169	chrA01	A	A	1	13	8695640	8695652	13	1	183	ATCACTAAGGAGTAAGAAACCTTCC	58.05	40	3.46	CCGCCATTGTTTTTCTTATAAAAATCC	58.61	33.33	3.01
BnaSSR001527	2174	chrA01	A	T	1	16	8699087	8699102	16	1	138	TTAGGAGTCGCACAGAACCG	59.76	55	4.44	ATCCCAACTCATTTATTCTTACAACG	58.01	34.62	4.1
BnaSSR001528	2176	chrA01	A	A	1	19	8704648	8704666	19	1	175	TTGTCGTTCACATGGATGCG	59.2	50	4.73	ACATGCATTGATCGTGTCTCC	58.72	47.62	3.71
BnaSSR001529	2177	chrA01	AT	AT	2	12	8705192	8705215	24	1	187	AGTCGGGTGGTGATCCTGG	60.99	63.16	4.45	ACAGCAAAAGCATCCCAAACC	59.93	47.62	3.27
BnaSSR001530	2178	chrA01	A	A	1	12	8705630	8705641	12	1	176	GAACGGTGAAGGCATCTGC	59.2	57.89	4.26	TGGTACAACCGATCCAAACG	58.2	50	3.6
BnaSSR001531	2180	chrA01	ACC	CAC	3	7	8710431	8710451	21	1	146	ATTCTTCTGCTGACCCTGCC	60.03	55	4.85	CCTCCTTCCCCATTCTCTGG	59.16	60	3.86
BnaSSR001532	2181	chrA01	AAG	GAA	3	5	8714020	8714034	15	1	203	ACGCCATTTTTGTTTGCAGC	59.06	45	5.25	GGATCAGCCCGAATACGACG	60.66	60	5.12
BnaSSR001533	2182	chrA01	A	T	1	12	8722975	8722986	12	1	177	TGTTAATCGGGGTTGAAAGAAAGG	59.48	41.67	3.11	TCGTCGACGATTCCATACTATCC	59.57	47.83	2.59
BnaSSR001534	2184	chrA01	AT	TA	2	9	8727632	8727649	18	1	141	GGAAGAGAAACAACTTGTAGTGTAGG	59.58	42.31	3.18	AGCTATAGAACGAATATCAAACCGC	59.37	40	5.68
BnaSSR001535	2185	chrA01	AG	TC	2	9	8731082	8731099	18	1	195	GAGTCAGTGTAGCTCGACGC	60.52	60	5.19	GTGACCACACCTTTTCACCG	59.34	55	4.94
BnaSSR001536	2186	chrA01	A	T	1	14	8747387	8747400	14	1	115	GGGGAGGAGAAGAAGAAGGC	59.46	60	4.35	GCGTTAACTACTTTTACCAAACAAAGC	60.31	37.04	3.51
BnaSSR001537	2187	chrA01	AG	GA	2	7	8747401	8747414	14	1	115	GGGGAGGAGAAGAAGAAGGC	59.46	60	4.35	GCGTTAACTACTTTTACCAAACAAAGC	60.31	37.04	3.51
BnaSSR001538	2191	chrA01	A	A	1	12	8768134	8768145	12	1	177	GGCATTCGCATTGTAAACACC	58.74	47.62	4.16	TTGGTGGCTAGTTGCAGACG	60.6	55	4.18
BnaSSR001539	2192	chrA01	AG	CT	2	7	8771030	8771043	14	1	135	CGAAATAGTCGCGCGTGG	59.39	61.11	4.94	TGCTCGTCTTGTTAGTGCCG	60.67	55	5.69
BnaSSR001540	2193	chrA01	AATC	GATT	4	4	8771156	8771171	16	1	155	AGGGAGACGATACGAAGACG	58.7	55	4.18	CTTTCCAGTTCTTGTGCGCG	60.38	55	6.86
BnaSSR001541	2194	chrA01	AT	TA	2	8	8777517	8777532	16	1	158	TTGCTCCAGAAAGACAATCCC	58.2	47.62	3.85	CAAATTACAAAGGCCACAACACG	59.51	43.48	4.49
BnaSSR001542	2195	chrA01	A	T	1	13	8778073	8778085	13	1	143	TCACTGGGATGTACACAAATCC	58.05	45.45	3.01	ACTATTGGCATATATCCTCCCACC	59.52	45.83	4.61
BnaSSR001543	2196	chrA01	A	A	1	13	8781899	8781911	13	1	179	AGGTCCTGTCAAAATATGCAACC	59.24	43.48	3.77	TGTGTTCGATTTTGATTTTCTGGG	58.47	37.5	4.45
BnaSSR001544	2197	chrA01	AG	CT	2	8	8782440	8782455	16	1	126	CGCGTTCAGCTTAGATTCTTCG	60.04	50	3.79	ACCCTATTTATTGTGGTCGCG	58.44	47.62	5.87
BnaSSR001545	2199	chrA01	ACG	TGC	3	7	8795302	8795322	21	1	166	TTAGGGTGGTTCTTGCTGCC	60.25	55	4.85	CTTCTCTTGAGCTCGGACCG	60.18	60	4.79
BnaSSR001546	2200	chrA01	AAT	TTA	3	5	8798481	8798495	15	1	100	ACAAGACGATACAAAGTTACAAACAGC	60.73	37.04	4.4	TTGAAAATAACGTCAAAAGGAGGAAGG	60.47	37.04	3.46
BnaSSR001547	2202	chrA01	AAAC	ACAA	4	4	8808890	8808905	16	1	148	CTCTACTATTTGGGCTCAATATGAGG	58.9	42.31	3.86	CAAAAAGAACAAACGGTGATTTTACG	58.89	34.62	3.18
BnaSSR001548	2203	chrA01	AT	AT	2	10	8809694	8809713	20	1	149	ATTACATTACTCGTGATCCCGC	58.35	45.45	6.13	CGCATCACAAAGTAAGCAAGC	58.75	47.62	4.01
BnaSSR001549	2204	chrA01	A	A	1	17	8812340	8812356	17	1	120	TTGGACGGCTTACAGCAACC	60.89	55	3.77	CACTGTAGATTCTTGTAGGCTGC	59.13	47.83	5.25
BnaSSR001550	2205	chrA01	A	A	1	12	8814301	8814312	12	1	139	TCACAATCGAATTCCGCACG	59.28	50	5.34	ATTAGCTCTGGTTTCCCCCG	59.45	55	5.73
BnaSSR001551	2206	chrA01	AAG	TCT	3	6	8825484	8825501	18	1	107	AGCTAGACGCGTTATCCTCC	59.05	55	4.3	CAAGGTTCCTTGAGCCATGC	59.47	55	4.06
BnaSSR001552	2209	chrA01	A	T	1	16	8828285	8828300	16	1	155	AGCAATCTTTTCAACCAAAAAGGG	58.87	37.5	3.95	AGTTAGCAATCTAGCAATGTCTTTACG	59.99	37.04	3.18
BnaSSR001553	2215	chrA01	AAGATG	TTCATC	6	6	8848723	8848758	36	1	104	TCATCGATCCATGGCTTCGC	60.6	55	4.7	GACAATGGCGAGGATTGAGC	59.34	55	4.26
BnaSSR001554	2216	chrA01	AAG	TCT	3	6	8848819	8848836	18	1	129	TCGATGAGCTCAATCCTCGC	59.97	55	5.03	ATTTAATGGGCCTGCCAAGC	59.17	50	4.01
BnaSSR001555	2217	chrA01	AAAAAG	GAAAAA	6	4	8851351	8851374	24	1	143	CAGGGACTTGCCAAAATGCC	60.04	55	4.4	GCTGTAGCACAAGAGAGTTTTGG	60.06	47.83	3.28
BnaSSR001556	2218	chrA01	A	A	1	15	8853098	8853112	15	1	142	CCTGAGGAAAGGGAAGAGCC	59.75	60	4.7	TGTGTCAAGTGTTTCAGGTCC	58.36	47.62	4.46
BnaSSR001557	2219	chrA01	A	A	1	15	8890776	8890790	15	1	132	GAGAAAGCCCAATGCCATGG	59.54	55	3.66	ACACAACTCGTTAAGTGTTTTGG	58.02	39.13	3.28
BnaSSR001558	2220	chrA01	AC	CA	2	10	8891388	8891407	20	1	109	GAGATGGCTACAGTGGCTCC	59.89	60	4.7	GAGAGTCCAACAGGTCCTACG	59.53	57.14	3.51
BnaSSR001559	2222	chrA01	AC	AC	2	9	8930439	8930456	18	1	190	CTGAGTTCTTGCGAGTCAGC	58.93	55	4.26	CAAGAAGGAGTTGGTCTCAGC	58.58	52.38	4.26
BnaSSR001560	2226	chrA01	A	A	1	12	8939353	8939364	12	1	147	TGCCTTTTAGTTGTATCTGGGC	58.65	45.45	5.36	TCGTGCTGTCCACATTTATTGG	59.25	45.45	3.16
BnaSSR001561	2227	chrA01	AG	TC	2	8	8951952	8951967	16	1	149	CTGCTCTCTGTCTCGTCTCG	59.63	60	4.04	AAGATGAGGAAGGGAGGTCG	58.51	55	4.79
BnaSSR001562	2228	chrA01	AGG	CTC	3	5	8952057	8952071	15	1	131	TCCTCTGAGACAAATCCTCTCC	58.63	50	3.71	AGGGAGGGAAGAGTGTGAGG	60.25	60	3.86
BnaSSR001563	2229	chrA01	A	A	1	12	8953070	8953081	12	1	144	ACAATCAAGATAAACATTCAGACTTCG	58.55	33.33	3.79	AGAAGTCTGTGGGGAAAGGC	59.6	55	4.35
BnaSSR001564	2230	chrA01	A	T	1	12	8957067	8957078	12	1	190	AAAACATGAATTAAGACGGCTGC	58.51	39.13	5.25	CGTTTCCGCATTCTGCTACC	59.63	55	3.18
BnaSSR001565	2231	chrA01	AG	CT	2	7	8972353	8972366	14	1	145	CGTATGGACCAAAAGAGAAGAATGC	60.45	44	3.56	GAACAGAGCTTGCATTTGTGC	58.94	47.62	4.57
BnaSSR001566	2236	chrA01	AAAC	CAAA	4	4	9023774	9023789	16	1	184	CTTTCAGGAGTTTTGCGGTGG	60	52.38	4.61	TCCCTCCTCTAACGTGTTTGC	60	52.38	3.68
BnaSSR001567	2237	chrA01	A	T	1	12	9025912	9025923	12	1	163	CGTGATGAAGCATCTGAAAGGG	59.65	50	3.95	AGCTGGAATACACTCAAATGCC	58.98	45.45	4.4
BnaSSR001568	2238	chrA01	AG	AG	2	8	9039090	9039105	16	1	178	CGATACGTGTCGTCAGAGGG	59.97	60	4.3	ACCTCCTTGACATTGAGTATAGTCG	59.93	44	4.18
BnaSSR001569	2239	chrA01	A	A	1	12	9044841	9044852	12	1	151	GCCCTGAATTATACAGTAAAATCCCG	60.07	42.31	5.14	TCGGAAACCCAAGAAGGACG	59.97	55	4.79
BnaSSR001570	2240	chrA01	AATC	ATCA	4	5	9044881	9044900	20	1	110	TTGAGATCGGCAAAACCTCG	58.56	50	4.63	GAACACTGTTCGCGTCATCC	59.56	55	3.51
BnaSSR001571	2241	chrA01	AT	AT	2	14	9072697	9072724	28	1	136	GAAATAAGATCAGCTCGACCGC	59.53	50	5.68	GGGATTCGACAAATGCAGACG	59.94	52.38	4.18
BnaSSR001572	2242	chrA01	AG	AG	2	7	9100946	9100959	14	1	156	CAGAAGAAGCTGCACACGC	59.79	57.89	5.34	TCTCTTCTTCAGTTTAGAACATGAAGC	59.61	37.04	3.86
BnaSSR001573	2244	chrA01	AAC	AAC	3	6	9131707	9131724	18	1	140	AACAGTGCCAATCCGAAAGC	59.4	50	3.51	CCGCAAAAGCAGGTTCTTACC	60.07	52.38	2.85
BnaSSR001574	2245	chrA01	AAG	GAA	3	5	9140874	9140888	15	1	145	AGAGTGGAGATGATGAAGACGG	59.31	50	4.79	GCCAATCGGGAACAAGATCG	59.34	55	3.69
BnaSSR001575	2246	chrA01	A	T	1	13	9146385	9146397	13	1	170	GAGACCTTAACGGCGATTGC	59.35	55	3.56	CGGGTTACTTGATAAAGGGGC	58.71	52.38	5.8
BnaSSR001576	2247	chrA01	AG	TC	2	7	9150865	9150878	14	1	115	TCGGACTCCATCAGACAATGC	60.13	52.38	3.56	ACGTGCCTTCTGAGAAAGCC	60.6	55	4.35
BnaSSR001577	2249	chrA01	AG	TC	2	7	9158877	9158890	14	1	188	TTTAGTTGCGGGTGGTCAGC	60.89	55	4.26	GTCAATCGCAATCAAAACTTATTTGC	59.05	34.62	3.68
BnaSSR001578	2250	chrA01	AAAAAT	TTTTAT	6	4	9173348	9173371	24	1	145	ACTCTTTGTGAAATCCAGATGTGG	59.24	41.67	4.17	CAAGCAGAACCTTGCCTTGC	60.32	55	4.01
BnaSSR001579	2251	chrA01	A	A	1	12	9173858	9173869	12	1	138	AGGTTGGGATCATACCATGGC	59.85	52.38	4.4	ACATAGATTTCCACCCTCTTCAGG	59.84	45.83	3.86
BnaSSR001580	2253	chrA01	AAGG	CTTC	4	4	9187908	9187923	16	1	200	GATTCCGTGCTAACAACCGG	59.27	55	5.28	ACAATCTGTCGAGTGGAGATTCC	60.12	47.83	3.01
BnaSSR001581	2254	chrA01	AT	AT	2	10	9198594	9198613	20	1	156	GTTCGATCGACTGCAATGCC	59.97	55	4.4	CGGCCTTGAATATTTACAGATCGG	59.85	45.83	4.18
BnaSSR001582	2255	chrA01	AG	TC	2	10	9204259	9204278	20	1	112	TCGTGGAGAAGCGATGAAGG	59.83	55	3.46	TCGTTGGATAAGGTCGACGC	60.18	55	5.19
BnaSSR001583	2256	chrA01	A	T	1	14	9209688	9209701	14	1	137	TTCTGTACTATTCGCGGGCC	59.9	55	5.8	ACGCAAGCAAGAGAAAACTGG	59.67	47.62	4
BnaSSR001584	2259	chrA01	AG	TC	2	7	9220289	9220302	14	1	181	ACCTGTTTCAATGACCTACCAGG	60.24	47.83	4.45	GGATCAACAAGCTCGTTGGC	59.83	55	4.52
BnaSSR001585	2260	chrA01	A	T	1	12	9220448	9220459	12	1	120	TCTCAGCAGCCAACTACAGC	60.04	55	4.4	TGGAGTTGTGTCTAGATTGCG	58.04	47.62	4.85
BnaSSR001586	2261	chrA01	A	A	1	12	9222182	9222193	12	1	100	TTCAAATTGACAAACCTTGGAACC	58.58	37.5	3.62	AAGAGTCAAAGACCCACAACC	58.07	47.62	3.77
BnaSSR001587	2262	chrA01	AG	TC	2	8	9222775	9222790	16	1	103	TCTTTCTCTCAACTGCTTCCTCC	59.99	47.83	4.3	AGAGGGAGACATGAGTGGGG	60.33	60	4.96
BnaSSR001588	2263	chrA01	AG	TC	2	7	9223078	9223091	14	1	115	TCTCTCTCTCCCCAAGCTCG	60.4	60	5.03	TTCCCATCAAGCTGTGACCC	59.96	55	4.46
BnaSSR001589	2264	chrA01	A	T	1	12	9231167	9231178	12	1	159	ACCAACCAGCTCAATTAGAATTCC	59.29	41.67	3.01	CAGGTGTTCCCTCTAGCTGC	60.11	60	5.25
BnaSSR001590	2265	chrA01	A	T	1	13	9236747	9236759	13	1	159	TTAGCCCATCTATCTCGGCC	58.73	55	6.13	CCTCAGTGTTCTTGAGCTATCG	58.56	50	2.92
BnaSSR001591	2266	chrA01	A	T	1	15	9244692	9244706	15	1	159	ATCATCTTTAAACCAATAAGCACGG	58.2	36	4.94	CCACTAGAATCGGGCTTGGG	60.18	60	4.12
BnaSSR001592	2269	chrA01	C	G	1	19	9264885	9264903	19	1	131	TGTGTAATGTGTTATTGACTTCCCC	59.29	40	4.81	AGACCCTGAAAATTCAAGAACTCG	59.24	41.67	4.18
BnaSSR001593	2272	chrA01	AT	AT	2	8	9270148	9270163	16	1	191	TGAGTTTAATTTGGCTGTTTTCTCC	58.49	36	3.71	TGATGCAATTGGAGCTTATCTGC	59.68	43.48	4.26
BnaSSR001594	2274	chrA01	AAGC	AGCA	4	4	9275817	9275832	16	1	167	GTCAGCCTCTTTCTTCTCTTGC	59.26	50	4.01	CTTGGTCTACTCCCTTGGCG	60.11	60	5.69
BnaSSR001595	2275	chrA01	AAAG	GAAA	4	4	9276313	9276328	16	1	148	TGGTGAACTGCTCTTGGTCC	59.89	55	4.46	GGAGGGAGCAGTCATCATTCG	60.54	57.14	3.34
BnaSSR001596	2276	chrA01	AGG	GAG	3	5	9276932	9276946	15	1	140	AAGAGGAGGAGGAGACAGCG	60.68	60	5.18	CCCCACTCCTTGTTCTCACC	59.96	60	4.02
BnaSSR001597	2277	chrA01	A	A	1	12	9277540	9277551	12	1	172	CTCTCCTCATCACCACCAGG	59.17	60	4.45	AAGTGTGCGCCATACATTGC	59.83	50	3.56
BnaSSR001598	2278	chrA01	A	A	1	13	9278757	9278769	13	1	124	GTTTATTTGCCCAGCCCTGC	60.11	55	4.85	ACTCATTGTCGCTTTCCAAGG	58.85	47.62	3.61
BnaSSR001599	2280	chrA01	A	T	1	13	9283511	9283523	13	1	100	CCCGCTATATCACCCCTTCC	59.39	60	3.46	ATGAAGCTAAATGCACATGTCTCC	59.66	41.67	3.71
BnaSSR001600	2282	chrA01	ACC	GGT	3	5	9289547	9289561	15	1	111	GGAGCTGGTGGAGGTTTTGG	60.9	60	3.28	TCAAAATCCACCACCACCGC	61.18	55	5.68
BnaSSR001601	2283	chrA01	A	A	1	12	9292564	9292575	12	1	161	ATAGGGAACGTCCTTGCTGC	60.11	55	5.25	AAGTATCTTAGAGCATCATTACCGG	58.31	40	5.28
BnaSSR001602	2284	chrA01	AT	TA	2	8	9292899	9292914	16	1	172	CGAACCCAAACTAAACCCGC	59.76	55	6.13	TTCGCGGGTTTATTTTGGGC	59.76	50	5.36
BnaSSR001603	2285	chrA01	A	A	1	12	9294577	9294588	12	1	109	TGCCTTTGTAATTGCTGGGC	59.39	50	5.36	TCACTAGCACTTCTCGGTGG	59.11	55	4.61
BnaSSR001604	2286	chrA01	ATC	ATC	3	5	9297522	9297536	15	1	169	GACGTACGAGAGAGCGTGC	60.58	63.16	5.34	ATGATCACATGTGCGAAGCC	58.98	50	4.35
BnaSSR001605	2287	chrA01	AG	TC	2	10	9310086	9310105	20	1	166	TTTGATATCTCCGCCTCCGC	59.97	55	5.54	TGAACAGAGCGGACGATTGG	60.39	55	3.16
BnaSSR001606	2290	chrA01	AT	TA	2	8	9342553	9342568	16	1	199	TGGTGCAAACAAATACCGTGG	59.66	47.62	4.94	CTTGTGTAAAGCCCAGTCTGC	59.46	52.38	4.26
BnaSSR001607	2292	chrA01	AT	AT	2	13	9372761	9372786	26	1	189	GACACACCCTACAGAAACTTGC	59.45	50	4.01	GCCATCACGATTGCTACTGC	59.69	55	4.4
BnaSSR001608	2293	chrA01	A	A	1	23	9374297	9374319	23	1	147	TCCTTGAACCAAATATTCTTGTGCC	60.05	40	5.01	GCTTTGCGGAGAAAACTGCC	60.66	55	4.85
BnaSSR001609	2294	chrA01	AG	CT	2	7	9375900	9375913	14	1	115	ACCCCTCCACTTCGTCTAGG	60.32	60	3.02	CAATAGCAGATGAGCCGACG	58.86	55	5.12
BnaSSR001610	2295	chrA01	AAG	AAG	3	5	9376011	9376025	15	1	135	ACACAAAGTCTCTCGTCGGC	60.32	55	5.54	CACTTTGTAGCGGTTACGGC	59.56	55	5.68
BnaSSR001611	2296	chrA01	A	T	1	12	9376283	9376294	12	1	165	CACTTCTGCTGCTTCATCCG	59.27	55	4.18	CTGACCAGACTCCACCAACC	59.96	60	3.77
BnaSSR001612	2297	chrA01	AC	TG	2	7	9376672	9376685	14	1	138	CCACAGCTTCAGGTTTGTTGG	59.93	52.38	3.77	TGCTCAGAAGTCCCAGAAGC	59.68	55	3.86
BnaSSR001613	2298	chrA01	A	T	1	13	9378103	9378115	13	1	105	AGGGACCAGATTCAGGTAAACC	59.42	50	3.27	ACTCTTTCTTCAAACAACCAAAACC	58.84	36	3.27
BnaSSR001614	2299	chrA01	ATC	ATC	3	5	9380116	9380130	15	1	139	TGCGGCATCTTTCTCTCTCC	59.82	55	3.71	GAGAAAGGAAGCTCTTTGGCC	59.18	52.38	5.36
BnaSSR001615	2300	chrA01	A	T	1	13	9382830	9382842	13	1	157	GGTGAAAACAGGATGGTGAGG	58.84	52.38	3.86	TGGTGAGAGAGGAGGAGACG	60.03	60	4.18
BnaSSR001616	2301	chrA01	AAG	AGA	3	5	9383394	9383408	15	1	128	AGGCCTACGAAGTCAGAATGG	59.52	52.38	3.16	AGTCTACGTTCTTTCTCCGCC	59.8	52.38	6.13
BnaSSR001617	2303	chrA01	ACC	ACC	3	5	9388504	9388518	15	1	162	ATAAACGTAGCCACCGTCGC	60.8	55	5.19	ACTCCATCTCCTCCACCTCC	60.03	60	4.3
BnaSSR001618	2305	chrA01	ACG	TGC	3	5	9410755	9410769	15	1	165	TGTAGCATTGATGGCCCTCC	59.82	55	4.3	GCTTCACGGTGTTCCAATGG	59.76	55	3.16
BnaSSR001619	2307	chrA01	AT	TA	2	8	9413503	9413518	16	1	161	ATGACGTGGACAGGCTAACC	59.75	55	2.85	GTTTGCTCCTCCCCTGTTCC	60.61	60	3.62
BnaSSR001620	2308	chrA01	AT	AT	2	9	9415255	9415272	18	1	141	CGGCTTTACAAAACTGACAAGC	58.96	45.45	4.01	AGAACTTGCTTTTGCCGACC	59.33	50	4.79
BnaSSR001621	2310	chrA01	AACCC	AACCC	5	5	9419150	9419174	25	1	155	ACACGTGGAAAAAGGGTCCC	60.47	55	4.46	AGGAGTGAATGCAGGTGAGC	60.04	55	4.26
BnaSSR001622	2311	chrA01	AACCC	AACCC	5	5	9419626	9419650	25	1	159	TCGACACGTGGAGAAAAGGG	59.97	55	3.95	AGGAGTGAATGCAGGTGAGC	60.04	55	4.26
BnaSSR001623	2313	chrA01	AACCC	AACCC	5	5	9427077	9427101	25	1	155	ACACGTGGAAAAAGGGTCCC	60.47	55	4.46	AGGAGTGAATGCAGGTGAGC	60.04	55	4.26
BnaSSR001624	2315	chrA01	A	T	1	12	9428451	9428462	12	1	170	GAGGTGCTGGAGGAAGTTCC	60.04	60	3.62	TGATTCCCCAACTCACTCCG	59.39	55	4.63
BnaSSR001625	2317	chrA01	C	C	1	13	9431982	9431994	13	1	102	CCCCTACACACAACATTTACCC	58.91	50	3.69	GGATGGAAAATGGTAATGATGGGG	59.72	45.83	4.96
BnaSSR001626	2318	chrA01	A	A	1	15	9449578	9449592	15	1	143	GCACAGATTTGTTTTCACTGACG	59.27	43.48	4.35	TCTTGATCGACCTTTGAAATTTGC	58.54	37.5	3.68
BnaSSR001627	2321	chrA01	AG	TC	2	7	9464976	9464989	14	1	122	ACCTTCCTATTGTCGGATCCG	59.31	52.38	4.18	TCAGAGTCAGCTCCTCGTCC	60.68	60	4.79
BnaSSR001628	2323	chrA01	AG	TC	2	7	9466170	9466183	14	1	122	ACCTTCCTATTGTCGGATCCG	59.31	52.38	4.18	TCAGAGTCAGCTCCTCGTCC	60.68	60	4.79
BnaSSR001629	2324	chrA01	AT	TA	2	7	9478995	9479008	14	1	196	TCGGCGATACTGGTAAACTCC	59.59	52.38	3.85	ACATCCATCATCCCTAAAAACGG	58.79	43.48	4.44
BnaSSR001630	2325	chrA01	A	A	1	12	9481206	9481217	12	1	134	TTCACTTAAGGCCGCAGTCG	60.67	55	4.18	ACCAAGCAAAGCAAGCATCC	59.68	50	3.51
BnaSSR001631	2326	chrA01	AG	AG	2	9	9510965	9510982	18	1	134	AAGCTCTACACTGTTAGGTTATCG	58.11	41.67	2.92	TCACACTGAGAGCTAATTGCC	58.02	47.62	4.52
BnaSSR001632	2329	chrA01	A	A	1	14	9518163	9518176	14	1	135	GTTGCTTGCACTGTTCGTGG	60.59	55	4.94	AACCCTAGCACCCCATTTGG	59.96	55	3.28
BnaSSR001633	2331	chrA01	A	A	1	12	9538642	9538653	12	1	111	GCAACAATGGAAGTATGAAAACGC	59.91	41.67	4.84	CCTCGGCTTTAGGCAGTAGC	60.53	60	3.58
BnaSSR001634	2332	chrA01	AG	CT	2	7	9538905	9538918	14	1	102	TGAGCTGTGTAGACCAACGC	60.32	55	4.84	CAAACTCCTCCATTAACGCCG	59.6	52.38	6.46
BnaSSR001635	2333	chrA01	A	T	1	12	9543443	9543454	12	1	153	AGCGCTGGATCTGAAAATTCG	59.33	47.62	3.34	AACACAGTGCTGATCTGGGC	60.61	55	5.36
BnaSSR001636	2334	chrA01	ACC	CAC	3	5	9565467	9565481	15	1	121	TCACCTTCACCAGCTTCACC	59.89	55	4.02	CAGGGGGATACAGTAAGCCC	59.23	60	5.19
BnaSSR001637	2335	chrA01	AAC	AAC	3	5	9580676	9580690	15	1	101	CTTGTTTGTCATTCCCGGCC	59.76	55	6.13	ACCGGGTTGAGGTTTTTGGG	60.76	55	4.12
BnaSSR001638	2338	chrA01	A	A	1	14	9600382	9600395	14	1	110	TGGAGTATATGGATGTTAAAATGGGG	58.76	38.46	4.96	TCTAACGGCATAGCTTTTGAATGG	59.66	41.67	3.16
BnaSSR001639	2339	chrA01	A	T	1	14	9609169	9609182	14	1	125	AGTCAGAGTCGTGCTTTAGGC	60.07	52.38	3.93	ACAAGTCTCCAAATGGAAGCC	58.48	47.62	4.35
BnaSSR001640	2340	chrA01	A	A	1	15	9611079	9611093	15	1	175	CCCTCTTGGTAAACTTTTTGTAAGC	58.79	40	3.09	TTCTTTCGAGCTGCCCATGG	60.68	55	3.66
BnaSSR001641	2341	chrA01	A	A	1	12	9613767	9613778	12	1	100	AATCTACGTGCATAACTGTAAAACG	58.24	36	3.6	CAAGTTGATGTGTGAATTCACTACC	58.63	40	3.18
BnaSSR001642	2342	chrA01	A	A	1	12	9622321	9622332	12	1	153	TTCAGAAACAAAACATCTTCGCC	58.39	39.13	5.54	CGAATTGGTTGCTTTCCAAACG	59.53	45.45	3.6
BnaSSR001643	2346	chrA01	A	T	1	13	9656796	9656808	13	1	166	ACATGCTGTTGTTTACGCTCG	59.81	47.62	5.03	ACGCAGTTGCACAATGAATCC	60.07	47.62	3.01
BnaSSR001644	2350	chrA01	C	G	1	16	9685348	9685363	16	1	103	TGACTGTATGAGGCATGTATGGG	59.93	47.83	4	ATTCATGTTCTCCCTCCCCC	58.77	55	5.4
BnaSSR001645	2351	chrA01	A	T	1	13	9706153	9706165	13	1	113	AAAGAACCCGTGCGATATCG	58.43	50	2.92	ACGTATTTCTTCGAAAGCAATTGC	59.15	37.5	3.56
BnaSSR001646	2352	chrA01	AT	AT	2	8	9710567	9710582	16	1	168	TCTTCTCTCTCTTTCTGCAACTCC	60.02	45.83	3.85	TTATAAAGGTAACCCGCTTGAGG	58.23	43.48	3.86
BnaSSR001647	2354	chrA01	A	T	1	13	9714734	9714746	13	1	145	TCTTCTCTGGCTTATTCGAACG	58.23	45.45	3.95	CGAGTTTTTCATATATCCAACGGC	58.56	41.67	5.68
BnaSSR001648	2356	chrA01	A	A	1	13	9736449	9736461	13	1	115	GGGTTACATTGGAAATGGTCTTAGC	60.16	44	3.09	CTGACTATTTACCAACCAATTTGAAGG	58.97	37.04	3.46
BnaSSR001649	2358	chrA01	A	T	1	13	9737666	9737678	13	1	115	CTGACTATTTACCAACCAATTTGAAGG	58.97	37.04	3.46	GGGTTACATTGGAAATGGTCTTAGC	60.16	44	3.09
BnaSSR001650	2359	chrA01	AAG	AAG	3	6	9747994	9748011	18	1	202	AGGATACACTTTCATTTCGAAGACG	59.42	40	4.18	GGTTCGAATCAGCCCTAAGC	58.7	55	3.09
BnaSSR001651	2361	chrA01	AG	AG	2	9	9758766	9758783	18	1	110	GGTTCACCCAAGTTGTCTGC	59.33	55	4.26	TTCGGGCTCAATCCCAATGG	60.4	55	3.16
BnaSSR001652	2362	chrA01	A	T	1	16	9760988	9761003	16	1	141	CCCTTCTTATATATACGCCGAAACC	59.19	44	3.27	AAGAAAGTTCTGTCTTTTGCTTGG	58.35	37.5	3.61
BnaSSR001653	2363	chrA01	A	T	1	21	9768621	9768641	21	1	100	AGCTCCTAACAACTTTGCTAGC	58.66	45.45	3.42	GTTATGAAAAGTCTTGGCCCCC	59.5	50	5.4
BnaSSR001654	2364	chrA01	A	T	1	13	9768680	9768692	13	1	115	GCCAAGACTTTTCATAACTTGAGC	58.84	41.67	4.26	TGATTTGGGAGCAATGAAAAAGG	58.1	39.13	3.11
BnaSSR001655	2365	chrA01	A	T	1	13	9769284	9769296	13	1	183	GCTCCCAATGCAAGTGAATGC	60.74	52.38	3.56	TCACTCAAGTTTGGGGGAGG	59.23	55	4.3
BnaSSR001656	2366	chrA01	A	A	1	13	9779494	9779506	13	1	144	AAATCCCCTTCTTCCCCTGC	59.66	55	4.85	GGCTTCGCTTTCGCATTGG	60.51	57.89	3.16
BnaSSR001657	2367	chrA01	A	A	1	15	9785673	9785687	15	1	122	AGTTACCTATTAATAAAATGCAGCGG	58.13	34.62	5.52	TTACAGTTTTAGTGACACAAATGAGG	58.07	34.62	3.86
BnaSSR001658	2369	chrA01	A	A	1	12	9799052	9799063	12	1	101	TTGGTCGGTAGTGAAAGAAGC	58.24	47.62	3.86	TGCACCGCACTTTATAAGTATTTACC	59.96	38.46	2.85
BnaSSR001659	2372	chrA01	A	T	1	12	9810419	9810430	12	1	158	TGAAACTCACAACAATTAGTGCG	58.16	39.13	5.34	GTGGCTCTGGTGTCATTTGC	59.76	55	3.68
BnaSSR001660	2374	chrA01	ATC	GAT	3	7	9824462	9824482	21	1	168	TTCTCACCCGCAGTCTCTCC	61.25	60	3.71	CCTCTAGCTCAGCCTCATCG	59.4	60	3.84
BnaSSR001661	2375	chrA01	A	A	1	13	9830749	9830761	13	1	122	GTTGCACATCGCTCATCTCC	59.35	55	3.71	AACAGAATCGTAAGCTTCCCG	58.38	47.62	5.14
BnaSSR001662	2377	chrA01	AG	AG	2	12	9834422	9834445	24	1	203	GGTGTCGAGCTTACCTCTCC	59.54	60	3.71	ACTAAGCGAATCAAGGGCCG	60.46	55	6.13
BnaSSR001663	2378	chrA01	A	A	1	26	9834826	9834851	26	1	193	TGCAAAGAACATACCCACAAATCC	60.02	41.67	3.01	AGAGTTACAGTCTCAGGTTCTGC	59.74	47.83	4.26
BnaSSR001664	2379	chrA01	A	T	1	14	9842252	9842265	14	1	123	TGGACCTGATTTTAGACCAAACC	58.6	43.48	3.27	GTGCAACTGAAGCGATGACC	59.83	55	4.02
BnaSSR001665	2380	chrA01	AATC	AATC	4	4	9843103	9843118	16	1	155	CTTTCCAGTTCTTGTGCGCG	60.38	55	6.86	AGGGAGACGATACGAAGACG	58.7	55	4.18
BnaSSR001666	2381	chrA01	AG	AG	2	7	9843231	9843244	14	1	135	TGCTCGTCTTGTTAGTGCCG	60.67	55	5.69	CGAAATAGTCGCGCGTGG	59.39	61.11	4.94
BnaSSR001667	2382	chrA01	A	A	1	14	9858512	9858525	14	1	110	TCTGAGAACATCAAGGTTTCTCC	58.1	43.48	3.71	TGCAAAGTTGAAGAGGTTAGTTGG	59.66	41.67	3.77
BnaSSR001668	2383	chrA01	AG	CT	2	9	9860941	9860958	18	1	107	ACTTCCTCGTCGAAGATGGC	59.83	55	4.4	TGATTTTCAGCTAATCCTGGGC	58.71	45.45	5.36
BnaSSR001669	2384	chrA01	A	T	1	14	9865599	9865612	14	1	177	GGATACAAAACCCACCTTACGC	59.58	50	4.42	TGAGAGTTCTCTTGCAGGAGC	59.73	52.38	4.7
BnaSSR001670	2385	chrA01	C	C	1	13	9869395	9869407	13	1	110	CAGATACGCCAGGTTCATGC	59.06	55	4.06	CCTCCGTTCACGATTTTGGC	59.83	55	4.52
BnaSSR001671	2386	chrA01	AT	AT	2	16	9948438	9948469	32	1	187	ACACGACCCAGCACATCG	60.05	61.11	3.84	ATGTTTCGGTGTTATTCGTTTAGC	58.38	37.5	3.09
BnaSSR001672	2389	chrA01	A	T	1	13	9962400	9962412	13	1	128	ATGCAATCGATTGAGTTTTCTTCC	58.36	37.5	3.46	ACGAGGAAACTTAATCGATCGC	58.89	45.45	4.58
BnaSSR001673	2390	chrA01	A	A	1	13	9965172	9965184	13	1	166	AGAGACTCCTGCAGATTGTGG	59.45	52.38	4.17	TGCAAGCACCAAATAACACCG	60	47.62	4.94
BnaSSR001674	2391	chrA01	AAG	TCT	3	5	9965918	9965932	15	1	165	TCAACACGTTACGTCTGTTGG	58.8	47.62	3.77	ATCTCGCTCTCTGTTTCCCC	59.17	55	4.81
BnaSSR001675	2392	chrA01	AT	AT	2	10	9972363	9972382	20	1	203	AAAGATCCGCTAAGACCCCC	59.16	55	5.4	TTAGCAACTTTGAAGAACCAAGC	58.07	39.13	4.01
BnaSSR001676	2395	chrA01	A	T	1	17	9996975	9996991	17	1	100	ACAGAAGATGAAGATGTTGGGC	58.65	45.45	5.36	AGGGTACAACTTCAGCAAACG	58.78	47.62	3.6
BnaSSR001677	2396	chrA01	AG	TC	2	10	9997400	9997419	20	1	138	AGCCATGAAGAAGAATTGTGAGC	59.56	43.48	4.26	ACTCACTCAGACTCCAAACACC	59.9	50	4.16
BnaSSR001678	2400	chrA01	A	A	1	13	10024000	10024012	13	1	101	GTAAGAGCAGCTCCATCGGG	60.25	60	5.14	AATACAGGACCGGTTCTGGC	59.75	55	4.85
BnaSSR001679	2401	chrA01	A	A	1	16	10024393	10024408	16	1	150	TCTCTTCGCCGTTCTTCTCC	59.47	55	3.71	AAAAGGTGATTTGTATCCTTAAGAACC	58.2	33.33	3.62
BnaSSR001680	2402	chrA01	A	T	1	17	10030721	10030737	17	1	116	CGTTTTTGCGGTTTGGATGG	58.86	50	3.51	TGCTTTTCCCGCCAAAATCG	60.04	50	3.34
BnaSSR001681	2403	chrA01	AT	TA	2	8	10060131	10060146	16	1	131	CCTCAGGCTGTTCAATTAGTTTAAGG	60.13	42.31	2.69	AGCTGAATACGTGTACTTAATACGG	58.8	40	4.02
BnaSSR001682	2404	chrA01	AAG	GAA	3	5	10061200	10061214	15	1	204	CCTGTCCCTCCAGCAATGG	60.08	63.16	3.16	CACGTTCTTCCCTCCAGACC	60.04	60	3.85
BnaSSR001683	2405	chrA01	A	A	1	15	10076532	10076546	15	1	138	TCAGACAAACTTTGAGAGTCGG	58.28	45.45	4.79	TCTTTGTGACTGTGACAGATGG	58.27	45.45	3.51
BnaSSR001684	2406	chrA01	AAG	AAG	3	5	10076746	10076760	15	1	142	AAGAGCAAAAAGACAAAGCTTCC	58.31	39.13	3.46	TGACATATTTCCTCAAAACCCGC	59.56	43.48	6.13
BnaSSR001685	2407	chrA01	A	A	1	14	10083297	10083310	14	1	137	AATTCCGTTACCTAACTAATCCCC	58.07	41.67	4.81	CCCAAACCCGACCCATCC	60.04	66.67	3.51
BnaSSR001686	2410	chrA01	A	T	1	16	10114993	10115008	16	1	139	CTCTGGCTTCCTTCGAATTCG	59.07	52.38	3.34	ACATACCGGCCAATCTGTCG	60.18	55	4.35
BnaSSR001687	2415	chrA01	AT	TA	2	9	10129260	10129277	18	1	149	AGTTTTGTGGAAATGCAGATTGG	58.37	39.13	3.16	AATGTTCCTGGTTTGTAGTCCC	58.24	45.45	4.46
BnaSSR001688	2416	chrA01	AT	AT	2	25	10129278	10129327	50	1	193	AGTTTTGTGGAAATGCAGATTGG	58.37	39.13	3.16	ACTGGTGAACTCTTCATCTCTCC	59.49	47.83	3.71
BnaSSR001689	2419	chrA01	A	A	1	13	10158141	10158153	13	1	126	GGATTCAAAGCCACACACGG	59.76	55	4.94	GGTTCTGAGGGTGACTTGGG	59.96	60	4.12
BnaSSR001690	2427	chrA01	A	A	1	16	10169507	10169522	16	1	124	CTGCATCCGAATAACACAGAGG	59.13	50	3.69	TCTGGGGTTGTGGAAGATGG	59.3	55	3.51
BnaSSR001691	2430	chrA01	A	A	1	15	10177585	10177599	15	1	207	TTTCTCTAAGTTCTCTGCTCTTTTCC	59.07	38.46	3.13	GCCAACCTTCCGTGACCC	60.67	66.67	4.46
BnaSSR001692	2431	chrA01	A	T	1	13	10181105	10181117	13	1	140	ACTTCTGAAATTTTGAAAGGTCCG	58.17	37.5	4.79	TCGTAGCAAAGCCCATAGAGG	59.59	52.38	3.69
BnaSSR001693	2433	chrA01	A	T	1	14	10186691	10186704	14	1	115	CCGGAAAATGAGATCCTCGAGG	60.55	54.55	4.63	TCACAGCAAAAATGAAAGCTTCG	58.96	39.13	3.79
BnaSSR001694	2434	chrA01	AGG	TCC	3	5	10211342	10211356	15	1	107	GAATCAAGCTTTGGTGGTCCG	59.8	52.38	4.79	TCATTCTTCCTCTCCGGTGG	58.8	55	4.61
BnaSSR001695	2435	chrA01	AG	TC	2	9	10224079	10224096	18	1	127	GTTTCGCCGGAAAATCACCG	60.45	55	4.94	CGACGGCTTCTTCTTTCAGG	58.93	55	3.86
BnaSSR001696	2436	chrA01	AAAT	TATT	4	5	10224150	10224169	20	1	104	CCTGAAAGAAGAAGCCGTCG	58.93	55	5.12	AACTAAATTAGTCAAGGTGAAAACGG	58.35	34.62	4.44
BnaSSR001697	2438	chrA01	A	A	1	16	10231028	10231043	16	1	100	AACTAGGTACGACGGGTTTCG	59.8	52.38	3.46	TTAGGTCTAGGATTTGGGTTTAGGG	59.57	44	3.53
BnaSSR001698	2440	chrA01	A	T	1	15	10236361	10236375	15	1	161	TCTCTTTCACGTGTGTTGTCG	58.81	47.62	4.35	GGTTTTTATGGCTCCCAAAGGG	59.76	50	3.95
BnaSSR001699	2442	chrA01	A	T	1	12	10243796	10243807	12	1	111	TGTAACCCGTGAATCTGCTCC	60.07	52.38	4.7	CCACTCATATACGGTTCATTCTTCC	59.3	44	3.46
BnaSSR001700	2443	chrA01	A	T	1	18	10244205	10244222	18	1	179	CAATTAGTTGAACCAGCTCTAGCG	59.97	45.83	4.26	TGACTTTCACTTGTCTTCTCTTATGC	59.57	38.46	3.14
BnaSSR001701	2444	chrA01	AC	GT	2	9	10253052	10253069	18	1	164	CATCGACCCACCTTGTTTACC	58.92	52.38	2.85	TGATGACAGAGTCCGAACGC	60.11	55	4.84
BnaSSR001702	2445	chrA01	AAAG	GAAA	4	4	10256745	10256760	16	1	101	GTTCTTTAGAGAAAATTCTTCGTTTGC	58.32	33.33	3.68	TTCTACATGGAAACCTGTGAGC	58.33	45.45	4.26
BnaSSR001703	2450	chrA01	A	T	1	12	10279312	10279323	12	1	165	CCAGTTCGATCACAGATCTGG	58.18	52.38	3.86	GATGATGACTAATAGTGCATCAATACC	58.12	37.04	2.73
BnaSSR001704	2451	chrA01	ATAG	ATAG	4	4	10301630	10301645	16	1	170	ACACGTGTCAACAAATGCCC	59.62	50	5.36	TGAGCAATGGTCTTGGTTATCC	58.38	45.45	2.59
BnaSSR001705	2454	chrA01	AG	GA	2	7	10315365	10315378	14	1	122	GGTGGATCTCCGGTGAATCG	60.25	60	3.34	TGACCAAAAGACCATATTAGCCC	58.47	43.48	5.19
BnaSSR001706	2455	chrA01	AAACC	AAACC	5	4	10316562	10316581	20	1	106	GAACCGAACCAACCAAACCG	59.97	55	4.44	AACCAAACCAAACCGTTCGG	59.54	50	4.3
BnaSSR001707	2456	chrA01	A	T	1	12	10328011	10328022	12	1	124	GTTTGAGCTATTCACGAAAATGCC	59.44	41.67	4.4	TGGTGGTTAGTGTATTGATGGC	58.38	45.45	4.4
BnaSSR001708	2458	chrA01	A	T	1	15	10338365	10338379	15	1	138	GGCCAGTTCTAAGATTTTGGAGG	59.3	47.83	4.3	CGACATTCGCTTGGACTTCC	59.28	55	3.46
BnaSSR001709	2460	chrA01	ATC	GAT	3	5	10350777	10350791	15	1	183	AGAAGAGCCTCGTTTTGGGG	59.96	55	4.96	GTGCCAAATTGAGCAGACCC	59.76	55	4.46
BnaSSR001710	2461	chrA01	AAAT	TTTA	4	4	10352255	10352270	16	1	172	TGAATCGGCAATGACTCAAGG	58.64	47.62	3.61	ACTGTGGGTCAAAACGTTGG	58.9	50	3.77
BnaSSR001711	2462	chrA01	AG	TC	2	7	10354057	10354070	14	1	118	TGACGATTTGATTCCATTCCATACG	59.76	40	3.06	AAAAACTGGGAAGAGGAAGACG	58.52	45.45	4.18
BnaSSR001712	2464	chrA01	AT	AT	2	10	10354351	10354370	20	1	175	TGAATCACCATGGCCTCTCG	59.82	55	4.04	TACACCAACGGAGTGTTCCC	59.61	55	3.97
BnaSSR001713	2465	chrA01	A	A	1	13	10355979	10355991	13	1	172	GTGGGCTTCACTAGGAGAGG	59.17	60	3.69	GCGTTTTCTGGCCTCTTTGC	60.66	55	3.68
BnaSSR001714	2471	chrA01	AT	TA	2	8	10370958	10370973	16	1	206	ATAGGGTTGTAACAGTTGACGG	58.07	45.45	4.79	TAGAGCTTGATCCGCACACC	59.82	55	4.16
BnaSSR001715	2472	chrA01	AGGCG	GGCGA	5	5	10375105	10375129	25	1	172	CGTCGTGTAGGGATAGTCGC	60.04	60	5.19	TTTCGGTGGTTCTGTTGTGC	59.26	50	4.57
BnaSSR001716	2473	chrA01	AG	AG	2	9	10375227	10375244	18	1	125	CCAGAGCAGACCAGAAAAGC	58.84	55	3.51	CTTTTCCGCTTCCTTCTCGC	59.56	55	5.03
BnaSSR001717	2474	chrA01	AG	TC	2	8	10387502	10387517	16	1	111	GCAACCTCTCGTTATGCTTCC	59.33	52.38	3.46	CCCTTGAAATAGCAGAGTACAAGC	59.67	45.83	4.01
BnaSSR001718	2480	chrA01	A	T	1	14	10416957	10416970	14	1	175	GGCGGTTTCAGTTCACTATTGC	60.41	50	3.56	TGTGCTGAAATTATGAAGGTAAGAGC	59.91	38.46	4.09
BnaSSR001719	2481	chrA01	A	A	1	12	10425039	10425050	12	1	164	AGTTCTACAAAATAAGACAATGTGACC	58.22	33.33	4.02	AGATCCTGCCTTCAAGGACC	59.08	55	4.46
BnaSSR001720	2484	chrA01	C	G	1	25	10430307	10430331	25	1	195	CAACACGCAGCTCATGTTCC	60.11	55	3.62	CTCTTCTCGGGACATCTCACC	59.59	57.14	4.02
BnaSSR001721	2485	chrA01	A	A	1	16	10430531	10430546	16	1	127	ACCAAACGAAGCTAACAATGGC	60.03	45.45	4.4	CCTAAAACTATCTGCTGAATACACCC	59.52	42.31	4.61
BnaSSR001722	2487	chrA01	A	A	1	13	10438920	10438932	13	1	169	GCCTATTGACACCTTGAGACC	58.37	52.38	3.85	GCAAATGAGCTTTAAGTTTTATTTCCG	58.84	33.33	4.3
BnaSSR001723	2488	chrA01	A	T	1	14	10439031	10439044	14	1	154	ACTTAAAGCTCATTTGCTATTGGC	58.35	37.5	4.52	TGTGGTGCTGAAACGAGAGG	60.25	55	3.69
BnaSSR001724	2489	chrA01	A	T	1	14	10439148	10439161	14	1	130	TCTAGTTTTCGACCTAGTGAAATCG	58.68	40	3.34	GTTTGTGTTAGTCAAATCCATGTTCC	59.36	38.46	3.62
BnaSSR001725	2490	chrA01	AAGAG	AGAAG	5	4	10440898	10440917	20	1	161	TTCAAGCCCAAGCCCATTCC	60.9	55	3.01	TGTAACTCAGGACCACACGG	59.32	55	4.94
BnaSSR001726	2491	chrA01	AAGAG	AGAAG	5	4	10445569	10445588	20	1	161	TTCAAGCCCAAGCCCATTCC	60.9	55	3.01	TGTAACTCAGGACCACACGG	59.32	55	4.94
BnaSSR001727	2492	chrA01	A	A	1	12	10447742	10447753	12	1	159	TGTTGCTTAATAAGTGGCTTGCC	60.06	43.48	4.52	TCCATGAATGCAGAACGACG	58.64	50	5.12
BnaSSR001728	2494	chrA01	C	G	1	18	10450717	10450734	18	1	142	TCTTCCACATCTGGCAAGGC	60.32	55	4.35	GAAGCAGTGTGGCACTATCG	59	55	2.92
BnaSSR001729	2495	chrA01	A	T	1	28	10451289	10451316	28	1	188	AGCCCCGAAATCTGCATACC	60.18	55	2.73	TCGTGGATTCACTCAGCACC	60.04	55	5.01
BnaSSR001730	2498	chrA01	AT	TA	2	8	10469707	10469722	16	1	157	CAAAATTAACCGGCCTGGGG	59.47	55	4.96	GCCACAATGCATCATGACCG	60.25	55	4.79
BnaSSR001731	2500	chrA01	A	T	1	12	10490925	10490936	12	1	109	TCACGAACAAAAACTCACATTGG	58.33	39.13	3.16	AGGTGTGTGTTGTTAGGGAGG	59.58	52.38	4.3
BnaSSR001732	2501	chrA01	AT	TA	2	8	10491553	10491568	16	1	146	CCTGTTCTAACTTCCTCACTGGG	60.31	52.17	4.45	GTGAAGAGTTTCAGAACCATAGGC	59.61	45.83	3.93
BnaSSR001733	2503	chrA01	AT	TA	2	13	10496875	10496900	26	1	162	AGCTTGTAGGTTTGTCAATTTTGC	58.95	37.5	3.68	CCATGCACAGTTACTGTTGCC	60.07	52.38	4.52
BnaSSR001734	2507	chrA01	A	T	1	12	10504579	10504590	12	1	134	TGCTTTCTGGGACCCTTAACC	59.93	52.38	2.85	TGGGTGACACTTCTTGCTGC	60.82	55	5.25
BnaSSR001735	2508	chrA01	AG	TC	2	11	10504793	10504814	22	1	170	CAGTAGTGGCCCTCTCAACG	60.11	60	4.1	GCAGAAACCAACTAAACAATAAACCC	59.58	38.46	4.11
BnaSSR001736	2509	chrA01	AT	TA	2	14	10506645	10506672	28	1	170	CATGTTGGCAAAACCTTCACC	58.52	47.62	4.02	TCCAGGAAGGAATTAGATAAACCTCC	59.9	42.31	4.3
BnaSSR001737	2510	chrA01	AG	AG	2	18	10511128	10511163	36	1	191	AACAACAAACGAAACCTCTTAGC	58.08	39.13	3.09	GCCTGGCTCTGACTAGAACC	59.82	60	3.62
BnaSSR001738	2511	chrA01	AG	TC	2	7	10511994	10512007	14	1	116	CAACGGCCACTTTTCTCTGC	60.04	55	4.26	GTCACCGAAACACGCAAACC	60.59	55	3.27
BnaSSR001739	2512	chrA01	A	T	1	12	10513887	10513898	12	1	103	AAACTATTCTTACACTGTGGTTAATGC	58.49	33.33	3.56	ACATACTCCGCGTGTCTAGC	59.62	55	3.42
BnaSSR001740	2513	chrA01	A	T	1	14	10531197	10531210	14	1	138	TGAAGGACTTTTCTTTGATGTTTATCC	58.42	33.33	2.59	TGCACTCATAAACACAACTAATTAACG	58.99	33.33	3.18
BnaSSR001741	2515	chrA01	AAG	GAA	3	5	10542151	10542165	15	1	117	CCGGAACTGTTCAACATGCG	60.11	55	4.73	TCTCGTCGTCGTCATGTTCC	59.83	55	3.62
BnaSSR001742	2519	chrA01	A	T	1	14	10554461	10554474	14	1	188	AGTCAAACACAAAAATAACCCATGC	59.24	36	4.06	TGGTGGTTAGTGTATTGATGGC	58.38	45.45	4.4
BnaSSR001743	2520	chrA01	A	A	1	14	10570137	10570150	14	1	181	CCCTAAGAGTTGGAGATGCCC	59.86	57.14	5.36	TAGCGTTTTGGTCACCAAGC	59.05	50	4.01
BnaSSR001744	2521	chrA01	AT	TA	2	10	10583173	10583192	20	1	210	CTAGCATGCATGATCGCACC	59.48	55	5.01	TGAGCTCATACGGTATCCTCG	58.85	52.38	4.63
BnaSSR001745	2523	chrA01	AACCG	TTCGG	5	4	10595172	10595191	20	1	138	CCAAACCATATCCAAATCCTACGG	59.48	45.83	4.02	AGCTGGTCAATATGGTAAAACCG	59.05	43.48	4.44
BnaSSR001746	2524	chrA01	A	A	1	14	10614634	10614647	14	1	140	ACAAAATTGGCCTGTGTATTGC	58.34	40.91	3.56	TCCAAACCTGAGTGTAGAAGCC	59.96	50	4.35
BnaSSR001747	2526	chrA01	AG	TC	2	9	10622396	10622413	18	1	170	AAAAAGAGCCTCCATACTCGC	58.37	47.62	5.03	GAGTTGTTTTGGGGAAGGCG	59.69	55	5.52
BnaSSR001748	2527	chrA01	AT	TA	2	11	10624164	10624185	22	1	175	TCGAAGTCGAACTATCTTATTCTAAGG	58.44	37.04	2.69	TGCGAGTGTGTTTATCCGGG	60.39	55	5.73
BnaSSR001749	2528	chrA01	A	T	1	13	10629996	10630008	13	1	130	TCAGAAAAGTCGAAAACCACTCG	59.45	43.48	4.18	CAGGTAGTATTGTCGGTTGTCG	58.82	50	4.35
BnaSSR001750	2533	chrA01	C	G	1	13	10682266	10682278	13	1	132	GGGAAAATTATTTTGAAGTGCTGTGG	59.85	38.46	4.17	CAAAATTCCAAAAGAAACTCCCCC	58.94	41.67	5.4
BnaSSR001751	2536	chrA01	AT	AT	2	10	10705453	10705472	20	1	168	TGCAGTTACAAAAAGTGGTTACCG	60.2	41.67	4.02	TCTATTAAAACAGCAGTGTGACCC	59	41.67	4.46
BnaSSR001752	2539	chrA01	AGGG	AGGG	4	9	10706656	10706691	36	1	133	GAGGAGGAGGAGCAACATCG	59.9	60	3.84	GCTCTCTCTCTCCCTCCTCC	60.18	65	4.3
BnaSSR001753	2544	chrA01	A	A	1	15	10749228	10749242	15	1	178	TCTGTTTCTTGTTTCCTCTGTCC	58.55	43.48	4.02	GTGAAATGTAAGGCACCAAATGG	58.76	43.48	3.16
BnaSSR001754	2549	chrA01	AT	AT	2	9	10757378	10757395	18	1	134	CCACAATCGTTTCTATCGCCG	59.74	52.38	6.46	TCTTATTTGTCATGCTCTTCACCG	59.37	41.67	4.94
BnaSSR001755	2551	chrA01	A	A	1	12	10761780	10761791	12	1	162	TCTTCAACAATATGCAGTCAATGGG	59.87	40	4	CCCATAGCTGGTGATGGTGG	60.18	60	4.61
BnaSSR001756	2552	chrA01	AGGG	CTCC	4	5	10761805	10761824	20	1	106	CACAGTCACCATAATCTAACATCCC	59.24	44	3.85	CCCATAGCTGGTGATGGTGG	60.18	60	4.61
BnaSSR001757	2558	chrA01	C	C	1	13	10768950	10768962	13	1	116	AAACAAACCCTACCCCCACC	59.81	55	4.61	CCGCTAGAGAACGGTGTGG	60.15	63.16	4.17
BnaSSR001758	2559	chrA01	C	C	1	15	10768971	10768985	15	1	116	AAACAAACCCTACCCCCACC	59.81	55	4.61	CCGCTAGAGAACGGTGTGG	60.15	63.16	4.17
BnaSSR001759	2561	chrA01	AGG	GGA	3	5	10775663	10775677	15	1	107	GTGGAAGGTTTGGTTGTGGC	59.9	55	5.01	AGCACAATCTCCTCAAGCCC	60.03	55	5.19
BnaSSR001760	2563	chrA01	A	A	1	16	10829919	10829934	16	1	158	CGTTCGGTCTTGTTACTTCACG	59.85	50	4.35	CACGAATGAGGCAATAACATGC	58.63	45.45	4.06
BnaSSR001761	2565	chrA01	A	A	1	12	10837241	10837252	12	1	101	GGATCAAGTCCTTGTGCACG	59.2	55	5.34	TTTTTCTCGCCTTCGATCGC	59.28	50	4.58
BnaSSR001762	2566	chrA01	A	A	1	12	10838624	10838635	12	1	164	CGAAAACACCATTGGACGACC	60.07	52.38	4.79	AGAACGAAGAGGGGGCTAGG	60.69	60	3.02
BnaSSR001763	2568	chrA01	A	A	1	14	10841137	10841150	14	1	209	GGACAATTGGACAAGTCTCTAAAACC	60.29	42.31	3.27	CCATAAACTGCAATACACGTGACC	60.44	45.83	4.02
BnaSSR001764	2569	chrA01	AAC	CAA	3	6	10841764	10841781	18	1	165	AGGAGGGAGGTAATGGTGGG	60.33	60	4.61	AGATTCCAGCTCCTGAACCC	59.08	55	4.11
BnaSSR001765	2572	chrA01	C	C	1	22	10843970	10843991	22	1	100	GTCCAAACATCAGGAGCAGG	58.54	55	4.85	TCTTCCACATCTGGCAAGGC	60.32	55	4.35
BnaSSR001766	2574	chrA01	AAC	GTT	3	5	10847802	10847816	15	1	190	TGCTGTTCCAACGACAGAGG	60.25	55	3.69	CCATGATGGCTTCAACGTTAGC	60.22	50	3.09
BnaSSR001767	2576	chrA01	ACG	CAG	3	7	10866231	10866251	21	1	146	GCACACAACAAGTCTTCCTGG	59.67	52.38	4.45	AGGTTCCATAGGTCGCATGC	60.18	55	4.06
BnaSSR001768	2578	chrA01	A	T	1	12	10868652	10868663	12	1	151	AGGATTCAGTTCAGATAAGCGC	58.54	45.45	5.92	TACTGCTTGGCAACTCTCCG	60.04	55	4.63
BnaSSR001769	2579	chrA01	A	A	1	12	10868757	10868768	12	1	114	CCGAAAAGGAGAAGAGAATCGC	59.39	50	4.58	GATGCCTTCATCTTCACCGG	58.7	55	5.28
BnaSSR001770	2582	chrA01	A	A	1	14	10878199	10878212	14	1	104	TGTGCCTGACTTTTGGGGG	60.15	57.89	5.4	TGATAGATTCGATTCTTCCTCGATACC	60.15	40.74	2.73
BnaSSR001771	2586	chrA01	A	A	1	12	10892504	10892515	12	1	116	GTTTTGCATATGGATAAACGTTCGG	59.55	40	4.3	TGGCTACGTAATTTTGCACCG	59.53	47.62	4.94
BnaSSR001772	2588	chrA01	AG	CT	2	7	10896320	10896333	14	1	154	GCTGTCTGTTGGCTTTGTCG	60.04	55	4.35	GAAGAACCCTTGTCGATGAACTCG	61.67	50	4.18
BnaSSR001773	2589	chrA01	AAG	TCT	3	5	10896537	10896551	15	1	112	AATCGATGGAGGGACGATGC	59.97	55	3.91	AAGAGGAAGTTGTCGGTGGG	59.6	55	4.61
BnaSSR001774	2591	chrA01	AG	GA	2	7	10903077	10903090	14	1	153	TGCTACGATCATCGATGGGG	59.4	55	4.96	TCCTTCCCCCTTCTCTCTCC	59.66	60	3.71
BnaSSR001775	2592	chrA01	AG	TC	2	12	10903346	10903369	24	1	120	TTGTCCGCTTCTCACAGACC	59.97	55	3.85	TGGTTGGTTGGATGGTTGGG	60.47	55	4.12
BnaSSR001776	2593	chrA01	A	A	1	12	10906109	10906120	12	1	163	AGCCACCAGTTTGTTACTCG	58.12	50	4.18	GTGCTGGTACTGTTTCGCG	59.51	57.89	5.87
BnaSSR001777	2594	chrA01	AG	CT	2	18	10908602	10908637	36	1	184	ATCTCGCCGTTATTACCGCC	60.32	55	6.13	ACAACACGTCGTATGTTTCTTCC	59.51	43.48	3.46
BnaSSR001778	2595	chrA01	AG	CT	2	17	10909219	10909252	34	1	193	CGTTCTCCTTTTCGCAAGGC	60.11	55	4.35	ACAACACGTCGTATGTTTCTTCC	59.51	43.48	3.46
BnaSSR001779	2596	chrA01	A	T	1	14	10923482	10923495	14	1	137	TGTGGGTGTATGCATGCTGG	60.68	55	4.85	TTGAAACAAATACAGTTTGAAGGACG	59.03	34.62	4.79
BnaSSR001780	2597	chrA01	AG	GA	2	7	10932942	10932955	14	1	144	CGCTCCTCATTGATGTAATACTTGC	60.33	44	4.01	TCTCGTCTTCTGCGAAACCC	60.04	55	4.11
BnaSSR001781	2598	chrA01	A	A	1	12	10938470	10938481	12	1	158	GTTTGCTAACACGCCGGC	60.13	61.11	6.13	GAAAACAAAAATGCAAACCAGGC	58.65	39.13	4.85
BnaSSR001782	2599	chrA01	A	A	1	14	10939590	10939603	14	1	118	AGATTGATTGGATAATCGTGTGTAGG	59.07	38.46	3.18	TTCTATCGTATGCATGTATCACCC	58.28	41.67	4.61
BnaSSR001783	2600	chrA01	AG	CT	2	15	10943447	10943476	30	1	177	GCCGCCTGCAACTATTAATGG	60	52.38	3.16	GCTCTGGTGTTACAATGTGGC	59.8	52.38	5.01
BnaSSR001784	2601	chrA01	AG	GA	2	9	10946457	10946474	18	1	122	GAAGCTTACAAGAGGACGATGG	58.81	50	3.51	GACACACACCCCCAAGTCC	60.23	63.16	3.85
BnaSSR001785	2605	chrA01	AT	TA	2	8	10948165	10948180	16	1	186	GTGTGTGTGTGTTAGACTATGGG	59.01	47.83	4	AGAATAAGAAAACAATCATTTTGGGGG	58.9	33.33	5.4
BnaSSR001786	2606	chrA01	AC	TG	2	13	10948181	10948206	26	1	167	TGGGAGATATTTTTCTAAAAACCCCC	59.33	38.46	5.4	AGAATAAGAAAACAATCATTTTGGGGG	58.9	33.33	5.4
BnaSSR001787	2607	chrA01	AGG	CTC	3	5	10956676	10956690	15	1	103	TCTACGATCCCTCCACCACC	60.4	60	4.61	GAGAAGGTCAACTAGGGGCG	59.82	60	6.13
BnaSSR001788	2608	chrA01	AG	AG	2	9	10973209	10973226	18	1	100	GGCAGATCTAATTCAGACAGTTTGG	59.93	44	3.28	ACCAATCTGGGCTGTGAACC	60.25	55	3.62
BnaSSR001789	2609	chrA01	AC	AC	2	8	10976823	10976838	16	1	191	GAGATTGGGACAGCACCAGG	60.39	60	4.45	CACCTGGTGTCCCCATTATCC	60.13	57.14	2.59
BnaSSR001790	2610	chrA01	AAC	AAC	3	5	10977740	10977754	15	1	187	CCTCAATCGAGCATCTTGGC	59.06	55	4.52	CAACACCATTTTTCCCGGGC	60.32	55	6.13
BnaSSR001791	2611	chrA01	AATC	AGTT	4	6	10977782	10977805	24	1	148	ACTTTGTCCCGAAAACTAGAAATCC	59.53	40	3.01	CAACACCATTTTTCCCGGGC	60.32	55	6.13
BnaSSR001792	2612	chrA01	A	A	1	12	10980980	10980991	12	1	138	ATATCACGGTCAAAGTACCTGC	58.21	45.45	4.85	TGTTTCACACCAGAATGCGC	59.69	50	6.09
BnaSSR001793	2613	chrA01	AG	GA	2	8	10982147	10982162	16	1	192	CCCAGATAAGTGAGTCGGAATCC	60.24	52.17	3.01	TGGAGGCACATACAAGGTCC	59.38	55	4.46
BnaSSR001794	2614	chrA01	AAG	GAA	3	5	10985620	10985634	15	1	164	ACTCAAGCTGAATTTGCAGGG	59.11	47.62	4.45	TGACCAAAAATACAAAGCAGCCC	60.24	43.48	5.19
BnaSSR001795	2616	chrA01	AAGG	CCTT	4	4	10988605	10988620	16	1	131	AAGTCACATGCAGAACACGC	59.41	50	5.34	AAGCATCTCCGCATCCATCC	60.25	55	3.51
BnaSSR001796	2617	chrA01	AT	TA	2	13	10992182	10992207	26	1	113	CCTTTAAAAGGGTATTCCGACATGG	59.93	44	3.66	GTCAACCGCTAACAAGATAAGACG	59.97	45.83	4.18
BnaSSR001797	2619	chrA01	A	A	1	12	10996359	10996370	12	1	126	GATGCTGGTCACATGGATGC	59.33	55	3.91	ACAACAAGAAAACAATCAACAATGC	58.23	32	3.56
BnaSSR001798	2620	chrA01	A	A	1	12	10997954	10997965	12	1	148	CTTGTTCGATCATTGCCTCCG	59.67	52.38	4.63	AGGCTTTGGTTTGACATGGG	58.66	50	4
BnaSSR001799	2621	chrA01	AT	AT	2	8	11000199	11000214	16	1	176	AGACCCGGGTTCGAGTACC	60.68	63.16	3.34	CAAGAACGAATTGGGAGCAGG	59.53	52.38	4.85
BnaSSR001800	2622	chrA01	AT	TA	2	7	11000978	11000991	14	1	127	ATTGGAAGGTTCTACCCATTGG	58.02	45.45	3.16	ATTGTTTTAAGAACCTTTGGATGAGG	58.33	34.62	3.86
BnaSSR001801	2627	chrA01	A	T	1	12	11013384	11013395	12	1	145	GGATCTCAGCTTCGAGTGGG	59.9	60	4.61	AGTTGACTAATGTGCATGCAGC	59.84	45.45	5.25
BnaSSR001802	2628	chrA01	A	A	1	14	11021059	11021072	14	1	197	GGTTGTTCATGGTGGTTGTGG	59.93	52.38	4.17	AGTCAAACACAAAACTAACCTCCC	59.36	41.67	4.3
BnaSSR001803	2629	chrA01	A	A	1	15	11022412	11022426	15	1	182	TGAAATTTCACCTATGAGTGACACG	59.59	40	4.49	GTCTTTTGGGGTGTACTGCC	58.76	55	4.85
BnaSSR001804	2631	chrA01	AATT	TTAA	4	4	11045458	11045473	16	1	161	CACCAACGACTTTGATTAGTGGG	59.81	47.83	4.61	AAGCCAAATTACGGGGAGGC	60.68	55	4.7
BnaSSR001805	2632	chrA01	A	A	1	12	11045836	11045847	12	1	130	GAGCGTTGAAACTCCGAACG	59.84	55	3.95	ACTCATATCCTTATTCGTTTCGCG	59.32	41.67	5.87
BnaSSR001806	2633	chrA01	A	T	1	14	11049904	11049917	14	1	104	AGCTTTCGATAAGGGGCTCC	59.53	55	4.7	ACATGGTCGGATGCAAAAGC	59.47	50	3.51
BnaSSR001807	2635	chrA01	AAC	TTG	3	5	11056363	11056377	15	1	161	CCTTTGTGCTCTTCTGCTCC	58.84	55	4.7	ACCTATGGAGACGGAGCAGG	60.76	60	4.85
BnaSSR001808	2637	chrA01	AG	TC	2	8	11066240	11066255	16	1	160	CTAACGAGAAAAACCCCGCC	59.2	55	6.13	ACCCTCTTACTCTCAATAGTCTCG	58.87	45.83	4.04
BnaSSR001809	2639	chrA01	A	A	1	13	11069206	11069218	13	1	126	TGGTTCATTATTTTGTGGAGAAGTCC	59.79	38.46	3.85	TGGGGTCCATTATTTTGTAGGGG	60.05	47.83	4.79
BnaSSR001810	2641	chrA01	AG	AG	2	7	11072186	11072199	14	1	141	GCAAAAGCTAATACATAAAGACGAGC	59.37	38.46	5.03	CAGAGGAACAGAACATAACAGAACC	59.59	44	3.62
BnaSSR001811	2642	chrA01	C	G	1	20	11075494	11075513	20	1	119	GGGATTGAGATCAGGTTTGGC	58.97	52.38	4.52	CCCAAACCAAACCCGAATCC	59.39	55	3.01
BnaSSR001812	2644	chrA01	A	T	1	12	11077298	11077309	12	1	166	GTTTGGTGTGTCGACAACTACC	59.71	50	3.18	TCGTACCCCTTTAGTTATTTATGAACC	59.01	37.04	3.62
BnaSSR001813	2646	chrA01	A	A	1	14	11104560	11104573	14	1	125	TCGTTCCTAAGAGCAACCCC	59.39	55	4.95	GGTTCACTGGGAAGAGGTGG	59.96	60	4.61
BnaSSR001814	2647	chrA01	A	T	1	12	11104694	11104705	12	1	188	CCACCTCTTCCCAGTGAACC	59.96	60	3.62	CAAAATAGAGTTTCTTTTTGGAGATGC	58.08	33.33	3.91
BnaSSR001815	2648	chrA01	AAG	CTT	3	5	11109058	11109072	15	1	128	ACCAAGCTGTAGGCCTTTCC	59.96	55	3.13	AAATGAAGCGGACCACCAGC	61.24	55	4.85
BnaSSR001816	2649	chrA01	A	A	1	13	11109179	11109191	13	1	123	TCCTTTCTTAGAAACATTCTTCATGC	58.18	34.62	4.06	TCATGAGCCAGAAAGTGTAAGC	58.66	45.45	3.09
BnaSSR001817	2653	chrA01	AT	AT	2	18	11180572	11180607	36	1	117	GACATGGGTTTGAGTCGTGG	58.84	55	4.94	GTCAACCGCTAACAAGATAAGACG	59.97	45.83	4.18
BnaSSR001818	2654	chrA01	A	A	1	17	11187067	11187083	17	1	167	TTCCCGAGATTGACTTGGCC	60.04	55	5.36	CCCCACCGTTCTTGAGTAGC	60.39	60	3.58
BnaSSR001819	2656	chrA01	A	A	1	18	11189535	11189552	18	1	176	TGTTTTAGTTTGTTTTTGATTCCGC	58.01	32	5.54	GATTAATGAACGCATCGCTGC	58.7	47.62	5.25
BnaSSR001820	2657	chrA01	A	T	1	12	11191644	11191655	12	1	127	GTTGAAGCACTTCTATACCGAGG	58.89	47.83	4.63	GATCTCTTGGTCACTGGCCC	60.11	60	5.8
BnaSSR001821	2658	chrA01	AAAG	TTTC	4	4	11192585	11192600	16	1	126	CTCGAGTAGAACCATCATTATGATCG	59.26	42.31	3.69	ACAATGGAACTGGAGTGGCG	60.61	55	5.69
BnaSSR001822	2659	chrA01	AG	TC	2	7	11201287	11201300	14	1	142	GAGGTCATTCGGTCTCGACC	59.9	60	4.79	ATTCGATGTGCCGGTAGAGC	60.25	55	4.09
BnaSSR001823	2660	chrA01	C	C	1	23	11217011	11217033	23	1	130	TTCTGGTAACCCCTCCCTCC	60.25	60	4.3	ACTCGGTGAATATCAAGAAACCC	58.49	43.48	4.11
BnaSSR001824	2661	chrA01	AT	TA	2	13	11221126	11221151	26	1	108	CACAACACGGTTTGAGTCCC	59.34	55	4.46	TTGACTCTAACAAAAGTTAGTCAACG	58.1	34.62	4.1
BnaSSR001825	2668	chrA01	A	A	1	13	11264416	11264428	13	1	157	TTATAGGAGAACTCATGCACGC	58.28	45.45	5.34	CTGTACTCTAGCCTTCGTCTCC	59.39	54.55	3.71
BnaSSR001826	2670	chrA01	AG	TC	2	10	11267538	11267557	20	1	106	TTCTGAAGGATTTTAGTTTGTGAAGG	58.06	34.62	3.46	ACTGTTCATAGGTTCAATACAAATACG	58.12	33.33	3.06
BnaSSR001827	2671	chrA01	AG	GA	2	7	11278977	11278990	14	1	143	CGGGTGTATGTAGTCTGGCC	59.9	60	5.36	AAAGGGTGTGAATGTGCAGG	58.67	50	4.85
BnaSSR001828	2672	chrA01	A	A	1	18	11279004	11279021	18	1	143	CGGGTGTATGTAGTCTGGCC	59.9	60	5.36	AAAGGGTGTGAATGTGCAGG	58.67	50	4.85
BnaSSR001829	2673	chrA01	AG	GA	2	7	11279473	11279486	14	1	141	AAAAGGCTCAACAATGGCGG	59.68	50	6.13	ACCGTGTCACTGACGTCG	59.67	61.11	5.12
BnaSSR001830	2677	chrA01	A	A	1	16	11291552	11291567	16	1	193	TACATTGGGGAGGGTCTTGG	58.7	55	3.61	TGTTATCTTCCATTTCACGCAGG	59.31	43.48	4.85
BnaSSR001831	2679	chrA01	A	T	1	14	11328364	11328377	14	1	135	CAAGTCTTGTTCGGATTCCACC	59.52	50	4.61	TCAAACAAGTCTGGAAGGTAAAACC	59.64	40	3.27
BnaSSR001832	2680	chrA01	ACG	AGC	3	5	11333908	11333922	15	1	142	TCATGTCCGATAAGCTCGCC	59.97	55	5.54	GCGACGGAGAATTTGTAGCG	59.7	55	4.26
BnaSSR001833	2681	chrA01	C	C	1	13	11351850	11351862	13	1	169	AGAGTCATACAATGCCGAATTACC	58.94	41.67	2.85	GATCTTCCGTCTTCTGCAGC	58.71	55	5.25
BnaSSR001834	2682	chrA01	A	A	1	20	11356278	11356297	20	1	118	TGGTTGTTCTATTCCGGTCTGG	60.03	50	3.86	AACTTGTCTTGAGTACTTTAAAGAACC	58.11	33.33	3.62
BnaSSR001835	2683	chrA01	A	T	1	12	11358320	11358331	12	1	189	TTGGTGAAAGAAGCAGACGG	58.41	50	4.79	ACTGTCCTCCTACTGTCTATGC	58.71	50	3.14
BnaSSR001836	2684	chrA01	A	T	1	15	11358423	11358437	15	1	130	TGGTTATGTTCTTAGTCTCACTGC	58.52	41.67	4.4	TGATGTACTCGGGCTTTGGC	60.39	55	4.52
BnaSSR001837	2686	chrA01	AG	CT	2	7	11423429	11423442	14	1	130	AGCCTGCAGAGAATTTCCGG	60.39	55	5.14	AGGAGAGAGAGAGAGTCGGC	59.82	60	5.54
BnaSSR001838	2688	chrA01	AT	TA	2	8	11430042	11430057	16	1	147	TGGCGGTGTTCTAACTCACG	60.32	55	4.35	TGCTTGCATGCAGATGAAGC	59.83	50	3.86
BnaSSR001839	2689	chrA01	ATAG	ATAG	4	5	11436291	11436310	20	1	215	AGATTCCACCTGTTGATTGTGC	59.18	45.45	4.57	AAGCTTGAAGGAGACGCTGC	60.95	55	5.25
BnaSSR001840	2690	chrA01	A	A	1	14	11436557	11436570	14	1	180	ACTTTCTTGGAAACTTCTGCACC	59.62	43.48	5.01	TGGGCCTCTCTTGAACATGG	59.67	55	3.66
BnaSSR001841	2691	chrA01	C	G	1	15	11448406	11448420	15	1	154	GGCGATCTCAACGGTTTAGG	58.71	55	2.69	TCGTTCCGGAAGTTCACTGG	59.97	55	4
BnaSSR001842	2692	chrA01	A	T	1	14	11453802	11453815	14	1	149	TGACCAAGTATTTGTTTTTGTATGGG	58.56	34.62	4	TCGGGCCACTTTGTAACTGG	60.25	55	4
BnaSSR001843	2693	chrA01	AG	GA	2	7	11457912	11457925	14	1	108	GTTTTGTCGGCAGAGAGAGC	59.21	55	4.09	TGAAAGAATTGAAAACAAGGAGTTCC	58.74	34.62	3.62
BnaSSR001844	2699	chrA01	A	T	1	12	11483658	11483669	12	1	152	TTGGACGACCGAGGAAAAGG	59.97	55	3.11	ACGAATCTCAGTCAGTTTCTATTCC	58.67	40	3.01
BnaSSR001845	2700	chrA01	AT	TA	2	7	11489609	11489622	14	1	108	TGACTTTGGGATGTTTGCCG	59.04	50	5.69	TGGAGAAAGGAAGTTCGTCGG	60	52.38	4.79
BnaSSR001846	2704	chrA01	A	T	1	13	11497637	11497649	13	1	135	GCCATCTTCATCTTCTTCAAATGC	58.96	41.67	3.56	GTCATTAGCATTGAACATGAATACTGG	59.14	37.04	4
BnaSSR001847	2705	chrA01	A	T	1	12	11514681	11514692	12	1	158	CGCACTTGAGGAGCTACAGG	60.46	60	4	GGGCACATCTCTTTTTCACTATGG	59.9	45.83	2.74
BnaSSR001848	2706	chrA01	A	A	1	13	11515267	11515279	13	1	117	AGCATATCGTTTACACCAAAGTCC	59.37	41.67	3.85	ACTCTTGGTAAATTATGCCGTCC	58.8	43.48	4.79
BnaSSR001849	2707	chrA01	AT	AT	2	7	11516487	11516500	14	1	151	GGGGTCTAGAGGATTCAGCC	58.95	60	4.85	CCCGCACAACCAAAGTAACG	60.04	55	3.18
BnaSSR001850	2708	chrA01	AAG	TCT	3	5	11522360	11522374	15	1	137	GCGGCCCACATGTTATTTGC	60.81	55	3.68	CGTGGATTTGTGAGACGTTACG	59.91	50	3.18
BnaSSR001851	2709	chrA01	AT	AT	2	9	11527408	11527425	18	1	143	AGTTCTCCCGTCTCTTTGGC	59.68	55	4.52	CACACTACGGGCCAAAAACC	59.69	55	3.27
BnaSSR001852	2710	chrA01	C	C	1	24	11534314	11534337	24	1	110	CATTGCGAGGTCTGTTTGGC	60.11	55	4.52	CAGCAAGCTGAAATCCACTCG	59.87	52.38	4.18
BnaSSR001853	2714	chrA01	ACC	GGT	3	5	11561447	11561461	15	1	104	ACCGGGTAAACATGAGGTCG	59.75	55	4.79	GTTCCCCTTCCTCAGGTTCC	59.67	60	3.62
BnaSSR001854	2715	chrA01	AAT	AAT	3	5	11561768	11561782	15	1	166	ACCTCCTGAGCAGCTACTCG	61.03	60	4.18	CGGTATTTGCGGTTTGGACC	59.83	55	4.46
BnaSSR001855	2717	chrA01	AGG	GGA	3	6	11570728	11570745	18	1	154	GTCCCAACACCTCTTCGTCC	60.32	60	4.79	GCCCGTTTCAGTTCAGTTCC	59.41	55	3.62
BnaSSR001856	2718	chrA01	AT	AT	2	9	11572192	11572209	18	1	193	GCGTCTGTCGTATTTCTCAGC	59.42	52.38	4.26	TGTCACTTTCTCCCTATTGTTCG	58.43	43.48	3.95
BnaSSR001857	2719	chrA01	AAG	AAG	3	5	11576540	11576554	15	1	156	ACCACATGTGAGAGAGGCG	59.41	57.89	5.52	TTAGCATGGACAGACCGTCG	59.83	55	5.12
BnaSSR001858	2722	chrA01	A	T	1	15	11585719	11585733	15	1	123	CGATCTTTTGTCAGATATGAACGTAGG	60.1	40.74	3.18	AAACCAATGTCGGCAGTAGC	58.83	50	3.58
BnaSSR001859	2724	chrA01	AAT	TAT	3	5	11596599	11596613	15	1	105	TGATTTTCAAGGGCCACACG	59.04	50	4.49	ACCATATTACCCTCAGATACAACCG	59.99	44	4.44
BnaSSR001860	2725	chrA01	AGG	CCT	3	5	11602316	11602330	15	1	102	AAAATCCACCGTCTCCACCG	60.32	55	4.94	TCTCGAATCTTCCGTCGTCG	59.63	55	5.12
BnaSSR001861	2728	chrA01	AGG	AGG	3	5	11603891	11603905	15	1	118	AGCAGCAAGGAAGGAAGAGG	59.67	55	3.69	TCTCTCTCTCTCTCTCTCTCTCC	58.78	52.17	3.71
BnaSSR001862	2729	chrA01	AG	GA	2	26	11603910	11603961	52	1	102	GAGGAGGAAGGAGGAGGAGG	60.11	65	4.3	TCTCTCTCTCTCTCTCTCTCTCC	58.78	52.17	3.71
BnaSSR001863	2731	chrA01	A	T	1	13	11610137	11610149	13	1	131	ACATGGCTCTGTGCTTTTCC	58.75	50	3.13	TGGTTGTTCTATTCCGGTCTGG	60.03	50	3.86
BnaSSR001864	2732	chrA01	AGG	TCC	3	5	11612116	11612130	15	1	131	TGGGCTAATCTCATCTTCGTCG	59.97	50	5.12	GGCTATTGATTGAGACTTCAGGG	58.87	47.83	4.45
BnaSSR001865	2733	chrA01	A	T	1	17	11619481	11619497	17	1	154	ATGCGTGTCCTATAGAAAACCC	58.19	45.45	4.11	CCGAGGTTCTTGGAGAGACC	59.47	60	3.85
BnaSSR001866	2734	chrA01	AAG	AGA	3	5	11620172	11620186	15	1	116	TTTGCCACACTTTCACCACG	59.55	50	4.94	TGCAGTTTTGATTTACTTGGGGC	60.24	43.48	5.8
BnaSSR001867	2735	chrA01	A	A	1	13	11621705	11621717	13	1	140	GAGACGGCTTGAAAAAGTTGC	58.61	47.62	4.17	CTTAAGGCTGCTCCCATTTCC	58.97	52.38	3.13
BnaSSR001868	2736	chrA01	AG	GA	2	54	11647337	11647444	108	1	264	TCCAAGCGAAGACAAACCGG	60.88	55	5.28	CGTACTTGGAATGCTGCTGG	59.27	55	4.85
BnaSSR001869	2740	chrA01	ATC	ATC	3	5	11673304	11673318	15	1	128	GACGGTAAAGGAAAAGCGGG	59.2	55	6.13	AGAACCTTGGAGGGAGGAGG	60.25	60	4.3
BnaSSR001870	2741	chrA01	AC	AC	2	8	11696193	11696208	16	1	137	AGATTCTCAAAATATACATGGGGAACG	59.55	37.04	3.95	TGGCCTGGCAAAACATTTATCC	59.76	45.45	2.59
BnaSSR001871	2745	chrA01	A	A	1	12	11712852	11712863	12	1	212	CGTTTTCCGGTGAACATTTCC	58.34	47.62	3.13	GGTTGGTGTCAGAGGAGCC	60	63.16	4.7
BnaSSR001872	2747	chrA01	ATAG	ATCT	4	4	11727458	11727473	16	1	141	AGCAAATCAGCAACCTGTCC	58.75	50	4.02	TGGGATGGATAGATGCATGGC	59.99	52.38	4.4
BnaSSR001873	2748	chrA01	C	C	1	15	11729087	11729101	15	1	116	TGCAACCTTTTGACACCTCG	58.98	50	4.63	GGAGGGAAAGATGTGTTCTTGG	58.92	50	3.61
BnaSSR001874	2749	chrA01	A	T	1	15	11751233	11751247	15	1	151	ATCGTTGATGTGCTTTCGGC	59.55	50	5.54	ACTCCTAATTGGAAATCACCATTGC	59.87	40	3.56
BnaSSR001875	2751	chrA01	A	T	1	14	11767487	11767500	14	1	102	TGACTCGGAAACAGACTAGCG	59.8	52.38	4.26	TCGACAAGGTCTATTCCGAGG	58.98	52.38	4.63
BnaSSR001876	2753	chrA01	AT	TA	2	7	11777744	11777757	14	1	108	TGGATTACCCTACAAAAGATTTGCC	59.58	40	4.52	AGAACCGTTGTGTTGCTTGG	59.26	50	3.61
BnaSSR001877	2754	chrA01	AT	AT	2	12	11782529	11782552	24	1	117	TGGATTACCCTACAAAAGATTTGCC	59.58	40	4.52	CAAAGAACCTTTGTGTTGCTTGG	59.38	43.48	3.61
BnaSSR001878	2755	chrA01	C	C	1	19	11786252	11786270	19	1	114	ATGTGCACCAAAACGAGACC	59.05	50	3.85	TGAAGCCGATCATTTCCAACC	58.91	47.62	3.77
BnaSSR001879	2759	chrA01	A	A	1	13	11813072	11813084	13	1	169	TGTTTGAATCTTTTGAACCTTTTGAGC	59.94	33.33	4.26	TTTGTGTCTTTTGTTTTGTTTGGC	58.25	33.33	4.52
BnaSSR001880	2760	chrA01	ATC	TGA	3	5	11815557	11815571	15	1	181	AGGTGAGGGTGTGATATGTGG	59.16	52.38	4.17	CCATTTGGACATGAACAACCCG	60.35	50	5.28
BnaSSR001881	2765	chrA01	A	T	1	12	11830776	11830787	12	1	152	CACGTGCCTTTTGATTGTGG	58.23	50	4.17	CGGAAACAGAGGATATTCATAGCC	59.07	45.83	3.93
BnaSSR001882	2767	chrA01	A	A	1	14	11842271	11842284	14	1	107	CCAAATCTAATCACCTAACTAACCACC	59.72	40.74	4.61	GCCATTTGGTTGCTCATTCCC	60.41	52.38	3.97
BnaSSR001883	2769	chrA01	AGG	CCT	3	14	11852718	11852759	42	1	117	CCTCCTTCTTTCCCCACACG	60.32	60	4.49	GAGAGGGTTTGAGAAATTTAGGAGG	59.12	44	4.3
BnaSSR001884	2770	chrA01	A	T	1	14	11853464	11853477	14	1	156	GAGTTGAGAGGCTGTTATCTTGC	59.38	47.83	4.01	AGGCTTTCCCACTGTTCTGC	60.54	55	4.26
BnaSSR001885	2771	chrA01	ATC	GAT	3	5	11858605	11858619	15	1	149	GGAACTTCAGAGTTTGGCTTGG	59.71	50	3.61	TTTGTCGTGCTCCTCATGGC	60.96	55	4.4
BnaSSR001886	2772	chrA01	AAT	AAT	3	5	11885423	11885437	15	1	202	CACAGTCAACCAAATAACCCCG	59.77	50	5.73	TCAACGAAATCAAGAAAGCGACC	60.06	43.48	4.79
BnaSSR001887	2773	chrA01	C	G	1	25	11887428	11887452	25	1	132	GGTTTAGGGGCCGATGATCC	60.25	60	3.36	CACCTGCACACACAATGGC	60.01	57.89	4.4
BnaSSR001888	2775	chrA01	AACCG	ACCGA	5	4	11894051	11894070	20	1	139	GGGCTGTTCAATATGGTAAAACCG	60.44	45.83	4.44	CCAAACCATATCCAAATCCTACGG	59.48	45.83	4.02
BnaSSR001889	2777	chrA01	A	A	1	15	11901695	11901709	15	1	149	TGCATATTAAAAGGCCTCCAACC	59.3	43.48	3.77	GGGGGCTTGGATTTGAAAGC	59.75	55	3.51
BnaSSR001890	2783	chrA01	A	A	1	12	12008580	12008591	12	1	143	CGAGCAATACTTAAGAGTAGATGTTGC	60.31	40.74	4.17	AGAGAAAGTAGGAGAGAGGGGG	59.75	54.55	5.4
BnaSSR001891	2786	chrA01	AAAG	TCTT	4	4	12011804	12011819	16	1	180	CACACACCTCACCAGATCGG	60.39	60	4.18	AGCCAAACCCAACTCTCTCC	59.6	55	3.71
BnaSSR001892	2787	chrA01	AAAAT	AAAAT	5	4	12015204	12015223	20	1	132	ATTGGAAGACCACAACCAAGG	58.4	47.62	3.61	TGTGCTTGGACCATACATTTCC	58.91	45.45	3.13
BnaSSR001893	2792	chrA01	A	T	1	12	12046782	12046793	12	1	155	CCCAAAAGCAATGCAACTGC	59.13	50	4.4	GTGCTGTTTATTACTTATGCTTTTCGG	59.78	37.04	4.3
BnaSSR001894	2794	chrA01	A	T	1	13	12050775	12050787	13	1	123	GCGATTGTCTTTACCGAGCC	59.35	55	4.7	GGATGAACCTAACTCAACCAGC	58.99	50	4.85
BnaSSR001895	2795	chrA01	AC	GT	2	8	12051434	12051449	16	1	157	CGCTTCATGTTTCAGAAGAGAAGG	60.14	45.83	3.46	TCCAAAAACTATTATGAACTCTCTCCC	58.95	37.04	4.3
BnaSSR001896	2796	chrA01	AG	TC	2	7	12064470	12064483	14	1	135	GTGTTTATATGTGTTTCTTCAACGTCG	59.73	37.04	5.12	GAGAGGGAAGAGGGAGAGGG	60.11	65	4.3
BnaSSR001897	2797	chrA01	AG	TC	2	25	12064486	12064535	50	1	135	GTGTTTATATGTGTTTCTTCAACGTCG	59.73	37.04	5.12	GAGAGGGAAGAGGGAGAGGG	60.11	65	4.3
BnaSSR001898	2801	chrA01	AG	CT	2	7	12066289	12066302	14	1	136	CACTCTCACTCTCACTATCTCTGC	59.96	50	4.26	AGATGTGGGCCCCTATTTTGG	60.06	52.38	3.28
BnaSSR001899	2803	chrA01	AG	CT	2	13	12066737	12066762	26	1	223	ACTCTCACTCTCACTATCTCTGC	58.8	47.83	4.26	TATTGGGGGTCCTGGAGTCG	60.69	60	4.18
BnaSSR001900	2805	chrA01	C	C	1	13	12066959	12066971	13	1	135	TATGTACGACTTGGTGGGCG	59.83	55	6.13	GTCAGACCTTGGGGACTTGC	60.61	60	4.01
BnaSSR001901	2806	chrA01	A	A	1	13	12156645	12156657	13	1	142	TTCGTCGTTCACATGGATGC	58.92	50	3.91	GGAGACTCATTACACTATTGCTGG	58.95	45.83	4.85
BnaSSR001902	2812	chrA01	AACCG	TTCGG	5	4	12188640	12188659	20	1	200	CCAAACCATATCCAAATCCTACGG	59.48	45.83	4.02	AGAGCTATCTATGCTTGGCGG	59.73	52.38	6.13
BnaSSR001903	2814	chrA01	A	A	1	15	12193185	12193199	15	1	143	AGAATCTGCGCTCAGTGACC	60.11	55	4.02	CCTGTCGCTTGTGCTCTGC	61.68	63.16	4.26
BnaSSR001904	2815	chrA01	A	T	1	14	12193264	12193277	14	1	146	CTCAGTGACCTCGGACTAGG	58.62	60	3.02	CAAGGAGGCATTTCCTGTCG	58.91	55	4.35
BnaSSR001905	2816	chrA01	AACCC	CCAAC	5	4	12194440	12194459	20	1	106	CCAGAAAGATCCATCTCCGAGC	60.55	54.55	5.03	ACGCCTTTTAGATCATACCTCGG	60.24	47.83	4.63
BnaSSR001906	2817	chrA01	AG	TC	2	7	12194697	12194710	14	1	173	ACATCAATGAGGACATGTTCACG	59.31	43.48	4.35	ACGCTAGAGAACATGGAGGC	59.54	55	4.7
BnaSSR001907	2818	chrA01	A	A	1	16	12195966	12195981	16	1	141	TCAAAGCTGGTCCCTTAATGC	58.55	47.62	3.56	CTTGGCTCTCTCTCAGCACC	60.11	60	5.01
BnaSSR001908	2819	chrA01	AG	AG	2	7	12196227	12196240	14	1	172	TACAGGAGCAGTGTGGATGC	59.75	55	3.91	AGCAGCTTAAGAAGTCCGCC	60.39	55	6.13
BnaSSR001909	2820	chrA01	A	T	1	13	12196521	12196533	13	1	145	ACAAATGCACCCGAAACAGC	59.97	50	4.4	ACCACCGTTGCTAATTTGTTCC	59.7	45.45	3.62
BnaSSR001910	2821	chrA01	AAAT	TAAA	4	4	12196863	12196878	16	1	125	TTCTCTGATGACGCTGCTCC	59.83	55	4.7	CAGAATTGAAAACAATGTCGTTTTGC	59.38	34.62	3.68
BnaSSR001911	2827	chrA01	AT	AT	2	11	12216770	12216791	22	1	115	CAGAGATTTGATTTAGTTTCGATGTCC	58.88	37.04	4.02	GTTGAAGGTGGACGAAAAGGC	60	52.38	4.35
BnaSSR001912	2828	chrA01	A	A	1	22	12221080	12221101	22	1	175	GGAATACCGATCCTTTGGACG	58.52	52.38	4.79	ACGTATACATAGGCACATATACCGG	59.93	44	5.28
BnaSSR001913	2830	chrA01	A	A	1	15	12252398	12252412	15	1	155	TGTTGGGTTTCGTTTTGGGC	59.82	50	5.36	GTTTTGTTCTTGTTTGGTGGGC	59.32	45.45	5.36
BnaSSR001914	2831	chrA01	AAGGT	GGTAA	5	4	12269663	12269682	20	1	120	CATTCTGCCGTTTTCCGACC	59.83	55	4.79	ACTAACTCAATAAAGGTTTGGCGC	60.08	41.67	6.53
BnaSSR001915	2833	chrA01	AAAC	TTGT	4	4	12275873	12275888	16	1	178	TGCTTCATCTTCTCACTATTTCTAACG	59.51	37.04	3.18	TCTACTCATGACCCGACAAGG	58.9	52.38	3.61
BnaSSR001916	2834	chrA01	AAATT	AAATT	5	4	12277161	12277180	20	1	138	GAAAACAACGCCTAGCTTCCC	59.8	52.38	3.97	CACGAACGATACCATACCAACG	59.47	50	4.1
BnaSSR001917	2835	chrA01	AT	AT	2	7	12277262	12277275	14	1	125	CTCGTTGGTATGGTATCGTTCG	58.96	50	3.95	ACGCACAAGTCTTGTTTTTCTCC	60.18	43.48	3.71
BnaSSR001918	2840	chrA01	A	T	1	15	12286327	12286341	15	1	115	CACATATGCTGAGTTGGAGGC	59.05	52.38	4.7	ACAGTTCTGAAATTAAATTGTTCCTGG	58.86	33.33	4.45
BnaSSR001919	2842	chrA01	AAAGAG	GAAAGA	6	6	12297721	12297756	36	1	181	TGAAAGATCGTCTCCCTCGG	58.9	55	4.63	GGGGTGCTCTTAGAGTTGGG	59.75	60	4.12
BnaSSR001920	2843	chrA01	A	T	1	23	12298012	12298034	23	1	163	AGTTCATCACTGTAGCGCGG	60.46	55	6.46	GCATCCACATCAATGAACCCC	59.59	52.38	4.95
BnaSSR001921	2844	chrA01	A	A	1	13	12298043	12298055	13	1	163	AGTTCATCACTGTAGCGCGG	60.46	55	6.46	GCATCCACATCAATGAACCCC	59.59	52.38	4.95
BnaSSR001922	2848	chrA01	A	A	1	21	12311072	12311092	21	1	193	CACGGAAGGATTAAACCCTGC	59.26	52.38	4.85	CTCCTACTGTGCATCCGACC	59.9	60	4.79
BnaSSR001923	2849	chrA01	C	G	1	15	12324909	12324923	15	1	151	TGATTGAGCAGGCCTAATCCC	59.86	52.38	3.85	ATTGTTTGATGGGCCTTGCG	59.75	50	4.85
BnaSSR001924	2850	chrA01	A	T	1	14	12325643	12325656	14	1	139	TGTCTCTAACCAGTGAGTATATCAGG	59.23	42.31	3.86	TGGTTGTTCTATTCCGGTCTGG	60.03	50	3.86
BnaSSR001925	2852	chrA01	AAG	GAA	3	8	12333789	12333812	24	1	143	AGTGTCGAAGAGAGGCATGG	59.47	55	3.66	GCTAAGTTCGTGCCATCAGC	59.62	55	4.26
BnaSSR001926	2853	chrA01	A	A	1	12	12334017	12334028	12	1	133	GGGTTTGTGTAGGAGGAGATGG	60.09	54.55	3.51	TGATACAACTACAGTGACACTAATGC	59.19	38.46	3.56
BnaSSR001927	2857	chrA01	A	T	1	24	12349850	12349873	24	1	128	AGTTTTGTTTTCAGCTTGCATGG	59.13	39.13	3.66	GAGGCCAAGTGTTCGACTCC	60.67	60	3.85
BnaSSR001928	2862	chrA01	AAT	ATA	3	5	12385080	12385094	15	1	158	AGGTGTACCTAGCACAGCC	58.71	57.89	4.85	GTGCACAACATCCTGCAACC	60.32	55	3.77
BnaSSR001929	2864	chrA01	AG	CT	2	7	12391963	12391976	14	1	127	CCCGCTTATGTTTCTCTTCCG	59.07	52.38	4.3	GGAGGAGAGAGTAGAGGGGG	59.52	65	5.4
BnaSSR001930	2865	chrA01	C	C	1	15	12391977	12391991	15	1	174	GCCACTTCTTCAACACGACC	59.41	55	4.79	AGCTATGGGGTCGTATGTATCG	59.25	50	2.92
BnaSSR001931	2866	chrA01	AG	CT	2	17	12392006	12392039	34	1	168	CCTCTCTCTCTCTCTCCCCC	59.52	65	5.4	CTTGGAGACTAGGGTATCGGG	58.76	57.14	5.14
BnaSSR001932	2867	chrA01	AAG	AAG	3	5	12393227	12393241	15	1	192	CTCTTCTCTCTCCCGTGACG	59.27	60	4.35	AGATTCGCCGGGAGTAATCG	59.69	55	3.34
BnaSSR001933	2868	chrA01	AT	TA	2	8	12393546	12393561	16	1	151	GGGTTGATGTCGTCGAGAGG	60.18	60	3.69	CTCCTGCAACCAAACCAACC	59.61	55	3.77
BnaSSR001934	2869	chrA01	A	T	1	13	12402807	12402819	13	1	100	TCTCACTACCTATCGAATTCCTGC	59.72	45.83	4.85	CGGAGGAAGCGATTCAAACG	59.63	55	3.6
BnaSSR001935	2871	chrA01	AG	CT	2	11	12417944	12417965	22	1	122	GGCAAACATCACAAAAAGAAGCG	60.06	43.48	4.68	ACTGAGTTATGCATCTTTTGTGCC	60.08	41.67	5.01
BnaSSR001936	2872	chrA01	AG	AG	2	7	12418225	12418238	14	1	136	ACCTTTACCCTTCAAAGTTAACACG	59.7	40	4.49	TCTCTCTCGCACTTTAGCCG	59.55	55	5.52
BnaSSR001937	2873	chrA01	AG	TC	2	7	12418365	12418378	14	1	152	ACTCTTGTAATGGTCGGCCC	59.75	55	5.8	GGTGGCATGTTATGAACGGC	59.9	55	5.68
BnaSSR001938	2874	chrA01	AG	AG	2	7	12418669	12418682	14	1	181	ACCAAAAATCAAAACCGGGTCG	60.22	45.45	4.79	AGACAGACGCAAAGTGGTGG	60.53	55	4.61
BnaSSR001939	2875	chrA01	AG	CT	2	8	12418927	12418942	16	1	144	CGGTTCATGGCTAGAGAGAGG	59.66	57.14	3.69	AAACCGAACTAATCAATCGAAAGC	58.37	37.5	3.51
BnaSSR001940	2876	chrA01	A	T	1	13	12419356	12419368	13	1	198	AGACACTTGATTCCTCTTTTCCG	58.68	43.48	4.3	GTCAGTGTCCAGCTCTTCCC	60.04	60	3.97
BnaSSR001941	2879	chrA01	AAG	AAG	3	6	12444884	12444901	18	1	131	AGAGTTCAAGGAGAAAATGGAAGC	59.24	41.67	3.86	GGAGTTGGAGGCTGAGTTCG	60.39	60	3.95
BnaSSR001942	2880	chrA01	ATC	GAT	3	9	12445334	12445360	27	1	193	TCAAGAACAGAAGTCTCAGGAGC	59.99	47.83	4.7	TCGTCCACTTTTGGCTCAGC	60.88	55	4.26
BnaSSR001943	2883	chrA01	A	A	1	12	12450731	12450742	12	1	112	AGTTTGTAACGAAAACTGCAAATGC	59.99	36	3.56	ATTTGTTCATACTCCATTTTTCTCTCC	58.26	33.33	3.71
BnaSSR001944	2884	chrA01	AG	CT	2	8	12456792	12456807	16	1	136	TCCTCTCTCTTCTGCTCGGC	61.03	60	5.54	CTTACTCGTCTCCGACCACC	59.55	60	4.61
BnaSSR001945	2885	chrA01	AG	GA	2	7	12458823	12458836	14	1	153	TGACTCTGAAACGCCAAGCC	60.88	55	4.35	TCAACTTCTCTGGTCTCTTCTCG	59.5	47.83	4.04
BnaSSR001946	2887	chrA01	A	A	1	13	12478248	12478260	13	1	154	CGTTGTGGATGTGAATGGTTCC	60.1	50	3.62	ACCTTTATTTCCAACAGCACGC	60.03	45.45	5.34
BnaSSR001947	2889	chrA01	AG	GA	2	8	12485166	12485181	16	1	167	TGATTTATGGGGGAGGGAGC	58.85	55	4.7	ATCAATTTGTGGCCGGAACC	59.11	50	3.62
BnaSSR001948	2890	chrA01	C	C	1	19	12490791	12490809	19	1	159	TCATCGGTATGTTCCCCAACC	59.79	52.38	3.77	CAGAATACCCAGGGGAGAATGG	59.89	54.55	3.16
BnaSSR001949	2891	chrA01	C	C	1	13	12491937	12491949	13	1	137	GTTCCTAGAGTCTCCTATACCCC	58.33	52.17	4.95	TGCCCATGGGTTCACTAATCC	60.06	52.38	3.01
BnaSSR001950	2894	chrA01	ACC	GGT	3	5	12496842	12496856	15	1	101	TGGTGGTGGTGGTGGAGG	61.17	66.67	4.3	ATTGTGCTTCCTTTGGCTGC	59.68	50	5.25
BnaSSR001951	2897	chrA01	AT	AT	2	9	12499376	12499393	18	1	180	GTCTAGACATCTAAGATTGTCACACG	59.31	42.31	4.49	ACAGTGTGGAATATTGTTTGATTGG	58.31	36	3.16
BnaSSR001952	2898	chrA01	A	T	1	12	12500578	12500589	12	1	175	TCCCCAAAGCAATGTTGTATGC	59.77	45.45	3.14	GCTTATGCGAGTTTGCCCG	59.94	57.89	6.13
BnaSSR001953	2899	chrA01	A	A	1	13	12502457	12502469	13	1	171	TCACATGAATGCGAAGTTACCG	59.33	45.45	4.02	ACGTCAACATCCTCCAACGG	60.32	55	4.44
BnaSSR001954	2900	chrA01	A	T	1	16	12511356	12511371	16	1	133	TCCTCGGTGGATCTTTTCGC	60.11	55	4.7	AATTGGCGCTAGAGAGAGGG	59.24	55	4.3
BnaSSR001955	2901	chrA01	A	A	1	12	12512567	12512578	12	1	100	GAAGTCCTGCAATGCCAAGC	60.11	55	4.01	CCTTATCGACACTTCCACAAGC	59.33	50	4.01
BnaSSR001956	2904	chrA01	AG	AG	2	7	12522284	12522297	14	1	109	TGAATGCCCATAACCGGCC	60.45	57.89	6.13	ACAAAAGGAAAAGGGAAACTAGGG	59.1	41.67	3.53
BnaSSR001957	2905	chrA01	A	A	1	16	12522490	12522505	16	1	118	ACAACATTTTGGGCCTGACG	59.33	50	4.35	GCTGAAACATTTGCATAAGTCCG	59.15	43.48	4.79
BnaSSR001958	2906	chrA01	A	T	1	12	12527707	12527718	12	1	103	CACCAAGTAACTATTCACACAAAACC	59.08	38.46	3.27	TGGCAACACGTGACTAGTCC	59.97	55	3.85
BnaSSR001959	2907	chrA01	A	A	1	13	12537218	12537230	13	1	170	CAGAGATTTGTGACTGAAGGAGC	59.32	47.83	4.7	CGCCTAGGTTTTCATTGACGG	59.6	52.38	4.79
BnaSSR001960	2908	chrA01	AC	CA	2	8	12541627	12541642	16	1	201	ACTGGAAATGCTTAAACTCCGC	59.51	45.45	5.54	TATCCCAGCTTCCGATACCG	58.75	55	4.02
BnaSSR001961	2909	chrA01	A	T	1	12	12542320	12542331	12	1	125	TTTCCGGGTCTGAAGATGGC	60.04	55	4.4	AGAGTCAAAACAAAGGCAGGC	59.32	47.62	4.85
BnaSSR001962	2910	chrA01	A	T	1	12	12543657	12543668	12	1	183	AGTCGTTTTCAACCTCTAGTATGG	58.28	41.67	2.74	TCCCAAACGCAAATCACACC	59.33	50	4.16
BnaSSR001963	2911	chrA01	A	T	1	12	12545693	12545704	12	1	130	AGTTTTAGTTGAGGTGATTGATTTGG	58.34	34.62	3.28	ACAACCGAAACAATCAAAACACC	58.82	39.13	4.16
BnaSSR001964	2915	chrA01	AAG	TCT	3	6	12572434	12572451	18	1	102	CCCATGCCATTATTATCCGATCC	59.11	47.83	3.36	TGGATGGAGAAGAAAGGGGG	58.7	55	5.4
BnaSSR001965	2917	chrA01	AAT	TAT	3	5	12577117	12577131	15	1	155	GGGTACCGCGTACAGTAAGG	59.9	60	2.69	CGCTCGAATGAAAATATGGAGGG	59.81	47.83	4.3
BnaSSR001966	2919	chrA01	AT	AT	2	8	12585917	12585932	16	1	157	TCAGACTCATGGTGTAAAGAACG	58.44	43.48	3.95	GGTGGTTTTCGGTTCAGTCC	59.05	55	3.85
BnaSSR001967	2920	chrA01	A	A	1	12	12591458	12591469	12	1	104	TTGTTAACACATGTATTACATCTTGGG	58.26	33.33	4.12	TGTGGTCTGTTTTGTGAATTGC	58.22	40.91	3.56
BnaSSR001968	2922	chrA01	ATC	TCA	3	5	12601244	12601258	15	1	198	GAAAAGAAGGTTACACCGAGGG	58.93	50	4.3	TTTGGGCATGTCCTCACTGG	60.25	55	4
BnaSSR001969	2923	chrA01	A	A	1	14	12609358	12609371	14	1	209	AATCATGAAAAGAGCTAGATGGAGG	58.7	40	4.3	CCCCTTCACGGTATCTGATTCC	60.22	54.55	3.01
BnaSSR001970	2924	chrA01	A	A	1	12	12614350	12614361	12	1	128	TTGTTTAATCTACTGCTCATTATGTGC	58.6	33.33	4.57	TTTATGTGGGCCGCGATCC	60.53	57.89	3.36
BnaSSR001971	2931	chrA01	A	T	1	12	12630969	12630980	12	1	100	AATTGGGATGTTCAATCAAATAAGAGC	59.02	33.33	4.09	TGGAAAGATTTACAAAGAAACGGTAGG	60.04	37.04	3.18
BnaSSR001972	2932	chrA01	AAAT	ATTT	4	4	12639418	12639433	16	1	183	AGCGATTTGACAATGAGGTGG	58.91	47.62	4.61	TCGGATTGTGTTTGGTTCTTTGG	59.93	43.48	3.28
BnaSSR001973	2933	chrA01	A	A	1	13	12642742	12642754	13	1	172	ACCGCTTATTTGAATGGAGATCG	59.19	43.48	3.69	ACAAAGGAGCCATCAGTGTACC	60.29	50	3.34
BnaSSR001974	2941	chrA01	A	T	1	13	12666976	12666988	13	1	100	AGGGCTTTTTGCAAAATTGACC	58.79	40.91	4.02	ACTTGTGGGGTGAATAGGGC	59.67	55	5.19
BnaSSR001975	2943	chrA01	AC	TG	2	7	12673015	12673028	14	1	199	GCATTTACTTGTTTAGGACGTAGGG	59.94	44	3.53	AGCGACCCAGTTGATCATCG	60.18	55	3.84
BnaSSR001976	2944	chrA01	AAATT	TAATT	5	4	12673565	12673584	20	1	116	GCTGAACCATTGGTAGCACC	59.19	55	5.01	TCGTTCACTTCATTTTCTTCGGG	59.5	43.48	5.14
BnaSSR001977	2946	chrA01	A	T	1	19	12708819	12708837	19	1	129	TTTCACAGTGTCTTCTTCTCCG	58.28	45.45	4.63	ACACAGTTGTCAGAACAGTACC	58.21	45.45	3.34
BnaSSR001978	2947	chrA01	AT	TA	2	10	12709412	12709431	20	1	172	ACCCCAATCTAAGAGACCTTCG	59.23	50	3.79	AACCGACAGTTCAGTCCACG	60.25	55	4.94
BnaSSR001979	2952	chrA01	AT	TA	2	7	12737099	12737112	14	1	146	GCTCATCTTAGGTCGTCCGACG	62.74	59.09	5.12	GAAAGAGTTTCTACGTGGACACACAGG	63.67	48.15	4
BnaSSR001980	2953	chrA01	AG	TC	2	14	12737754	12737781	28	1	128	CACCACCAGCGAATTTTCCG	60.11	55	4.3	AGAGAGCAGGAGATAAAACAACC	58.16	43.48	3.77
BnaSSR001981	2954	chrA01	A	A	1	12	12738372	12738383	12	1	131	TCAGATGTAGGTATGGTGCTGC	59.9	50	5.25	TCTTGCTGTCATCATGAAGAAGC	59.31	43.48	3.86
BnaSSR001982	2955	chrA01	AG	TC	2	8	12740466	12740481	16	1	130	GTTCTTTTAGCTGTTTGCAACCG	59.51	43.48	4.44	CAAACTTGTCTTCAGTTGTTATGGC	59.31	40	4.4
BnaSSR001983	2961	chrA01	AAT	AAT	3	14	12785188	12785229	42	1	219	TAACGGAACCAATCCCCAGC	60.03	55	4.85	CCCAGCAGTCTCCCAATGG	60.08	63.16	3.16
BnaSSR001984	2962	chrA01	AT	TA	2	15	12786383	12786412	30	1	194	TCTTGTGTATATTGAATCCAATTCCCC	59.49	37.04	4.81	CCACAATCGTTTCTATCGCCG	59.74	52.38	6.46
BnaSSR001985	2963	chrA01	AT	TA	2	14	12786658	12786685	28	1	202	ACGGGATTAAGGAGTTAGATGACC	59.66	45.83	4.02	TTGGATCAATGGTCGGACCG	60.11	55	4.79
BnaSSR001986	2964	chrA01	A	T	1	14	12794777	12794790	14	1	112	TGGATAAAGAGAACACTTTTGGTCC	59.23	40	4.46	TGACCAACCATCTACATTGCG	58.64	47.62	4.85
BnaSSR001987	2965	chrA01	A	A	1	14	12803556	12803569	14	1	163	TGAAAATGAGAACCTGAAACTTTGC	58.96	36	3.68	TTTTCATTGACGCTGACGCC	59.76	50	5.68
BnaSSR001988	2966	chrA01	A	A	1	14	12803944	12803957	14	1	183	CAAATGAGAAGGCAAGCCCC	59.47	55	5.8	ACTCCAAGTCTCGTTCTTCTCC	59.44	50	3.71
BnaSSR001989	2967	chrA01	AT	TA	2	7	12809964	12809977	14	1	119	ACACCCATTACTTGTTAAAGAAGGC	59.76	40	4.35	TCAGTGCAATAATGTTACAAATTCCG	58.97	34.62	4.3
BnaSSR001990	2969	chrA01	AT	AT	2	8	12814418	12814433	16	1	170	TCCTATGATTCGAACCCGGG	58.95	55	5.73	TACACTTGTAGGTCCGGTCC	58.45	55	4.46
BnaSSR001991	2971	chrA01	A	A	1	15	12820831	12820845	15	1	128	AACATAAATGAAATCGGTTCTTCGG	58.45	36	4.3	TCGCTTGATTTTGAATGATCACG	58.35	39.13	4.35
BnaSSR001992	2972	chrA01	A	T	1	12	12828806	12828817	12	1	133	CGTTACCTACACAACACAACCC	59.45	50	4.11	GTCTACAACAGCCCTGGAGG	59.75	60	4.3
BnaSSR001993	2975	chrA01	AG	AG	2	7	12835966	12835979	14	1	177	AAGAAAAGAAAACGAAAAACAAAGGG	58.2	30.77	3.95	TGTTTTTCGGAATTTGCACCC	58.17	42.86	4.61
BnaSSR001994	2976	chrA01	AG	AG	2	8	12836327	12836342	16	1	149	AGACAGAGGACATCAAGCGG	59.47	55	5.52	TGTTTTTCGGAATTTGCACCC	58.17	42.86	4.61
BnaSSR001995	2977	chrA01	AT	AT	2	8	12838360	12838375	16	1	173	GTAGACCGTAGCTAGATAAGTTATTCC	58.55	40.74	3.01	CTGATCTCAACCGCTCAGC	58.32	57.89	4.26
BnaSSR001996	2978	chrA01	C	G	1	14	12847494	12847507	14	1	153	AGGACATCCACCACCAGACC	61.2	60	3.85	TCATGAGATACTGAACTTGGACCG	60.14	45.83	4.79
BnaSSR001997	2980	chrA01	AAG	AAG	3	5	12858413	12858427	15	1	125	GAGGCGAACTCAGATTTGGC	59.27	55	4.52	GTCTCTGCAAGTTGAGCACC	59.13	55	5.01
BnaSSR001998	2981	chrA01	C	C	1	14	12862417	12862430	14	1	124	AGGGTCAATCATAGCTTCCCC	59.22	52.38	4.81	GAAAGGACACGTCACGAACC	59.14	55	3.62
[truncated: 109,278 more rows]
