# Supplementary material for: Development and utility of SSR markers based on Brassica sp. whole-genome in triangle of U
Source: Front Plant Sci. 2024 Jan 8;14:1259736. doi: 10.3389/fpls.2023.1259736 (PMC10801002; doi:10.3389/fpls.2023.1259736)
Supplement: Supplementary Figure 1 — Transferability analysis on the designed SSR primers for the three basic species. (A), PCR amplification results of SSR primers for part of the AA genome; (B), PCR amplification results of SSR primers for part of the BB genome; C, PCR amplification results of SSR primers for part of the CC genome. [file DataSheet_1.zip › Supplementary Table 13.csv]

Table S13 Characteristics of SSR loci and primer sequences in B. carinata
	id	sequence	standard	motif	type	repeat	start	end	length	entry	product	forward	tm1	gc1	stability1	reverse	tm2	gc2	stability2
BcaSSR000001	1	ChrB01	A	A	1	15	1035	1049	15	1	130	TCCGTAGCAGGTACTCTTTCG	59.26	52.38	3.46	GTAGCACCTCAAGGCAAAACC	59.73	52.38	3.27
BcaSSR000002	2	ChrB01	A	A	1	12	3088	3099	12	1	136	ACGTTAATCTATTGAGAGGGGAGC	59.96	45.83	4.7	AGACCTCAAACAATCTTCAGTCC	58.35	43.48	3.85
BcaSSR000003	3	ChrB01	A	A	1	15	4131	4145	15	1	130	TCCGTAGCAGGTACTCTTTCG	59.26	52.38	3.46	GTAGCACCTCAAGGCAAAACC	59.73	52.38	3.27
BcaSSR000004	6	ChrB01	A	A	1	12	48458	48469	12	1	153	TGCGTCAAATAAATAGGTGGAGC	59.37	43.48	4.7	TCGTACGTGGTCCATTCTCC	59.19	55	3.71
BcaSSR000005	8	ChrB01	AT	TA	2	9	56486	56503	18	1	151	CTAAAACCGGGCGATGATGG	59.06	55	3.51	ACGTATAGAAAAGCCACAAATCCC	59.36	41.67	3.85
BcaSSR000006	10	ChrB01	A	A	1	12	65792	65803	12	1	155	TTTGCCAAGGCTGACTCAGG	60.54	55	3.86	TGGTGCTCGTTAAGAATTGGG	58.57	47.62	4.12
BcaSSR000007	11	ChrB01	A	A	1	12	66033	66044	12	1	193	ACATGCACTGGTTAAATTCAAGC	58.44	39.13	4.01	TGCTGCTTTCCTAACGTAAATCC	59.31	43.48	3.01
BcaSSR000008	12	ChrB01	A	A	1	12	73117	73128	12	1	126	GGATTCCAAATTAGGGAACACTATTGG	60.2	40.74	3.16	GAGCATCTCCAATGGTGTTACC	59.05	50	2.85
BcaSSR000009	13	ChrB01	A	T	1	12	75993	76004	12	1	142	AGTTGGTCTTAGAAACTCTAATGCC	58.83	40	4.4	GGGTCCCATCAACACGTGG	60.67	63.16	4.94
BcaSSR000010	14	ChrB01	A	T	1	13	79483	79495	13	1	145	GCAAGCCAAGGATCATTGCC	60.18	55	4.52	AGACCGGCTAACAAAAACGC	59.41	50	4.84
BcaSSR000011	15	ChrB01	AT	AT	2	7	80998	81011	14	1	170	AGAGAGTTAGGTCACGGGGG	60.32	60	5.4	TGAATATACCCTAGTACTACGGAAGC	59.34	42.31	3.86
BcaSSR000012	16	ChrB01	ATC	AGT	3	5	82239	82253	15	1	113	TGACTTGATAATCTGATGAACTTTGGG	59.66	37.04	4.12	TGTGATTATCCACACTGAAACCG	59	43.48	4.44
BcaSSR000013	17	ChrB01	ATC	AGT	3	5	82444	82458	15	1	113	TGACTTGATAATCTGATGAACTTTGGG	59.66	37.04	4.12	TGTGATTATCCACACTGAAACCG	59	43.48	4.44
BcaSSR000014	18	ChrB01	ATC	AGT	3	5	84641	84655	15	1	113	TGACTTGATAATCTGATGAACTTTGGG	59.66	37.04	4.12	TGTGATTATCCACACTGAAACCG	59	43.48	4.44
BcaSSR000015	19	ChrB01	AAAAT	TTTTA	5	4	91364	91383	20	1	148	TATTCAACCGCCGGAGAAGC	60.46	55	3.86	TTACTGTTTCTCCCCGTGGC	59.96	55	5.01
BcaSSR000016	20	ChrB01	AAG	TTC	3	6	94151	94168	18	1	148	GCCATCTTCTCAATGCTGGC	59.62	55	4.85	GATGCCAGAGTTCGTCAAACC	59.54	52.38	3.27
BcaSSR000017	21	ChrB01	AAG	TTC	3	6	96848	96865	18	1	130	GCCATCTTCTCAATGCTGGC	59.62	55	4.85	AGAGTGCCTGATGTTACGGG	59.46	55	5.28
BcaSSR000018	22	ChrB01	A	A	1	14	99731	99744	14	1	155	TGAACTTCTTAGCAAGGACTTCC	58.36	43.48	3.46	AAGATCATCGCTTCTGGTTATAGG	58.21	41.67	2.57
BcaSSR000019	26	ChrB01	AAAT	TTTA	4	4	125289	125304	16	1	185	CTGCGTTTGAACCAGTCAGG	59.41	55	3.86	CGTTTCTCATCTTTATTAATTTTGCCC	58.19	33.33	5.36
BcaSSR000020	29	ChrB01	AG	AG	2	7	133613	133626	14	1	186	TGTTTACCGAGGAAGTAGTTTATGC	59.13	40	3.14	ATGAGCTGACGAACACTCCG	60.11	55	4.63
BcaSSR000021	30	ChrB01	A	T	1	12	135202	135213	12	1	136	AGACAGTGAGGTAGACAAAAATGC	59.24	41.67	3.56	TCAAGGGAAGAAATTGTGTAGAGC	59	41.67	4.09
BcaSSR000022	31	ChrB01	A	T	1	16	137549	137564	16	1	175	AGTCAATTTGCTCAACATCTCCG	59.56	43.48	4.63	ACAGCTTTCAACATAACAATATAGTGG	58.32	33.33	4
BcaSSR000023	32	ChrB01	ACG	CGA	3	5	143933	143947	15	1	119	CCAGGAGGTTCAGAACACGG	60.32	60	4.94	TCTCCTCGAAACGCTTGTCC	60.04	55	4.02
BcaSSR000024	33	ChrB01	AC	TG	2	7	150033	150046	14	1	100	GACAGTGGGAAGAAGAGAGACG	60.09	54.55	4.18	TGACTAATCAATGAGGCCAAGC	58.72	45.45	4.01
BcaSSR000025	34	ChrB01	AAGCAG	AGCAGA	6	4	152004	152027	24	1	142	GCAGGTTTGGCTTTGGATGG	60.04	55	3.51	TTGGACAGACCGAAACTCCC	59.6	55	4.3
BcaSSR000026	35	ChrB01	AG	GA	2	7	153098	153111	14	1	189	CCAGACAGCTAACGGACAGG	60.11	60	4	CTGTCTCTCTAGCTCGCTGC	59.97	60	5.25
BcaSSR000027	36	ChrB01	AAG	AAG	3	9	156532	156558	27	1	132	CCAACATTCTGCTAACGGTGC	60.14	52.38	5.01	AAACAGAGACAGGCCCGTCC	62.11	60	4.79
BcaSSR000028	37	ChrB01	AGG	CTC	3	6	160672	160689	18	1	151	ATCAGCTTCTGCGTTCTCCC	60.11	55	4.3	GGTGGTGGTAGCCTTTGAGG	60.32	60	3.86
BcaSSR000029	38	ChrB01	A	T	1	15	167263	167277	15	1	159	AGCCAGCAGGTTTCTCTTCC	59.96	55	3.46	CGGGCTGTTCCTTTACTCCC	60.39	60	4.3
BcaSSR000030	41	ChrB01	AAC	TGT	3	6	173118	173135	18	1	153	TGGCATTTTAGAACACTGATATTTACC	58.32	33.33	2.85	CGCTGGTGCTGATGTTGC	59.82	61.11	4.17
BcaSSR000031	50	ChrB01	A	T	1	25	188015	188039	25	1	201	TCAGTTATCTTCCTGAAGCATTGC	59.36	41.67	3.56	ATCGCAAAATCCATTGGGGC	59.53	50	5.8
BcaSSR000032	51	ChrB01	A	T	1	13	188200	188212	13	1	110	ATCGGACATGGTGGGTTTGG	60.32	55	3.28	GTGTCAACTACAATGCAGAGGC	59.84	50	4.7
BcaSSR000033	52	ChrB01	AT	AT	2	12	188564	188587	24	1	171	GTCAACGGCAGCTTAGAACG	59.56	55	3.95	CACCACCACCTACAAAACCG	59.05	55	4.44
BcaSSR000034	53	ChrB01	AT	AT	2	12	188621	188644	24	1	197	CGGTTAGCTGTTTTAATTTTGATTGGG	60.15	37.04	4.12	GCTAGGCCTTGAGCTACACC	60.18	60	4.16
BcaSSR000035	55	ChrB01	AT	AT	2	21	217248	217289	42	1	101	ACTACTTAGCCATGCGAGACG	59.93	52.38	4.18	GCAAATGTATTCCTTACACATGGC	58.96	41.67	4.4
BcaSSR000036	56	ChrB01	AT	AT	2	9	218012	218029	18	1	144	ACCAAGTAAAACGCGTGAACG	60	47.62	3.95	TAACAGAATGAACCCCCGCG	60.39	55	6.46
BcaSSR000037	59	ChrB01	A	A	1	14	243862	243875	14	1	126	GTTTTTCTTGAACAACTGTATGACTCC	59.36	37.04	3.85	TCAGCAATGTCAGGTCATTTCC	58.92	45.45	3.13
BcaSSR000038	62	ChrB01	A	T	1	18	248444	248461	18	1	124	GATGAAGTTAGATTGCCAGGCC	59.38	50	5.19	TGTTGACTATCGCCCTGTCG	59.83	55	4.35
BcaSSR000039	63	ChrB01	A	T	1	12	249229	249240	12	1	188	TCCTTCCTAGAAGCTGTTTCGG	59.77	50	4.3	TGTTATCAACACCGCCCACG	60.95	55	4.94
BcaSSR000040	64	ChrB01	A	A	1	12	255624	255635	12	1	129	CGGACAGGGAGAGACTTTGG	59.75	60	3.28	ACTCACTCAAAACTTCATGAATTATCG	58.55	33.33	2.92
BcaSSR000041	65	ChrB01	AG	GA	2	8	255636	255651	16	1	129	CGGACAGGGAGAGACTTTGG	59.75	60	3.28	ACTCACTCAAAACTTCATGAATTATCG	58.55	33.33	2.92
BcaSSR000042	66	ChrB01	AGG	CTC	3	5	256135	256149	15	1	141	TCTCCTTATCCCTCCTCCGG	59.52	60	5.14	GGAAGCGGAAGAAGGAGAGG	59.82	60	3.69
BcaSSR000043	67	ChrB01	A	T	1	13	260127	260139	13	1	101	GCCCATAAAAGGTTGAGGGC	59.18	55	5.19	ACATGAGTTGTACTTGTACCGG	58.08	45.45	5.28
BcaSSR000044	68	ChrB01	AG	CT	2	18	264544	264579	36	1	130	CAGTTTTTGACTATCACGTTTAAGCC	59.42	38.46	4.35	TGTCATGATCCTCAGTTTTGGC	58.92	45.45	4.52
BcaSSR000045	69	ChrB01	AAAT	AAAT	4	4	295726	295741	16	1	128	ACCAAACCGGAATAACGTCG	58.57	50	5.12	AGAACTATATGAACTGCACGAATAGC	59.36	38.46	2.97
BcaSSR000046	70	ChrB01	AG	CT	2	7	297140	297153	14	1	196	TACATTTCCAGAGCGCGTGG	60.74	55	4.94	AGGTGAGACGGGAACTTTGG	59.6	55	3.28
BcaSSR000047	71	ChrB01	AG	TC	2	7	302484	302497	14	1	112	CCCTTCGTCTTCTTCTTCTCCC	60.09	54.55	4.3	TTTGACTGCCGTCTTCGTCG	60.94	55	5.12
BcaSSR000048	72	ChrB01	ACC	CCA	3	5	303649	303663	15	1	160	TCTGATCAGCTTTGCTCCGG	60.11	55	5.14	ACGCTCCTACTGATCCAACG	59.54	55	4.1
BcaSSR000049	73	ChrB01	A	T	1	15	306451	306465	15	1	142	GCAAATAATACGTTCATTAAGGTCCG	59.15	38.46	4.79	TGTGGGGTTTTCCTCGTGG	59.85	57.89	4.94
BcaSSR000050	75	ChrB01	A	A	1	12	309736	309747	12	1	116	CCATGTCTTGATGCACCTGC	59.55	55	4.85	TCTAAACCTTAGATCCGGCCC	58.96	52.38	5.8
BcaSSR000051	76	ChrB01	AAT	ATT	3	5	314108	314122	15	1	166	TGGTTAATATTATGGGCAGTCACC	58.62	41.67	4.02	GTGGATCAAACGTTGGCTGG	59.76	55	4.85
BcaSSR000052	77	ChrB01	A	T	1	16	316017	316032	16	1	194	GGACCAGATCCTTCAACCGC	60.74	60	5.68	ACTTACAAAAAGTCCACAAATTCTTGG	59.24	33.33	3.61
BcaSSR000053	78	ChrB01	AGG	GGA	3	5	318338	318352	15	1	106	TGAGAAGAAACAGTGGCCGG	60.25	55	6.13	CTGCTCCTATCTTCCTCGCC	59.68	60	5.54
BcaSSR000054	80	ChrB01	A	A	1	16	328334	328349	16	1	200	GGAAACGGTCAACTTTCGCC	60.04	55	5.54	TGTGAATATTTCTTCCACGGGG	58.38	45.45	5.73
BcaSSR000055	81	ChrB01	AGG	GGA	3	5	328827	328841	15	1	167	GGTATATTTACCAGCGGACCTCC	60.31	52.17	4.3	CATCACCAGCCAATTCCTAGC	59.05	52.38	3.42
BcaSSR000056	83	ChrB01	A	A	1	20	346888	346907	20	1	179	GAACTGGATCCCAAGGCACC	60.68	60	5.01	TCAGACTCGGTCAGGAATAGC	58.97	52.38	2.97
BcaSSR000057	84	ChrB01	AGG	GAG	3	5	347661	347675	15	1	105	GATGAGAAGAAACAGTCGTCGG	59.08	50	4.79	CTGCTCCTATCTTCCTCGCC	59.68	60	5.54
BcaSSR000058	85	ChrB01	A	A	1	12	351547	351558	12	1	118	AACAAATTCACTTCATCTTCTAGAACC	58.21	33.33	3.62	GGTTTAGGGTTTACGTGAATAGCC	59.67	45.83	3.93
BcaSSR000059	86	ChrB01	AGG	GAG	3	5	355189	355203	15	1	104	GATGAGAAGAAACAGTCGTCGG	59.08	50	4.79	CTGCTCCTATCTTCCTCGCC	59.68	60	5.54
BcaSSR000060	88	ChrB01	A	T	1	13	363976	363988	13	1	133	ACTTTTTGGTGTTGCTGATTTCC	58.56	39.13	3.13	CACCCTAATCTGAACAGAAAGATCG	59.48	44	3.69
BcaSSR000061	89	ChrB01	A	A	1	16	364885	364900	16	1	104	TGAATAGAAACGATTCTGTAACGCG	60	40	6.01	TTGCTTTATTGGCCGACACC	59.11	50	4.16
BcaSSR000062	90	ChrB01	AG	AG	2	7	365535	365548	14	1	121	CAAGTCTCTAGAACATAAGCCTTGC	59.71	44	4.01	GTTTGAAATTATGTTCTCTCAAGCCC	59.19	38.46	5.19
BcaSSR000063	91	ChrB01	A	T	1	15	367784	367798	15	1	102	AGGTTAGGTGTCCACTTCTGC	59.65	52.38	4.26	AGTATGATGGACGCAAAATACTTCC	59.47	40	3.46
BcaSSR000064	93	ChrB01	AC	AC	2	7	377149	377162	14	1	140	CAATCCCTTGTCTGGAGTTGC	59.18	52.38	4.17	ATGTGAAATTGGTCAAAGCTTGG	58.37	39.13	3.61
BcaSSR000065	94	ChrB01	AAG	AAG	3	6	377614	377631	18	1	205	GTTGAGCAGAAACGCGTGG	60.08	57.89	4.94	CCACGTGTCAGTCTCTGCG	60.73	63.16	5.18
BcaSSR000066	95	ChrB01	AC	AC	2	7	379194	379207	14	1	141	GCATTGACAGCATTTTGGCC	58.92	50	5.36	TTCTAATATGGTGCGTCATACCC	58.11	43.48	3.69
BcaSSR000067	96	ChrB01	AGG	GAG	3	7	382210	382230	21	1	110	GTAGGTGACTCCGATCGTCG	59.7	60	5.12	GCGAGTGAAGTAAGATGAACTCC	59.14	47.83	3.85
BcaSSR000068	97	ChrB01	AAG	GAA	3	5	385172	385186	15	1	130	ACGACGAGGACGATCAAAGC	60.46	55	3.51	AAAAGCCAAAGTGGAACCCC	58.87	50	4.95
BcaSSR000069	98	ChrB01	A	T	1	12	389234	389245	12	1	149	CTAGGCGATGGTTAGGTGGC	60.25	60	5.01	TCTCGCTGGCTTCATCTACG	59.62	55	3.51
BcaSSR000070	99	ChrB01	A	A	1	13	390486	390498	13	1	137	TGATACGTCTGTGTGTGTGGG	60	52.38	4.61	TCTATCTCTGGTTGTATCTAGTGCC	59.23	44	5.01
BcaSSR000071	100	ChrB01	AC	CA	2	7	400199	400212	14	1	150	AATTGGCTGCTCACATAAAAACC	58.43	39.13	3.27	AGCAAAGGTATTGGTGAGATTGC	59.55	43.48	3.56
BcaSSR000072	101	ChrB01	A	T	1	16	400526	400541	16	1	129	ACATCAAATCCAGGCCAACC	58.44	50	3.77	TCCAGTCATGAACTAGACATATAGTGG	59.77	40.74	4
BcaSSR000073	102	ChrB01	AG	GA	2	54	403601	403708	108	1	255	CCGCAAACCAAATGACCACC	60.32	55	4.61	TGTCTTCTCTTCACCGACGC	60.04	55	5.19
BcaSSR000074	104	ChrB01	A	T	1	12	406591	406602	12	1	152	TACCATGCACCTCCTGTTCC	59.38	55	3.62	TCATCGGTAACAATCTTGTGAGC	59.07	43.48	4.26
BcaSSR000075	105	ChrB01	AT	AT	2	24	411968	412015	48	1	203	AGCTACCTAAGAATTCGACGGG	59.64	50	5.28	ACGTGTGTTAGCAAATTTGTGG	58.3	40.91	4.17
BcaSSR000076	108	ChrB01	ACC	GGT	3	5	414471	414485	15	1	140	AATCGATCGGAGCCGTTACC	59.97	55	2.85	TCCTCCGTAGACCAAGGTCC	60.32	60	4.46
BcaSSR000077	109	ChrB01	A	A	1	12	418476	418487	12	1	159	TGAGTTTTTGTCCCTTCCGC	58.69	50	5.54	ACCCATTACATTGAAGTGCACC	59.17	45.45	5.01
BcaSSR000078	110	ChrB01	AT	AT	2	11	419327	419348	22	1	149	TTTTGAGAAAGGAAAGTTTCACCG	58.35	37.5	4.94	AGGACACGCATGATGTTTGC	59.48	50	3.68
BcaSSR000079	114	ChrB01	AG	AG	2	13	429983	430008	26	1	156	TAACCCTAATGTCCCGCACC	59.46	55	5.01	AAGCCGAGATAGAAGCACCG	59.9	55	4.94
BcaSSR000080	116	ChrB01	A	T	1	12	439836	439847	12	1	201	GCATTGGCTAATTATCTCCGGG	59.25	50	5.73	ATCATGACAGCAACATAAAGTGC	58.01	39.13	4.4
BcaSSR000081	118	ChrB01	A	A	1	16	444259	444274	16	1	100	TCTTAGAAAGCACATCTGGAGC	58.13	45.45	4.7	TTCCAGAACCTATACCTCGTGG	58.97	50	4.94
BcaSSR000082	120	ChrB01	A	A	1	13	446046	446058	13	1	167	GCCTTCATCCTCGCTTTTTGG	60.14	52.38	3.28	TTCCTGGTGTTGGGATCTGC	59.96	55	4.26
BcaSSR000083	121	ChrB01	A	A	1	12	447005	447016	12	1	169	GCTAGACTGACCGCTACAGG	59.62	60	4	GCCATTAGCTTTTCTGCGTACG	60.54	50	3.67
BcaSSR000084	122	ChrB01	A	A	1	15	461323	461337	15	1	135	GGTTTCAACTTTTTCTAAAACTTTGGG	58.55	33.33	4.12	GTGTGCTATGAGCCTATGATTAGG	58.83	45.83	2.69
BcaSSR000085	124	ChrB01	AG	GA	2	9	469307	469324	18	1	136	AGCTTCATCATTAGCTTCTTCTACG	59.02	40	3.51	GATTGCTTTCCGCTGCACC	60.15	57.89	5.01
BcaSSR000086	125	ChrB01	AAG	GAA	3	6	469742	469759	18	1	110	GCCAAACCAATCGCCTAAACC	60.4	52.38	3.27	CTTTCATTAAGCCCGCCAGC	59.9	55	4.85
BcaSSR000087	126	ChrB01	AT	AT	2	7	475763	475776	14	1	174	AGCTAATTATCACAGAGTTGTTGGG	59.12	40	4.12	TGCATTTCAGGTAAAAGTTTCGG	58.13	39.13	4.3
BcaSSR000088	127	ChrB01	AT	AT	2	7	477943	477956	14	1	174	AGCTAATTATCACAGAGTTGTTGGG	59.12	40	4.12	TGCATTTCAGGTAAAAGTTTCGG	58.13	39.13	4.3
BcaSSR000089	128	ChrB01	A	T	1	15	503082	503096	15	1	143	TTAAGGTTCCAACTGATTCTTAAAACC	58.36	33.33	3.27	ATTAACCGCGATAAGGGTGC	58.41	50	5.01
BcaSSR000090	129	ChrB01	AG	CT	2	7	503297	503310	14	1	164	GAGACGGGTCTTTTGTTGCC	59.41	55	4.52	TGATTAAAAGGAAGACCGTACCC	58.16	43.48	3.69
BcaSSR000091	130	ChrB01	AG	TC	2	8	503327	503342	16	1	137	ATCTTGAAGGGCGTGTCAGC	60.67	55	4.26	GCGATTTGATTAAAAGGAAGACCG	58.97	41.67	4.79
BcaSSR000092	131	ChrB01	AG	TC	2	7	503345	503358	14	1	137	ATCTTGAAGGGCGTGTCAGC	60.67	55	4.26	GCGATTTGATTAAAAGGAAGACCG	58.97	41.67	4.79
BcaSSR000093	132	ChrB01	AG	CT	2	12	505012	505035	24	1	136	GCAAGATAGACAGATAGAGAGAGACC	59.85	46.15	3.85	TGATTAAAAGGAAGACCGTACCC	58.16	43.48	3.69
BcaSSR000094	133	ChrB01	AG	CT	2	11	506987	507008	22	1	162	AAGAAATTCGAGGAGGCGGG	60.11	55	6.13	AGAGGCTCGACTGACAATCG	59.55	55	3.34
BcaSSR000095	135	ChrB01	AAC	TTG	3	5	509365	509379	15	1	200	AGGAGTTGTTTTAGATGAGTTTGAGG	59.29	38.46	3.86	GCAATTCTCGAAGCAATTTAAATAGGC	60.31	37.04	3.93
BcaSSR000096	136	ChrB01	AG	CT	2	7	512752	512765	14	1	121	CCAAAGTACGAAATAGAAAGAGACCG	59.97	42.31	4.79	TGATTAAAAGGAAGACCGTACCC	58.16	43.48	3.69
BcaSSR000097	137	ChrB01	A	T	1	12	513092	513103	12	1	136	TCTTGTCGGAGAGTAGCACG	59.2	55	5.34	GGAGCTGATGACGTCACTGG	60.46	60	4
BcaSSR000098	138	ChrB01	ACG	AGC	3	8	513844	513867	24	1	143	GCAACTTACGAGCGGTTACC	59.28	55	2.85	TGCATCGACCCTTCGTTACC	60.11	55	2.85
BcaSSR000099	139	ChrB01	A	T	1	14	515748	515761	14	1	131	ACAAACCAAACACTCATCTTCCC	59.36	43.48	3.97	GGAGAAGAGGAGAGACCACG	58.9	60	4.94
BcaSSR000100	140	ChrB01	A	A	1	12	517658	517669	12	1	160	TGGAGGTTGTTGGTTTTGTTGG	59.77	45.45	3.77	TGATGCTTCCATTCCATGCC	58.59	50	4.4
BcaSSR000101	143	ChrB01	A	A	1	14	536911	536924	14	1	139	GGTTCTCTGTATAATCCATTGTACTGG	59.34	40.74	4	TGATCTATTGAAATGGAGACTGCG	58.95	41.67	5.18
BcaSSR000102	144	ChrB01	A	T	1	12	537339	537350	12	1	122	TCCCACTAGGCCACTATCCC	60.11	60	3.85	TCCAAAGCTGACTCTGTAGCG	60.07	52.38	4.26
BcaSSR000103	145	ChrB01	A	A	1	12	539130	539141	12	1	190	AAACGACTAAAGTTTTGGTCAGC	58.08	39.13	4.26	ACTGAGTTTATTGGGGCTGC	58.16	50	5.25
BcaSSR000104	146	ChrB01	AT	TA	2	8	541597	541612	16	1	187	AGCAACTTACTCTTTAACCAACATCC	59.79	38.46	3.51	CCCAACAAAAACCAGTGGAAGG	60.16	50	3.46
BcaSSR000105	153	ChrB01	A	A	1	13	553336	553348	13	1	113	GCAGCTCCTTATTTCCTAAGCG	59.45	50	4.68	ACAACGTAACTAAGATCCATTCTGC	59.42	40	4.26
BcaSSR000106	154	ChrB01	AAAC	AAAC	4	4	559219	559234	16	1	125	ACTAGGTTGTGCATCAGACCG	60.07	52.38	4.79	GAATCAACTTGTCCGGCTGC	59.83	55	5.25
BcaSSR000107	155	ChrB01	A	A	1	12	566707	566718	12	1	131	TCCTCGCATTGTTCTTTGATGG	59.25	45.45	3.51	AGGGAAAGTGTGAGTTTGCG	58.69	50	4.85
BcaSSR000108	156	ChrB01	AACCG	AACCG	5	37	576832	577016	185	1	233	ACCGACCGAAAATACCGACC	60.11	55	4.79	TTGGGTCGGTTTAGCTTCGG	60.32	55	4.3
BcaSSR000109	162	ChrB01	AACCG	AACCG	5	4	594006	594025	20	1	124	GCTTAGTTTGAGTAATCGAACCGG	59.97	45.83	5.28	GTTCGGTTTGGTTTGGGTCG	59.97	55	4.79
BcaSSR000110	163	ChrB01	AGG	GGA	3	5	614467	614481	15	1	133	GATCCCTTACGTCCACCACC	59.82	60	4.61	TCGTTGTGGCGATGAGTAGG	59.83	55	3.18
BcaSSR000111	164	ChrB01	AT	AT	2	7	615216	615229	14	1	157	ACTATAAGCACTAGATACATGTCATGC	58.97	37.04	4.06	GGCAACGCTCCAAACTAACC	59.76	55	2.85
BcaSSR000112	165	ChrB01	AAG	GAA	3	6	617914	617931	18	1	175	GAAGCAAGCTTGTTCTGCCC	60.04	55	5.36	CTCATCGTTCTTTGGCTGCC	59.55	55	4.85
BcaSSR000113	167	ChrB01	AT	AT	2	11	620013	620034	22	1	105	TAACCCGAACTGATTGCCCG	60.39	55	6.13	CGTACGTGGAACAAGAAAGAGG	59.27	50	3.69
BcaSSR000114	168	ChrB01	A	A	1	17	620638	620654	17	1	198	AGGTTGTCCAGCTCTTATGTACG	60.12	47.83	3.67	TGTTTCCACAATTGCGTAGACG	59.78	45.45	4.18
BcaSSR000115	169	ChrB01	AAAT	AATA	4	6	621943	621966	24	1	145	TTCATGATTGCGGACAATAAAGC	58.33	39.13	3.51	ACGAAACTCACGGGGTTAGG	59.68	55	2.69
BcaSSR000116	170	ChrB01	AATGAC	AATGAC	6	4	625609	625632	24	1	150	GCGTTGCCTTGTTTAATGCC	58.93	50	4.4	TTCCATGTCTCCTTCTCCGC	59.46	55	5.54
BcaSSR000117	171	ChrB01	AGG	CTC	3	5	627213	627227	15	1	106	CAAAAACATGGCCAAAGCGC	59.76	50	5.92	GTAGTTGACGCCGATGGAGG	60.53	60	4.3
BcaSSR000118	174	ChrB01	A	T	1	16	633812	633827	16	1	160	GCACGCTCAAATATCAACGGG	60.27	52.38	5.28	GGTTTGTAACCGGATATGATTTTCC	58.5	40	3.13
BcaSSR000119	175	ChrB01	ATC	TGA	3	5	640624	640638	15	1	144	GTACGGTCCCGGTAAGTCG	59.57	63.16	4.18	GCCGCACTTCTCATGAGTCC	61.09	60	3.85
BcaSSR000120	176	ChrB01	AG	GA	2	8	640707	640722	16	1	151	AGGACTCATGAGAAGTGCGG	59.47	55	5.69	AAGCGACATTGTACCAGCCC	60.68	55	5.19
BcaSSR000121	177	ChrB01	AG	CT	2	20	641797	641836	40	1	118	TCATCTGCTGCTTCTTCTTACG	58.48	45.45	3.18	CTATGAGCATCTCTTCTGCGC	58.94	52.38	6.09
BcaSSR000122	178	ChrB01	A	A	1	14	653065	653078	14	1	188	TGCTATGAGGACACATAACAGC	58.2	45.45	4.4	GCGGATTGAATAAAGTCACCCC	59.64	50	4.95
BcaSSR000123	179	ChrB01	C	G	1	14	653996	654009	14	1	157	CACTCCAAATTTAACAACACTGATCG	59.42	38.46	3.69	GTGCTGCAGAGGAATGATGG	58.98	55	3.51
BcaSSR000124	180	ChrB01	AT	AT	2	7	657138	657151	14	1	188	CCCTGTTACAGAGTTGATTTGCC	59.81	47.83	4.52	CCTTCAACTCCCAATCTTTCACC	59.49	47.83	4.02
BcaSSR000125	183	ChrB01	A	A	1	15	662809	662823	15	1	181	AGATCGGTTCGAATTTTTGGTATGG	59.93	40	2.74	TGACAATGGTCTGGTTTGTGC	59.32	47.62	4.57
BcaSSR000126	185	ChrB01	AAG	TTC	3	5	675814	675828	15	1	143	TCTCAACTTGAGTCTCTTCTGCC	59.99	47.83	4.85	TAAGAAAGAGGAGGAGCCGC	59.18	55	6.53
BcaSSR000127	186	ChrB01	A	T	1	13	676998	677010	13	1	207	AGCTCCTTGCATCTCCTTGC	60.39	55	4.01	TTCTGCAGCAACTGGGAGC	60.6	57.89	4.7
BcaSSR000128	187	ChrB01	A	A	1	12	683950	683961	12	1	131	GCTGATCACACACATTAACACCC	60.12	47.83	4.61	TCCGTGTGTGATTTTACAAATGC	58.46	39.13	3.56
BcaSSR000129	188	ChrB01	A	A	1	19	701597	701615	19	1	206	CGTGGAGCTATTCATCATTATCGC	59.97	45.83	4.58	CTTGGGATTCGAAGAACAGAGC	59.32	50	4.09
BcaSSR000130	189	ChrB01	A	T	1	12	702988	702999	12	1	168	TGTCTATTTATGCTGTCTTGTCTGC	59.42	40	4.26	CGCATTTCGAATCTTTATCGTTCG	59.4	41.67	3.95
BcaSSR000131	190	ChrB01	A	A	1	13	705413	705425	13	1	121	TCACGTGGATAAAGCCTGGG	59.75	55	4.45	CGTGGGAGATTGATCATAATTGGC	60.08	45.83	4.52
BcaSSR000132	191	ChrB01	A	T	1	13	711454	711466	13	1	135	GGTTTTCTTCATGTTTTCCATCAACG	60.07	38.46	4.1	GGTCCACACAAGTTAAGAAGGC	59.45	50	4.35
BcaSSR000133	196	ChrB01	AT	TA	2	15	723941	723970	30	1	173	AGGGGAGCATGAAAAATCAGC	58.89	47.62	4.26	CAAAAACCTAAGAAACGGAAAAACG	58.31	36	3.6
BcaSSR000134	197	ChrB01	AG	AG	2	10	725535	725554	20	1	144	TCGTCGGATCTCAAGTTCGC	60.18	55	4.7	ACACGATCTCGGCTTCTAACC	59.87	52.38	2.85
BcaSSR000135	200	ChrB01	A	T	1	12	737805	737816	12	1	180	GCCACATGCTAACTAACACTTGC	60.67	47.83	4.01	TTTGTGACGGAGGGTAACGG	59.97	55	4.44
BcaSSR000136	201	ChrB01	A	A	1	14	738739	738752	14	1	177	TGCATTCCTTCTCCCAGTGC	60.32	55	4.4	TTTGCACAAGGGCCAAAAGG	59.82	50	3.11
BcaSSR000137	202	ChrB01	AG	AG	2	7	742455	742468	14	1	149	ATTTCATGCTTGGGGCTTCG	59.18	50	3.79	GGAAATCTGAAAAGCGATCCCC	59.64	50	4.81
BcaSSR000138	203	ChrB01	A	A	1	13	745741	745753	13	1	159	CCACCCTTGAGGAAAACTGC	59.04	55	4.4	TCTAATGCCTCAAGGACTGACG	59.83	50	4.35
BcaSSR000139	205	ChrB01	A	T	1	13	756538	756550	13	1	104	TCAAATATGCGTTGTAGAATGGGC	59.96	41.67	5.36	TGTTCTGGTAAGCTTTCGAGC	58.59	47.62	5.03
BcaSSR000140	208	ChrB01	ACC	TGG	3	5	765193	765207	15	1	139	GGAAATCCTAGCCGTCAAGC	58.7	55	4.01	CAAAAACGCCGATCTGGTCC	59.83	55	4.46
BcaSSR000141	209	ChrB01	AT	AT	2	19	768966	769003	38	1	142	GGGGATCTCTCATGTCGTCC	59.32	60	4.79	ACCTAAACCATTTCGACCAGC	58.57	47.62	4.85
BcaSSR000142	210	ChrB01	A	A	1	13	769253	769265	13	1	190	TTAACAGCTGCCACGGTGG	60.6	57.89	4.61	TCTCATCTAGTTGTTTTTCATTGTTCG	58.72	33.33	3.95
BcaSSR000143	213	ChrB01	AG	AG	2	9	777552	777569	18	1	131	GTGGATTACGTTAGCTTGGGG	58.71	52.38	4.96	ACAGAAGTATATGATTTGTGTTTGTGG	58.49	33.33	4.17
BcaSSR000144	215	ChrB01	AAG	GAA	3	5	789668	789682	15	1	174	TGGTTTCTTGAATAGGGTTTGCG	59.75	43.48	4.85	AGCATGGATCACTTTTGAGGC	58.9	47.62	4.7
BcaSSR000145	217	ChrB01	AAG	GAA	3	7	791315	791335	21	1	207	TCTCAGAATAGTCTCTTGTCTCACC	59.35	44	4.02	ACCCTTCACTTAAATCACTCGC	58.66	45.45	5.03
BcaSSR000146	218	ChrB01	AG	TC	2	9	795451	795468	18	1	100	AACAGCATAAACACGACGGC	59.48	50	5.68	GCGTTTGAAGAGAGAAGAAACGG	60.36	47.83	4.44
BcaSSR000147	219	ChrB01	A	T	1	14	798214	798227	14	1	172	ACCACCTCAAGTGTTCGACG	60.25	55	5.12	TAGTTCCGAGCAATCCACGC	60.46	55	5.34
BcaSSR000148	220	ChrB01	A	T	1	14	804418	804431	14	1	100	GTGGATTAATTTGTCGAACCAAACC	59.37	40	3.27	GTAGTACAGTAGTATTCATTTGCTTCG	58.26	37.04	3.79
BcaSSR000149	221	ChrB01	AC	AC	2	8	804727	804742	16	1	128	ACAAAAAGAAAAGAAACACAGTTGC	58.11	32	4.17	GGAACAAGTGAAGAAGCAGGG	59.12	52.38	4.45
BcaSSR000150	222	ChrB01	AAAG	AAAG	4	4	806032	806047	16	1	137	GCAATAAGTTATGTGCTGGAGACG	60.26	45.83	4.18	TGAGCTCAACAGAAACGGAGG	60.27	52.38	4.3
BcaSSR000151	224	ChrB01	A	T	1	13	830313	830325	13	1	200	GAGCAATCGTTTCTCACTCGC	59.94	52.38	5.03	GCATAAACTTTGGTTTCCATGGC	59.32	43.48	4.4
BcaSSR000152	225	ChrB01	AT	AT	2	9	832466	832483	18	1	143	GAAAGTTTTTCCAAAACTAGTTGATGC	58.67	33.33	3.91	AAGTGATTAGTTCTGGAGCTATCG	58.16	41.67	2.92
BcaSSR000153	226	ChrB01	A	A	1	15	832829	832843	15	1	137	ATTTTCAGAAAAGGCCAAAAGGG	58.28	39.13	3.95	TTTGTTTCTCTGTACGCGCC	59.14	50	6.53
BcaSSR000154	227	ChrB01	A	A	1	21	839407	839427	21	1	121	TCGGAAACAGTATCTACTTTTGGG	58.52	41.67	4.12	GCGAATAGCGACAAATTTTGCG	60.04	45.45	4.85
BcaSSR000155	228	ChrB01	AC	GT	2	8	842637	842652	16	1	135	TGATTTGTAGGGATTGTGGAAAGC	59.54	41.67	3.51	ATAAGGTAGAAATTCATCGTTTATGCC	58.22	33.33	4.4
BcaSSR000156	229	ChrB01	A	T	1	12	844113	844124	12	1	122	AGCTCTACGAAATTTCACAGTTGC	60.08	41.67	4.17	AGATATGTGATACTATCAGCTGACTGG	59.88	40.74	4
BcaSSR000157	231	ChrB01	A	T	1	14	852555	852568	14	1	169	ACATTTAGGGGGTGTATTGAACC	58.39	43.48	3.62	TGAATAACAGGGGATTTCAAGTGG	58.98	41.67	4
BcaSSR000158	232	ChrB01	A	A	1	12	852699	852710	12	1	182	AGTTATTAAACACCACTTGAAATCCCC	60.04	37.04	4.81	TCTGGACATCTTATTCTATGGGGG	59.15	45.83	5.4
BcaSSR000159	233	ChrB01	A	T	1	12	853269	853280	12	1	138	AGCAATGGTTATTTGTTTCATGAAGG	59.12	34.62	3.46	AAGCCTGGAAGTCTAGCAGC	59.75	55	5.25
BcaSSR000160	234	ChrB01	AG	CT	2	11	863334	863355	22	1	164	GCTTTGGTTGGTCTTGGACG	59.69	55	4.79	TTCCTCAGCCTGCCTAAACC	59.67	55	3.27
BcaSSR000161	235	ChrB01	AG	TC	2	7	868536	868549	14	1	128	TGTGTGGGAATAGAAGAAGCG	58.03	47.62	4.68	GCCTTGTTTCCAGCTTAAGGG	59.45	52.38	3.95
BcaSSR000162	236	ChrB01	AT	TA	2	10	871986	872005	20	1	207	GTGACATGGCGAAAACCAGC	60.39	55	4.85	CCGATGGTTCTGTCTACTTTTTCG	59.91	45.83	3.46
BcaSSR000163	240	ChrB01	A	T	1	13	893872	893884	13	1	172	GTTTTAAACAAACACATAAGTTGGTCG	58.68	33.33	4.79	AGATCTCAGATAGTAATTCTCAGCCC	59.56	42.31	5.19
BcaSSR000164	243	ChrB01	AAG	TTC	3	5	898204	898218	15	1	121	GCATGCCGTCTCATGTTCG	59.65	57.89	3.95	AAGTTTTCAGAGTTGAAGACATAACC	58.07	34.62	2.85
BcaSSR000165	245	ChrB01	A	T	1	12	908149	908160	12	1	167	GAATCAACTTGTCCGGCTGC	59.83	55	5.25	TGAGGATCATGACCCTGATACC	58.76	50	2.73
BcaSSR000166	246	ChrB01	AT	TA	2	9	915399	915416	18	1	167	GCTTCCATTTGCATTTGCGG	59.28	50	5.69	TGCTCCAATGCCTTGTATATTCC	58.86	43.48	3.01
BcaSSR000167	247	ChrB01	AACCCT	AACCCT	6	4	917994	918017	24	1	136	CCAATTGGCGAGGAAATGGC	60.18	55	4.4	ATTGTGGTTTAAGGAAGATGTATTTGG	58.47	33.33	3.28
BcaSSR000168	248	ChrB01	AT	AT	2	7	919360	919373	14	1	188	ACTCTACGGGCCAAAAACCC	60.25	55	4.11	GCCTTATTCCTGTGGGTCCG	60.46	60	4.79
BcaSSR000169	249	ChrB01	AT	AT	2	8	919680	919695	16	1	192	AGTGGATCAGATTTACGAGGAGG	59.36	47.83	4.3	TCGACCATAAGGCGATGTCG	59.97	55	4.35
BcaSSR000170	250	ChrB01	A	A	1	14	921050	921063	14	1	100	GACATATGGGGATAAGAATTGACTCC	59.12	42.31	3.85	AGTTAGGTGATGAGTGTTCCCC	59.43	50	4.81
BcaSSR000171	252	ChrB01	AAAT	TATT	4	4	927500	927515	16	1	108	AAATCCAAAAATGTTTTGAAGCTGC	58.5	32	5.25	CTTAGGATTTTTATTTCAGAGGTAGCG	58.45	37.04	4.26
BcaSSR000172	253	ChrB01	A	A	1	22	928845	928866	22	1	160	CCCGACTCTTGTAAACATGCC	59.26	52.38	4.4	TCGGTTCAGTTTGGTCTTGG	58.04	50	3.61
BcaSSR000173	254	ChrB01	A	A	1	15	931312	931326	15	1	144	AAGACCACAAACGATTTGATTCG	58.22	39.13	3.34	CCTCTTTTGCCATTTATCCTCTGC	60.2	45.83	4.26
BcaSSR000174	255	ChrB01	AAG	AGA	3	5	942113	942127	15	1	139	ACACCTGCAGATAAGAGATCTCC	59.36	47.83	3.71	GGTAAGACTTACACCGTGGGG	60.07	57.14	4.96
BcaSSR000175	256	ChrB01	A	A	1	16	942680	942695	16	1	145	GAAACTCTCACCCTCCCTGG	59.38	60	4.45	TACTCGGTTCGGGGATTAGG	58.3	55	2.69
BcaSSR000176	257	ChrB01	AGG	TCC	3	5	951036	951050	15	1	118	GATGACAAATGCTCGGTCGC	59.97	55	5.19	TCTGTGGTGTGAGAGCAACG	60.25	55	4.1
BcaSSR000177	258	ChrB01	AAG	GAA	3	5	952669	952683	15	1	109	GTCGACTCATCAGCTCCTCG	59.97	60	4.63	CTTCTTCTTCCTCCTCCTCCC	58.88	57.14	4.3
BcaSSR000178	259	ChrB01	A	A	1	14	952826	952839	14	1	127	TCGCTTAATCCTATGCCAACG	58.52	47.62	4.1	TCGAAAATGGACAACTTGTGGC	59.97	45.45	5.01
BcaSSR000179	260	ChrB01	AAG	GAA	3	5	957836	957850	15	1	100	ATGAGATTAAAGAGCTGAGAGATCG	58.32	40	3.69	AGTTGGCAAAGTCAAGGACG	58.69	50	4.79
BcaSSR000180	261	ChrB01	AAG	GAA	3	5	960118	960132	15	1	100	ATGAGATTAAAGAGCTGAGAGATCG	58.32	40	3.69	AGTTGGCAAAGTCAAGGACG	58.69	50	4.79
BcaSSR000181	262	ChrB01	A	T	1	12	962988	962999	12	1	165	GGTGTTATTAGGGGCGGTCC	60.18	60	4.46	CCCTGAGATGTTAGAGGCCC	59.24	60	5.8
BcaSSR000182	263	ChrB01	A	T	1	12	963540	963551	12	1	145	GGATATGTGTGAAGGAAGCAACG	59.94	47.83	4.1	GTCATCAGATGGGCTCCTCG	59.97	60	4.63
BcaSSR000183	266	ChrB01	A	T	1	13	968676	968688	13	1	193	CTGGACATAGCTAATTGAAACATTGG	58.8	38.46	3.16	TTAACAGGGAGTAGGGCTGC	59.09	55	5.25
BcaSSR000184	267	ChrB01	AT	AT	2	20	974084	974123	40	1	158	AACCGCCATTTGGTCAAACC	59.61	50	3.27	TTTCGTGAGCACTTCGTCCC	60.6	55	4.46
BcaSSR000185	268	ChrB01	A	A	1	17	978162	978178	17	1	153	GCTCAACCGACAATTCGCC	59.87	57.89	5.54	TCCAACTCAAAAAGGTATTCTCTCC	58.76	40	3.71
BcaSSR000186	269	ChrB01	ATCG	TCGA	4	5	978927	978946	20	1	109	TACAAGGTAAGCGCTGACGG	60.11	55	4.79	CCCGATCTACGCTTAGTGGG	59.69	60	4.61
BcaSSR000187	270	ChrB01	ACC	GGT	3	5	982086	982100	15	1	111	AGGCTCGGACTTGTATCTTCC	59.24	52.38	3.46	TCAAGAACCCATCACCGTCG	60.04	55	5.12
BcaSSR000188	271	ChrB01	AAG	TCT	3	7	982518	982538	21	1	137	CGCCGTCACTAAAGAATCCG	59.08	55	4.18	CGAACCTTCTTTTGTCGCCG	60.11	55	6.46
BcaSSR000189	272	ChrB01	AT	AT	2	8	987170	987185	16	1	192	GTATATCTCTCCAAGCAGATTAATTGC	58.34	37.04	3.56	ACGATTTCCACAAAGTTCAAGACC	59.96	41.67	3.85
BcaSSR000190	277	ChrB01	A	A	1	16	1004455	1004470	16	1	166	AGAATCTAGAAGCTAGCCTGGC	59.37	50	4.85	TTAATGGGGGCATGGACACG	60.4	55	4.49
BcaSSR000191	280	ChrB01	AAG	CTT	3	6	1022160	1022177	18	1	176	CGAATCCACGTTGTTGCTTCC	60.4	52.38	3.46	ATAGAGCCAATGTCTGCGGG	59.89	55	6.13
BcaSSR000192	281	ChrB01	AG	AG	2	7	1023680	1023693	14	1	102	ACCAAATTCAACCAAGAACGGG	59.64	45.45	5.28	TTCTCTCTCTCTCTCATACCTGC	58.54	47.83	4.85
BcaSSR000193	282	ChrB01	AG	GA	2	7	1023729	1023742	14	1	110	TGTTCGTAGTGGTGTGCAGG	60.25	55	4.85	ACTTCTCCCCACTCCTACTCC	59.99	57.14	3.85
BcaSSR000194	283	ChrB01	AG	TC	2	8	1023995	1024010	16	1	162	CTCTTCCCTTTTGCTGCTAGC	59.26	52.38	3.42	GAGAAATGGAACCCACATGAGG	58.98	50	3.86
BcaSSR000195	284	ChrB01	AT	TA	2	9	1025430	1025447	18	1	142	ACTCTGTAAACGACAAAAGCTATACC	59.41	38.46	2.73	CATGAAGTGATCTCAACATACAACG	58.53	40	4.1
BcaSSR000196	285	ChrB01	AT	AT	2	8	1026034	1026049	16	1	185	GAAAAGGCTAAACTCCTCAAAAGG	58.23	41.67	3.11	CTCTCCTGTGATAGAGGTGGC	59.31	57.14	5.01
BcaSSR000197	287	ChrB01	AAAT	TTAT	4	4	1026575	1026590	16	1	208	AATATTCAAGAAATCGTCGGTTGC	58.43	37.5	4.17	GTCGGTTGGATCTCGGTCC	59.86	63.16	4.46
BcaSSR000198	291	ChrB01	C	C	1	17	1046305	1046321	17	1	189	CAGACTGTTCCTCTCTCTCCC	58.9	57.14	4.3	TGGGAGGGAAGAGGAAAGGG	60.55	60	3.95
BcaSSR000199	292	ChrB01	AG	AG	2	7	1046408	1046421	14	1	105	TTCACGCCCTTTCCTCTTCC	59.96	55	3.46	TCGATTATGGCTCGTCGTGG	59.97	55	4.94
BcaSSR000200	294	ChrB01	AG	TC	2	8	1060494	1060509	16	1	140	TCCCCAGAAAACAGAGAGACG	59.38	52.38	4.18	TAGTTGCTGTGAGAGGCTGC	60.04	55	5.25
BcaSSR000201	297	ChrB01	C	G	1	12	1068243	1068254	12	1	152	CTCGGTACTGATGTCTAATTCTATAGC	58.82	40.74	2.97	TGGGAGTGACACAACTGACC	59.53	55	4.02
BcaSSR000202	299	ChrB01	AT	AT	2	8	1088931	1088946	16	1	119	TCTAGGAGAAATATCGTTTCGTGG	58.17	41.67	4.94	GCTCGAAGCGAAACATCCG	59.65	57.89	4.18
BcaSSR000203	301	ChrB01	A	A	1	12	1089978	1089989	12	1	104	GCATTCGCACAAAACCTCCC	60.39	55	4.3	AGTGGTTAGCTTCGGAGTCG	59.47	55	4.18
BcaSSR000204	302	ChrB01	AG	TC	2	7	1093829	1093842	14	1	104	AATAGGAAAAAGGAAAGATGGTTTCC	58.09	34.62	3.13	CCAAGACAAGAAGAGATGGCC	58.64	52.38	5.36
BcaSSR000205	303	ChrB01	AG	TC	2	8	1100470	1100485	16	1	127	ACACCATTTCATCTCCCGCC	60.39	55	6.13	GGAGGTATATGCGGCTGAGG	59.75	60	3.86
BcaSSR000206	304	ChrB01	AG	CT	2	10	1104388	1104407	20	1	130	TAACACCCTAGCCTTCACGC	59.75	55	5.34	TGAAATGGTGTTTTCGCGCG	60.66	50	6.86
BcaSSR000207	305	ChrB01	AG	CT	2	8	1104565	1104580	16	1	184	ACACCATTTCATCTCCCGCC	60.39	55	6.13	TGAAATGGTGTTTTCGCGCG	60.66	50	6.86
BcaSSR000208	306	ChrB01	AG	CT	2	8	1104740	1104755	16	1	186	ACACCATTTCATCTCCCGCC	60.39	55	6.13	TCGCTCGCTGAGATTTGAGG	60.18	55	3.86
BcaSSR000209	309	ChrB01	A	T	1	13	1125083	1125095	13	1	196	GACGGGTGTAGATGGACTGG	59.54	60	4	GGTTTACCTGGACCAGTTAGC	58.29	52.38	3.09
BcaSSR000210	310	ChrB01	A	T	1	13	1127408	1127420	13	1	119	AGATCGTGTTTCTGTTTTCGTCG	59.82	43.48	5.12	GACTACTTATACCCGCGCGG	60.39	60	6.46
BcaSSR000211	311	ChrB01	AT	AT	2	10	1134347	1134366	20	1	152	GTCAATACTCATAGTCATCATTTCCCC	59.61	40.74	4.81	CGAAGCAACACACCATTTTCG	58.96	47.62	3.46
BcaSSR000212	312	ChrB01	AG	GA	2	9	1137475	1137492	18	1	114	GCTCCACGTAAGACAACACC	58.85	55	4.16	GTGCATCGCTTACCCAATCG	59.7	55	3.34
BcaSSR000213	313	ChrB01	CCG	CCG	3	5	1137782	1137796	15	1	165	CCGAGCAGTCTCTTTCCACC	60.39	60	4.61	TCGGATCAACCACCACATCC	59.75	55	3.51
BcaSSR000214	314	ChrB01	ATC	GAT	3	5	1137809	1137823	15	1	165	CCGAGCAGTCTCTTTCCACC	60.39	60	4.61	TCGGATCAACCACCACATCC	59.75	55	3.51
BcaSSR000215	315	ChrB01	A	T	1	12	1138165	1138176	12	1	175	AAGCCATCTCTACCGTTGGG	59.46	55	4.12	AACAGCCAAAACATGTGTGC	58.06	45	4.57
BcaSSR000216	316	ChrB01	A	T	1	12	1142054	1142065	12	1	106	GGACTTCCAGCTTCTTTCTGC	59.19	52.38	4.26	AACAGTTGCGTGTCTTTGCG	60.25	50	4.85
BcaSSR000217	317	ChrB01	A	A	1	18	1153375	1153392	18	1	177	ACCCTTGATGCTACTATGAGACG	59.68	47.83	4.18	ATGGAAAGTGGATCGTTGAGG	58.01	47.62	3.86
BcaSSR000218	318	ChrB01	ACC	CCA	3	5	1154560	1154574	15	1	165	CCGCACTACTCTCCATCACC	59.9	60	4.02	GTAGTATGGTGGTGGTGGTGG	60.07	57.14	4.61
BcaSSR000219	319	ChrB01	ACC	CCA	3	5	1154638	1154652	15	1	160	CTACAGTTCTCCACCACCACC	60	57.14	4.61	GTAGACATATGGTGGTGGGGG	59.58	57.14	5.4
BcaSSR000220	320	ChrB01	ACC	CCA	3	5	1154716	1154730	15	1	134	TACAAATCTCCCCCACCACC	59	55	4.61	TAGTACGGAGGTGGTGGTGG	60.61	60	4.61
BcaSSR000221	321	ChrB01	ACC	CCA	3	5	1154950	1154964	15	1	186	GTATACAGCTCTCCACCACCG	59.93	57.14	4.94	GTATGGTGGTGGTGGTGGG	60	63.16	4.61
BcaSSR000222	322	ChrB01	ACC	CCA	3	5	1155028	1155042	15	1	133	ACAAGTCTCCTCCACCACCG	61.47	60	4.94	TATGGTGGTGGTGGTGGTGG	61.78	60	4.61
BcaSSR000223	323	ChrB01	ACC	CCA	3	6	1155106	1155123	18	1	140	TACAAGTCTCCTCCACCACC	58.36	55	4.61	GGCGAGTAGTATGGAGGTGG	59.33	60	4.61
BcaSSR000224	324	ChrB01	ACC	CAC	3	5	1156316	1156330	15	1	129	TACAAGTCTCCACCACCACC	58.95	55	4.61	GTATGGTGGTGGTGGTGAGC	60.68	60	4.26
BcaSSR000225	325	ChrB01	AG	AG	2	63	1157467	1157592	126	1	253	CACCAAAAACACACCAAAGACG	59.08	45.45	4.18	AGCTTCCGCACTACAATTGC	59.2	50	3.56
BcaSSR000226	326	ChrB01	A	A	1	17	1180417	1180433	17	1	164	TTTGCGAATAACCCTATTCCCC	58.44	45.45	4.81	ATGGAAAGTGGATCGTTGAGG	58.01	47.62	3.86
BcaSSR000227	327	ChrB01	ACC	CCA	3	5	1181601	1181615	15	1	134	TACAAATCTCCCCCACCACC	59	55	4.61	TAGTACGGAGGTGGTGGTGG	60.61	60	4.61
BcaSSR000228	328	ChrB01	ACC	CCA	3	5	1181835	1181849	15	1	168	CCGCCACCATACTACTCACC	59.9	60	4.02	GTATGGTGGTGGTGGTGGG	60	63.16	4.61
BcaSSR000229	329	ChrB01	ACC	CCA	3	5	1181913	1181927	15	1	188	TGTTTACAGTTCCCCACCACC	60.13	52.38	4.61	AATATGGTGGTGGTGGTGGG	59.67	55	4.61
BcaSSR000230	330	ChrB01	ACC	CCA	3	5	1181991	1182005	15	1	140	TACAAGTCTCCTCCACCACC	58.36	55	4.61	GGCGAGTAGTATGGAGGTGG	59.33	60	4.61
BcaSSR000231	331	ChrB01	ACC	CAC	3	5	1183201	1183215	15	1	159	CCGTACTACTCACCTTCGCC	59.9	60	5.54	GTATGGTGGTGGTGGTGAGC	60.68	60	4.26
BcaSSR000232	332	ChrB01	AC	AC	2	7	1206307	1206320	14	1	177	CCTGAGGATGTCAAGAAGAATGC	59.37	47.83	3.56	TCTCTCATCAACAAAACCATCAAGG	59.53	40	3.61
BcaSSR000233	333	ChrB01	ATC	ATC	3	5	1212578	1212592	15	1	119	ACCTCAGCAAGCTTCTCACC	59.96	55	4.02	TTGCTAGCAGTTGTTTCCGC	59.41	50	5.54
BcaSSR000234	335	ChrB01	AATCTG	TGAATC	6	4	1232340	1232363	24	1	175	GCTTACATTTCCTCTATATTTCCTCGG	59.67	40.74	4.63	ACCGACTTTGGAGATGAGGC	59.75	55	4.7
BcaSSR000235	336	ChrB01	AT	AT	2	7	1233141	1233154	14	1	173	ACACACCATCTCGCGTATCC	59.9	55	2.59	GCAGAGAGAATTTGCTGGATGG	59.64	50	3.51
BcaSSR000236	337	ChrB01	AC	TG	2	8	1237051	1237066	16	1	121	AAATCAGACCCTTTCCCCCG	59.67	55	5.73	TGTAGGAAACACAAAGATCATTTGG	58.02	36	3.28
BcaSSR000237	339	ChrB01	A	A	1	12	1250340	1250351	12	1	165	GTTTTGGTCTAGCTGCCATGC	60.14	52.38	4.06	GCTCAAAACTAGACAACTGTGACC	60.02	45.83	4.02
BcaSSR000238	340	ChrB01	A	A	1	13	1265723	1265735	13	1	157	TTCATTGTACGTGTTTATACCAACG	58.18	36	4.1	CATCAAGAGCTACGCCATGG	58.78	55	3.66
BcaSSR000239	344	ChrB01	A	T	1	15	1291464	1291478	15	1	124	TCCAATAAATACGGGACCCACC	59.83	50	4.61	CGTTACAAGTTTGTACAAAAGTTTTGG	58.84	33.33	3.28
BcaSSR000240	348	ChrB01	AT	AT	2	12	1302394	1302417	24	1	202	CCATAGTTTATTAGATTGGTCAACTGG	58.16	37.04	4	GTGTTGCTGGAAGGTATGCG	59.55	55	4.73
BcaSSR000241	349	ChrB01	A	T	1	15	1307192	1307206	15	1	188	GAATGAATGACACGTGCCCC	59.55	55	5.8	GGAATCACGTGTGGAATGGC	59.55	55	4.4
BcaSSR000242	351	ChrB01	AG	TC	2	8	1311768	1311783	16	1	101	AAGGATGAGAGAGCGACACG	59.55	55	4.49	TCAAGCCAAACCGCAAAACC	60.18	50	3.27
BcaSSR000243	352	ChrB01	AACCG	ACCGA	5	4	1319497	1319516	20	1	194	GGTTATATATGGAATGCTGCAGCG	60.2	45.83	5.18	CCAAACCATATCCAAATCCTACGG	59.48	45.83	4.02
BcaSSR000244	353	ChrB01	AAT	AAT	3	5	1323938	1323952	15	1	139	AAAGGGGCCCAAATACAATCC	58.52	47.62	3.01	CTGCAATCAATGATCGATGTGG	58.11	45.45	4.17
BcaSSR000245	354	ChrB01	AG	TC	2	8	1324016	1324031	16	1	109	ACATCTGAATCCAACCCCAGG	59.71	52.38	4.45	GAAGGGTTGACGACAATCTTGG	59.52	50	3.61
BcaSSR000246	355	ChrB01	AT	TA	2	8	1326705	1326720	16	1	137	CAGCGTCTCTCCGTTCTGG	60.15	63.16	3.86	GCCAAAACGCGACAGTGG	60.05	61.11	4
BcaSSR000247	356	ChrB01	AAAAAC	TGTTTT	6	4	1342988	1343011	24	1	100	GAGCTGGTAATATCTCTTGTTTCCC	59.24	44	3.97	AACGTAAGAGTGACTCCATCTCC	59.56	47.83	3.71
BcaSSR000248	357	ChrB01	AAC	TGT	3	6	1347898	1347915	18	1	159	AGAAATGCAAAGTTCTTCCCCC	59.1	45.45	5.4	TGTTGTGGTGGGAAGAGAGC	59.89	55	4.09
BcaSSR000249	358	ChrB01	AAC	TGT	3	6	1350778	1350795	18	1	121	GAAATGCAAAGCTCTCCCCC	59.18	55	5.4	TGTCGTCTTCTCCGTTGTCG	60.04	55	4.35
BcaSSR000250	359	ChrB01	AAG	TTC	3	5	1351192	1351206	15	1	145	CAATGCAGCAAGTGACCACC	60.04	55	4.61	GTGGAAGCGAAAGAAGAGCC	59.2	55	4.7
BcaSSR000251	361	ChrB01	AG	AG	2	7	1360519	1360532	14	1	100	CAGACCAGATTTTGTTCTTGGGG	59.74	47.83	4.96	TCTGTTCTCAGTAGCAGTCACG	59.77	50	4.35
BcaSSR000252	362	ChrB01	AG	AG	2	9	1361778	1361795	18	1	163	TCATTTGCGAAAATCAAGCTATAGC	58.8	36	2.97	GCTGGACTTTATTTTCATAAGATTTGC	58.19	33.33	3.68
BcaSSR000253	363	ChrB01	AATC	ATCA	4	4	1362191	1362206	16	1	160	TCTGCATCTCCTCCAGCTCC	61.05	60	4.7	GCTGCTCTCAAGTACTGGGG	60.11	60	4.96
BcaSSR000254	364	ChrB01	A	A	1	16	1362677	1362692	16	1	163	GAGCTTCGTATCTCCCTGTCC	59.66	57.14	4.02	GACGCAGCTCTATCTACAGAGG	59.77	54.55	3.69
BcaSSR000255	365	ChrB01	A	T	1	14	1362731	1362744	14	1	167	GTCTGTAACATGCAATCGAAATGC	59.5	41.67	3.56	CCACAGAATCCCACCAGTCC	60.04	60	3.85
BcaSSR000256	367	ChrB01	AATC	AATC	4	5	1366147	1366166	20	1	117	ACCAAATCGAATTAAAACAAACATGC	58.43	30.77	4.06	GCTGCTCTCAAGTACTGGGG	60.11	60	4.96
BcaSSR000257	372	ChrB01	A	T	1	12	1376396	1376407	12	1	192	GTGGGACCCACGAACAGC	60.67	66.67	4.4	TTAGGCGGTGGTGTTGAAGC	60.89	55	3.86
BcaSSR000258	373	ChrB01	A	A	1	12	1386075	1386086	12	1	150	AGCCCTGTCGTAGTTTAATTTACC	58.82	41.67	2.85	TTAACCGATACACCACCGCC	60.11	55	6.13
BcaSSR000259	374	ChrB01	A	T	1	15	1387650	1387664	15	1	141	ATCAGAGCGTAGACCAAGCG	59.9	55	4.68	GGGTGTCTACTACTACTTCCGG	59.05	54.55	5.14
BcaSSR000260	375	ChrB01	ATC	ATC	3	5	1390751	1390765	15	1	103	TCACCACCTTGTTTACACACG	58.72	47.62	4.49	GCATTGTAGATAGCTTCGTGGG	59.2	50	4.61
BcaSSR000261	376	ChrB01	A	A	1	12	1391810	1391821	12	1	116	TCCACTATAAATGGAAAATTAGTTGCC	58.31	33.33	4.52	AGTCGTACGAGAAAGAAAAGAGG	58.2	43.48	3.69
BcaSSR000262	377	ChrB01	A	A	1	12	1392140	1392151	12	1	154	CGCAAAGTCCCAAAGAGTCG	59.49	55	4.18	TCCCCGATCATAGTGTTTCCC	59.23	52.38	3.97
BcaSSR000263	378	ChrB01	CCG	CCG	3	5	1392491	1392505	15	1	169	GATCTCTCCGCTTGACCTCG	59.97	60	4.63	TTTCACTGTGACGGTGGAGG	59.89	55	4.3
BcaSSR000264	379	ChrB01	CCG	CCG	3	5	1394399	1394413	15	1	104	GATCTCTCCGCTTGACCTCG	59.97	60	4.63	GTAGTTGGGAGTGGCTGAGC	60.39	60	4.26
BcaSSR000265	380	ChrB01	AATGAG	TTCTCA	6	4	1402492	1402515	24	1	127	GGTGCGTGTGTGATAATGGC	59.9	55	4.4	TGAGTAGAAGGAGTGAGCTGC	59.18	52.38	5.25
BcaSSR000266	382	ChrB01	ATC	CAT	3	9	1414943	1414969	27	1	120	ACGGCTTTGTTCATGTGTGG	59.33	50	4.17	GCTACACACACAATTGAAGTAAACC	59.09	40	3.27
BcaSSR000267	383	ChrB01	ATC	CAT	3	9	1416472	1416498	27	1	120	ACGGCTTTGTTCATGTGTGG	59.33	50	4.17	GCTACACACACAATTGAAGTAAACC	59.09	40	3.27
BcaSSR000268	384	ChrB01	A	T	1	13	1419863	1419875	13	1	146	GCCCATAAAATCTACCCAACCC	59.04	50	4.11	CCCCTTCAAAATCTCGGTTTCG	59.84	50	3.46
BcaSSR000269	385	ChrB01	A	T	1	14	1420712	1420725	14	1	172	TGCTCATTCTGGTGTCTGCG	60.67	55	5.18	AGCTCCGTATGACTTCATCTGG	59.64	50	3.86
BcaSSR000270	386	ChrB01	A	T	1	16	1426194	1426209	16	1	176	AGACTGCCAAAGAGAGAGAGC	59.45	52.38	4.09	AACCAAACGGAGGAAGCTGC	61.17	55	5.25
BcaSSR000271	387	ChrB01	A	T	1	12	1428482	1428493	12	1	170	GACTGCAACAAAGAGAGAGAGC	59.26	50	4.09	CGTAACCAAACGGAGGAAGC	59.21	55	3.86
BcaSSR000272	388	ChrB01	A	A	1	13	1430335	1430347	13	1	129	CGTGGAACATGCATGCAGG	59.86	57.89	4.85	AAGTCAAAGTTGGCGTGTGG	59.26	50	4.17
BcaSSR000273	389	ChrB01	A	T	1	16	1432979	1432994	16	1	176	AGACTGCCAAAGAGAGAGAGC	59.45	52.38	4.09	AACCAAACGGAGGAAGCTGC	61.17	55	5.25
BcaSSR000274	390	ChrB01	A	A	1	13	1436350	1436362	13	1	129	CGTGGAACATGCATGCAGG	59.86	57.89	4.85	AAGTCAAACTTGGCGTGTGG	59.26	50	4.17
BcaSSR000275	392	ChrB01	A	T	1	12	1441117	1441128	12	1	134	GGTGGTCCCCATTCTATTCCC	59.85	57.14	3.97	GGTAAGTGACGGCAAATGGC	59.83	55	4.4
BcaSSR000276	396	ChrB01	A	T	1	12	1461701	1461712	12	1	136	CGACAGAAACAAAGTTTGTGATATGG	59.42	38.46	2.74	GCATTTGGAGTGTGGCTTGG	60.04	55	3.61
BcaSSR000277	397	ChrB01	AG	TC	2	7	1469995	1470008	14	1	124	AGATAAGAAAGAGGCTTAGTTGAGC	58.65	40	4.26	GGGGATTTAGGGTTCTTGGGG	60.06	57.14	4.96
BcaSSR000278	398	ChrB01	AAG	AAG	3	6	1477054	1477071	18	1	156	GCCCACAAACGGCTATAACC	59.26	55	2.85	ACCAAAATTTCGACCATACCTGC	59.81	43.48	4.85
BcaSSR000279	400	ChrB01	AAG	AGA	3	5	1478728	1478742	15	1	137	CGCACATGCCAACATAAAAGC	59.34	47.62	3.51	TAGACTTGGGGGTTACGTGG	58.73	55	4.94
BcaSSR000280	401	ChrB01	A	A	1	12	1500176	1500187	12	1	102	AGGAGTCGCTCTTGTTGTCG	60.04	55	4.35	ACACCAATGTTTCCTTTGCCC	59.58	47.62	5.36
BcaSSR000281	402	ChrB01	A	A	1	15	1501857	1501871	15	1	151	TTTCAAAAGTGCGGCTGTCG	59.97	50	4.35	CCCTGGAGATGGAAGTTAGCC	59.86	57.14	3.93
BcaSSR000282	403	ChrB01	AC	CA	2	8	1501872	1501887	16	1	151	TTTCAAAAGTGCGGCTGTCG	59.97	50	4.35	CCCTGGAGATGGAAGTTAGCC	59.86	57.14	3.93
BcaSSR000283	405	ChrB01	A	A	1	12	1509365	1509376	12	1	133	ATCCTCTGCTTTGCTGCTGC	61.31	55	5.25	AACGGAGGAAATATAACTTACGTGC	59.48	40	5.34
BcaSSR000284	406	ChrB01	A	T	1	12	1509947	1509958	12	1	134	TCGATTTGTGTGATTGATTACTTGG	58.16	36	3.61	TGCAAGCTTCTTCACTTGTGG	59.32	47.62	4.17
BcaSSR000285	407	ChrB01	A	A	1	13	1512095	1512107	13	1	156	TCTTGGCCTTCCTACTAAGCC	59.16	52.38	4.35	GCTAAAAACCCTAACGACGGC	59.87	52.38	5.68
BcaSSR000286	408	ChrB01	ACC	GTG	3	7	1512935	1512955	21	1	186	TGAAGGGACCCAGTTTCAGG	59.23	55	3.86	GGCCCATACCAATCTCTCCC	59.6	60	4.3
BcaSSR000287	412	ChrB01	A	T	1	22	1524509	1524530	22	1	121	TGGCAAGGAAAGGAGTCAGC	60.25	55	4.26	GAGCTTCCAGTTTGGTTCGC	59.76	55	4.7
BcaSSR000288	414	ChrB01	A	A	1	12	1530463	1530474	12	1	150	ATCAATGTAAGAGCACGCGC	59.35	50	6.86	CGACCCTTCCGGATGAATCC	60.25	60	3.01
BcaSSR000289	416	ChrB01	AG	CT	2	9	1535588	1535605	18	1	129	GAGAACCAAGCTTGCTTCTCC	59.19	52.38	3.71	AGTATCAATCTTGCCCTGCTCC	60.16	50	4.7
BcaSSR000290	417	ChrB01	A	T	1	14	1536514	1536527	14	1	139	GAGACCAGTCAAAGCTTGATGG	59.25	50	3.51	AGACAATGTTAACAGAATCAAACCC	58.02	36	4.11
BcaSSR000291	418	ChrB01	A	T	1	14	1539989	1540002	14	1	124	GCCAATTGGTCACTGGAAGC	59.76	55	3.86	TCAAAGGATGTGGTGGCACG	60.89	55	5.34
BcaSSR000292	420	ChrB01	A	A	1	20	1545968	1545987	20	1	124	AGGTGTCGATCATTCGTTGC	58.64	50	4.17	ATGCAGAGGATGATCGACGC	60.32	55	5.19
BcaSSR000293	421	ChrB01	AAG	TCT	3	5	1554886	1554900	15	1	136	CAAACAAACGTTGGGCCTGG	60.53	55	4.45	AGGCCATAACTGTAGAGCATCG	59.96	50	3.84
BcaSSR000294	422	ChrB01	A	A	1	13	1555811	1555823	13	1	128	CCAATTCTTTCTGGTGTCTCTCC	58.99	47.83	3.71	TGGGACTCGGAAGTATAAAACTACG	60.16	44	3.51
BcaSSR000295	423	ChrB01	A	T	1	12	1556888	1556899	12	1	104	ATCCACAGCAAATCTCAGCC	58.24	50	4.85	GGCTGGATTACTCTTTGAAAGGC	59.87	47.83	4.35
BcaSSR000296	430	ChrB01	AT	AT	2	14	1599938	1599965	28	1	197	TCTGCTTGAGTCCTTGTTTGG	58.42	47.62	3.28	CGTCGATAGTCCAGGCATCC	60.04	60	3.51
BcaSSR000297	431	ChrB01	A	T	1	13	1601394	1601406	13	1	112	ACAAGCGGCATTTTCTTCGG	59.76	50	4.3	AATAATACTCGGAGGTTATAGTGATCC	58.03	37.04	3.36
BcaSSR000298	432	ChrB01	AAG	TCT	3	11	1613950	1613982	33	1	108	AGCCATTTTCTGCAATGTGGG	59.72	47.62	4.61	TGAAGTGATGAAGCCGTCGG	60.39	55	4.79
BcaSSR000299	433	ChrB01	AG	TC	2	12	1621082	1621105	24	1	213	GCTCCTCAAGTGAAGACCGG	60.39	60	5.28	AGAATCAGAAACTATGTTCCAGGC	58.81	41.67	4.85
BcaSSR000300	434	ChrB01	ACC	TGG	3	6	1621875	1621892	18	1	105	CGAACACTCATCTTAAACATATACAGC	58.73	37.04	4.4	ACTTCTTCTTCTCAGTAGCACCG	60.06	47.83	4.94
BcaSSR000301	435	ChrB01	AT	TA	2	7	1622357	1622370	14	1	177	ACTCACAAATAACCCGCACG	58.85	50	5.34	AAACGCGACGCTTTCAAAGG	60.32	50	3.11
BcaSSR000302	437	ChrB01	AAG	TCT	3	12	1625912	1625947	36	1	111	AGCCATTTTCTGCAATGTGGG	59.72	47.62	4.61	TGAAGTGATGAAGCCGTCGG	60.39	55	4.79
BcaSSR000303	440	ChrB01	AAG	TCT	3	8	1638962	1638985	24	1	110	AGCCATTTTCTGCAATGTGGG	59.72	47.62	4.61	TGAAGTGATGAAGCCGTCGG	60.39	55	4.79
BcaSSR000304	441	ChrB01	A	A	1	12	1646103	1646114	12	1	130	ACTCATTTTCACTCCATTTCATCATCC	60.15	37.04	3.51	GGCACATAAAACAAAAGTGTCTTGC	60.28	40	4.01
BcaSSR000305	443	ChrB01	AAG	TTC	3	13	1649280	1649318	39	1	108	AGCCATTTTCTGCAATGTGGG	59.72	47.62	4.61	TGAAGTGATGAAGCCGTCGG	60.39	55	4.79
BcaSSR000306	446	ChrB01	A	T	1	14	1670016	1670029	14	1	175	CCTGCATCGTTGAAGTTCGC	60.18	55	4.7	CATCCACATTGGCAAACCCC	59.75	55	4.95
BcaSSR000307	449	ChrB01	AAACC	TGGTT	5	4	1688930	1688949	20	1	104	GCAAACATTACAGACCCATGGG	59.83	50	4	CTTCCTTCTGTCATCGCTGC	58.99	55	5.25
BcaSSR000308	451	ChrB01	AG	CT	2	7	1696988	1697001	14	1	111	TCTCGTTTCGTTCCTTGCCG	60.94	55	5.69	CGATTGCGAAACGAATACGGG	60.33	52.38	5.28
BcaSSR000309	452	ChrB01	AAG	GAA	3	7	1697275	1697295	21	1	164	TTTTCCGGGAGACATGACCG	60.04	55	4.79	CCGCGTGGCTAGTGATATCC	60.39	60	2.59
BcaSSR000310	453	ChrB01	A	A	1	15	1710302	1710316	15	1	129	ACATTTATTGGGGCTCGAAGC	58.98	47.62	3.86	GATTAGGTTAACCAGGGTGTGC	58.99	50	4.57
BcaSSR000311	454	ChrB01	AAG	CTT	3	5	1710432	1710446	15	1	118	ACAAACCGAAAGAAAGATCACTGG	59.72	41.67	4	GCCTTTTGTTCCATCTCCGC	59.83	55	5.54
BcaSSR000312	455	ChrB01	A	A	1	12	1710852	1710863	12	1	122	TTCCCCAAAAACTCAGGACG	58.02	50	4.79	TGTTGTTGTTTGACTTTTCTTTGGC	59.82	36	4.52
BcaSSR000313	456	ChrB01	A	A	1	17	1711657	1711673	17	1	101	CATCAACCCTAAACATGCAAACC	58.76	43.48	3.27	GTTTCGGAGGGGACTAAGGC	60.11	60	4.35
BcaSSR000314	457	ChrB01	AAG	CTT	3	5	1711964	1711978	15	1	136	CATGATCCCCATCGCCTTCC	60.61	60	3.46	CTCGAAGGAAGGAGGAAGCG	60.18	60	4.68
BcaSSR000315	458	ChrB01	ACG	CGT	3	5	1713826	1713840	15	1	131	AATCGATTCGACCCGAGACG	59.97	55	4.18	CCTCCTCTTCAAACCCGACG	60.39	60	5.12
BcaSSR000316	459	ChrB01	A	A	1	14	1714174	1714187	14	1	116	ACCCGGTAATTTTTGTAAAAGGC	58.11	39.13	4.35	TGCTTTTTACTTCGTCGCCG	59.49	50	6.46
BcaSSR000317	460	ChrB01	A	T	1	12	1714303	1714314	12	1	118	ACGAAGTAAAAAGCAATTAACAAGGG	59.08	34.62	3.95	GTTGAATCCAGTAGATGATGCCG	59.5	47.83	5.69
BcaSSR000318	461	ChrB01	AG	CT	2	7	1725882	1725895	14	1	191	GTTTTTCCCTGGCATGCTAGC	60.13	52.38	3.42	GTCCAGATACAAACAACGCGG	59.87	52.38	6.46
BcaSSR000319	462	ChrB01	AG	TC	2	9	1726119	1726136	18	1	111	CTCCTCTGCCGTCTCTTTCC	59.83	60	3.13	GGGGGAAAGATTTGACAGCG	59.19	55	5.18
BcaSSR000320	463	ChrB01	A	T	1	13	1726186	1726198	13	1	134	CGCTGTCAAATCTTTCCCCC	59.19	55	5.4	AGAAACTAACCGTAAATCTCTATCGC	59.08	38.46	4.58
BcaSSR000321	464	ChrB01	A	T	1	18	1733452	1733469	18	1	148	TCGCTTTAGGGTATCCTTGGC	59.86	52.38	4.52	TTGAGTGTATTTCTCCAAATTTTCCC	58.33	34.62	3.97
BcaSSR000322	465	ChrB01	AT	TA	2	10	1735927	1735946	20	1	144	AGCTTAGCTAGTGTACATGCCC	59.9	50	5.36	CACTCTAATCTCGCAACTTGACC	59.39	47.83	4.02
BcaSSR000323	466	ChrB01	A	T	1	14	1735947	1735960	14	1	144	AGCTTAGCTAGTGTACATGCCC	59.9	50	5.36	CACTCTAATCTCGCAACTTGACC	59.39	47.83	4.02
BcaSSR000324	470	ChrB01	AGG	CCT	3	5	1750606	1750620	15	1	127	ACATTTGTAATCATGAGTGCTGC	58.01	39.13	5.25	ACACTAATGATGAGAAGAAGATGCC	58.95	40	4.4
BcaSSR000325	472	ChrB01	AACG	TTCG	4	5	1758938	1758957	20	1	155	GAGACGATTGGGACATGGGG	60.18	60	4.96	ATCCCACACCGGTAACTTCC	59.38	55	3.46
BcaSSR000326	476	ChrB01	A	A	1	17	1783845	1783861	17	1	148	TTCGAAAACAGTATCTCCTTGGG	58.42	43.48	4.12	TGGTTTATGATACTTGGTTACGCC	59.12	41.67	5.68
BcaSSR000327	477	ChrB01	A	A	1	12	1783871	1783882	12	1	148	TTCGAAAACAGTATCTCCTTGGG	58.42	43.48	4.12	TGGTTTATGATACTTGGTTACGCC	59.12	41.67	5.68
BcaSSR000328	478	ChrB01	AG	CT	2	8	1785915	1785930	16	1	129	AATAAAGCATGACGAGAAAACGC	58.6	39.13	4.84	ACCTCCATTGATTACGATGAGAGG	59.96	45.83	3.69
BcaSSR000329	479	ChrB01	A	A	1	14	1790457	1790470	14	1	178	ACTAGAGTGGCCCTTGTTGC	59.96	55	4.17	TGAAACAGTTGGGTCCAGTCC	60.13	52.38	3.85
BcaSSR000330	480	ChrB01	AG	CT	2	7	1794966	1794979	14	1	128	GACCAGCTAGCTGTTACCGC	60.81	60	5.68	AGATTTTGAGACGGCCCTGG	60.04	55	4.45
BcaSSR000331	481	ChrB01	AT	AT	2	14	1796839	1796866	28	1	157	GGAAACCATGTTCTCTCTTCAGG	58.99	47.83	3.86	AGATCAGCTAAATGGTTCTGTAAACC	59.4	38.46	3.27
BcaSSR000332	484	ChrB01	AAT	ATT	3	6	1809054	1809071	18	1	120	TCAATTACGATGACTCAAGTTTTGG	58.1	36	3.28	TCATCAAACAAAGAAAACATTCGGC	59.54	36	5.54
BcaSSR000333	485	ChrB01	AAT	ATT	3	5	1812108	1812122	15	1	107	CAATTACAATGACTCGCGTTTTGG	59.68	41.67	3.28	ACCAAACAAAGCATTTCCGC	58.14	45	5.54
BcaSSR000334	486	ChrB01	A	A	1	13	1821381	1821393	13	1	100	ATGCCCACAACTTTGTCAGC	59.32	50	4.26	AGCCCTGTGAATAAAAGTTTCTGC	60.02	41.67	4.26
BcaSSR000335	487	ChrB01	AAG	TCT	3	6	1823840	1823857	18	1	123	AAACCCTGAAAACCAAAAACACC	58.67	39.13	4.16	GGCTGACAAAAGTTGTGGGC	60.25	55	5.36
BcaSSR000336	488	ChrB01	A	A	1	13	1827539	1827551	13	1	100	ATGCCCACAACTTTGTCAGC	59.32	50	4.26	AGCCCTGTGAATAAAAGTTTCTGC	60.02	41.67	4.26
BcaSSR000337	489	ChrB01	AT	TA	2	9	1837852	1837869	18	1	147	TGTTTTGAGTTAAACCGGTTAAAACC	59.19	34.62	3.27	AGCTACACACCACAGAGTCC	59.03	55	3.85
BcaSSR000338	490	ChrB01	AT	TA	2	13	1838381	1838406	26	1	135	GATATTTAATATTCATCCACGCGATCC	58.72	37.04	3.36	CAAAACATTTATCAAACCATCATCAGC	58.61	33.33	4.26
BcaSSR000339	491	ChrB01	AT	TA	2	7	1843652	1843665	14	1	173	GAGGGGACTAGAGAGACTAACC	58.18	54.55	2.85	CGAACCATCATCACTCATCGG	58.87	52.38	4.18
BcaSSR000340	492	ChrB01	AAACCC	AAACCC	6	6	1844170	1844205	36	1	166	ACCCTAAACCCAAACTCTATACCC	59.52	45.83	3.69	CCCTAAACCCAAACCATAAACCC	59.48	47.83	4.11
BcaSSR000341	493	ChrB01	AT	TA	2	7	1845733	1845746	14	1	173	GAGGGGACTAGAGAGACTAACC	58.18	54.55	2.85	CGAACCATCATCACTCATCGG	58.87	52.38	4.18
BcaSSR000342	494	ChrB01	A	A	1	20	1849587	1849606	20	1	130	GCCTTGTATGCACTGTTATGTCC	59.93	47.83	4.02	TTCGAAATGAGAAGAGGCTGG	58.02	47.62	4.85
BcaSSR000343	495	ChrB01	A	T	1	12	1850101	1850112	12	1	169	AAGCTGAAGCAAGGAGTCCC	59.96	55	4.46	AAGACAACTTCTTCTGTGTCTCC	58.3	43.48	3.71
BcaSSR000344	496	ChrB01	AACG	CGTT	4	4	1853869	1853884	16	1	116	TGTCTTTGTTTTGTGACTTGCG	58.5	40.91	4.85	TTTTTAAGCTACGCGCCTCG	59.28	50	4.63
BcaSSR000345	497	ChrB01	A	T	1	13	1855529	1855541	13	1	151	ACCAAAACAAGGTAGTGATCCC	58.24	45.45	3.85	CCGAGCAGTTTTGGAAGTTGG	60	52.38	3.77
BcaSSR000346	498	ChrB01	AGGCG	CCGCT	5	4	1875991	1876010	20	1	157	GGAAGCCACTCCATTCAGGG	60.39	60	4.45	TCCGCGAATCTCATCACTCC	59.61	55	3.85
BcaSSR000347	499	ChrB01	ATC	TCA	3	5	1878402	1878416	15	1	123	TACTGTTAACTGCGGTGCGG	60.67	55	5.69	TTCAGAGCTTCCACTTCCCC	59.31	55	4.81
BcaSSR000348	502	ChrB01	AT	TA	2	7	1886327	1886340	14	1	174	GAACTAACCAACCCGCATGC	59.83	55	4.06	ACGCTGGAGAAGACAAGAGG	59.39	55	3.69
BcaSSR000349	503	ChrB01	A	T	1	17	1887878	1887894	17	1	159	GTTCGGACTTAGTACCCAAAGC	59	50	3.51	AGTACTACTCTGCGTTCGGC	59.55	55	5.54
BcaSSR000350	504	ChrB01	AAAT	ATTT	4	4	1889926	1889941	16	1	142	TAACAGCTGTGCCTAGTGCC	60.04	55	5.01	TTTGCTGCCTTCCCTGATCC	60.32	55	3.36
BcaSSR000351	505	ChrB01	AG	CT	2	7	1892044	1892057	14	1	103	TCTTGACTCGTTTGACTCATTTGG	59.49	41.67	3.28	CCATGGAAGACAGAGAGAGTATCG	60.02	50	2.92
BcaSSR000352	506	ChrB01	AT	AT	2	11	1894325	1894346	22	1	126	AGTTGCTGTTTACATTATCTGCAGG	59.88	40	4.85	ATACTGGATGGTTTGTACTGTGG	58.16	43.48	4.17
BcaSSR000353	509	ChrB01	AT	AT	2	10	1922723	1922742	20	1	117	AGAAGATCGTAGTATCTAACCCATGC	60.07	42.31	4.06	TCGCCGAAATCGAACTAACC	58.37	50	2.85
BcaSSR000354	510	ChrB01	A	A	1	15	1925380	1925394	15	1	150	GGCAGAGATTATTTGGGGCG	59.05	55	6.13	CAATAGGTAGACCCGACCCG	59.33	60	5.28
BcaSSR000355	512	ChrB01	A	T	1	12	1931525	1931536	12	1	124	TACACTCTGCCCTTGTACGC	59.75	55	4.42	TGGTTGTTCTATTCCGGTCTGG	60.03	50	3.86
BcaSSR000356	513	ChrB01	A	T	1	18	1961732	1961749	18	1	128	TGAAGCTTCTCCATGGTGCC	60.32	55	5.01	GGCGAATCGTTTGGTGATGG	59.9	55	3.51
BcaSSR000357	514	ChrB01	A	A	1	13	1961885	1961897	13	1	171	CCATCACCAAACGATTCGCC	59.9	55	5.54	TCTGACTCGTAAGTACTTGCCG	59.84	50	5.69
BcaSSR000358	516	ChrB01	A	A	1	12	1983157	1983168	12	1	139	AAAGAAAGGCTAAGAGTGATTAATTCG	58.33	33.33	3.34	ATTTCATTGCGGCGTTCTCG	59.9	50	4.04
BcaSSR000359	518	ChrB01	A	A	1	13	1991176	1991188	13	1	142	GAAAAGTTAAACTCACCACGTTGG	58.97	41.67	3.77	CGTGTCCAGGCCTACTTGG	60.08	63.16	3.61
BcaSSR000360	520	ChrB01	AAG	AAG	3	5	1998905	1998919	15	1	183	ACGAGCTCTACTTGATCTATTGC	58.13	43.48	3.56	CGGCCAAAAGTTAGATCATAAAAACG	59.75	38.46	3.6
BcaSSR000361	521	ChrB01	A	A	1	17	2006275	2006291	17	1	106	GACACAGTGGCAGATTTGTCC	59.46	52.38	4.02	TTCTTCTGACAAAATTTCATACGGG	58.09	36	5.28
BcaSSR000362	523	ChrB01	A	A	1	14	2017725	2017738	14	1	134	GTGATGTAATTCTGAAGATCGAATTGC	59.41	37.04	3.56	AGCAAATGTTTCAGCGTATTGC	58.76	40.91	3.56
BcaSSR000363	524	ChrB01	AAG	AAG	3	5	2023240	2023254	15	1	183	ACGAGCTCTACTTGATCTATTGC	58.13	43.48	3.56	CGGCCAAAAGTTAGATCATAAAAACG	59.75	38.46	3.6
BcaSSR000364	525	ChrB01	A	A	1	12	2028443	2028454	12	1	157	TGTGTAATTCTGAAGATCGAATTGC	58.22	36	3.56	ACGCCTTAACATAAGGGATTACC	58.29	43.48	2.85
BcaSSR000365	526	ChrB01	A	A	1	12	2028482	2028493	12	1	157	TGTGTAATTCTGAAGATCGAATTGC	58.22	36	3.56	ACGCCTTAACATAAGGGATTACC	58.29	43.48	2.85
BcaSSR000366	530	ChrB01	AAG	AAG	3	5	2045261	2045275	15	1	181	ACGAGCTCTACTTGATCTATTGC	58.13	43.48	3.56	CGGCCAAAAGTTAGATCATAAAAACG	59.75	38.46	3.6
BcaSSR000367	531	ChrB01	A	A	1	17	2052638	2052654	17	1	106	GACACAGTGGCAGATTTGTCC	59.46	52.38	4.02	TTCTTCTGACAAAATTTCATACGGG	58.09	36	5.28
BcaSSR000368	532	ChrB01	AAG	AAG	3	5	2057364	2057378	15	1	140	TCTAGAACACGCATGGAGGG	59.18	55	4.3	GACGCTTGCTTCCACTTGC	60.08	57.89	4.01
BcaSSR000369	534	ChrB01	A	A	1	14	2078322	2078335	14	1	126	GCTTCTACGAGGTTACCTTTTCG	59.39	47.83	3.46	CCTTAACTCAGCAACGTACGC	59.61	52.38	4.42
BcaSSR000370	535	ChrB01	AT	TA	2	9	2079314	2079331	18	1	158	ACTTGCCCAATACTAAAACACTCC	59.23	41.67	3.85	GGCTTTTGAGACCATTTTAGTTTCC	59.07	40	3.13
BcaSSR000371	536	ChrB01	AT	TA	2	9	2094579	2094596	18	1	113	ATATATACAACTTTTCAAGACTTGCCC	58.1	33.33	5.36	TGAAGGATACACACAACCTGC	58.22	47.62	4.85
BcaSSR000372	537	ChrB01	AT	TA	2	8	2107137	2107152	16	1	184	GCTTTCTCCAATTTCATGTGAGC	58.83	43.48	4.26	GAGTGAATATGCAAGGCGGC	59.69	55	6.53
BcaSSR000373	540	ChrB01	AAG	CTT	3	5	2123327	2123341	15	1	173	AGAATTTCATCTCTATTTCTCCAGACC	58.79	37.04	3.85	AACTGCTCTTGTCCAGCTGG	60.25	55	4.85
BcaSSR000374	542	ChrB01	AG	AG	2	25	2144124	2144173	50	1	184	CGTAGTAGAACGCCAGCACG	61.13	60	5.34	AACTCTCATCCGCCTCATCG	59.61	55	3.84
BcaSSR000375	543	ChrB01	A	A	1	12	2144304	2144315	12	1	103	ACGTAGACGATGAAGCATTCG	58.55	47.62	3.34	ATTAAGAGTACAAGCGTTGTTTAGC	58.17	36	3.09
BcaSSR000376	544	ChrB01	A	A	1	16	2147966	2147981	16	1	164	TTGCCGAGTGGTTAAGTGGG	60.25	55	4.61	AGGAGTCAACTTCCGCAAGC	60.6	55	4.01
BcaSSR000377	545	ChrB01	AT	AT	2	8	2150938	2150953	16	1	129	CACAAAAATGTGATGAGCTTAGGC	59.14	41.67	3.93	ACAACATCTTTAATATCGGACGGC	59.49	41.67	5.68
BcaSSR000378	547	ChrB01	A	T	1	13	2187648	2187660	13	1	178	ACGTCCTCATCAACACACCC	59.97	55	4.61	AGCAGAAATAACCTCAGATGGC	58.45	45.45	4.4
BcaSSR000379	548	ChrB01	A	T	1	13	2188824	2188836	13	1	178	ACGTCCTCATCAACACACCC	59.97	55	4.61	AGCAGAAATAACCTCAGATGGC	58.45	45.45	4.4
BcaSSR000380	549	ChrB01	AAG	TCT	3	7	2190859	2190879	21	1	145	CGGCTGAGCAGGATCTTTCG	61.15	60	3.46	AGAGGAACTGCATCAGTCGC	60.11	55	5.19
BcaSSR000381	550	ChrB01	AAG	TTC	3	7	2190907	2190927	21	1	174	CGGCTGAGCAGGATCTTTCG	61.15	60	3.46	TCAATCGAAGAACCCCACCG	60.04	55	4.94
BcaSSR000382	551	ChrB01	AAG	TCT	3	6	2194901	2194918	18	1	132	GTTGTTGGCTGCATCTTCGG	60.11	55	4.3	AGAGGAACTGCATCGCTCG	59.86	57.89	5.03
BcaSSR000383	552	ChrB01	AG	GA	2	7	2195105	2195118	14	1	146	AATTCCGGTGGGGTTCTTCG	60.32	55	3.79	AAGAGGACAGAGAAGCGACC	59.11	55	4.79
BcaSSR000384	553	ChrB01	AG	GA	2	7	2199223	2199236	14	1	147	AATTCCGGTGGGGTTCTTCG	60.32	55	3.79	TTTAAGAAGAAGAAGACGACCTTACC	58.85	38.46	2.85
BcaSSR000385	555	ChrB01	AC	AC	2	7	2208662	2208675	14	1	169	CAGTCGCCATGCATCATTCC	59.69	55	3.01	ACTGTATGTAACGTCTATGCATTTGG	59.74	38.46	3.28
BcaSSR000386	556	ChrB01	AAAGC	TTGCT	5	4	2215209	2215228	20	1	196	TGTTATTACACAACATGTCTCTCCC	58.83	40	4.3	TCATTCATCAGCTTGGGGTCC	60.06	52.38	4.46
BcaSSR000387	557	ChrB01	A	A	1	16	2218968	2218983	16	1	104	AGTAATGTGAAGAGAACCCAACC	58.35	43.48	3.77	TGAGAGTAGTTTATCTTTCATCATGGC	59.29	37.04	4.4
BcaSSR000388	558	ChrB01	A	A	1	13	2222919	2222931	13	1	131	TGATCGCAGTTTACAAGTTCCC	58.93	45.45	3.97	CTTCGTAGCCAATGGAAGCC	58.98	55	4.35
BcaSSR000389	561	ChrB01	AT	TA	2	8	2231321	2231336	16	1	108	CCAAGTCATATTTATCGTATTCGTTGC	59.26	37.04	4.17	TTTATACCCGTGCATGAGCG	58.42	50	5.03
BcaSSR000390	562	ChrB01	AT	TA	2	8	2232042	2232057	16	1	108	CCAAGTCATATTTATCGTATTCGTTGC	59.26	37.04	4.17	TTTATACCCGTGCATGAGCG	58.42	50	5.03
BcaSSR000391	563	ChrB01	AT	AT	2	9	2232527	2232544	18	1	134	ACTGTCGATCAATTCAAAGTTGC	58.21	39.13	4.17	TCACTTAAAGTGGGACAGAGGG	59.36	50	4.3
BcaSSR000392	564	ChrB01	A	T	1	13	2245138	2245150	13	1	150	AGCTCCCGTTGGTAATTGGC	60.68	55	4.52	TGTAATGAAAGACTTGGGAGATGC	59.06	41.67	3.91
BcaSSR000393	565	ChrB01	A	T	1	14	2246680	2246693	14	1	166	ACTTTTGTTCGTCATTCAATCGC	58.78	39.13	4.58	TTTGGAAAACCCGAGCTTCG	59.05	50	3.79
BcaSSR000394	567	ChrB01	AG	AG	2	8	2254470	2254485	16	1	105	TGAGAACCACTTCTTCCCGG	59.31	55	5.73	GCTGATAATCCATTGCGCCG	60.11	55	6.46
BcaSSR000395	568	ChrB01	AATT	TTAA	4	4	2259486	2259501	16	1	130	GAAGGGGGAGGAGAGAGAGG	60.11	65	3.69	TCCATTAACCCCTTCCCATCC	59.14	52.38	3.51
BcaSSR000396	569	ChrB01	AT	TA	2	10	2260519	2260538	20	1	103	CAACACAATCCAGCCGAACC	59.76	55	3.62	ACTTTGCAAAACTTAGAGAACATAAGG	58.65	33.33	2.69
BcaSSR000397	573	ChrB01	AT	AT	2	9	2281842	2281859	18	1	152	AGAACCGCAATCCTTTAGGC	58.25	50	3.93	GTTGGCTTTCTTTTGCGTGC	59.42	50	5.34
BcaSSR000398	574	ChrB01	A	T	1	13	2282944	2282956	13	1	185	AGGAGAAAAGGAAGGAGCGG	59.38	55	5.52	GTCGTCTCTTGTTTTCGCCG	59.84	55	6.46
BcaSSR000399	576	ChrB01	A	T	1	13	2319126	2319138	13	1	109	CCTTTGTTGCAAGCAAGTGC	59.07	50	4.4	AAGGCTTTGACCCCTTTCGG	60.54	55	4.3
BcaSSR000400	577	ChrB01	A	A	1	15	2321704	2321718	15	1	154	GGGTAACTTCATTTAAGCTCATGGG	59.93	44	4	GCAGTGATGGTAAAGATTGGTCG	59.94	47.83	4.79
BcaSSR000401	578	ChrB01	AAC	TTG	3	5	2330838	2330852	15	1	196	GTTCATCAAGCTCTGCTTCTGG	59.58	50	3.86	ACCAACAGAGAGACACTGTCG	59.66	52.38	4.35
BcaSSR000402	579	ChrB01	AAC	TTG	3	5	2335726	2335740	15	1	195	GTTCATCAAGCTCTGCTTCTGG	59.58	50	3.86	ACCAACAGAGAGACACTGTCG	59.66	52.38	4.35
BcaSSR000403	580	ChrB01	A	A	1	20	2344839	2344858	20	1	151	AAGAGGTCGCCTTCTATGGG	58.88	55	4	CGTTCTCAAATCGCTACGAGG	59.15	52.38	4.63
BcaSSR000404	584	ChrB01	A	A	1	14	2356536	2356549	14	1	160	TGGTGCCGATGGATAAGACC	59.53	55	3.85	AGAGTAGACCACAATCGATGAGC	59.93	47.83	4.26
BcaSSR000405	585	ChrB01	A	T	1	15	2356949	2356963	15	1	115	AGCTATTGAGGCCCACTTAGC	59.86	52.38	3.09	AGTGATGGAGAAAGGCGACG	60.11	55	5.12
BcaSSR000406	587	ChrB01	AT	TA	2	8	2361381	2361396	16	1	195	GCATTGGCACACTCCTTCG	59.5	57.89	3.79	AGTCCAACCTAGCTAATTCGGC	60.16	50	5.54
BcaSSR000407	616	ChrB01	A	A	1	13	2382559	2382571	13	1	105	AGACGTGAGAACAGTGACTACC	59.45	50	3.18	CATTGTCTGGATGGCAGAGC	58.98	55	4.09
BcaSSR000408	619	ChrB01	A	A	1	14	2387793	2387806	14	1	122	ACTTCCACTAGGGTTCCTCG	58.44	55	4.63	TTCGGGGTCTTCAAGACTGC	59.97	55	4.4
BcaSSR000409	620	ChrB01	C	C	1	12	2392959	2392970	12	1	103	TTGAGTCTGCAATCTCCCCC	59.38	55	5.4	GGGTTAGAGAGAATTGGAGAAAGC	59.12	45.83	3.51
BcaSSR000410	621	ChrB01	AAG	AGA	3	37	2405054	2405164	111	1	261	GAACTTCGGCTCTCTCTCCC	59.54	60	4.3	ACCATCCTTCGTGACATCCG	59.82	55	4.18
BcaSSR000411	622	ChrB01	A	T	1	18	2407543	2407560	18	1	113	GAACCTGAGTGAGAGTGGCC	60.04	60	5.36	TGGAACTCGAAACACCTCCG	59.97	55	4.63
BcaSSR000412	623	ChrB01	A	A	1	13	2421831	2421843	13	1	180	GAAATTGTTTGATGCATGGGTCC	59.07	43.48	4.46	TGTTGAAAAACTGAACAGGCTGG	60.12	43.48	4.85
BcaSSR000413	624	ChrB01	A	T	1	17	2428721	2428737	17	1	173	TCATTTCAACCTTCACATCATTGC	58.53	37.5	3.56	CATACGAGGTTACAGAAACGAAGG	59.44	45.83	3.46
BcaSSR000414	625	ChrB01	AAAG	AAAG	4	4	2429241	2429256	16	1	195	ACAACTTCATGATTTCACTCCTGG	59.24	41.67	4.45	ATCCCATGTCCCATTCATTACG	58.25	45.45	3.18
BcaSSR000415	627	ChrB01	A	A	1	14	2464057	2464070	14	1	128	ATGTTTCTTCTCCAATGGGTCC	58.3	45.45	4.46	ACTTGATGAAGGTCAGTAATATGTGG	58.95	38.46	4.17
BcaSSR000416	628	ChrB01	A	A	1	14	2465346	2465359	14	1	126	ATGTTTCTTCTCCAATGGGTCC	58.3	45.45	4.46	ACTTGATGAAGGTCAGTAATATGTGG	58.95	38.46	4.17
BcaSSR000417	629	ChrB01	A	A	1	13	2474564	2474576	13	1	179	TTGACTTCGCCATCAGCTCC	60.39	55	4.7	ACTTCGAGGATCCTCTTTACAAGG	59.84	45.83	3.61
BcaSSR000418	630	ChrB01	AAG	TTC	3	5	2477087	2477101	15	1	136	TCTTCTGCCCTGCTTTGTCG	60.6	55	4.35	TTTTCTCTCTTCTTGAAATAGGGGC	59.05	40	5.8
BcaSSR000419	632	ChrB01	ATC	TGA	3	6	2482277	2482294	18	1	100	TATCAAAACAGCGTCTTCCCC	58.29	47.62	4.81	CAAACAAATATCTTTCCATCGATGTGC	60.04	37.04	4.57
BcaSSR000420	633	ChrB01	AT	AT	2	12	2490455	2490478	24	1	175	GTGTGTGGTGCATGTGACC	59.35	57.89	4.02	TCAAAATCATTTGGAAACCTCGC	58.44	39.13	5.03
BcaSSR000421	634	ChrB01	A	A	1	12	2491405	2491416	12	1	130	TATATCCCACAGCCCAACCC	58.85	55	4.11	TCTTGTTTAGAAACGGGACTTCC	58.62	43.48	3.46
BcaSSR000422	635	ChrB01	AAGAGG	GGAAGA	6	4	2491588	2491611	24	1	148	GCCATCTTGTCACCAAAACCC	60	52.38	4.11	GTCACCCGTGAATGAGGAGG	60.11	60	4.3
BcaSSR000423	636	ChrB01	A	T	1	12	2494241	2494252	12	1	119	CGGGAAATGTTTCAGCTGAAGC	60.67	50	3.86	GCTCAACAAAAAGTCGAACAAACC	59.97	41.67	3.27
BcaSSR000424	637	ChrB01	A	T	1	13	2506983	2506995	13	1	111	TTCCAATCAACCTCTATGGCG	58.08	47.62	5.69	GACAGAAGATAACCCGCTTACG	58.89	50	3.18
BcaSSR000425	638	ChrB01	AT	TA	2	14	2507308	2507335	28	1	147	GGATCATTTCCCTTTGTTTTATGGC	59.18	40	4.4	TGTTACACTCACGTCCTGCC	59.97	55	4.85
BcaSSR000426	639	ChrB01	AT	AT	2	11	2507773	2507794	22	1	132	GGCAAGTTGAATGGTGGTGC	60.32	55	5.01	CGAATAAAATGCCCAGTCCTACC	59.44	47.83	3.18
BcaSSR000427	641	ChrB01	AT	AT	2	7	2510809	2510822	14	1	134	CCTAGGCAAGTTGAATGGTGG	58.91	52.38	4.61	TCATTGCAGTAATTGATACAAGGAGC	59.96	38.46	4.7
BcaSSR000428	642	ChrB01	AT	AT	2	12	2516013	2516036	24	1	134	GGCAAGTTGAATGGTGGTGC	60.32	55	5.01	CGAATAAAATGCCCAGTCCTACC	59.44	47.83	3.18
BcaSSR000429	643	ChrB01	AT	AT	2	12	2516618	2516641	24	1	134	GGCAAGTTGAATGGTGGTGC	60.32	55	5.01	CGAATAAAATGCCCAGTCCTACC	59.44	47.83	3.18
BcaSSR000430	644	ChrB01	AG	CT	2	66	2521184	2521315	132	1	253	GCTTTGTCATCACATGCATTCC	58.82	45.45	3.01	TTCTAGACTGGAGGTGGGGC	60.62	60	5.8
BcaSSR000431	645	ChrB01	AAAAG	TCTTT	5	4	2525590	2525609	20	1	147	ATTGGTCATTGTTTCCTTTAGAATCC	58.16	34.62	3.01	TCTAAGGTGGTCGCTTTTCCC	60	52.38	3.97
BcaSSR000432	646	ChrB01	A	T	1	12	2529514	2529525	12	1	119	ACATATCGATGATGAATTAGGGGG	58.01	41.67	5.4	TCAGTTAGTCTAGGATTAGGCGC	59.43	47.83	6.53
BcaSSR000433	647	ChrB01	A	T	1	12	2529786	2529797	12	1	159	AACAGTGATGAATTCGGCGC	59.55	50	6.53	ATACTGAGGTGGGGATTGCC	59.15	55	4.52
BcaSSR000434	648	ChrB01	A	A	1	18	2529811	2529828	18	1	148	TGGCGGATCAGGATTCATGG	59.89	55	3.66	GGGTTCACCAATGCTCATGC	59.83	55	4.06
BcaSSR000435	651	ChrB01	A	A	1	13	2553558	2553570	13	1	109	GGTTCTGCTGTTTGGTAACTTAGG	59.78	45.83	2.69	AAAATCCTCCCACAGCATATGG	58.43	45.45	2.74
BcaSSR000436	652	ChrB01	A	T	1	19	2553624	2553642	19	1	131	TGAACCATATGCTGTGGGAGG	59.79	52.38	4.3	TGGGTATAACTAGGGAGAGGCC	60.16	54.55	5.19
BcaSSR000437	653	ChrB01	AAACGC	TGCGTT	6	5	2561672	2561701	30	1	142	GGGTCTTGGGAGTAACCTGG	59.38	60	4.45	AAACCTCCGAACGCGATACC	60.46	55	2.73
BcaSSR000438	654	ChrB01	A	A	1	12	2569246	2569257	12	1	100	GCACTTTAGGTGTTGTCGGC	59.76	55	5.54	CGAAAGGTGGAGGAAGATTACTGG	60.92	50	4
BcaSSR000439	655	ChrB01	A	A	1	13	2571563	2571575	13	1	112	TCATCAGATACAAACAATTCTTTGGG	58.17	34.62	4.12	AGCAAAAGAAATTCTGAACTTGGG	58.4	37.5	4.12
BcaSSR000440	658	ChrB01	A	T	1	17	2592086	2592102	17	1	139	TCTTGGAGATAGTTTCGAGGCG	59.9	50	5.52	GCAGCCTCCATTAACTAAGCC	59.05	52.38	4.35
BcaSSR000441	659	ChrB01	A	T	1	17	2593300	2593316	17	1	139	TCTTGGAGATAGTTTCGAGGCG	59.9	50	5.52	GCAGCCTCCATTAACTAAGCC	59.05	52.38	4.35
BcaSSR000442	664	ChrB01	AAG	TTC	3	5	2604535	2604549	15	1	118	CCCCGTATATTTATTTTTCTTTCTCGG	58.71	37.04	4.63	AGAGGAAAAGGATAGAGGAGATAGG	58.44	44	2.57
BcaSSR000443	666	ChrB01	A	T	1	12	2612022	2612033	12	1	155	TTTTCAGTAGAGTTAGTTTAATGCTGG	58	33.33	4.85	TCCTCACGTTTAGCAATTACAACC	59.55	41.67	3.77
BcaSSR000444	669	ChrB01	AG	AG	2	12	2613611	2613634	24	1	132	GCGACTTAAAAAGAGCGAAAGG	58.52	45.45	3.11	CCTCCGCCTATGGTCAATGG	60.25	60	3.16
BcaSSR000445	671	ChrB01	A	A	1	14	2621429	2621442	14	1	157	TGTGTTTCTATTTCATAACTCTGTTGG	58.22	33.33	3.77	CATGAGCACGGGAAAATCACC	59.87	52.38	4.02
BcaSSR000446	675	ChrB01	AT	TA	2	8	2639217	2639232	16	1	203	ATTCCGACGACATACCGACG	59.97	55	5.12	GCCTGCTAATTGCTGCTAGC	59.69	55	3.42
BcaSSR000447	678	ChrB01	AT	AT	2	10	2644495	2644514	20	1	176	ACTTTTACGGTTCATCAGCTCC	58.66	45.45	4.7	GCGCCTTTTCTCAACACACC	60.32	55	4.16
BcaSSR000448	681	ChrB01	AT	TA	2	10	2660207	2660226	20	1	125	AGCTTTGTTCTTTTCTTTTGAACTGG	59.41	34.62	4	TCGGGTTTTCTAACTTGGTTTGC	59.93	43.48	3.68
BcaSSR000449	682	ChrB01	A	A	1	13	2668474	2668486	13	1	194	AACATTTTGGCATCGGCAGG	59.75	50	4.85	AACCCTAAACCCTAAACTCTTGG	58.01	43.48	3.61
BcaSSR000450	683	ChrB01	AT	AT	2	9	2671617	2671634	18	1	177	TGGTCATGGTGGATGTACCC	59.08	55	3.69	AACGAATGGTATAGTGTAGTGTATCC	58.34	38.46	2.59
BcaSSR000451	684	ChrB01	A	T	1	19	2674676	2674694	19	1	155	CGTGGCGTTTAACTCTGTCC	59.21	55	4.02	ACCTCTGCAATTTCCTCGAGG	60.07	52.38	4.63
BcaSSR000452	686	ChrB01	A	T	1	14	2702294	2702307	14	1	177	CGAACTTTCAGAGCCGTTGG	59.49	55	3.77	AGGCGAATGACTTCTGACCC	59.75	55	4.46
BcaSSR000453	687	ChrB01	AT	TA	2	7	2716088	2716101	14	1	148	GCGGAACTAGGGGTCTAGAGG	61.09	61.9	3.69	ATAGTGGCGCCGATAATCCG	60.11	55	4.18
BcaSSR000454	688	ChrB01	AG	TC	2	7	2717897	2717910	14	1	165	AGAAGAGAAACCACAACCATGG	58.51	45.45	3.66	AGTACACTTGCCGATTCATGC	58.99	47.62	4.06
BcaSSR000455	689	ChrB01	A	T	1	18	2719400	2719417	18	1	117	TGTTGCATCGTCCTACATTGG	58.64	47.62	3.16	CATTGATCATTTGAAGGGTCCCC	59.61	47.83	4.81
BcaSSR000456	691	ChrB01	AG	TC	2	38	2729040	2729115	76	1	216	CCCTCTTCGACCACAATCCC	60.11	60	3.85	ACCGATTCCGATGTAGTGGC	59.9	55	5.01
BcaSSR000457	692	ChrB01	AT	AT	2	8	2730334	2730349	16	1	196	GTGGATTCTCCTGCAATATGGC	59.44	50	4.4	AGAACCGGTATACAGATGGACG	59.38	50	4.79
BcaSSR000458	693	ChrB01	ATC	TCA	3	7	2730773	2730793	21	1	193	GCCTGATGATGAATGCTGGC	59.69	55	4.85	TGTTGCATAGAGCCCTTCGC	60.74	55	4.7
BcaSSR000459	694	ChrB01	A	T	1	12	2731970	2731981	12	1	192	CAACGTCGACGCTTATCAGC	59.71	55	4.26	GTCTCTGCGAGATCAAGGGG	59.9	60	4.79
BcaSSR000460	696	ChrB01	A	A	1	13	2761604	2761616	13	1	112	GTACTCTGCTCCCCTCAACC	59.46	60	3.77	GTATATGGTCTTGGCACGGC	58.77	55	5.68
BcaSSR000461	698	ChrB01	ATCAC	ATCAC	5	5	2765823	2765847	25	1	176	AGTAGGAAGAGAGACTTGGTTGG	59.16	47.83	3.77	AGTGTGTGATGATGATCCTATTCC	58.14	41.67	3.01
BcaSSR000462	699	ChrB01	AC	GT	2	8	2767149	2767164	16	1	137	AGACAGACTCTGCAAGTGGC	59.97	55	5.01	TCCAGCTCTTTGGGTACTTCC	59.37	52.38	3.46
BcaSSR000463	700	ChrB01	A	A	1	14	2768774	2768787	14	1	105	AGTTGGAATCATCACTTGAACCG	59.25	43.48	4.44	TCAGTTTAGTTGTTAGCGTCTTGC	59.79	41.67	4.01
BcaSSR000464	702	ChrB01	AT	AT	2	8	2770024	2770039	16	1	119	ATTGTGGGGTACTGCGATGG	60.11	55	3.51	TGTAGTTCCGCAAAACATCAGG	59.19	45.45	3.86
BcaSSR000465	703	ChrB01	AT	TA	2	8	2770414	2770429	16	1	144	TAAGCCGACCTTGACTGTGC	60.32	55	4.57	TCATTGGTGATTTTGACCGACC	59.18	45.45	4.79
BcaSSR000466	704	ChrB01	AC	AC	2	7	2771850	2771863	14	1	105	AGTTGGAATCATCACTTGAACCG	59.25	43.48	4.44	TCAGTTTAGTTGTTAGCGTCTTGC	59.79	41.67	4.01
BcaSSR000467	707	ChrB01	AG	AG	2	14	2778590	2778617	28	1	151	ACTCAGAGAGATCAGCAAACCC	59.76	50	4.11	TCCATCTTCGTGCAAGACGG	60.39	55	4.79
BcaSSR000468	708	ChrB01	A	A	1	12	2781309	2781320	12	1	127	TGGCTTTAATGAAAAGTTTGCCG	58.95	39.13	5.69	CAACAAACTTCATTTTTCATGAGAACC	58.67	33.33	3.62
BcaSSR000469	710	ChrB01	A	T	1	14	2790728	2790741	14	1	138	ACCATCGATTTAATCTCTTAACTTCCC	59.28	37.04	3.97	TGAAATTATGAAGTACTGGCGCG	59.69	43.48	6.86
BcaSSR000470	711	ChrB01	AC	GT	2	9	2801922	2801939	18	1	155	AGCTTGACATCATCATAAATACCCG	59.3	40	5.28	ACGTAGCCATTAAGTAGTCAACC	58.25	43.48	3.77
BcaSSR000471	714	ChrB01	AAAAT	AAAAT	5	4	2814363	2814382	20	1	190	CAACCACACACGTTCTAGCC	59.13	55	3.93	CAGTATTCTTGAAGCAATGGAAAGC	59.2	40	3.51
BcaSSR000472	719	ChrB01	AGG	CTC	3	16	2822734	2822781	48	1	115	TGCAACATGTACTATTACATCATCTCC	59.34	37.04	3.71	GAAAGAGGGACAGGGATGCC	60.11	60	4.4
BcaSSR000473	724	ChrB01	A	T	1	12	2834923	2834934	12	1	185	ACACACTCTTACAAAACGTGCC	59.65	45.45	5.01	TGGTTAAGTGAGGAATAGTAGTTTACC	58.47	37.04	2.85
BcaSSR000474	727	ChrB01	AG	TC	2	8	2840261	2840276	16	1	172	GAAGAAGCTTCGTCATGGCG	59.63	55	5.69	TGACTGACGTTTACCGCTCC	60.04	55	4.7
BcaSSR000475	728	ChrB01	A	T	1	13	2841689	2841701	13	1	128	GCAGAACAGTGATGCTCAAAGG	60.1	50	3.11	CCCATCATCAAAGCAGCAGC	59.9	55	5.25
BcaSSR000476	729	ChrB01	ACG	GCT	3	5	2841727	2841741	15	1	156	AGTGATGCTCAAAGGTTTGACC	59.11	45.45	4.02	CAGGCCTCCATCTTCCAAGC	60.75	60	4.01
BcaSSR000477	730	ChrB01	AAAG	AGAA	4	4	2843196	2843211	16	1	124	GTGTCTTTGTTGTTGTTGCAGG	59.08	45.45	4.85	TCCTGCTTTACTTTTATACCTCTGC	58.89	40	4.26
BcaSSR000478	731	ChrB01	A	A	1	12	2854553	2854564	12	1	185	GCCGCGATTTAAGATTTTGAACG	59.76	43.48	3.95	CTCAACCGAAAATGTTGACGC	58.69	47.62	5.19
BcaSSR000479	733	ChrB01	AT	TA	2	7	2857348	2857361	14	1	120	TCGTAATGCGTCGTTAGCCC	60.53	55	5.19	GAGGATTCAACTGTTGTTTGATTGG	59.08	40	3.16
BcaSSR000480	734	ChrB01	AAG	CTT	3	5	2862085	2862099	15	1	144	TTCAACCGTCGCAGATCTCC	60.11	55	3.71	TCCCGTTTTGATAAACTAGTGAGC	59.07	41.67	4.26
BcaSSR000481	738	ChrB01	A	A	1	16	2877767	2877782	16	1	131	TTTTCTCGCATAATAAAACCGTCC	58.13	37.5	4.79	GATCTGCAACGCTTGATCCG	59.7	55	4.18
BcaSSR000482	739	ChrB01	AT	AT	2	10	2880127	2880146	20	1	105	ATTTCCACTGTGAAACGCGC	60.04	50	6.86	TCAATACAGTGGGATCTAAAACAAGG	59.12	38.46	3.61
BcaSSR000483	742	ChrB01	AT	AT	2	13	2907028	2907053	26	1	192	GTATTTTGGCCCCTGATACGC	59.39	52.38	4.42	ATGACAAAAACTAATTCTGAGCAGG	58.08	36	4.85
BcaSSR000484	744	ChrB01	AAT	TAA	3	24	2925525	2925596	72	1	234	ACACATGTCTAGGACCTTCGC	59.8	52.38	4.7	TTATTCCTACAAACAAAACTGGCG	58.24	37.5	5.69
BcaSSR000485	745	ChrB01	C	C	1	12	2932247	2932258	12	1	167	TCAGCAATTTCAACATGGCCG	60.07	47.62	6.13	GCTTAGGTAATTTCAGGTTCCGG	59.37	47.83	5.14
BcaSSR000486	753	ChrB01	A	T	1	15	2951613	2951627	15	1	144	CGTACATGAAGCACTTGCAGG	59.87	52.38	4.85	AGTGTGTGTGCTCAGATCCC	59.68	55	3.85
BcaSSR000487	754	ChrB01	AT	TA	2	12	2955729	2955752	24	1	195	CATCGAACTGGAAGAAGGCG	59	55	5.52	CTCATTGACCCCCAAGGACC	60.03	60	4.46
BcaSSR000488	756	ChrB01	A	T	1	12	2958511	2958522	12	1	183	TCAAGTAAAAAGTGTTATCGCACG	58.33	37.5	5.34	CCCCTTGATAGAAGTGGTCAGG	59.83	54.55	3.86
BcaSSR000489	758	ChrB01	ATC	TAC	3	6	2971640	2971657	18	1	121	CAATCCGTGACCTGTGAAGC	59.2	55	3.86	AGCTCACGGGTTCTACAAGG	59.39	55	3.61
BcaSSR000490	760	ChrB01	AT	AT	2	17	2979867	2979900	34	1	182	CCCATCTACTTTGCCAACGC	59.55	55	4.84	TCTTCCTCTTCATCGATCCACC	59.3	50	4.61
BcaSSR000491	761	ChrB01	ATC	GAT	3	11	2983869	2983901	33	1	142	GGTGGAGAAGGAAAGGCAGG	60.32	60	4.85	TTTTGGACCTGCAGTTACGC	59.05	50	4.42
BcaSSR000492	762	ChrB01	AG	GA	2	7	2988469	2988482	14	1	159	GCTGTAGCTAGCTGGAGAGC	59.97	60	4.09	AGTTTGGTAAGAGGGTCCCG	59.02	55	5.14
BcaSSR000493	763	ChrB01	AT	TA	2	17	2993586	2993619	34	1	211	CTGCGGTACTCATTAACCTGC	59.07	52.38	4.85	ATCCGTCCAAACCGAATCCG	60.46	55	4.18
BcaSSR000494	764	ChrB01	ATC	TGA	3	5	2996072	2996086	15	1	112	GGGAAAGTCAGGTGAGGACG	60.04	60	4.79	CCAAACTCTGATCTCTACTCCGG	59.93	52.17	5.14
BcaSSR000495	765	ChrB01	AC	GT	2	10	2996211	2996230	20	1	125	TGTGTGTTGACAACTTCAGATCG	59.44	43.48	3.69	ACATTGTACGTGTTGTGCCG	59.42	50	5.69
BcaSSR000496	767	ChrB01	AT	AT	2	10	3007195	3007214	20	1	172	TGAACATAGTGGTTTTAACTCAAACG	58.59	34.62	3.6	CAAGTCATACGTATTGAACATGTTCC	58.82	38.46	3.62
BcaSSR000497	769	ChrB01	A	A	1	12	3009565	3009576	12	1	125	GCTTCCGTAGTTTCCGAATTGC	60.48	50	3.56	AACGGCGGTCAGTTTCATCG	61.29	55	3.84
BcaSSR000498	770	ChrB01	AG	CT	2	8	3017608	3017623	16	1	163	GAGCCACCAGTACAATTGCG	59.55	55	4.85	GTGAGATCCAGCTCCTTCTCG	59.93	57.14	4.04
BcaSSR000499	771	ChrB01	A	T	1	19	3018685	3018703	19	1	170	TTGTCATAGTTGCTCTGATGGG	58.12	45.45	4	AGAAAACTATCCAGACTCAGAAAAACC	59.55	37.04	3.27
BcaSSR000500	772	ChrB01	A	A	1	18	3020699	3020716	18	1	173	CTAACCGTTTGAACCGAACCG	59.81	52.38	4.44	CCCACTGACTATGGACCACG	59.82	60	4.94
BcaSSR000501	774	ChrB01	AG	CT	2	9	3035336	3035353	18	1	117	CACCTCCATTGGGCTTCTCG	60.75	60	4.04	ATCTTTAGCGGCTCTCGAGG	59.33	55	4.63
BcaSSR000502	775	ChrB01	AG	CT	2	24	3035511	3035558	48	1	162	TCACCAAGTACAAGAGCGCC	60.32	55	6.53	AGCTAAGACCACCTGCAACG	60.32	55	4.1
BcaSSR000503	778	ChrB01	A	A	1	14	3099595	3099608	14	1	157	CAACCAAAGTTGTGCACTGC	58.72	50	4.4	GATCGGTGTTCCCATATGCG	58.85	55	4.73
BcaSSR000504	779	ChrB01	AAAC	TTTG	4	5	3120748	3120767	20	1	162	TACCTGCAATAGATGGCCCG	59.6	55	6.13	CGCGATTCATACTATCATCTCAATGC	60.51	42.31	3.56
BcaSSR000505	780	ChrB01	AG	TC	2	8	3131561	3131576	16	1	128	ACGATTCATTTCCACACCAAGC	59.77	45.45	4.01	GGTCAGAGATCACTTGGGCC	60.11	60	5.8
BcaSSR000506	781	ChrB01	A	A	1	13	3133403	3133415	13	1	128	ACTGGCGCTGTTTAACGTCC	61.23	55	4.79	CAACATAAAGAACAACTGTCATGGC	59.37	40	4.4
BcaSSR000507	783	ChrB01	A	A	1	15	3135720	3135734	15	1	147	AATCCCATAGATCCGGGTCG	58.73	55	4.79	AGGTTGTCTTTCTTTTAGGATTTCGG	59.79	38.46	4.3
BcaSSR000508	784	ChrB01	AAG	GAA	3	5	3144514	3144528	15	1	140	GCTTGTTGCAATGGTTGAGC	58.86	50	4.26	TGCTTGCATACATGAGCTTGC	59.87	47.62	4.01
BcaSSR000509	785	ChrB01	A	A	1	16	3151345	3151360	16	1	102	TCTGTTTCTCTATGGTAGAAAAGCC	58.59	40	4.35	GCAAAAGAAAAAGCTAACAAACGC	59.04	37.5	4.84
BcaSSR000510	789	ChrB01	A	A	1	16	3161267	3161282	16	1	120	CGAGATTCAAGTTCTTGTCTCCC	59.07	47.83	4.3	GAGTTGCTTCGAACCAGATCC	59	52.38	3.36
BcaSSR000511	790	ChrB01	AGG	GGA	3	9	3169548	3169574	27	1	189	CCTCCACCGTATATCGAGCG	59.83	60	5.03	CTCAGGGAGTATCTCGCAGC	59.69	60	5.25
BcaSSR000512	791	ChrB01	A	A	1	14	3179995	3180008	14	1	161	TTTAAGTTGTTTCCGCCGGC	59.69	50	6.13	TGTACAGAGCTCTTCGGTTGG	59.73	52.38	3.77
BcaSSR000513	795	ChrB01	ATC	GAT	3	6	3199994	3200011	18	1	148	ATGGCCATTGAAGCAAAGCG	60.11	50	4.68	TCGCTGGCAAAAATCGAACG	60.11	50	3.95
BcaSSR000514	796	ChrB01	AAG	AGA	3	5	3200113	3200127	15	1	146	TTCGATTTTTGCCAGCGACG	60.11	50	5.12	CGTTTTAGTGGGCCCAATCC	59.18	55	3.01
BcaSSR000515	797	ChrB01	A	A	1	20	3200491	3200510	20	1	139	TGCAATAAGTCATTTGGAGTTTTTAGC	59.4	33.33	3.09	GTGCTGACACAAACCAAACG	58.46	50	3.6
BcaSSR000516	799	ChrB01	AG	AG	2	7	3209335	3209348	14	1	149	AGCTAAAAATATCTCAAAAGCAACCG	58.97	34.62	4.44	CGTCGAGACTGATCCTTCCG	59.97	60	4.3
BcaSSR000517	800	ChrB01	A	A	1	13	3210174	3210186	13	1	182	ACGTGAAGCATGTCTGAAAGG	58.85	47.62	3.11	CGATTTAGCAAGTCATTTTCAAAACCC	60.36	37.04	4.11
BcaSSR000518	801	ChrB01	A	T	1	20	3212266	3212285	20	1	105	TGGTGTGTATGAGTCATTTCGC	59	45.45	4.7	CTTGCGCTGTGAGTACAAGC	59.84	55	4.01
BcaSSR000519	802	ChrB01	A	T	1	12	3215038	3215049	12	1	141	TGGTTGGTTGCAGAGTCAGG	60.18	55	3.86	ACACTCAGCAGTAAAATGATACACC	59.36	40	4.16
BcaSSR000520	803	ChrB01	A	A	1	13	3227851	3227863	13	1	161	GAACTCCCTCTCTCTTCGGC	59.54	60	5.54	CATTTTTCATGCAACCTCTTCACC	59.31	41.67	4.02
BcaSSR000521	804	ChrB01	ACC	GTG	3	5	3248101	3248115	15	1	175	AAGCTCCTGAGGCTCAAAGG	59.67	55	3.11	ACTCACCATGCAACTACCTCC	59.72	52.38	4.3
BcaSSR000522	805	ChrB01	AT	AT	2	10	3254445	3254464	20	1	133	TCCCAAATCGAACACACAACG	59.4	47.62	4.1	CTTCTCCTCTTCTCCTCGCC	59.26	60	5.54
BcaSSR000523	806	ChrB01	AT	AT	2	10	3256373	3256392	20	1	133	TCCCAAATCGAACACACAACG	59.4	47.62	4.1	CTTCTCCTCTTCTCCTCGCC	59.26	60	5.54
BcaSSR000524	808	ChrB01	A	A	1	12	3265627	3265638	12	1	168	TCGAGTCCGGTTTGTATTTCG	58.4	47.62	3.46	GATGTGGTGGACCTTGAGGG	60.04	60	4.3
BcaSSR000525	809	ChrB01	A	T	1	12	3265748	3265759	12	1	160	TGTTGGTGATGCCCTCAAGG	60.25	55	3.61	CAAAACCGACATCCACAAGAGG	59.77	50	3.69
BcaSSR000526	810	ChrB01	AG	TC	2	7	3269403	3269416	14	1	125	TGATCGGCGGTATGTACAGC	59.97	55	4.4	CGATCAGCGTTTACCTGAAACC	59.91	50	3.27
BcaSSR000527	811	ChrB01	A	T	1	13	3270773	3270785	13	1	121	AGATCTGCCCCTAGACAATTGC	60.16	50	3.56	TGCTCAAGTACCCTTTTGGAGG	60.22	50	4.3
BcaSSR000528	812	ChrB01	AG	CT	2	8	3280156	3280171	16	1	132	ACATCGTCCGCATGTACACG	60.8	55	4.49	AACAACACATTCTCGTCGCG	59.49	50	5.87
BcaSSR000529	813	ChrB01	AG	TC	2	9	3280548	3280565	18	1	166	CTACAAGCCAGTCTTCCCCG	60.11	60	5.73	CCCTTTCTCTACCAAGTGGGC	60.34	57.14	5.36
BcaSSR000530	814	ChrB01	AGG	TCC	3	5	3281094	3281108	15	1	128	TCATCACGAAGCCCTTCTGG	59.75	55	3.86	ACTCTTCAGAGACATTCACAGC	58.08	45.45	4.4
BcaSSR000531	815	ChrB01	A	A	1	16	3281645	3281660	16	1	155	TGTTTGGGCAAAAGTGAAACG	58.39	42.86	3.6	GAGAGAGATCTACCCGGTGG	58.39	60	4.61
BcaSSR000532	816	ChrB01	A	A	1	14	3284841	3284854	14	1	211	AAGTTCAGTATTCAGTTAGTTTTGTCG	58.45	33.33	4.35	ACATACCTGCCAAAATTGCCG	59.8	47.62	5.69
BcaSSR000533	817	ChrB01	A	A	1	16	3287446	3287461	16	1	133	AGTCCGTAACAGTGCCTGC	60	57.89	4.85	GCTAAGCAAGAAGTTGGTAGGG	58.99	50	3.53
BcaSSR000534	818	ChrB01	AT	AT	2	10	3290732	3290751	20	1	130	ATTGAGAAACCGTTGCGTCC	59.13	50	4.79	GGCTAGTTTGATGTTGAGGAGG	58.73	50	4.3
BcaSSR000535	819	ChrB01	A	A	1	12	3293978	3293989	12	1	194	GCTGAATGAATAATTTGACCAACCC	59.19	40	4.11	CAGTCGGTTAGGTCGAGACG	59.9	60	4.18
BcaSSR000536	820	ChrB01	AGG	GGA	3	5	3294979	3294993	15	1	138	AGTTTGGGACGGTCTTCTGG	59.6	55	3.86	ACGTTCTCTCAGCCCAATGG	60.04	55	3.16
BcaSSR000537	822	ChrB01	AG	TC	2	8	3315850	3315865	16	1	144	AGAGAACGTGCAATGCAACC	59.41	50	3.77	GCCATGAGGAAGCTTCTTCC	58.61	55	3.46
BcaSSR000538	823	ChrB01	AG	CT	2	7	3317200	3317213	14	1	183	CAACACAAGAAACCAGAGAGACC	59.44	47.83	3.85	GCTTCATACCCATCCATGGC	58.75	55	4.4
BcaSSR000539	824	ChrB01	AG	AG	2	7	3317271	3317284	14	1	189	TCTATACACAAGACAACAAACACTCC	59.3	38.46	3.85	GCGTTATCTGGGTCCAAAGC	59.27	55	3.51
BcaSSR000540	826	ChrB01	AAAG	AGAA	4	5	3319487	3319506	20	1	119	GTTGTTGTTGCAGGAAGAGAGG	59.71	50	3.69	TCCTGCTTTTACTTTTATACCTCTGC	59.4	38.46	4.26
BcaSSR000541	827	ChrB01	A	T	1	12	3325902	3325913	12	1	152	GTTTTCGCATACTTCAACTGTTGC	59.85	41.67	4.17	CAACCGCTGCGTTTGAACC	60.66	57.89	3.62
BcaSSR000542	828	ChrB01	A	A	1	14	3330230	3330243	14	1	157	ATATAGCGTGACTGGCGTCG	60.04	55	5.12	AGGCCTGACACTATTTGGACC	59.72	52.38	4.46
BcaSSR000543	829	ChrB01	AT	TA	2	14	3330532	3330559	28	1	149	ACCTAGTCACAAGAAAATAACTGTCG	59.35	38.46	4.35	ACTAGTCAATCCTTGAGTGTAGACG	59.88	44	4.18
BcaSSR000544	831	ChrB01	AT	AT	2	9	3331095	3331112	18	1	115	TGTTGTTTAAATTCTCTAAATCACCGG	58.71	33.33	5.28	CAGTTGCAGTTTCTATTCAAAGACC	58.85	40	3.85
BcaSSR000545	832	ChrB01	AAG	AAG	3	6	3345446	3345463	18	1	169	TCCTCCGTATACCCACCTCC	59.81	60	4.3	CGGGAAGATCAAGATTTGGGG	58.7	52.38	4.96
BcaSSR000546	836	ChrB01	AT	AT	2	10	3373736	3373755	20	1	170	AGGGACATACGCGACTTACG	59.62	55	3.18	CGTCAAGAAGCTCGGATTGC	59.63	55	3.56
BcaSSR000547	838	ChrB01	AC	AC	2	7	3401448	3401461	14	1	181	TGGGACGCCAAGCTACTAGG	61.33	60	3.02	TCGTGGGTTCATGATCCTCG	59.54	55	4.63
BcaSSR000548	839	ChrB01	AG	CT	2	9	3410855	3410872	18	1	115	TGGCCGACTCTCTCTCTAGG	59.82	60	3.02	TGTATTGTTATGACATTCAAGGGGG	59.11	40	5.4
BcaSSR000549	840	ChrB01	A	A	1	21	3433159	3433179	21	1	146	CTGGCCAGGCAATTGGGG	61.08	66.67	4.96	CGTGGCCTTTGTTTCACGC	60.66	57.89	5.34
BcaSSR000550	841	ChrB01	ATC	GAT	3	11	3445080	3445112	33	1	140	GAAGGGAAAGGCAGGTGAGG	60.32	60	3.86	TTTTGGACCTGCAGTTACGC	59.05	50	4.42
BcaSSR000551	842	ChrB01	AG	GA	2	7	3449700	3449713	14	1	145	AGCTAGCTGGAGAGAAAGCG	59.54	55	4.68	CCGAGAGAGTTTTACAAACAGAGG	59.31	45.83	3.69
BcaSSR000552	843	ChrB01	A	A	1	12	3461124	3461135	12	1	130	AGCTTTTGATATCGTTTTGTGGC	58.51	39.13	5.01	AACATAGTTAGGTACAAGCACCG	58.5	43.48	4.94
BcaSSR000553	844	ChrB01	A	A	1	14	3462248	3462261	14	1	158	ACAAGTAACAGGAGGAGGCG	59.39	55	5.52	CAGGATCAGACCCGGTTACG	59.9	60	3.18
BcaSSR000554	845	ChrB01	A	T	1	12	3466615	3466626	12	1	185	TGGCCTCCATTAGTTTGGGG	59.67	55	4.96	GGAGTCCAGTGGAAGTTCCC	59.67	60	3.97
BcaSSR000555	846	ChrB01	AG	CT	2	9	3468993	3469010	18	1	117	CACCTCCATTGGGCTTCTCG	60.75	60	4.04	ATCTTTAGCGGCTCTCGAGG	59.33	55	4.63
BcaSSR000556	847	ChrB01	AG	CT	2	7	3469168	3469181	14	1	123	TCACCAAGTACAAGAGCGCC	60.32	55	6.53	AGCTAAGACCACCTGCAACG	60.32	55	4.1
BcaSSR000557	850	ChrB01	C	G	1	12	3479111	3479122	12	1	137	TGGAGAAGTCTTTAGTGGTTTTTGG	59.41	40	3.28	CTGCGTCCCATTTGTTCTGG	59.48	55	3.86
BcaSSR000558	852	ChrB01	A	A	1	14	3483120	3483133	14	1	100	ACCCGATCAACGAAACTTGC	59.13	50	4.01	AGATGAAAAATTAACGGAGCTCTCC	59.41	40	3.71
BcaSSR000559	853	ChrB01	AAG	AGA	3	8	3483145	3483168	24	1	100	ACCCGATCAACGAAACTTGC	59.13	50	4.01	AGATGAAAAATTAACGGAGCTCTCC	59.41	40	3.71
BcaSSR000560	854	ChrB01	AGG	CCT	3	6	3483507	3483524	18	1	173	TTGAAGGATGCAGCATCAGC	58.9	50	4.26	GGTCTTGGAGGTGTTGGAGG	59.96	60	4.3
BcaSSR000561	855	ChrB01	A	A	1	18	3496402	3496419	18	1	145	AACTCGTCAAGTGGTGGTGG	60.18	55	4.61	GAGCAACCATCAACAAGGCG	60.11	55	5.52
BcaSSR000562	856	ChrB01	A	T	1	15	3496996	3497010	15	1	101	TGGAAGAAAATCGGATGCCC	58.24	50	5.36	ACAGTCATCAAAGCACACCG	58.77	50	4.94
BcaSSR000563	858	ChrB01	A	A	1	14	3498167	3498180	14	1	117	ATACACAGAAGAAACAGAGACGG	58.19	43.48	4.79	TCGAGGACCTTCATGATCGG	58.97	55	4.18
BcaSSR000564	859	ChrB01	A	A	1	13	3511748	3511760	13	1	146	GACATCAGCTTTTACTCGGAGC	59.39	50	4.7	TCGAAAAGTGAAAGCGACTTACC	59.51	43.48	2.85
BcaSSR000565	866	ChrB01	A	T	1	20	3530355	3530374	20	1	175	AGGCCTAGGTGTCAACATCC	59.09	55	3.51	AGCCTACGTCGAGTCTATTTGG	59.64	50	3.28
BcaSSR000566	867	ChrB01	ACTC	TCAC	4	4	3532121	3532136	16	1	167	ACTTACACGAACACATAACAACTCC	59.54	40	3.85	AGGAAGAGGTTCGGATTGGC	59.75	55	4.52
BcaSSR000567	868	ChrB01	ACTC	TCAC	4	4	3534515	3534530	16	1	167	ACTTACACGAACACATAACAACTCC	59.54	40	3.85	AGGAAGAGGTTCGGATTGGC	59.75	55	4.52
BcaSSR000568	869	ChrB01	A	A	1	12	3539705	3539716	12	1	166	AAAATGGTCCCGCCTGTAGG	60.03	55	3.18	GCTGTTGGGTTTTAGTCATTTCC	58.44	43.48	3.13
BcaSSR000569	870	ChrB01	AAAC	TTTG	4	4	3539965	3539980	16	1	116	AACCTGCAATAGATGGCCCG	60.47	55	6.13	GCTCACCGTTTCATTTTACAATGC	59.91	41.67	3.56
BcaSSR000570	871	ChrB01	A	A	1	12	3542644	3542655	12	1	151	ATAACCACCTGTGCTGCTGG	60.32	55	4.85	CCTGACACTAAGCACATCAAGC	59.58	50	4.01
BcaSSR000571	872	ChrB01	A	T	1	12	3544537	3544548	12	1	150	CATTAATGTTTGTCCGTCTTGCG	59.15	43.48	4.85	AGGGATCAACACAACTAACATGC	59.24	43.48	4.06
BcaSSR000572	883	ChrB01	AAACCC	AAACCC	6	4	3577169	3577192	24	1	103	CGACGATTTGTGCTTACGTGG	60.2	52.38	4.94	GTTTGGGGTTTGGGTTTGGG	59.82	55	4.12
BcaSSR000573	884	ChrB01	AAG	AGA	3	5	3589437	3589451	15	1	159	TTCGATTTTTGCCAGCGACG	60.11	50	5.12	CTGCGCTACTCTATGTGGGG	59.97	60	4.96
BcaSSR000574	887	ChrB01	AAC	CAA	3	5	3597468	3597482	15	1	140	TGACCAGCTCTTGATAGCCC	59.17	55	5.19	TCAGAGAAACTCTTTACCTCTTTTGC	59.52	38.46	3.68
BcaSSR000575	888	ChrB01	A	A	1	12	3598238	3598249	12	1	163	ATCATTGGAAGTTCCGGCGG	60.75	55	6.13	TCGTTTTCTCTTTCTGCATCGC	59.84	45.45	4.58
BcaSSR000576	889	ChrB01	AG	AG	2	9	3598328	3598345	18	1	102	GCGATGCAGAAAGAGAAAACG	58.5	47.62	3.6	CTTCGGCGTCTTCTCCTACG	60.25	60	3.51
BcaSSR000577	892	ChrB01	A	T	1	12	3613871	3613882	12	1	116	GAGGGAGGAAAATAGGAGCCG	59.93	57.14	5.52	AGTTGGGAATATACCGCCCG	59.6	55	6.13
BcaSSR000578	893	ChrB01	A	A	1	12	3615346	3615357	12	1	181	TGGTATTAAATGGAATGAGTGAAAGC	58.23	34.62	3.51	TGTGAAGAGAGAACTTGTTGGG	58.19	45.45	4.12
BcaSSR000579	894	ChrB01	A	A	1	20	3624864	3624883	20	1	161	ACCACAAATGCAATTCACTTCC	58.01	40.91	3.46	GAGAAGCGGGGAGTAGTTCC	59.54	60	3.62
BcaSSR000580	895	ChrB01	A	A	1	12	3625084	3625095	12	1	118	AATGATTCGCCGGGAACTCC	60.46	55	3.85	GAAGATTTATAAAACGCCAGCTGC	59.26	41.67	5.25
BcaSSR000581	896	ChrB01	ACC	GTG	3	5	3627983	3627997	15	1	176	AAGCTCCTGAGGCTCAAAGG	59.67	55	3.11	ACTCACCATGCAACTACCTCC	59.72	52.38	4.3
BcaSSR000582	897	ChrB01	AGG	CTC	3	5	3632295	3632309	15	1	147	ATGATGACGTTCGCGGAGG	60.23	57.89	4.3	ATCTGAGTCGGTTAGGTCGG	58.61	55	4.79
BcaSSR000583	898	ChrB01	AAAC	TTTG	4	4	3638979	3638994	16	1	128	TGTGCAGAGGTTTTGACACG	58.99	50	4.49	AGATTAATGTCGGTAGTTACCCCC	59.65	45.83	5.4
BcaSSR000584	899	ChrB01	AG	AG	2	7	3640372	3640385	14	1	132	AACAGAACCAATCTACAGTGACC	58.36	43.48	4.02	TTTATCTGCTAGCCTCCGCG	59.97	55	6.46
BcaSSR000585	900	ChrB01	AAC	AAC	3	5	3644466	3644480	15	1	123	GGTCAGAGAGTCAATGGAGGG	59.52	57.14	4.3	ACCAGCTTCTGTGTGGAAGG	59.89	55	3.46
BcaSSR000586	901	ChrB01	A	A	1	13	3652564	3652576	13	1	145	CCTTCATAGTTTCTCGCTCAAGC	59.69	47.83	4.01	ACGATTAGCTCTCTCGCTGC	59.97	55	5.25
BcaSSR000587	902	ChrB01	AAG	AGA	3	6	3659114	3659131	18	1	192	GCAAGGAATCGCATTCTCCG	59.69	55	4.63	ATCAGTACGTCATCGAGCCG	59.69	55	5.52
BcaSSR000588	903	ChrB01	AAGG	GAAG	4	5	3659355	3659374	20	1	130	TCCCAAAAATGATGATCGACGG	59.06	45.45	4.79	GGCACGTTCGTAACCATTCC	59.55	55	3.01
BcaSSR000589	904	ChrB01	A	A	1	18	3680076	3680093	18	1	153	TCATAATCACCTAATCTACTTCCATCC	58.18	37.04	3.51	AAGCCATTTGGATGCTCAGC	59.18	50	4.26
BcaSSR000590	909	ChrB01	AG	CT	2	7	3783232	3783245	14	1	121	ACCAATGCACAAAAGGCTGG	59.61	50	4.85	AGCCAATTTAGTTTGTAACGATGG	58.05	37.5	3.51
BcaSSR000591	910	ChrB01	AG	TC	2	8	3783619	3783634	16	1	105	GAACCCTAATGGCCTCTCCC	59.53	60	4.3	TCTTTTATGACAAAGCTCTGGCG	59.56	43.48	5.69
BcaSSR000592	911	ChrB01	AT	AT	2	18	3785389	3785424	36	1	158	ACTGGAATGGGTTCGGTTCC	59.96	55	3.62	TCCCACGGTTTTAGGTTCCC	59.6	55	3.97
BcaSSR000593	912	ChrB01	AAG	AAG	3	6	3785740	3785757	18	1	122	ACCAGTCTACGTGCAATCCC	59.75	55	3.85	ATCGTTCAGAACCACCCACG	60.32	55	4.94
BcaSSR000594	913	ChrB01	AAAC	AAAC	4	4	3786028	3786043	16	1	183	GGTTCTCTGTTGAATTCCGCC	59.53	52.38	6.13	TAATGTGTGGCGCGTTAAGG	58.92	50	2.69
BcaSSR000595	914	ChrB01	AT	AT	2	17	3787757	3787790	34	1	209	ACTGGAATGGGTTCGGTTCC	59.96	55	3.62	CTCTTTCTATCCGAGGCCGC	60.32	60	6.53
BcaSSR000596	915	ChrB01	AAG	AAG	3	5	3788119	3788133	15	1	126	CCAGTCTACGAGCAATCCCC	59.89	60	4.81	ATCGTTCAGAACCACCCACG	60.32	55	4.94
BcaSSR000597	918	ChrB01	ATAG	AGAT	4	4	3792656	3792671	16	1	104	GGAGATCTGAGAGTATCGAAGTATGG	59.91	46.15	2.74	CGTCACCACCACCAAGTCC	60.6	63.16	3.85
BcaSSR000598	919	ChrB01	A	T	1	15	3793064	3793078	15	1	149	GAAGTGTGGTGTGTTGGTCG	59.34	55	4.79	ACACGTATATGGTTATTGAGACAGC	59.02	40	4.4
BcaSSR000599	920	ChrB01	A	A	1	12	3794658	3794669	12	1	195	TCTCGGCGTAAAGAACATTAACC	59.07	43.48	2.85	TCGCGTACTTAAGTGGGTGC	60.39	55	5.01
BcaSSR000600	921	ChrB01	AT	AT	2	7	3794801	3794814	14	1	151	AGCACCCACTTAAGTACGCG	60.39	55	6.01	GGAATGTCTCAAATAAAAGGCATAGC	59.08	38.46	2.97
BcaSSR000601	922	ChrB01	A	T	1	12	3794987	3794998	12	1	107	TGTGCATTAGGACTCGTTCG	58.01	50	3.95	CTCTACGCAATCAAGCAACCG	59.94	52.38	4.44
BcaSSR000602	923	ChrB01	AT	AT	2	7	3795764	3795777	14	1	121	TTTGCTAAAGGCGTGTTCGG	59.41	50	4.3	TGAATTGTTGTGTGTTGTGTGG	58.16	40.91	4.17
BcaSSR000603	924	ChrB01	A	T	1	12	3804733	3804744	12	1	136	ACCTGGTGATGATGGGATTCG	59.86	52.38	3.34	CCACCAGGAACCAAGTAGCC	60.32	60	3.93
BcaSSR000604	925	ChrB01	AGG	CTC	3	5	3806600	3806614	15	1	176	GAGTCTGAAGGTCCTTCGCC	60.11	60	5.54	AGTTGAGAAGCAAGAGGGCC	59.96	55	5.8
BcaSSR000605	926	ChrB01	A	A	1	12	3807620	3807631	12	1	133	GTCCTCATAGCAGTATCAATATTGCC	59.69	42.31	4.52	TGGGTAATTCACTATCTGATGTGG	58.07	41.67	4.17
BcaSSR000606	927	ChrB01	A	T	1	16	3807693	3807708	16	1	159	ACCACATCAGATAGTGAATTACCC	58.07	41.67	3.69	AGCAAACGAAGCTGTTAGTTAGG	59.25	43.48	2.69
BcaSSR000607	928	ChrB01	A	A	1	12	3816457	3816468	12	1	103	CCTCAAGACCACCACCATGG	60.32	60	3.66	AAACTCGTAGTGGCTGCACG	60.94	55	5.34
BcaSSR000608	929	ChrB01	AGG	TCC	3	5	3817762	3817776	15	1	132	GGCAAGGACTTGATCACATCC	58.98	52.38	3.51	GATGGGTCTGGACAAGTGGC	60.68	60	5.01
BcaSSR000609	930	ChrB01	AAG	TCT	3	5	3829110	3829124	15	1	109	GCTTGAAAATGGAGATTCTTGCG	59.14	43.48	4.85	TCCGTTCCTTTCGATTCCCC	59.75	55	4.81
BcaSSR000610	931	ChrB01	AATCTC	CAATCT	6	4	3829423	3829446	24	1	118	AATTGGGGAGGGACTTGTCG	59.67	55	4.35	CCACTCTCATGATTTGTAGTACGC	59.5	45.83	4.42
BcaSSR000611	932	ChrB01	A	A	1	14	3831403	3831416	14	1	123	TGTAGGGGTTTTGGTTGAAACG	59.31	45.45	3.6	GCTAGTAGGGAGTAGCTCAAGG	59.11	54.55	3.61
BcaSSR000612	933	ChrB01	AGG	GGA	3	5	3834875	3834889	15	1	135	GAGAGCAGAGGAAGTGGTGG	59.75	60	4.61	CTCCACCACCAAAACCCTCC	60.54	60	4.3
BcaSSR000613	934	ChrB01	ACTC	TCAC	4	4	3835165	3835180	16	1	121	TCTATTCTTGACTGACAACATCCC	58.27	41.67	3.85	TGTGTGTCAGTTAGATGCATGG	58.66	45.45	3.66
BcaSSR000614	935	ChrB01	AAG	AAG	3	6	3838083	3838100	18	1	192	AGAGACCGAGTGGCTTTGC	60	57.89	3.68	TTCCGATCTCGCTCTCAAGC	59.9	55	4.01
BcaSSR000615	936	ChrB01	AAAG	GAAA	4	4	3839571	3839586	16	1	150	TGAAGATGCATTCGATATCACGG	59.01	43.48	4.94	TGTTTCACACCAAAATGCGC	58.43	45	6.09
BcaSSR000616	938	ChrB01	A	A	1	14	3846278	3846291	14	1	167	CTTGTCTAGGTAAGTATTTGGGGC	58.88	45.83	5.8	CGCTTATGCTTAACCCTTAGCG	59.78	50	4.26
BcaSSR000617	939	ChrB01	AATT	TAAT	4	4	3848896	3848911	16	1	118	AGGTGGGTTGAGTTTTGATTACC	58.85	43.48	2.85	TGCATGGGTGACTCAAAACC	58.67	50	3.27
BcaSSR000618	941	ChrB01	A	A	1	19	3869068	3869086	19	1	113	ACACAAGTAAACGCGTGTAGC	59.48	47.62	3.58	CTCAGCTCATGTGACGGTGG	60.74	60	4.61
BcaSSR000619	945	ChrB01	A	T	1	12	3883554	3883565	12	1	133	TGTGTTGGAAAAAGTGTTGTTACC	58.53	37.5	2.85	GTGGCAATGCACATTTCACG	58.94	50	4.35
BcaSSR000620	946	ChrB01	AT	AT	2	22	3884049	3884092	44	1	149	TGACAAGCCTGTGATTGACG	58.49	50	4.35	TGGTGCATCATGTAAGCAAATACG	60.2	41.67	3.06
BcaSSR000621	948	ChrB01	AT	AT	2	9	3884909	3884926	18	1	101	GGTAAGAGCACCTCCACTCC	59.46	60	3.85	AGGATTCTACACTATTTTGTGGACC	58.58	40	4.46
BcaSSR000622	949	ChrB01	AAT	AAT	3	5	3886014	3886028	15	1	183	GGTTTTCCGAGAAGACACGC	59.49	55	5.34	AATTGTGGCTCTTCATCCGC	58.9	50	5.54
BcaSSR000623	950	ChrB01	AG	AG	2	8	3889430	3889445	16	1	112	ACGGATGTGGTCAGAGATCG	59.26	55	3.69	AGAGGAGACACAGTTGTTAGCC	59.7	50	3.93
BcaSSR000624	951	ChrB01	A	T	1	15	3889531	3889545	15	1	197	AGAGAGAGAGAGAGACGGCG	60.18	60	6.46	TGAGAGCTGCGAATTACACG	58.37	50	4.49
BcaSSR000625	952	ChrB01	AATT	TTAA	4	4	3889590	3889605	16	1	127	TCTCCTCTTTATCTATTTATTGTGGCC	58.84	37.04	5.36	TGAGAGCTGCGAATTACACG	58.37	50	4.49
BcaSSR000626	955	ChrB01	A	A	1	12	3894766	3894777	12	1	132	CTGTGGTAGATGTCGATTTAAATTAGG	58.23	37.04	2.69	AGTTAACAGCTCGTAACAAATTTGG	58.56	36	3.28
BcaSSR000627	956	ChrB01	A	A	1	12	3897222	3897233	12	1	132	CTGTGGTAGATGTCGATTTAAATTAGG	58.23	37.04	2.69	AGTTAACAGCTCGTAACAAATTTGG	58.56	36	3.28
BcaSSR000628	957	ChrB01	A	A	1	12	3901285	3901296	12	1	100	CACTAGCGTGCCAAAGTTTCC	60.07	52.38	3.13	TCCAACCACGGTCACTTTCG	60.53	55	3.46
BcaSSR000629	958	ChrB01	A	T	1	12	3919592	3919603	12	1	123	GCATAAAGTTGCAAATGATTTGAAGC	59.26	34.62	3.86	TCTGGTCAAACCCATGAATGC	58.83	47.62	3.56
BcaSSR000630	959	ChrB01	AAG	CTT	3	5	3923185	3923199	15	1	175	AGTGGAGAGACTTTAGCGGG	58.81	55	6.13	CAGAGTCTCCCGGTATCAGC	59.33	60	4.26
BcaSSR000631	969	ChrB01	A	A	1	12	3955933	3955944	12	1	132	CCTAATGTGCTAAAGGTTTAGACAACC	60.36	40.74	3.77	AGCACCGATTATTCATACGATATGC	59.48	40	3.14
BcaSSR000632	972	ChrB01	AAC	TTG	3	6	3969064	3969081	18	1	170	TGATCATCTTGTTGTTGTTGTCCG	60.02	41.67	4.79	GGACAGCAACAACAACAAGAGG	60.22	50	3.69
BcaSSR000633	973	ChrB01	AT	TA	2	12	3971082	3971105	24	1	134	TCTATATGTTCACCTAGGGGTAAACC	59.44	42.31	3.27	TGAAATGAAGACCGTATGGAACC	58.74	43.48	3.62
BcaSSR000634	974	ChrB01	AT	TA	2	7	3972620	3972633	14	1	125	TCTGGAATTGATGCCACTGC	58.53	50	4.4	TGCACATGTAGATGTCACACG	58.66	47.62	4.49
BcaSSR000635	975	ChrB01	AG	TC	2	7	3975760	3975773	14	1	133	GGTTTCATGGCCTTTCTCGC	59.83	55	5.03	AGAAAGGAAATGAGAGAGAGGAGG	59.28	45.83	4.3
BcaSSR000636	976	ChrB01	AACCG	GAACC	5	4	3977046	3977065	20	1	175	CATTGGTATCAAGCCCTTGGG	58.97	52.38	4.12	TAGTTCGGGTATCGGTTCGG	58.98	55	4.3
BcaSSR000637	977	ChrB01	AACCG	CCGAA	5	4	3980739	3980758	20	1	108	TATCCGAACCGAACCGAACG	60.18	55	3.95	TTCGGGTTTCGGGTAGTTCG	60.04	55	3.95
BcaSSR000638	979	ChrB01	AT	AT	2	9	3985842	3985859	18	1	105	TGAATTAGCTGATCAATGACATCTCG	59.58	38.46	4.04	TCATCAAGATATGCATCCTGATCG	58.58	41.67	3.69
BcaSSR000639	982	ChrB01	A	A	1	12	3995515	3995526	12	1	120	AATTCTCCTCAATCCTCTTCTGC	58.22	43.48	4.26	GAGATCGAGCAAAACCCTTCG	59.34	52.38	3.79
BcaSSR000640	983	ChrB01	AT	AT	2	11	4001994	4002015	22	1	142	CCATACTCATTAAAGTGAAACAATGCC	59.51	37.04	4.4	CGGTTAGCAACTACTGAGTTTGG	59.57	47.83	3.28
BcaSSR000641	984	ChrB01	AT	TA	2	12	4002638	4002661	24	1	147	TTCTCGGAAGCTCTTGCACC	60.32	55	5.01	ATGTCTGTCAAATTGCATGAATGG	58.58	37.5	3.16
BcaSSR000642	985	ChrB01	A	T	1	17	4002662	4002678	17	1	147	TTCTCGGAAGCTCTTGCACC	60.32	55	5.01	ATGTCTGTCAAATTGCATGAATGG	58.58	37.5	3.16
BcaSSR000643	990	ChrB01	A	A	1	12	4035611	4035622	12	1	161	AGAGGAATAGCATGTACAAAACCG	59.12	41.67	4.44	TGTTCTTGCAGATAATGTATCATAGGG	59.12	37.04	3.53
BcaSSR000644	992	ChrB01	AT	AT	2	11	4044845	4044866	22	1	180	CAGATACCCGTACCCGATCG	59.48	60	3.69	AAGCGTTGATGGTGGGATCG	60.74	55	3.69
BcaSSR000645	996	ChrB01	A	A	1	14	4052515	4052528	14	1	103	AGACATTATGTACTCAACCAAAGGC	59.35	40	4.35	TCCAAGAAAAAGAGAGCGTCG	58.6	47.62	5.12
BcaSSR000646	997	ChrB01	AT	AT	2	26	4056970	4057021	52	1	163	TCTGGTCCCCAAAATCTCCG	59.38	55	4.63	TGAGATGCACGGGAGATACG	59.33	55	3.06
BcaSSR000647	998	ChrB01	AT	AT	2	13	4057345	4057370	26	1	175	ACGGAAAAAGGTGTTATGCTTCC	59.75	43.48	3.46	CGGTTCGTATATTTTGTTATTGAGTGC	59.63	37.04	4.4
BcaSSR000648	999	ChrB01	AT	AT	2	7	4058697	4058710	14	1	137	TGGTCCCCAAAATCTCGAGC	60.04	55	5.03	CGGTTCGTATATTTTGTTATTGAGTGC	59.63	37.04	4.4
BcaSSR000649	1000	ChrB01	AT	AT	2	26	4060348	4060399	52	1	159	TCCCCAAAATCTCAGAGCCG	59.75	55	5.52	TGAGATGCACGGGAGATACG	59.33	55	3.06
BcaSSR000650	1001	ChrB01	AT	AT	2	19	4060727	4060764	38	1	187	ACGGAAAAAGGTGTTATGCTTCC	59.75	43.48	3.46	CGGTTCGTATATTTTGTTATTGAGTGC	59.63	37.04	4.4
BcaSSR000651	1002	ChrB01	A	A	1	15	4061808	4061822	15	1	168	GTTGGTTGTATGTTTCTCTTTTCTGC	59.58	38.46	4.26	GTCGTTCTTATTTTCATGCACACG	59.45	41.67	4.49
BcaSSR000652	1004	ChrB01	A	A	1	23	4069900	4069922	23	1	125	TCAAATGTAGGCAAGCCAAGC	59.45	47.62	4.01	GCTCACGAGTAGCTACAAGC	58.45	55	4.01
BcaSSR000653	1005	ChrB01	A	A	1	15	4075387	4075401	15	1	177	AAAGCAAACAACCCTGGACG	59.26	50	4.79	AGTACACTTTCGTTGAGTTACAGG	58.71	41.67	4
BcaSSR000654	1008	ChrB01	AT	AT	2	11	4100923	4100944	22	1	186	GCTGAACAATTGTGATCAAAAGACG	59.88	40	4.18	GGAAAGTGGTGGTCGTAGTCG	60.67	57.14	4.18
BcaSSR000655	1009	ChrB01	AT	AT	2	8	4102896	4102911	16	1	182	GCTGAACAATTGTGATCAAAAGACG	59.88	40	4.18	GGAAAGTGGTGGTCGTAGTCG	60.67	57.14	4.18
BcaSSR000656	1010	ChrB01	AT	AT	2	8	4106360	4106375	16	1	182	GCTGAACAATTGTGATCAAAAGACG	59.88	40	4.18	GGAAAGTGGTGGTCGTAGTCG	60.67	57.14	4.18
BcaSSR000657	1011	ChrB01	ATGC	GCAT	4	4	4107566	4107581	16	1	202	TCGTATTTGTGGTGACGACG	58.31	50	5.12	TGTAACTTTTGAGGAACGACTCC	58.63	43.48	3.85
BcaSSR000658	1012	ChrB01	AT	TA	2	9	4122237	4122254	18	1	139	TCCAAACCCAATATCAAATCTAAGCC	59.68	38.46	4.35	ACTTTAGCGAAGACCATATTAACCC	58.95	40	4.11
BcaSSR000659	1013	ChrB01	AAC	TTG	3	6	4129270	4129287	18	1	128	CCTCTGAACTTTAATGCATTGGGG	60.14	45.83	4.96	ACTCATCCACAAGCTGACGG	60.04	55	4.79
BcaSSR000660	1014	ChrB01	A	T	1	15	4131396	4131410	15	1	100	GCCTAAGAGAGTAAGAGACCGC	59.97	54.55	5.68	AAGCAGTGTACACCATTCAAGC	59.45	45.45	4.01
BcaSSR000661	1017	ChrB01	A	T	1	12	4138318	4138329	12	1	180	ACAAAACATAGATGACGAGTCCG	58.83	43.48	4.79	AAACAATCCTCATCGTGCCC	58.54	50	5.36
BcaSSR000662	1019	ChrB01	A	T	1	14	4151242	4151255	14	1	149	TTCATTTACTCAAGAACATGTTCCG	58.1	36	4.3	CAAATGCTCAGGCGTACACG	59.9	55	4.49
BcaSSR000663	1020	ChrB01	A	T	1	12	4157613	4157624	12	1	183	TCAGATGGTGAAGTCGAGGC	59.47	55	4.7	CACACAATCGCAACATAAGTAACG	59.22	41.67	3.18
BcaSSR000664	1021	ChrB01	AT	AT	2	11	4158468	4158489	22	1	171	TGTTGAACCAGTTGTGAAGAGC	59.32	45.45	4.09	AACATGCACACGGAGTTGGG	61.17	55	4.12
BcaSSR000665	1024	ChrB01	AG	AG	2	14	4166793	4166820	28	1	146	AGAATATTTTTGGTTGCAAGGTCC	58.21	37.5	4.46	TGGGTTGTCTCTCCAACTCG	59.32	55	4.18
BcaSSR000666	1025	ChrB01	AG	CT	2	8	4167180	4167195	16	1	143	ATGGTGTGAAAGCTCCAACC	58.38	50	3.77	CAACACCAGAAGCCTTCAGG	58.76	55	3.86
BcaSSR000667	1026	ChrB01	AAG	TTC	3	6	4170901	4170918	18	1	162	CACCTTTCAAATCCTTCGTTGC	58.69	45.45	4.17	GGAAGGCTGATGTGAATGAGG	58.7	52.38	3.86
BcaSSR000668	1028	ChrB01	A	T	1	13	4174327	4174339	13	1	173	AAGAGGGAGAGAGAGAGGGG	59.07	60	4.79	GTCGATGCAAACCAAACAAACC	59.46	45.45	3.27
BcaSSR000669	1029	ChrB01	A	T	1	16	4177927	4177942	16	1	207	AGACCATAGAAAATTAATCAGACCCG	59.01	38.46	5.28	TTGCTCAAATATTTTTGGTAGGTATGG	58.53	33.33	2.74
BcaSSR000670	1033	ChrB01	A	T	1	12	4205197	4205208	12	1	144	TGGAGGCGATTTGACAGTCG	60.39	55	4.18	TCGTTCTGAAATGGCATGAGC	59.26	47.62	4.26
BcaSSR000671	1034	ChrB01	AT	AT	2	14	4205371	4205398	28	1	216	CATGCCATTTCAGAACGAAAGC	59.08	45.45	3.51	TGGTCTTTCATACCCGCTCG	59.83	55	5.03
BcaSSR000672	1035	ChrB01	AT	AT	2	8	4206816	4206831	16	1	148	ACTCTTGTGTCCTTGACATTGG	58.52	45.45	3.16	TGACTTCCGTCAAATTTGAAAGC	58.39	39.13	3.51
BcaSSR000673	1037	ChrB01	A	A	1	13	4208129	4208141	13	1	167	TGTTAGTTTATTTTGGATCCCTACTGG	59.17	37.04	4	TCCCGTGAAACTTAACTTGTTGC	59.93	43.48	4.17
BcaSSR000674	1038	ChrB01	A	A	1	19	4211391	4211409	19	1	168	TCCTTTGGAGGGGAGGACG	60.61	63.16	4.79	GACTAAGGGCATCAGCAATGG	59.05	52.38	3.16
BcaSSR000675	1041	ChrB01	A	A	1	15	4214188	4214202	15	1	132	TCTCAGTTTTCGTTTTCCTATCGC	59.61	41.67	4.58	ACACATATGTTTTACGGGGAATGC	59.9	41.67	3.56
BcaSSR000676	1042	ChrB01	ACG	TCG	3	5	4223533	4223547	15	1	101	ATCCATCGTCGTCGTCATCG	60.04	55	3.84	CTCGTCGGAGATCTCAACGG	59.97	60	4.44
BcaSSR000677	1046	ChrB01	AAAATT	AATTTT	6	4	4231082	4231105	24	1	220	CATGCCAGACCCGAACGC	61.5	66.67	4.84	CAAGGGATATCTTCCTCGGAATATCC	60.41	46.15	2.59
BcaSSR000678	1051	ChrB01	AT	TA	2	11	4254393	4254414	22	1	126	TCTAGCTCAACCACTGGATCC	58.89	52.38	3.36	TCTGCCATGAATAACACTTCTCC	58.48	43.48	3.71
BcaSSR000679	1052	ChrB01	AAGCCC	AGCCCA	6	8	4258636	4258683	48	1	129	CTCCACCAAGACCCAAGCCC	62.77	65	5.19	CTTGGGCTCGGGCTTGGG	63.12	72.22	4.12
BcaSSR000680	1056	ChrB01	AAGCCC	AGCCCA	6	5	4260353	4260382	30	1	109	CAAGCCCGAGCCCAAGCC	63.79	72.22	4.35	CTTTTCCGGTGGCCTTTCCG	61.86	60	4.3
BcaSSR000681	1057	ChrB01	AAGCCC	CCCAAG	6	4	4266490	4266513	24	1	155	TCCAAAAAGAATCTTATTGGGCCG	59.84	41.67	6.13	GTCAAAGGCTTCACGGAAGG	59.12	55	3.46
BcaSSR000682	1058	ChrB01	AT	AT	2	12	4268361	4268384	24	1	193	CTCCCGATCCCGACTATACG	58.91	60	3.06	TCCAGCTTTCCACCATCGC	60.38	57.89	4.58
BcaSSR000683	1059	ChrB01	AT	AT	2	40	4272174	4272253	80	1	228	GGTAAACTTACCGACCGGACC	60.4	57.14	4.46	TGTGGAATGGTTAAAAACGCAGG	60.24	43.48	4.85
BcaSSR000684	1060	ChrB01	A	A	1	14	4277242	4277255	14	1	105	AGGTCATGTAAAGTTTAGAACTGAGC	59.35	38.46	4.26	AAATGTGGTATTTGCAAAGGAGC	58.43	39.13	4.7
BcaSSR000685	1061	ChrB01	AG	CT	2	9	4278707	4278724	18	1	166	TCTTTACCAGTCGCATAAGAACG	58.83	43.48	3.95	ATTACCTTCACCGCCACAGG	60.04	55	4
BcaSSR000686	1062	ChrB01	AAG	GAA	3	5	4303425	4303439	15	1	137	TTCAATGGATGAGGACGGCG	60.46	55	6.46	TCTTGCAAGAAGCTCAAGAACC	59.12	45.45	3.62
BcaSSR000687	1063	ChrB01	AG	AG	2	9	4304043	4304060	18	1	206	AGCCAAAGCATCACAGAAAGC	59.73	47.62	3.51	ACGCTGTTGTGTCTGATTGG	58.77	50	3.16
BcaSSR000688	1064	ChrB01	AG	CT	2	10	4304801	4304820	20	1	144	TGATTCTTGAAGTAAGTAAGAGGGAGG	60.09	40.74	4.3	CTGGTAGCTGAAGAACAACGG	58.93	52.38	4.44
BcaSSR000689	1065	ChrB01	A	A	1	12	4305294	4305305	12	1	118	GGCTTTCAACTTTTCAACACTTTGG	60.16	40	3.28	ACTCAAACCCCACAAGGATCG	60.27	52.38	3.69
BcaSSR000690	1067	ChrB01	A	T	1	12	4321941	4321952	12	1	181	TGATGGAGATAGTGATGATCCCC	58.9	47.83	4.81	TATATTCCTGGCCGACGACC	59.04	55	4.79
BcaSSR000691	1070	ChrB01	AT	AT	2	11	4339959	4339980	22	1	103	GCGTAATCTAGCTAAACTATAAAAGCC	58.57	37.04	4.35	CCGCATATGAACAAAACTGTATTACG	59.37	38.46	3.18
BcaSSR000692	1076	ChrB01	A	T	1	12	4396581	4396592	12	1	141	GGTGCTTTGCATTGTTGATGG	58.93	47.62	3.51	ACCATTAAGTGCCCAAACCG	58.75	50	4.44
BcaSSR000693	1077	ChrB01	A	T	1	26	4406173	4406198	26	1	131	ATAGCTACGATAAATAACCCCTTCC	58.06	40	3.46	AGGCAACAGCAAATGTAAAAACG	59.2	39.13	3.6
BcaSSR000694	1078	ChrB01	ATC	ATC	3	5	4413783	4413797	15	1	157	AGGGCCAATCCACTAATCACC	59.78	52.38	4.02	AGCTCTGTGGCCAATTTTGC	59.68	50	3.68
BcaSSR000695	1080	ChrB01	AT	AT	2	11	4437666	4437687	22	1	133	GTTCTGAAAGGTGCTGCACG	60.04	55	5.34	GATATTTGTTGCATTGATAAGAACTGC	58.25	33.33	4.4
BcaSSR000696	1081	ChrB01	A	T	1	15	4440932	4440946	15	1	152	AAAAATACAGCCTGTCGCGC	59.83	50	6.86	TTATTTGACGAATTTTTGACCCCC	58.21	37.5	5.4
BcaSSR000697	1082	ChrB01	ATCGG	TCGGA	5	4	4441585	4441604	20	1	101	TCGGATCTCGGATCGGATCG	61.02	60	3.69	TGAGTAGGTAAAAAGTAGGGCTGG	59.78	45.83	4.85
BcaSSR000698	1083	ChrB01	A	T	1	16	4465253	4465268	16	1	125	TCTCCATTGATGAAAACTCATTGC	58.04	37.5	3.56	TGCACTTGTTGTACAGAGGC	58.41	50	4.7
BcaSSR000699	1084	ChrB01	AAATC	CAAAT	5	5	4466846	4466870	25	1	135	AGAGAACAAAAAGAAACCTGGTGG	59.6	41.67	4.61	TGTAATGACCTTCGATTTTGTGAGG	59.59	40	3.86
BcaSSR000700	1085	ChrB01	A	A	1	12	4472019	4472030	12	1	198	AGACAACCAAAAAGAGGTGCC	58.97	47.62	5.01	ACAGTCTCTGTTCTGGAACGG	59.66	52.38	4.44
BcaSSR000701	1090	ChrB01	A	T	1	12	4501118	4501129	12	1	146	CAAGAGTAACATCTCGAAGCTCG	59.21	47.83	5.03	AGAAGCAAAACTCACTCCCCC	60.2	52.38	5.4
BcaSSR000702	1092	ChrB01	A	A	1	13	4508016	4508028	13	1	174	ACATCGTTTACACCATTAATACACG	58	36	4.49	TCACAAACAAAATATCTGCCAGC	58.19	39.13	4.85
BcaSSR000703	1094	ChrB01	A	T	1	12	4509578	4509589	12	1	141	ACCCTTCAATTGTATTTTTCAGTTGC	59.29	34.62	4.17	TGTAGTTGGACCTGATGTAAATAAGG	58.66	38.46	2.69
BcaSSR000704	1095	ChrB01	ATC	ACT	3	5	4510476	4510490	15	1	175	ACTGCTACACTTGGACGAGC	60.04	55	5.03	GTGAGACAAGCATGGGGCC	61.05	63.16	5.8
BcaSSR000705	1096	ChrB01	AAAG	TTCT	4	5	4515103	4515122	20	1	146	ACGTGTGAGACAGAGAAGGC	59.68	55	4.35	ATTCCTCTGACGGAGACTGC	59.18	55	4.4
BcaSSR000706	1099	ChrB01	A	T	1	14	4536615	4536628	14	1	148	CTTTTGGTCCGTTCATCCCG	59.2	55	5.14	ACCTGTGCATAAATATTTTGATCCG	58.26	36	4.18
BcaSSR000707	1100	ChrB01	A	T	1	16	4539952	4539967	16	1	117	AGCGAACTGAAAGATTATTTTCGG	58.13	37.5	4.3	CTGAAATTCCGGGATGGTTAGC	59.38	50	3.09
BcaSSR000708	1104	ChrB01	A	A	1	14	4546753	4546766	14	1	149	TGCGCCTAGTCATTTCCTCG	60.18	55	4.63	TACGTTTCGCCGTCTCTTCC	60.11	55	3.46
BcaSSR000709	1105	ChrB01	A	A	1	14	4549980	4549993	14	1	162	AGTATCAGACCTTGCAGGCG	59.82	55	5.52	AGTGGATTTTATTTAATGTGGACTTCG	58.54	33.33	3.79
BcaSSR000710	1106	ChrB01	A	A	1	12	4550225	4550236	12	1	164	GTTGGCCGTAACTAATTTTTCTACG	58.98	40	3.51	GGTAAATGTAGATATCGCCAATTGC	58.69	40	3.56
BcaSSR000711	1108	ChrB01	AAC	CAA	3	5	4551753	4551767	15	1	123	TGTCCATGATTCCATTTCGATTCC	59.42	41.67	3.01	TCATGGTCAAGTGATGTCTTAAGC	59.06	41.67	3.09
BcaSSR000712	1109	ChrB01	AC	AC	2	7	4552197	4552210	14	1	187	GAACATCCACATCGACCATCC	58.79	52.38	3.51	GCAGAACTCAGACGTAGAAACC	59.01	50	3.27
BcaSSR000713	1111	ChrB01	AAG	AGA	3	5	4558354	4558368	15	1	116	AGCCCTGTTAGTAGTACACCG	58.9	52.38	4.94	ACAAAAACCTTCGTTCCCGC	59.62	50	6.13
BcaSSR000714	1112	ChrB01	AG	CT	2	21	4558542	4558583	42	1	148	TGGGTTTATCAGAGGCCACG	59.75	55	4.94	CAGAGCCATCACTGTTCATAACG	59.69	47.83	3.18
BcaSSR000715	1115	ChrB01	ATC	TCA	3	5	4575521	4575535	15	1	186	CCATTCACCATATGATTTTTAACCGG	59.08	38.46	5.28	CGCTAGTCTCATGGTCAAAGC	59.07	52.38	3.51
BcaSSR000716	1117	ChrB01	A	T	1	12	4584290	4584301	12	1	194	TCCAGTTTTGAAAATCAAAGGTCG	58.41	37.5	4.79	TCGACTTCGTTACCCGTACC	59.2	55	3.34
BcaSSR000717	1118	ChrB01	AACCCG	TCGGGT	6	4	4584447	4584470	24	1	143	CGGGTATAACCTATCGGTACGG	59.58	54.55	4.02	AGGCGTGGGCATATTAACCG	60.53	55	4.44
BcaSSR000718	1119	ChrB01	A	T	1	12	4593017	4593028	12	1	161	CGTGGTCTAGTGGTTTGAGGG	60.34	57.14	4.3	GGGTTTCTGGTTTGATAGGCG	59.26	52.38	5.52
BcaSSR000719	1120	ChrB01	AAT	TAA	3	6	4595216	4595233	18	1	118	GAACCAGTAGTAAGGGAGGCC	59.51	57.14	5.19	CTCTGCCTCTACTATTCGGCC	59.73	57.14	6.13
BcaSSR000720	1121	ChrB01	ACC	CCA	3	5	4597800	4597814	15	1	155	GGCTCCTCGCTTACTCATATCC	60.09	54.55	2.59	TTACCTTGACCAAGCTGGCC	60.25	55	5.36
BcaSSR000721	1122	ChrB01	ATC	TGA	3	5	4598354	4598368	15	1	186	CCAAGTCCCAGAAACATGCC	59.11	55	4.4	TCAGAACCTTTGACGCCTGG	60.25	55	4.45
BcaSSR000722	1125	ChrB01	AT	TA	2	7	4617323	4617336	14	1	141	TTCGTCTTCACCGTCTGTGG	59.97	55	4.17	TAACAGCCCTCATACCAGCC	59.16	55	4.85
BcaSSR000723	1127	ChrB01	A	A	1	17	4619076	4619092	17	1	172	TCCTTTCTTTTGGCTCCGGG	60.25	55	5.73	CCAAAAAGTTCCTCCTCAGTTGC	60.24	47.83	4.17
BcaSSR000724	1128	ChrB01	AAC	TTG	3	12	4637351	4637386	36	1	127	TGATGAATATTTGAAATGATCCTTGCG	59.14	33.33	4.85	ACATCATTCTTTATTCTACCCGTGG	58.94	40	4.94
BcaSSR000725	1129	ChrB01	AT	AT	2	7	4640722	4640735	14	1	175	GGATCAGTGAGAACATTATTACCACC	59.52	42.31	4.61	GCGGTTACATACTTGCATTTTCG	59.22	43.48	3.46
BcaSSR000726	1132	ChrB01	AG	AG	2	29	4654412	4654469	58	1	247	GACAGAAGGATGCCCGTCG	60.52	63.16	5.12	AAGAGACGGGTGTTTGGTCC	59.89	55	4.46
BcaSSR000727	1134	ChrB01	AT	AT	2	17	4654936	4654969	34	1	190	CAACTGCAAGCCAGATGAACC	60.07	52.38	3.62	GGAGACTGATCACACGGAGC	60.18	60	4.7
BcaSSR000728	1135	ChrB01	A	A	1	12	4662745	4662756	12	1	100	TCTCGTGTGGCAATTGTTGG	59.05	50	3.77	CCTAAATTAGGCGGCTGAACC	59.05	52.38	3.62
BcaSSR000729	1138	ChrB01	A	T	1	12	4669742	4669753	12	1	139	GCTACAACTCTCTCGCAAACC	59.27	52.38	3.27	CTGACTGTGGAAAACGTGCC	59.69	55	5.01
BcaSSR000730	1139	ChrB01	A	A	1	12	4671299	4671310	12	1	100	TCGTGTCATCTTGTTTGTTGTCC	59.69	43.48	4.02	TGTGCTTACCACCAGTTTGC	58.97	50	3.68
BcaSSR000731	1141	ChrB01	AT	TA	2	18	4685627	4685662	36	1	175	ACTCTTTGAATGAATACCAACAATGC	58.91	34.62	3.56	AGCTTGATCCATATAAACATATCATGC	58.1	33.33	4.06
BcaSSR000732	1142	ChrB01	AAAT	ATAA	4	5	4686548	4686567	20	1	173	TTCACCCCCTAGAGTGAACC	58.35	55	3.62	TGGGGTATAGGGTTTAGTTAGGC	59.02	47.83	3.93
BcaSSR000733	1143	ChrB01	AT	TA	2	9	4686653	4686670	18	1	147	TGCCTAACTAAACCCTATACCCC	59.02	47.83	4.95	AGGCATTACCATGGTTAAAATTGG	58.01	37.5	3.16
BcaSSR000734	1144	ChrB01	AAAT	AATA	4	10	4686671	4686710	40	1	147	TGCCTAACTAAACCCTATACCCC	59.02	47.83	4.95	AGGCATTACCATGGTTAAAATTGG	58.01	37.5	3.16
BcaSSR000735	1145	ChrB01	AT	TA	2	22	4686795	4686838	44	1	188	CACCAATTTTAACCATGGTAATGCC	59.42	40	4.4	GGGTTTAGTTAGGCATTACCATGG	59.42	45.83	3.66
BcaSSR000736	1146	ChrB01	AAAT	AATA	4	6	4686839	4686862	24	1	188	CCATGGTAATGCCTAACTAAACCC	59.42	45.83	4.11	AATTGAGGTATAGGGTTTAGTTAGGC	58.48	38.46	3.93
BcaSSR000737	1147	ChrB01	AT	TA	2	15	4686947	4686976	30	1	158	CACCAATTTTAACCATGGTAATGCC	59.42	40	4.4	GGGTTTAGTTAGGCATTACCATGG	59.42	45.83	3.66
BcaSSR000738	1148	ChrB01	AT	TA	2	11	4687069	4687090	22	1	137	CCATGGTAATGCCTAACTAAACCC	59.42	45.83	4.11	TTAGAGCTGTTTATATGCATTGTTGG	58.29	34.62	3.77
BcaSSR000739	1149	ChrB01	AT	TA	2	18	4687159	4687194	36	1	111	ACTCTTTGAATGAATACCAACAATGC	58.91	34.62	3.56	ACTTCTTCTTTTTCAGCAACCAGG	59.9	41.67	4.45
BcaSSR000740	1150	ChrB01	AAAT	ATAA	4	5	4688062	4688081	20	1	167	TTCACCCCCTAGAGTGAACC	58.35	55	3.62	GGTTTAGTTGGCGGCATTACC	59.87	52.38	2.85
BcaSSR000741	1151	ChrB01	A	T	1	25	4693902	4693926	25	1	200	TGTTGATGTCTCGTCCACGG	60.04	55	4.94	TCCTCTACCCGAACTACCCG	60.11	60	5.28
BcaSSR000742	1153	ChrB01	A	A	1	13	4700236	4700248	13	1	151	ACGATGTGTAGGATGCTTCCC	59.86	52.38	3.97	CAGCATTGATGTAACTTTCATGAAGC	59.75	38.46	3.86
BcaSSR000743	1154	ChrB01	A	T	1	12	4702132	4702143	12	1	179	AACCAGACATTCACGAAGCC	58.48	50	4.35	TGGTTTGGCCCTTCCATGG	60.23	57.89	3.66
BcaSSR000744	1156	ChrB01	AC	AC	2	7	4728623	4728636	14	1	121	GTATTCATATTTTGTAGGCGACTTACC	58.51	37.04	2.85	ACTACCTTCTACTAAGTCGCCC	58.71	50	6.13
BcaSSR000745	1163	ChrB01	A	A	1	12	4758412	4758423	12	1	183	GTGCCATGTTCCTCAAGAGC	59.19	55	4.09	TATTTTCGGGTCGGTTCCGG	60.11	55	5.14
BcaSSR000746	1164	ChrB01	A	A	1	13	4763539	4763551	13	1	137	CAAGCAATTGGTAGGACTGGG	58.91	52.38	4.45	AGACTACTGGGTCTTATGTAAAACC	58.06	40	3.27
BcaSSR000747	1166	ChrB01	A	A	1	19	4775431	4775449	19	1	194	TTGTACGGAGATTCCTGCTCC	59.52	52.38	4.7	TGGTCGCGTTTCTGACAACC	61.16	55	3.77
BcaSSR000748	1170	ChrB01	AT	AT	2	7	4790678	4790691	14	1	179	TGTGGTGACCTTAGCAATCGG	60.34	52.38	4.18	GTGAAGTGGTTAAAAACGCAGG	58.63	45.45	4.85
BcaSSR000749	1172	ChrB01	A	T	1	24	4808423	4808446	24	1	171	AGAATTCAAACTGAGTTCATCCCG	59.3	41.67	5.14	AATGGGAAGGGTTGAATCTGC	58.54	47.62	4.26
BcaSSR000750	1173	ChrB01	AT	AT	2	9	4841758	4841775	18	1	182	GGAAAATACTGAGAGCGTTCCG	59.4	50	4.3	TGTAGATCCTTCCACCGTCG	58.9	55	5.12
BcaSSR000751	1175	ChrB01	A	A	1	14	4857850	4857863	14	1	181	CCGCGTGCATTCAGTAAACC	60.18	55	3.27	GCCTAGCCAGCCTGTATACC	59.68	60	2.73
BcaSSR000752	1178	ChrB01	A	A	1	22	4899275	4899296	22	1	135	TCACGACGTTTGTCTCAACG	58.81	50	4.1	TGGTGTCTTTCATCTCCCACC	59.65	52.38	4.61
BcaSSR000753	1179	ChrB01	AG	AG	2	7	4903189	4903202	14	1	115	AAGTTGATCACATGGCACGG	58.83	50	4.94	TCATTGTTGTGTAATAATTAGCTCTGG	58.11	33.33	3.86
BcaSSR000754	1181	ChrB01	A	A	1	14	4921121	4921134	14	1	200	TGGCTTAAATCGTGTGTTAGGG	58.66	45.45	3.53	TCAAAGGTAAAACCAAGTTTATTGGC	59.01	34.62	4.52
BcaSSR000755	1184	ChrB01	A	T	1	13	4934759	4934771	13	1	113	TCTCAAACCTAAGCCACCTTCC	59.96	50	3.46	TGTATGCGGTGTTCCTCTGG	59.75	55	3.86
BcaSSR000756	1185	ChrB01	A	T	1	13	4947498	4947510	13	1	140	ACATTGTAATTTTCTCGTTGTGTTGG	59.3	34.62	3.77	GTATTCACTTCATCAATTACATCCGC	58.93	38.46	5.54
BcaSSR000757	1188	ChrB01	CCG	CGC	3	5	4978177	4978191	15	1	142	CCCAGAGGAGTTGATGAGCC	59.82	60	4.7	ATAAGCCCGACCCAATTCCC	59.81	55	3.97
BcaSSR000758	1189	ChrB01	AT	AT	2	19	4978798	4978835	38	1	134	GCATTTTGTACCGTTGACCTCG	60.41	50	4.63	CATGTCACCCACCTTCAAGC	59.12	55	4.01
BcaSSR000759	1190	ChrB01	AT	AT	2	7	4993976	4993989	14	1	176	TTCCGGACAGATTCCACACG	60.04	55	4.49	GGTGGTGCTCCTTCTTAGGC	60.39	60	3.93
BcaSSR000760	1191	ChrB01	A	A	1	17	4995857	4995873	17	1	127	TGCGTTAAGTTGTAAGTTTGTAAACG	59.32	34.62	3.6	TGCTACGTTCTGTGTACGCG	60.73	55	6.01
BcaSSR000761	1192	ChrB01	A	T	1	14	5005504	5005517	14	1	129	GGCCGAGAAAGTTCGAAAACC	60.07	52.38	3.27	CAGCTGGGACGACTACACC	59.78	63.16	4.16
BcaSSR000762	1193	ChrB01	A	T	1	18	5025167	5025184	18	1	188	CACTGAAGGTCTCCGGTTCG	60.39	60	3.95	TGGGCCAGGATTTTCTAAAACG	59.18	45.45	3.6
BcaSSR000763	1194	ChrB01	A	A	1	12	5027100	5027111	12	1	100	TGGTAGTGGCTTTTGTAAAGAAGG	59.17	41.67	3.46	AGGAAAGACACGTAGCTCCC	59.1	55	4.3
BcaSSR000764	1195	ChrB01	A	A	1	12	5028652	5028663	12	1	162	GACAATTCTACCGACACCTTCTGC	61.67	50	4.26	GCGAAACCCCGCGTTTGC	63.34	66.67	3.68
BcaSSR000765	1197	ChrB01	AAC	AAC	3	7	5047256	5047276	21	1	122	TCTATCTCTCTACCTGTAAAGCAGC	59.47	44	5.25	TTGCTTAAGGAGAAGACAGAGC	58.07	45.45	4.09
BcaSSR000766	1198	ChrB01	A	T	1	12	5055845	5055856	12	1	117	AGAAGAGGAGAACCCCACCG	60.91	60	4.94	ACGTGGTGAAGGATAGAGTTGG	59.77	50	3.77
BcaSSR000767	1199	ChrB01	A	T	1	18	5056055	5056072	18	1	156	AACGGCTTTAGTGGTTGACC	58.4	50	4.02	TGTAAATGTGGTTAAATCCCTTGTGG	60.02	38.46	4.17
BcaSSR000768	1204	ChrB01	A	A	1	12	5085179	5085190	12	1	164	CATCAGCTTCTTTAATCAGAAACGC	59.26	40	4.84	AGATCCATCTTCCCTGCAAGC	60.13	52.38	4.01
BcaSSR000769	1206	ChrB01	A	T	1	14	5105319	5105332	14	1	128	CATTAATACGTACCTGCAAAATCAGC	59.37	38.46	4.26	AGAAATTGATCCGTTAATCTGTGGC	59.93	40	5.01
BcaSSR000770	1210	ChrB01	A	T	1	13	5112604	5112616	13	1	143	ACACACATGGGAGAACAAGC	58.39	50	4.01	TCAATGCTGATTTTGCGGGG	59.47	50	5.73
BcaSSR000771	1211	ChrB01	AGG	TCC	3	5	5113107	5113121	15	1	120	AATGTCCAACTTCAACGCCG	59.41	50	6.46	CGGACCAAGCATCTCAAAACG	60.14	52.38	3.6
BcaSSR000772	1213	ChrB01	AAC	AAC	3	5	5121851	5121865	15	1	141	AGTACAACGATCCGAACGTCC	60.14	52.38	4.79	CTTTGAACCAAGTGCGACGG	60.04	55	4.79
BcaSSR000773	1214	ChrB01	A	A	1	14	5136151	5136164	14	1	196	CCATCGTTATTGTCATACATAATCTCC	58.13	37.04	3.71	AGAACGTGCTAGAAAACGGC	58.85	50	5.68
BcaSSR000774	1215	ChrB01	AAC	CAA	3	5	5136580	5136594	15	1	135	AGCTCAAAGGACTACGATCCG	59.59	52.38	4.18	GGGAAGGGAGTTGGATTCGG	60.11	60	4.3
BcaSSR000775	1216	ChrB01	A	T	1	15	5141873	5141887	15	1	159	ACAATCCAGTCACATATACTTTTTGC	58.46	34.62	3.68	TTTTCTGTTTAGTCTAGCTTTTCTGC	58.36	34.62	4.26
BcaSSR000776	1217	ChrB01	AAC	CAA	3	5	5144183	5144197	15	1	103	CATCCTTCCACTGGCTCACC	60.39	60	4.02	TGAGGAGGGAAGGGAGTTGG	60.55	60	3.77
BcaSSR000777	1219	ChrB01	CCG	CCG	3	5	5159137	5159151	15	1	109	ACCGGAAAACTACACTGCCC	60.25	55	5.36	ATAGCTTCTTGGAACGCGGG	60.46	55	6.13
BcaSSR000778	1221	ChrB01	A	A	1	12	5169882	5169893	12	1	122	CACAAGCTGGTAGAATTATCGGC	59.75	47.83	5.54	ACTTAGTTGACGTTTTGGGCG	59.4	47.62	6.13
BcaSSR000779	1222	ChrB01	AAAAAC	AAACAA	6	4	5171643	5171666	24	1	124	AACGGAGCCTTCAGTTTTGC	59.33	50	3.68	CAGGGAAGACTCCGTCAAGG	59.75	60	3.61
BcaSSR000780	1226	ChrB01	A	A	1	12	5187206	5187217	12	1	204	AATCTCAACTGGGCCTAAAGC	58.27	47.62	3.51	CGTCTCTCACATACACCTAACG	58.32	50	3.18
BcaSSR000781	1227	ChrB01	A	A	1	13	5189085	5189097	13	1	178	TGACATCCAACCAAAAATGTGC	58.27	40.91	4.57	TAAAGTTACAAACCGGCCCG	58.48	50	6.13
BcaSSR000782	1229	ChrB01	A	A	1	13	5200779	5200791	13	1	133	ACAGAAACCGATGTGAGATCG	58.12	47.62	3.69	AAATCCGACTAGACCTGCCC	59.17	55	5.36
BcaSSR000783	1230	ChrB01	AAAAC	CAAAA	5	4	5200939	5200958	20	1	165	CTCAAGGGCAGGTCTAGTCG	59.54	60	4.18	TTACCCAAAAACGAAACTTGTGG	58.25	39.13	4.17
BcaSSR000784	1232	ChrB01	A	T	1	12	5215080	5215091	12	1	180	GGTGCAGTGATGGTACCACC	60.68	60	4.61	CCATGTTTTCTCTCAAAATTTGGCG	60.11	40	5.69
BcaSSR000785	1234	ChrB01	AATT	TAAT	4	4	5235075	5235090	16	1	113	TGCAAACTTCTATATCTGCTTAGTCC	59.01	38.46	3.85	AATAGCGATATTTGCCTTTTAGTGC	58.56	36	4.4
BcaSSR000786	1235	ChrB01	A	A	1	15	5241153	5241167	15	1	167	ACCACTTGCAATTTCTGTGACG	59.97	45.45	4.35	TCAAATCTGATCGTCGCCGG	60.53	55	6.13
BcaSSR000787	1236	ChrB01	AAC	TTG	3	5	5242099	5242113	15	1	145	ACGGAACTTGGAAGTAACCCC	59.93	52.38	4.95	CCGACACGGTCTAGTACTGG	59.27	60	4
BcaSSR000788	1241	ChrB01	AAC	GTT	3	5	5277428	5277442	15	1	139	GTGTCAAGACCTTCGAAGTTCG	59.53	50	3.95	CACTGTCAACGCTTCTGTCG	59.5	55	4.35
BcaSSR000789	1242	ChrB01	ACC	CCA	3	5	5286085	5286099	15	1	111	TTCCACAACCACTACCTCGC	59.97	55	5.03	TGGTGGTTATGGAGAAGGCG	59.75	55	5.52
BcaSSR000790	1245	ChrB01	AT	TA	2	9	5291164	5291181	18	1	179	TTAATGTTGCTTCGTTTCGGC	58.08	42.86	5.54	AGTGTTCTAGACTTCTAGGATCTTACC	59.22	40.74	2.85
BcaSSR000791	1246	ChrB01	A	T	1	17	5291527	5291543	17	1	121	ACTCATTCTTTTATCTTTTTGTTGGGG	58.85	33.33	4.96	TTCCATGTCCACTCGTCTCC	59.1	55	3.71
BcaSSR000792	1247	ChrB01	AAGAGG	CCTCTT	6	4	5294105	5294128	24	1	154	TAGTAGGCTCGGGGAAATGG	58.58	55	3.16	AAGAAGAAGAGCCTCGTCCG	59.47	55	4.79
BcaSSR000793	1248	ChrB01	AAAT	AAAT	4	5	5295064	5295083	20	1	199	ATATCCGGATCCGTTCCACC	59.03	55	4.61	CTTGTGTTTAAATCAATTTCCATCTCG	58.15	33.33	4.04
BcaSSR000794	1251	ChrB01	AAG	GAA	3	5	5306749	5306763	15	1	125	CAGATCTTGGGGGACTGTGG	59.75	60	4.17	ACTTACCACACGGACCATGG	59.68	55	3.66
BcaSSR000795	1252	ChrB01	AAC	TGT	3	5	5306883	5306897	15	1	118	CTCAGCTCCCAAACGTTTGC	60.04	55	3.68	TAATATCGGCGCCGTACTCC	59.48	55	3.85
BcaSSR000796	1253	ChrB01	AT	TA	2	7	5317507	5317520	14	1	184	TGACAGGATTGAGAATTGCATTGG	59.84	41.67	3.16	TCCTAATCTACATAGGACTTGCTCG	59.53	44	5.03
BcaSSR000797	1255	ChrB01	A	T	1	16	5328557	5328572	16	1	164	TGATCCTCCACAAAAACAACAGC	59.93	43.48	4.4	TCCAAGAGTACAAGAGACCAGG	58.83	50	4.45
BcaSSR000798	1256	ChrB01	ATC	ATG	3	5	5336740	5336754	15	1	115	TGGTGATGGTGATGTGGATGG	60.06	52.38	3.51	TTCTTCTAGAGCGCCTCTGC	59.54	55	4.26
BcaSSR000799	1257	ChrB01	AAG	GAA	3	5	5338798	5338812	15	1	179	GGGACGACAGTACAGAGACG	59.55	60	4.18	TGCGGAAAAGGGAGAGTTGG	60.25	55	3.77
BcaSSR000800	1258	ChrB01	AAT	TAT	3	8	5347188	5347211	24	1	114	GCGTGTTCGACACTTGATGC	60.45	55	3.91	GGCGTCAAACATAGAAGCAGC	60.2	52.38	5.25
BcaSSR000801	1259	ChrB01	A	T	1	12	5349748	5349759	12	1	123	CGGGGCACACTTTTGACTGG	61.8	60	4	AATAAAGCTTCAACGCCGCC	59.83	50	6.13
BcaSSR000802	1262	ChrB01	A	A	1	14	5384926	5384939	14	1	187	CCGGCCAGCACTAACTATCG	60.6	60	2.92	TCAGGCGTGTTCCCTTTGG	60.23	57.89	3.28
BcaSSR000803	1263	ChrB01	AT	AT	2	11	5384950	5384971	22	1	201	CCGGCCAGCACTAACTATCG	60.6	60	2.92	GCTAACGTTCTGCTTCAGGC	59.56	55	4.85
BcaSSR000804	1264	ChrB01	A	A	1	15	5385920	5385934	15	1	142	GCCACGTCTGAATTAAAAAGAAGC	59.38	41.67	3.86	TTCTCGGATGGTTCCATGCC	60.11	55	4.4
BcaSSR000805	1265	ChrB01	AAG	CTT	3	5	5386672	5386686	15	1	170	CAGTGCCATCCGAGAGATCG	60.32	60	3.69	ACAGAGAAATCTACAAACACGAGC	59.31	41.67	5.03
BcaSSR000806	1266	ChrB01	AT	TA	2	7	5403901	5403914	14	1	120	CAGATAGAAAGGCTCTAACAAGTCG	59.25	44	4.18	GAGACTAGCCTTGGAGGTGG	59.17	60	4.61
BcaSSR000807	1271	ChrB01	A	A	1	14	5451576	5451589	14	1	142	AACATTTGCAATAGGCCCCC	58.8	50	5.4	CGGCCCTGAGATTTTGGAGG	60.75	60	4.3
BcaSSR000808	1273	ChrB01	AT	TA	2	9	5456303	5456320	18	1	141	AAATTTGCACACAGCCTCCG	59.69	50	4.63	TGACCATTTTGAAGAGATGATGGG	59.05	41.67	4
BcaSSR000809	1274	ChrB01	A	T	1	13	5457254	5457266	13	1	160	CCATTTTCAACTCAAACGTCAACG	59.8	41.67	4.1	GACCCATCATCTTTCCAACTAGC	59.12	47.83	3.42
BcaSSR000810	1285	ChrB01	AC	CA	2	7	5566108	5566121	14	1	144	TGCGATTGTAAAAGATACCTTTGTACG	60.41	37.04	3.67	GTCTCGGGGCCCATTTGC	61.14	66.67	3.68
BcaSSR000811	1286	ChrB01	A	T	1	12	5568337	5568348	12	1	146	TCATCCCACAAGTTCATATAATTCACG	59.77	37.04	4.35	GTTGTTCATGGTGGTTTGGGG	59.93	52.38	4.96
BcaSSR000812	1287	ChrB01	AATAT	ATATA	5	9	5584343	5584387	45	1	154	TCGATAACCCTAAAGAAAACGTGC	59.61	41.67	5.34	CGTATATCCGATCCGTGCCC	60.18	60	5.36
BcaSSR000813	1288	ChrB01	AAAAG	AAAAG	5	4	5585554	5585573	20	1	109	TGAGAAGCATGAAAAGCTCTTAGC	59.61	41.67	3.09	TGCTTCGAGTAACATGAGAGC	58.12	47.62	4.09
BcaSSR000814	1289	ChrB01	AT	AT	2	7	5618202	5618215	14	1	131	AGGAGCCTCATCATTCCTCC	58.57	55	4.3	TCATCCTGCACGTAACCTCC	59.46	55	4.3
BcaSSR000815	1290	ChrB01	A	T	1	12	5640684	5640695	12	1	120	GAAGGAAGTGGGGAAGTGGG	59.96	60	4.61	GGAGAACAGTAGCTCCCAGG	59.17	60	4.45
BcaSSR000816	1291	ChrB01	AACG	CTTG	4	4	5665350	5665365	16	1	101	AAGGCTTGCATGCTTTGAGC	60.04	50	4.26	AGTCCAAGTTCAGGATGGAGC	59.72	52.38	4.7
BcaSSR000817	1292	ChrB01	A	A	1	17	5672313	5672329	17	1	143	CAACAACTCGCCAACTTCGC	60.66	55	4.7	TTTGGCGAGTTGGGGTATCC	60.03	55	2.59
BcaSSR000818	1293	ChrB01	A	A	1	18	5697238	5697255	18	1	155	CTTGTACAATTTGCTCTCTCATGC	58.67	41.67	4.06	TGACAAAAGCATGCTTTGGC	58.13	45	4.52
BcaSSR000819	1295	ChrB01	AAG	TCT	3	21	5705740	5705802	63	1	164	GTCTATGCTCCTTCTCCGCC	59.97	60	6.13	TCTTCAACCTTCTTTCTCCTTGG	58.28	43.48	3.61
BcaSSR000820	1300	ChrB01	A	T	1	14	5715770	5715783	14	1	125	AACACATGCATAAAGGGGCC	58.81	50	5.8	GACCCCACAAACTTCTTATGCC	59.51	50	4.4
BcaSSR000821	1301	ChrB01	A	T	1	14	5716201	5716214	14	1	129	CGGGTCGATGTTAAAAACCGG	59.87	52.38	5.28	AGAAATTATTAACAAACACCAGCCG	58.61	36	5.52
BcaSSR000822	1305	ChrB01	A	T	1	12	5722289	5722300	12	1	144	ACAATGGAGAGATATGAGCAACC	58.29	43.48	3.77	TGTAATCAACCCCACCCATGG	59.99	52.38	3.66
BcaSSR000823	1306	ChrB01	AG	TC	2	8	5722448	5722463	16	1	147	TGATTTTGCCACACAATCAGCC	60.29	45.45	4.85	ACAGTCACGAAGCAGAGACG	60.04	55	4.18
BcaSSR000824	1308	ChrB01	A	T	1	12	5745688	5745699	12	1	134	AGGTTCTCACATTAGGAACGGG	59.76	50	5.28	AAACTATCATAGACATAGAGGTTTCCC	58.35	37.04	3.97
BcaSSR000825	1313	ChrB01	A	A	1	13	5771360	5771372	13	1	163	TGTGCATGAGGTAGACCACG	59.75	55	4.94	TCTTTTGGGGAAGACTGTTGC	58.69	47.62	4.17
BcaSSR000826	1314	ChrB01	AAG	TCT	3	5	5782157	5782171	15	1	148	CTTTGGTTTCTCTTCCGGCG	59.48	55	6.46	GGAAGAGTCCGTTCCTTCCG	60.11	60	4.3
BcaSSR000827	1315	ChrB01	A	A	1	18	5791494	5791511	18	1	112	AAACATAAAAGTGTTGCCCTAAGC	58.46	37.5	3.09	TTATCCTGTTGGCACTTGGC	58.46	50	4.52
BcaSSR000828	1319	ChrB01	A	A	1	13	5812430	5812442	13	1	158	CAGAGAGGAGTCTTACCGCG	59.62	60	6.46	GTCACCCGAGACAGTGATGG	60.11	60	3.51
BcaSSR000829	1320	ChrB01	A	A	1	16	5812570	5812585	16	1	178	CTCACCATCACTGTCTCGGG	59.83	60	5.14	CCCATCATCTGCTTCATGGC	59.04	55	4.4
BcaSSR000830	1321	ChrB01	ATC	GAT	3	5	5813622	5813636	15	1	108	TCAGACAGCTTCCAAATCAGC	58.57	47.62	4.26	CCATGGATTGCTCTCACTTGG	58.98	52.38	3.61
BcaSSR000831	1322	ChrB01	A	A	1	12	5813835	5813846	12	1	160	TTTGTTTTCTCCAGATCTTCCCC	58.59	43.48	4.81	TTAGATGGCAAAGCGCTTGG	59.19	50	3.61
BcaSSR000832	1323	ChrB01	AAC	ACA	3	5	5815383	5815397	15	1	114	TTTAGGTCCGATCATGGCCG	59.89	55	6.13	GAAAGCTTCGTGTCGGTTGC	60.38	55	4.17
BcaSSR000833	1324	ChrB01	ACGGG	ACGGG	5	4	5819780	5819799	20	1	112	CATTTGGAAGACCGCAGCC	59.49	57.89	4.85	GCTAGAGATGGCAATTGGGC	59.04	55	5.36
BcaSSR000834	1326	ChrB01	A	A	1	14	5827021	5827034	14	1	144	ACACGAAACTCTAACCTTAACCC	58.36	43.48	4.11	ACCTCTCTTGGTTGGGAATGG	59.64	52.38	3.16
BcaSSR000835	1327	ChrB01	AACG	GTTC	4	4	5827462	5827477	16	1	162	GGTTCGTTCGTTATTCTATTTCAAAGC	59.78	37.04	3.51	TGCAATGATTCATGTTGTATGCC	58.32	39.13	4.4
BcaSSR000836	1328	ChrB01	AACCG	TTCGG	5	4	5829275	5829294	20	1	162	CCAAACCATATCCAAATCCTACGG	59.48	45.83	4.02	CCCCCAATTGATGCTTGACG	59.54	55	4.35
BcaSSR000837	1329	ChrB01	AT	AT	2	24	5835518	5835565	48	1	199	TCGATCGATACTCAGACCAATCC	59.5	47.83	3.01	CTAGAGTTACGTCCACCGGC	59.9	60	6.13
BcaSSR000838	1331	ChrB01	AT	AT	2	22	5850151	5850194	44	1	223	ATAGTGACGATGTCGGACGG	59.34	55	4.79	AGTTAGGAAAACGAATTTGAGAATGC	58.92	34.62	3.56
BcaSSR000839	1332	ChrB01	A	T	1	15	5860924	5860938	15	1	157	GAGATCCGGATGTTTAGTGTGG	58.54	50	4.17	TTTGAGCCCGATGTTCCTGG	60.32	55	4.45
BcaSSR000840	1333	ChrB01	A	T	1	19	5862643	5862661	19	1	203	ATTTTGAAAATCCAACGACTACCG	58.3	37.5	4.02	AGTCACGGTCTATGAAAACATTGC	59.85	41.67	3.56
BcaSSR000841	1334	ChrB01	AG	AG	2	8	5863175	5863190	16	1	115	TCTCCCGTTTCACAAAACCG	58.7	50	4.44	CTCTCTCTCTCTCTGGCTTCG	59.06	57.14	3.79
BcaSSR000842	1335	ChrB01	AG	AG	2	9	5863227	5863244	18	1	156	AGAGAGGGAAAAGAGAAGGAAGG	59.16	47.83	3.46	TGCTTGCTCTCGATTTTCCC	58.55	50	3.97
BcaSSR000843	1336	ChrB01	AAG	CTT	3	5	5863277	5863291	15	1	183	AGAGAGGGAAAAGAGAAGGAAGG	59.16	47.83	3.46	TTGCTTCCTCCTCTTTCGCG	60.67	55	5.87
BcaSSR000844	1337	ChrB01	A	T	1	12	5863541	5863552	12	1	168	TGCGGCGCTTCTAGAATGC	61.17	57.89	3.56	CTCTGTTTCCTTTCATCTTCTCGC	59.91	45.83	5.03
BcaSSR000845	1338	ChrB01	AAT	TTA	3	5	5889245	5889259	15	1	155	CCAATTCTTCTCATTCCCGTGG	59.32	50	4.94	ACTTGTTACAAGACCAAACATCACC	59.93	40	4.02
BcaSSR000846	1339	ChrB01	A	T	1	12	5899313	5899324	12	1	180	ATCCACGACGAAACCTTTGC	59.13	50	3.68	GATGTTAGTACGCGCTTCCG	59.16	55	4.3
BcaSSR000847	1345	ChrB01	A	A	1	16	5924606	5924621	16	1	118	AAGCTGGTCTAGTGGTTGCG	60.32	55	4.85	TGAGATCTTTGATCAATAACAAGAACG	58.34	33.33	3.95
BcaSSR000848	1346	ChrB01	AGG	GAG	3	5	5926160	5926174	15	1	134	TCAGGGCGTCTTCTTCTTGG	59.68	55	3.61	GTTTCTTTCACCCTACGCCG	59.21	55	6.46
BcaSSR000849	1347	ChrB01	A	A	1	15	5927356	5927370	15	1	100	TGGTCATCAACTCTATCTAAAATTCCC	59.01	37.04	3.97	GATGTCGTTTATTGTTTCCATTCTCC	59.03	38.46	3.71
BcaSSR000850	1349	ChrB01	AAC	AAC	3	5	5955271	5955285	15	1	119	CAATACTCTTTTGTGCTCTCTCCC	59.37	45.83	4.3	TCGAATCAACTGATGAATGGTTCC	59.36	41.67	3.62
BcaSSR000851	1351	ChrB01	A	A	1	13	5973749	5973761	13	1	115	TGAGAGAATTACAGAGAAGCAATCG	58.96	40	3.34	CTTCCCCACGTCTCGATTCG	60.53	60	3.34
BcaSSR000852	1357	ChrB01	AATGT	TAATG	5	4	6001306	6001325	20	1	150	CAAACTAGTGCAGTAACCTATCGG	59.2	45.83	4.18	CGACCTTCATTTCAGTCGTCC	59.01	52.38	4.79
BcaSSR000853	1360	ChrB01	C	G	1	12	6019893	6019904	12	1	145	GCGTTGACATTTCCCACTACC	59.53	52.38	3.18	CCAGAGGCGTGCATACAGG	60.52	63.16	4
BcaSSR000854	1361	ChrB01	A	A	1	14	6031651	6031664	14	1	100	TACCTCCTTCCTCGTCACCC	60.32	60	4.61	TTCTTCCCCTTCTCGTCACC	59.03	55	4.02
BcaSSR000855	1362	ChrB01	AGCGGG	GGAGCG	6	4	6044070	6044093	24	1	155	ATCACTCCTGAGGACCCTCG	60.4	60	4.63	CCACTCCATTCAGGGTTCCG	60.39	60	4.3
BcaSSR000856	1363	ChrB01	A	A	1	19	6046805	6046823	19	1	110	GTCCCTCGGAATTTCCTCGG	60.18	60	4.63	TGGAGAGTTTCACCAAGACCG	59.93	52.38	4.79
BcaSSR000857	1366	ChrB01	A	T	1	12	6055399	6055410	12	1	120	GCTTCACATTTACCTTGATCTTGGG	60.39	44	4.12	TCATCGACAAAACTCAACCTGC	59.45	45.45	4.85
BcaSSR000858	1367	ChrB01	A	T	1	12	6056203	6056214	12	1	126	ACTGTTATTGATTGTAACGGTCTCG	59.42	40	4.04	AGAATCTACACCGCACAGGC	60.11	55	4.85
BcaSSR000859	1368	ChrB01	AT	AT	2	7	6056514	6056527	14	1	122	TCAACCTACAAGGCCAAATGG	58.48	47.62	3.16	CCACAAGCTTCATCTTTCAAAGC	59.01	43.48	3.51
BcaSSR000860	1369	ChrB01	AAG	AAG	3	5	6060347	6060361	15	1	150	ATCGTGCGTGCTTCAAATGG	59.83	50	3.16	TGGCTGTCCAAAGACGTGC	60.89	57.89	5.34
BcaSSR000861	1371	ChrB01	AAT	ATA	3	21	6081362	6081424	63	1	216	ACAGGCTAAATGATGATCTTATTCTCC	59.12	37.04	3.71	ACTAAACCGAACTATTAACCATGTGC	59.91	38.46	4.57
BcaSSR000862	1375	ChrB01	A	T	1	13	6109468	6109480	13	1	151	ATCAGCTTCACGAGTTTGAGG	58.31	47.62	3.86	TGGATCCAGCTGCATCATCG	60.25	55	3.84
BcaSSR000863	1376	ChrB01	AC	TG	2	9	6109786	6109803	18	1	165	CATCAATCCTCGACTTGCAAGG	59.65	50	3.61	TGCTTGTCGAATGAAGCTTGC	60.07	47.62	4.01
BcaSSR000864	1377	ChrB01	AGG	CTC	3	5	6120061	6120075	15	1	181	TCTGAGACACCGGCATTTCC	60.04	55	3.13	CTCGTCAGCAACTGTTTGGC	60.04	55	4.52
BcaSSR000865	1386	ChrB01	AT	TA	2	7	6140203	6140216	14	1	106	ACTTATACTATTAATGTTCGCACATGC	58.5	33.33	4.06	GGAGACCTACTGCATATATTTTAAACG	58.29	37.04	3.6
BcaSSR000866	1387	ChrB01	AT	AT	2	9	6141305	6141322	18	1	162	TGTTCGAAGCTCTGGAATGC	58.56	50	3.56	TGCTTGTTTGTGTCTTTGTGGG	60.09	45.45	4.61
BcaSSR000867	1388	ChrB01	A	T	1	14	6141420	6141433	14	1	130	ACCCACAAAGACACAAACAAGC	60.09	45.45	4.01	CAAAAGCATTGTGGCATGTTAGC	59.88	43.48	3.09
BcaSSR000868	1391	ChrB01	A	A	1	12	6143105	6143116	12	1	136	TGCATGTATAAGTTTTCCCTACGG	58.88	41.67	4.02	AATACACAGCCGAACCAACC	58.47	50	3.77
BcaSSR000869	1392	ChrB01	A	T	1	15	6143246	6143260	15	1	161	ACAAGTTTGGTTGGTTCGGC	59.54	50	5.54	AAAACGCTCTACAAAAGATTACTGG	58.1	36	4
BcaSSR000870	1394	ChrB01	AAG	AGA	3	5	6147069	6147083	15	1	171	CTAAGGGTCAAGTTTTATTTGTACTCC	58.27	37.04	3.85	GGTGGGTCTTAAGTTTATAAGTAGAGC	59.29	40.74	4.09
BcaSSR000871	1395	ChrB01	AAG	AGA	3	5	6151124	6151138	15	1	127	TCTTAGAATGAAGAACTACCACAAGC	59.13	38.46	4.01	TCCCATCATAGGTACTTCCCG	58.39	52.38	5.14
BcaSSR000872	1396	ChrB01	A	A	1	18	6151367	6151384	18	1	104	CCTGTGACAGGCTCCAAACC	60.89	60	3.27	ACTTGCAAGGTACAATCTGTATGC	59.6	41.67	3.14
BcaSSR000873	1398	ChrB01	A	T	1	15	6185324	6185338	15	1	105	AAGTGATGCGAAAAATGTACAGC	58.52	39.13	4.4	TTCTTAGTGCTTAATTTTCTTGCCC	58.31	36	5.36
BcaSSR000874	1405	ChrB01	AGG	TCC	3	5	6201850	6201864	15	1	202	CAGCTCCGGGTTCTTCTTCG	60.74	60	3.79	ACGGTGTACTGCGAGTAAGG	59.48	55	2.69
BcaSSR000875	1409	ChrB01	A	T	1	13	6208439	6208451	13	1	144	TTTTCTTTTTATGCAACCGCCC	58.61	40.91	6.13	GTTCAAAACCTGCTTGTAAACGG	59.21	43.48	4.44
BcaSSR000876	1411	ChrB01	AT	TA	2	9	6215030	6215047	18	1	120	CATCTCCGGACCAAAATCGC	59.34	55	4.58	TGTGCGTTGAGGATTAGTATTCG	58.89	43.48	3.34
BcaSSR000877	1412	ChrB01	AT	TA	2	13	6221896	6221921	26	1	141	AGCGTACATGAAGCACTTGC	59.2	50	4.01	TGCTCCAATGCCTTGTATATTCC	58.86	43.48	3.01
BcaSSR000878	1413	ChrB01	AT	AT	2	8	6226080	6226095	16	1	165	ACACTCTACGGGCCAAAACC	60.25	55	3.27	TTCGAGAAGAGTGGGGAAGC	59.39	55	3.86
BcaSSR000879	1414	ChrB01	AT	AT	2	17	6226403	6226436	34	1	173	ACGAAGTGGATCAGATTCTGAGG	59.87	47.83	3.86	TGACGAACCAATCCCCATCG	60.11	55	3.84
BcaSSR000880	1415	ChrB01	AT	TA	2	28	6229998	6230053	56	1	174	TCAGTGCTATGTGTCGTGAGG	59.8	52.38	3.86	CTAATCTACTCGTCCCGCGC	60.39	60	6.86
BcaSSR000881	1417	ChrB01	A	T	1	13	6244319	6244331	13	1	136	TGTGTATATTGACGTGAGCACC	58.48	45.45	5.01	TCATTACAATTTGGTCGATGGCG	59.94	43.48	5.69
BcaSSR000882	1420	ChrB01	A	T	1	23	6249407	6249429	23	1	108	TAGGTGACATGGGGTTTGGG	59.3	55	4.12	GCTTTCTCTTGCTTGGATCACC	59.84	50	4.02
BcaSSR000883	1424	ChrB01	A	T	1	12	6289450	6289461	12	1	147	AGGAGCCTCAACAATCCTCC	59.08	55	4.3	TCATCCTGCACGTAACCTCC	59.46	55	4.3
BcaSSR000884	1425	ChrB01	AT	AT	2	11	6294182	6294203	22	1	173	CAAGATCATTGGCCCACAAGG	59.52	52.38	3.61	CAGAAATTCTATTTGAAAAGACCATGC	58.13	33.33	4.06
BcaSSR000885	1428	ChrB01	A	A	1	18	6317449	6317466	18	1	156	TGTAAAACCTCGACGGAGCC	60.04	55	4.7	TCCGGTTTAATCAGGTTTATTCCG	59.12	41.67	4.3
BcaSSR000886	1429	ChrB01	A	T	1	12	6324388	6324399	12	1	155	TCATCAAAGATCAAAATGCTTCTTGC	59.41	34.62	4.01	ACGTTGTAATAAAAACATCAGCGG	58.61	37.5	5.52
BcaSSR000887	1430	ChrB01	A	T	1	12	6327466	6327477	12	1	155	TCATCAAAGATCAAAATGCTTCTTGC	59.41	34.62	4.01	ACGTTGTAATAAAAACATCAGCGG	58.61	37.5	5.52
BcaSSR000888	1432	ChrB01	A	T	1	12	6328704	6328715	12	1	171	GTTCATTCGCTCCCAAACCC	59.47	55	4.11	AGCATTTAATATAGATGCATTTTGGCC	59.18	33.33	5.36
BcaSSR000889	1433	ChrB01	AG	AG	2	8	6329673	6329688	16	1	146	TGCCATAAAAACGATTCCAATTCG	58.9	37.5	3.34	GCTAGTTCGTCTCCACCACC	60.11	60	4.61
BcaSSR000890	1436	ChrB01	AG	AG	2	8	6336595	6336610	16	1	146	TGCCATAAAAACGATTCCAATTCG	58.9	37.5	3.34	GCTAGTTCGTCTCCACCACC	60.11	60	4.61
BcaSSR000891	1437	ChrB01	AG	TC	2	7	6337330	6337343	14	1	106	AGCTTATGGATTCTTATCTACGCC	58.27	41.67	5.68	CCTTATTTCAATTAAAACGTGAACACC	58.3	33.33	4.16
BcaSSR000892	1438	ChrB01	AG	TC	2	7	6338974	6338987	14	1	106	AGCTTATGGATTCTTATCTACGCC	58.27	41.67	5.68	CCTTATTTCAATTAAAACGTGAACACC	58.3	33.33	4.16
BcaSSR000893	1443	ChrB01	A	A	1	12	6367796	6367807	12	1	128	CACGTGTTCATGGAATCCGC	59.9	55	5.54	CTTACTCCGGGGTGCTTAGC	60.18	60	3.09
BcaSSR000894	1445	ChrB01	ACG	GTC	3	6	6382334	6382351	18	1	133	CTCCTCAGGATCCATCGTCG	59.4	60	5.12	ATCCGTGTGTTAGCTCGTCG	60.18	55	5.12
BcaSSR000895	1446	ChrB01	ACG	GTC	3	5	6382359	6382373	15	1	102	ATCGAAAGTCGTCGTCGTCG	60.52	55	5.12	ATCCGTGTGTTAGCTCGTCG	60.18	55	5.12
BcaSSR000896	1447	ChrB01	AC	GT	2	7	6385125	6385138	14	1	100	CGAGTTTGTTCTATACCAGAGACTTCG	61.35	44.44	3.79	CCATGCTTACTTTTGCAGAGAGG	59.87	47.83	3.69
BcaSSR000897	1450	ChrB01	AG	AG	2	9	6403760	6403777	18	1	138	TCGAAGAGACCTTTGCGTGG	60.32	55	4.94	AAAACAACACACGGATCCGC	59.69	50	5.54
BcaSSR000898	1452	ChrB01	A	T	1	16	6426298	6426313	16	1	173	AGAATGAGTTAAAACCTTCCCATGC	59.81	40	4.06	AGCCTTAATATTTTCGGCCTGC	59.38	45.45	4.85
BcaSSR000899	1453	ChrB01	AT	AT	2	7	6429601	6429614	14	1	114	AAGAGAGCTGGTTCAACACG	58.13	50	4.49	AGGTGCGGTGTTTCAAATGC	59.97	50	3.56
BcaSSR000900	1458	ChrB01	AC	TG	2	15	6453656	6453685	30	1	173	ACTCATACTCCAACTAGATCACACC	59.64	44	4.16	GCAAGCTCAAGAGGATGAAGC	59.6	52.38	3.86
BcaSSR000901	1459	ChrB01	ATAG	CTAT	4	5	6455421	6455440	20	1	167	CCCCACAGTCATTAACAAATGC	58.15	45.45	3.56	TGTGAAGTGTCATCATAGCTGG	58.13	45.45	4.85
BcaSSR000902	1460	ChrB01	AG	GA	2	8	6461478	6461493	16	1	111	TGGTTTCCTTGAGCGTCTCC	59.97	55	3.71	GGCTCTAACCAGTGACCACC	60.04	60	4.61
BcaSSR000903	1461	ChrB01	AG	TC	2	10	6464820	6464839	20	1	113	CGCTTCCTATCTCTTTCCCCC	59.93	57.14	5.4	ACCTGTCTACTACGCCTTTGG	59.45	52.38	3.28
BcaSSR000904	1463	ChrB01	AAAC	AAAC	4	4	6524234	6524249	16	1	142	TTTACACAAACTCGTTACATTGAGG	58.05	36	3.86	GAAGCAGAACCGGAACTGG	58.46	57.89	4
BcaSSR000905	1464	ChrB01	AAAC	AAAC	4	4	6525772	6525787	16	1	142	TTTACACAAACTCGTTACATTGAGG	58.05	36	3.86	GAAGCAGAACCGGAACTGG	58.46	57.89	4
BcaSSR000906	1465	ChrB01	A	T	1	13	6527766	6527778	13	1	170	GGCTGCAACTCTAACATCAGG	58.99	52.38	3.86	TAAGGGACGACCAAGTAGCC	58.81	55	3.93
BcaSSR000907	1466	ChrB01	AG	TC	2	8	6537136	6537151	16	1	110	TGCACACACAGTAACCACCG	60.81	55	4.94	GATCGGATGTAGTGACCGCG	60.66	60	6.46
BcaSSR000908	1468	ChrB01	AAAAT	TTATT	5	4	6547876	6547895	20	1	152	TGAGATATTAACTTAAAACCGAATGGC	58.38	33.33	4.4	AGATGTTGATCTTTGAACGTGAGG	59.31	41.67	3.86
BcaSSR000909	1472	ChrB01	AT	AT	2	8	6556425	6556440	16	1	184	TGTAGAACTTTCATTCATTCAGTTTCC	58.43	33.33	3.13	TCTTTTTATGCCGTCCCTTACC	58.39	45.45	2.85
BcaSSR000910	1473	ChrB01	A	A	1	16	6557160	6557175	16	1	143	AGTATCGCTTCAAATTTGAAACTCC	58.39	36	3.85	TGGCCTTGAACTTGCATTGC	59.97	50	3.56
BcaSSR000911	1474	ChrB01	AAG	GAA	3	6	6565453	6565470	18	1	184	CAACTTCTTGGGACGGTTGC	59.69	55	4.17	TCACATCAGAACAAGTATGGCG	58.74	45.45	5.69
BcaSSR000912	1475	ChrB01	A	A	1	13	6575348	6575360	13	1	170	TGGTGTATTGATGGCAATGGC	59.24	47.62	4.4	CCTCTCCTTCTTTGTTGGAAATGG	59.78	45.83	3.16
BcaSSR000913	1476	ChrB01	A	T	1	12	6587449	6587460	12	1	120	GTGTGTGGTATCCTAACACTATAACC	59.02	42.31	2.85	CTTAAACGGATTGCTTTGACGC	59.09	45.45	5.19
BcaSSR000914	1479	ChrB01	AG	TC	2	36	6591725	6591796	72	1	209	CAATCAGTGCTGTCGTATGGC	59.67	52.38	4.4	ACATAAATGGATCCATGCAAACG	58.06	39.13	3.6
BcaSSR000915	1481	ChrB01	A	A	1	13	6606690	6606702	13	1	129	TCCAACAGCCAGAACTAAATGC	59.18	45.45	3.56	CACTTGCACTTGGAGTCTAAACG	60.06	47.83	3.6
BcaSSR000916	1484	ChrB01	A	T	1	12	6624610	6624621	12	1	142	TGTGTCCGGAAGAAGAAGAACC	60.22	50	3.62	CTCTCTCATCACTTATTGACTTTTTCC	58.34	37.04	3.13
BcaSSR000917	1485	ChrB01	A	T	1	12	6625978	6625989	12	1	189	CGGAAGAAACCCAAAACGAGG	59.73	52.38	4.63	GGTTTTGTGGCCTTGTCTGG	59.61	55	3.86
BcaSSR000918	1486	ChrB01	AG	GA	2	12	6626490	6626513	24	1	127	CTGCGATCACTACAGGTCCC	59.9	60	4.46	CTTTCACATCGCACGAGACG	59.64	55	4.18
BcaSSR000919	1487	ChrB01	AGG	GAG	3	7	6635717	6635737	21	1	145	TCTTCACCTGACGGTCTACG	58.84	55	3.51	TCTAAACGTCTGCAGCCTCC	59.75	55	4.3
BcaSSR000920	1490	ChrB01	AAGAGG	CTCTTC	6	9	6650541	6650594	54	1	192	TGTGCTTTAACACATGTTCAGTCC	59.96	41.67	3.85	GGAGGAAGAGTGAGAAGTGAAGG	60.06	52.17	3.46
BcaSSR000921	1491	ChrB01	AAGAGG	CTCTTC	6	4	6651005	6651028	24	1	151	CATCCTTACTATCCCTCAGCTCC	59.49	52.17	4.7	AGAAGATTGAGGAGCAGGATGG	59.56	50	3.51
BcaSSR000922	1494	ChrB01	AAG	CTT	3	5	6691570	6691584	15	1	123	GCGCTCGATTGCTTCTTCG	60.01	57.89	3.79	GGTTAGCAAGAAGAGGCCCC	60.39	60	5.8
BcaSSR000923	1495	ChrB01	A	T	1	14	6727452	6727465	14	1	116	AAACCCATCACTCCCAAATCG	58.55	47.62	3.34	ATCGTCTTCTCTTCTCCTCCC	58.34	52.38	4.3
BcaSSR000924	1496	ChrB01	AG	AG	2	7	6755383	6755396	14	1	200	TTTTCCAGCCAGCCTCACC	60.23	57.89	4.02	GACTACCCAAACACCTCCGG	60.04	60	5.14
BcaSSR000925	1497	ChrB01	AC	AC	2	7	6757037	6757050	14	1	188	CATTTAACTGAAGGGGCCAGC	59.52	52.38	4.85	GGAGTTGTTGTGACAAGCGG	59.69	55	5.52
BcaSSR000926	1498	ChrB01	AG	TC	2	8	6766096	6766111	16	1	100	TCTCTCTAGACTGTCCGGCG	60.46	60	6.46	CCAATTTCACCTGTGGCAGC	60.04	55	5.25
BcaSSR000927	1499	ChrB01	A	A	1	12	6766761	6766772	12	1	102	GGGCCACAATTTTCTTTACACTATCC	60.63	42.31	2.59	TCTGACCCGGTTCTGAGTCC	60.9	60	3.85
BcaSSR000928	1501	ChrB01	A	A	1	13	6776058	6776070	13	1	104	AGGGAAATTTGGGCCAATACC	58.52	47.62	2.73	AGAGGGTAGAGAGAAATAGGAAGG	58.29	45.83	3.46
BcaSSR000929	1503	ChrB01	ATC	ATC	3	11	6779037	6779069	33	1	130	TCCGTTTGCTCCTTGGAACC	60.54	55	3.62	GAAAGCTCGATGGAGAATGGC	59.4	52.38	4.4
BcaSSR000930	1504	ChrB01	A	A	1	13	6785478	6785490	13	1	156	GCATCACCTCGTTGTTTGGG	59.76	55	4.12	GCCCTTTCAGTGTTCAAACCC	59.93	52.38	4.11
BcaSSR000931	1505	ChrB01	A	T	1	13	6789953	6789965	13	1	189	CCTCAAAACCACACCGATCG	59.2	55	3.69	GAACCTCCGACGAGTAGAGC	59.62	60	4.09
BcaSSR000932	1506	ChrB01	A	T	1	12	6794857	6794868	12	1	138	GTTTCTTGATTCAAACCTGAAGCC	59.02	41.67	4.35	TTACAATCCCTCGCCATGCC	60.47	55	4.4
BcaSSR000933	1513	ChrB01	C	C	1	12	6831020	6831031	12	1	199	AGAAACCGCCTCTTAACTTTTAAGC	60.05	40	3.09	GCATGATTAACCCCTTATTTTAGTTGG	59.07	37.04	3.77
BcaSSR000934	1517	ChrB01	A	A	1	12	6838194	6838205	12	1	161	AGTCTCCCCATAGTTAAGCTCG	59.04	50	5.03	CAGTTTGTATTATCTCTGCTCATTTCC	58.66	37.04	3.13
BcaSSR000935	1518	ChrB01	AT	TA	2	14	6838206	6838233	28	1	130	GTGATTGGATGTAACACTCCAGG	59.06	47.83	4.45	CAGTTTGTATTATCTCTGCTCATTTCC	58.66	37.04	3.13
BcaSSR000936	1530	ChrB01	AT	TA	2	8	6921544	6921559	16	1	135	ACACAAAAGCCTTAACCAAATCC	58.04	39.13	3.01	AGCAATTGTGTAAATAACAAGAAGGG	58.62	34.62	3.95
BcaSSR000937	1531	ChrB01	AT	TA	2	9	6922620	6922637	18	1	151	ACACAAAAGCCTTAACCAAATCC	58.04	39.13	3.01	CTCAACATAGACTCTAATGTGTAAAGC	58.19	37.04	3.51
BcaSSR000938	1532	ChrB01	AT	TA	2	9	6923792	6923809	18	1	156	ATGGTTTCCAGCGTTAACAACG	60.03	45.45	4.1	TGCAAAAACTGATGTTAACCTTTGC	59.71	36	3.68
BcaSSR000939	1533	ChrB01	A	T	1	13	6928736	6928748	13	1	147	AGACGAACAATGAATCCATCTTAGG	58.95	40	2.69	TTTCCTTATCTGTCAGCTAAGCC	58.23	43.48	4.35
BcaSSR000940	1534	ChrB01	A	A	1	12	6929011	6929022	12	1	113	ACGCAACAAGTAGCTTAGGC	58.56	50	3.93	CAGGTCAACAACGCCATGG	59.42	57.89	3.66
BcaSSR000941	1540	ChrB01	AT	AT	2	7	6949885	6949898	14	1	155	GTGAGAGAAACTTCCGCACC	58.85	55	5.01	TCTTTGAAAAATCAGTTTGATTCTCCC	58.86	33.33	4.3
BcaSSR000942	1542	ChrB01	A	A	1	13	6959167	6959179	13	1	122	AACTTGTTGGATGCGAAAACG	58.27	42.86	3.6	AGCCGCTAGTCATTGTTTCC	58.26	50	3.13
BcaSSR000943	1543	ChrB01	A	A	1	16	6961049	6961064	16	1	140	AGAAAGCACATGGTCACTTGC	59.39	47.62	4.01	GTGAGCCAACGCCAAAACC	60.3	57.89	3.27
BcaSSR000944	1545	ChrB01	AT	TA	2	7	6974598	6974611	14	1	185	ACAAAAGGTTCTCAATTAAAGAGTTCC	58.59	33.33	3.62	AAGAAAACCATTGCCCTGGC	59.31	50	4.85
BcaSSR000945	1546	ChrB01	A	T	1	12	6974712	6974723	12	1	124	TGTATCTGACAGGGGCCAGG	60.98	60	4.45	CGCTTCTTGTTCTGCATCCC	59.55	55	3.85
BcaSSR000946	1549	ChrB01	AC	CA	2	9	7006292	7006309	18	1	112	TCAGGCTCTCCTTTCTTCGC	59.75	55	4.7	TCGATTATCATTTAGAGGTTTGGCG	59.53	40	5.69
BcaSSR000947	1550	ChrB01	A	T	1	12	7028208	7028219	12	1	100	AAGTAGTGCTTTTGGTCGTTCC	59.12	45.45	3.62	AACAATAGTGGACATATACAAAATGCC	58.59	33.33	4.4
BcaSSR000948	1554	ChrB01	A	A	1	13	7049709	7049721	13	1	176	ACAGAGGAGGTAAACAGTATCTAATCG	59.99	40.74	3.34	TCTATCATCATGCACGGTCCC	59.66	52.38	4.46
BcaSSR000949	1555	ChrB01	A	A	1	12	7049894	7049905	12	1	121	TGAGTGCGAAACCTAATACGG	58.12	47.62	4.02	ACGTTTTTCACACCGTTGACC	59.87	47.62	4.02
BcaSSR000950	1556	ChrB01	A	T	1	12	7050117	7050128	12	1	186	TGATTCTGGATTCAACTAAACTCACG	59.63	38.46	4.35	GGGGAGATTCAAAATCGGGG	58.31	55	5.73
BcaSSR000951	1558	ChrB01	A	A	1	12	7063231	7063242	12	1	114	AGAAAGTCAACTTGGTCAATTGC	58.06	39.13	3.56	GCAATTGACCAGAACCCACC	59.4	55	4.61
BcaSSR000952	1559	ChrB01	A	A	1	12	7077449	7077460	12	1	152	AAGAACCAAACTCCATGCCC	58.37	50	5.36	AGGTTGAAGTAAATCGATGGTTGC	59.84	41.67	4.17
BcaSSR000953	1562	ChrB01	AG	TC	2	7	7090373	7090386	14	1	133	TCAAGAGTTTGTCTGTTTCTGGG	58.8	43.48	4.45	AGCTTCTGTGGTCGATGATGG	60.13	52.38	3.51
BcaSSR000954	1563	ChrB01	AG	GA	2	11	7098534	7098555	22	1	141	TCCTCAGAGTGACGTCAAGC	59.4	55	4.01	CTCACAGACGACGACGAAGC	61.06	60	3.86
BcaSSR000955	1565	ChrB01	C	C	1	14	7120339	7120352	14	1	100	GTTAATTAACTCTGGTTCGGGAGC	59.67	45.83	4.7	ACGGTTCTGTTATAACCTGAACC	58.43	43.48	3.62
BcaSSR000956	1566	ChrB01	A	A	1	14	7120353	7120366	14	1	162	CTGGTTCGGGAGCAGTTCG	60.74	63.16	3.95	TGCACAAACTCCTCCGGG	59.57	61.11	5.73
BcaSSR000957	1567	ChrB01	A	A	1	15	7144770	7144784	15	1	171	CATCTACATAGGGCTCCACCG	59.73	57.14	4.94	TCTGATGATGTAAGCCCTCTCG	59.37	50	4.04
BcaSSR000958	1568	ChrB01	C	G	1	13	7146836	7146848	13	1	107	AATCCTTGGGGCTGTAGACG	59.46	55	4.18	CTCGAGGGACATGGACATGG	59.89	60	3.66
BcaSSR000959	1570	ChrB01	AG	TC	2	40	7152859	7152938	80	1	186	ACCACCATCAACGAAGCTCC	60.32	55	4.7	AAGCGGGATGGGTTAAACCG	60.68	55	4.44
BcaSSR000960	1573	ChrB01	A	T	1	17	7175079	7175095	17	1	135	CACGACCAAAAGCTTGTGGC	60.59	55	5.01	GTGATAAAAGTAGTTTTTCGTGAGTGC	59.68	37.04	4.4
BcaSSR000961	1575	ChrB01	ATC	ATC	3	5	7179944	7179958	15	1	115	TCATCATCAAGATTAGGGTTTGCC	59.11	41.67	4.52	CCCCTTTCGGATCTCGTACG	59.97	60	3.67
BcaSSR000962	1578	ChrB01	ACAG	ACAG	4	4	7190911	7190926	16	1	172	AAAGGTCCAGTGCGACTTCC	60.25	55	3.46	ACTGATACCTCAAAACCTCCCC	59.42	50	4.81
BcaSSR000963	1580	ChrB01	A	T	1	12	7200630	7200641	12	1	115	ACATGGTGATGTTCTTTTTGTTATGG	58.85	34.62	2.74	TGACTACACCAGTTTTGAATGATACC	59.35	38.46	2.73
BcaSSR000964	1581	ChrB01	AG	CT	2	11	7204673	7204694	22	1	181	GTTTGTTCCGTGACCCTTGG	59.33	55	3.61	CGTTTCAGTACCAAGTCTTGAGG	59.26	47.83	3.86
BcaSSR000965	1582	ChrB01	A	T	1	15	7205982	7205996	15	1	115	AAGATGAGGACGGCTTCTCC	59.17	55	3.71	ACACTCACCCGAAAGAAACG	58.42	50	3.6
BcaSSR000966	1587	ChrB01	A	T	1	13	7221339	7221351	13	1	156	CAGGAGATTCGGATGATTAAAAGGG	59.53	44	3.95	ACTTTTCTCATGCAAATCTCATAACG	58.75	34.62	3.18
BcaSSR000967	1589	ChrB01	A	T	1	14	7230494	7230507	14	1	173	AGCAACATGTCCTAAGATCATCG	58.62	43.48	3.84	TCTGTCAACGCTAGGGAAGG	59.1	55	3.46
BcaSSR000968	1590	ChrB01	AC	CA	2	7	7231395	7231408	14	1	123	AAGGTTCTCAGAGGCAAGGG	59.3	55	3.95	GTCTGAAACATGTGGTGGTCG	59.47	52.38	4.79
BcaSSR000969	1591	ChrB01	AACCT	CCTAA	5	4	7233617	7233636	20	1	173	TGGCGACGAACAAGACACG	60.95	57.89	4.49	TGACACGCTTCTTCTCCTGG	59.68	55	4.45
BcaSSR000970	1592	ChrB01	AG	TC	2	7	7233735	7233748	14	1	106	GCGTGTCAGGAATCCTCTCG	60.53	60	4.04	GCAGGATTCGAAAAGAAATGTTCG	59.45	41.67	3.95
BcaSSR000971	1594	ChrB01	A	A	1	20	7240590	7240609	20	1	129	AATATTTGTGAATTTGAGCAACTTGC	58.2	30.77	4.01	AGGTATGATTTGTTCTATTTGACTCCG	59.5	37.04	4.63
BcaSSR000972	1599	ChrB01	A	T	1	12	7249983	7249994	12	1	122	TCTGAAATCACAGCATAACGCC	59.32	45.45	5.68	AGCTAGAGTCACAATATATCCAGGC	59.81	44	4.85
BcaSSR000973	1600	ChrB01	A	T	1	14	7251764	7251777	14	1	197	GAAAGGCATTGAACAGGGTCC	59.45	52.38	4.46	CCACCGCATTCAAGAGTAGC	58.99	55	3.58
BcaSSR000974	1603	ChrB01	AT	AT	2	11	7268944	7268965	22	1	121	GAACCGTAACTCCGCAGACG	61.07	60	4.18	ATTTTCCTGGGCTACGTCCG	60.11	55	4.79
BcaSSR000975	1605	ChrB01	AT	TA	2	14	7283928	7283955	28	1	150	AATTTTTCTGATGCGTGTGCC	58.32	42.86	5.01	TCTCCAGAGACATTTGGGGC	59.38	55	5.8
BcaSSR000976	1606	ChrB01	AGG	AGG	3	8	7292674	7292697	24	1	134	CCATGAGGAGGATTCTGTAGAAGC	60.5	50	3.86	TAAGGATCCGCTCTTTGGCC	59.82	55	5.36
BcaSSR000977	1609	ChrB01	AT	TA	2	8	7318228	7318243	16	1	135	TGAGCTGTAGCAATAATCTAAGTTTCC	59.5	37.04	3.13	AGTAGACATGAAAAGAAGACTCTAAGC	58.97	37.04	3.09
BcaSSR000978	1611	ChrB01	A	T	1	16	7348955	7348970	16	1	132	TCTATAGGATTGCTGGCGGG	59.02	55	6.13	TCCGTCCTTGCGTTGAATGG	60.95	55	3.16
BcaSSR000979	1612	ChrB01	A	T	1	13	7349663	7349675	13	1	166	AGCTCAACCATCTCGTTAGGC	60.13	52.38	3.93	CAAATCATCTCTACGGCTTCACG	59.76	47.83	4.35
BcaSSR000980	1614	ChrB01	AG	TC	2	13	7365583	7365608	26	1	177	GGTTCTGATTCGGTCGATTCG	59.15	52.38	3.34	ATGGACCGTGTTGAGAAAGC	58.48	50	3.51
BcaSSR000981	1615	ChrB01	AAAC	TGTT	4	4	7367262	7367277	16	1	162	TCTAAAATACACCGACCAGTTTAGG	58.6	40	2.69	GTTCAGCTTGTCCTCAGGGG	60.32	60	4.79
BcaSSR000982	1616	ChrB01	AT	AT	2	8	7368376	7368391	16	1	142	GCTCGATTCATCATACGTGGC	59.54	52.38	5.01	GCAAGCTGGTCTCTGTTTCC	59.12	55	3.13
BcaSSR000983	1618	ChrB01	AAG	TTC	3	5	7384314	7384328	15	1	116	ATCTTTACGGCGAGGAAGGC	60.18	55	4.35	GTGCTGGTGGTAAAAGTGCG	60.04	55	5.34
BcaSSR000984	1619	ChrB01	AG	TC	2	7	7399684	7399697	14	1	208	TGCCATCACATCTGCAGTGG	60.68	55	4	CGCTCTGCCACAAGTTTCC	59.42	57.89	3.13
BcaSSR000985	1620	ChrB01	A	T	1	12	7402994	7403005	12	1	175	TCTGTAGACTTCATTTTTGGATTGC	58.09	36	3.56	GCCTCTGTGGGAATTCAAGC	59.19	55	4.01
BcaSSR000986	1623	ChrB01	A	A	1	12	7429650	7429661	12	1	173	GTCTAGCATCTAAACTGATGATTAACG	58.3	37.04	3.18	TTCGGTTGTCTTTGAACCTCC	58.43	47.62	4.3
BcaSSR000987	1626	ChrB01	AT	AT	2	8	7441833	7441848	16	1	114	TGACCCGTTTTTACCCATGG	58.09	50	3.66	CACCACTTTACTCCAAATGCTCC	59.81	47.83	4.7
BcaSSR000988	1627	ChrB01	A	A	1	12	7450770	7450781	12	1	151	CCCACCTCTCACACTGAACC	59.96	60	3.62	GATGTGAGGGCTGGAGATCG	59.97	60	3.69
BcaSSR000989	1628	ChrB01	AAG	TCT	3	6	7451239	7451256	18	1	121	GGGTCAAAAGATCCGACACG	58.92	55	4.49	TGGGAAGAGCTGGAATCTGG	59.09	55	3.86
BcaSSR000990	1629	ChrB01	AAG	GAA	3	5	7451883	7451897	15	1	126	TGGAACGTGTTTTTAGGATTATCAGG	59.63	38.46	3.86	ACGGCAGTTTTATAGTAACGCC	59.07	45.45	5.68
BcaSSR000991	1632	ChrB01	A	A	1	13	7462699	7462711	13	1	128	CACGAAAGGAAAAAGGGGCC	59.68	55	5.8	AGGATATCCCTCTGCTGGGG	60.18	60	4.96
BcaSSR000992	1633	ChrB01	A	A	1	12	7465735	7465746	12	1	197	TGTTCCAGAGTATACATGGTAAAACG	59.19	38.46	3.6	GAAGCGAGTGGGCTAAGTCG	60.8	60	4.18
BcaSSR000993	1634	ChrB01	AAG	TCT	3	5	7466733	7466747	15	1	153	CTCTCGTCGTCTTCCTGAGG	59.27	60	3.86	ATCCGAATCCGATCCAAAGC	58.12	50	3.51
BcaSSR000994	1636	ChrB01	A	T	1	13	7476406	7476418	13	1	121	GCAAATAGATGAAGGCTCTATACTCG	59.47	42.31	4.18	CATGAGCATGCATTTGTGAATAGC	59.56	41.67	2.97
BcaSSR000995	1637	ChrB01	AG	GA	2	7	7482609	7482622	14	1	133	AGCAACAAGAATCACGAATTTCG	58.53	39.13	3.46	CTCCTCCCACACTTACTCGC	59.83	60	5.03
BcaSSR000996	1638	ChrB01	A	T	1	14	7491448	7491461	14	1	171	CGCGTCAATAGGAAATTCCGG	59.74	52.38	5.14	ACTTAAGGCTCTGGGACTCG	58.81	55	4.18
BcaSSR000997	1639	ChrB01	A	T	1	12	7500929	7500940	12	1	136	ATAGCGTCACTTTGCGTCCC	60.74	55	4.46	TGGCAAAGATACTGCTCCAGG	60.07	52.38	4.45
BcaSSR000998	1640	ChrB01	AG	GA	2	8	7506704	7506719	16	1	124	TCCAAGAACAACATCGTCTTGC	59.45	45.45	4.01	TCCCAGACAGACATGGTATCG	58.97	52.38	2.92
BcaSSR000999	1641	ChrB01	AT	AT	2	16	7510164	7510195	32	1	145	CGCCCGACCAGTGTATATCG	60.39	60	2.92	TCTGATACCATTAGGGGTTGGG	58.95	50	4.12
BcaSSR001000	1642	ChrB01	AT	TA	2	7	7518135	7518148	14	1	103	GCTTTCTCTACGGTCGACCC	60.18	60	4.46	AGTTCGAAAACTGTTCAGATTTTGG	58.73	36	3.28
BcaSSR001001	1643	ChrB01	A	A	1	12	7518408	7518419	12	1	120	TCAGCCTTTCAGAAAGACTAAGG	58.1	43.48	2.69	AGGATTCACATGGCTTTAGTGG	58.38	45.45	4
BcaSSR001002	1644	ChrB01	A	T	1	12	7538336	7538347	12	1	110	TCAGACTTGAACTGAGTATGTGC	58.44	43.48	4.57	GATTCTTCTCCCGTAGCCTCC	59.66	57.14	4.3
BcaSSR001003	1645	ChrB01	ACC	ACC	3	9	7539257	7539283	27	1	106	CTTGTTCAGCTTCACCTACACC	59.19	50	4.16	AGAGTTCTGGGAGTTCATAGGC	59.23	50	3.93
BcaSSR001004	1646	ChrB01	AG	CT	2	8	7540201	7540216	16	1	179	AACCTTTTGGCTTGTACGGC	59.33	50	5.68	TTGGTTGGACTCGGATCACC	59.68	55	4.02
BcaSSR001005	1649	ChrB01	AT	AT	2	9	7552516	7552533	18	1	172	TCATAAAACAACACACGGGGG	58.77	47.62	5.4	ACAACGTCAGTATTTGTTTGTCG	58.17	39.13	4.35
BcaSSR001006	1650	ChrB01	A	A	1	12	7557918	7557929	12	1	159	TCTCACGTATCAAGTGTCGGG	59.53	52.38	5.14	CAAGTAATTGCCACACCGGG	59.47	55	5.73
BcaSSR001007	1651	ChrB01	ATC	GTA	3	6	7564913	7564930	18	1	131	TTGGTTGTGGAGCTCATGGG	60.25	55	4	CAATCCGTGACCTGTGAAGC	59.2	55	3.86
BcaSSR001008	1652	ChrB01	AT	AT	2	8	7568063	7568078	16	1	179	TCAAGATTGCTAGAGTTTCGTGC	59.32	43.48	5.34	CTTGATTCCTAAGTTTACTTGTTCACC	58.71	37.04	4.02
BcaSSR001009	1656	ChrB01	C	C	1	12	7593350	7593361	12	1	148	TCCCCTTCTTGACTCAATAAAAACC	59.23	40	3.27	TGATTTATATACCCTAACACCAACTGG	58.78	37.04	4
BcaSSR001010	1657	ChrB01	AT	AT	2	12	7600258	7600281	24	1	215	TCGGGTGAACTCTCCTTTAAGC	60.03	50	3.09	TCCATCCTATCGGCTATGCC	58.8	55	4.4
BcaSSR001011	1658	ChrB01	A	T	1	17	7600887	7600903	17	1	149	GGAGCCGGTCAGGTTAATACG	60.54	57.14	3.06	TCTACAAGTTACAGCGGCGG	60.11	55	6.13
BcaSSR001012	1659	ChrB01	A	A	1	12	7601054	7601065	12	1	135	GTTCTGCTTTGCATTTTGGAGG	58.94	45.45	4.3	AGAAGAGGAAGAAAAGAAACAATTGC	58.79	34.62	3.56
BcaSSR001013	1660	ChrB01	AT	AT	2	8	7603172	7603187	16	1	183	GTAACCGTGATCTTAACAATAGTTTGG	58.83	37.04	3.28	GGGGTCCCAAAATATTATGTATGCG	60.11	44	4.73
BcaSSR001014	1661	ChrB01	AACCCG	TGGGCT	6	7	7627050	7627091	42	1	164	ACGCACTTGTTTAAACGAGCC	60	47.62	4.7	CTCTCCACCAAGACCCAAGC	60.32	60	4.01
BcaSSR001015	1662	ChrB01	AG	AG	2	8	7630567	7630582	16	1	131	TTGGAAGAGAAAGAGGGCCC	59.3	55	5.8	TCCGCCATGAGAGGAGAAGG	61.05	60	3.46
BcaSSR001016	1664	ChrB01	AT	AT	2	21	7642219	7642260	42	1	150	GTTTCAAACTTTCTTGGCGTCC	58.89	45.45	4.79	TCCTTTTCGTCAGACATCTTTTCG	59.55	41.67	3.46
BcaSSR001017	1665	ChrB01	A	A	1	12	7645174	7645185	12	1	166	GGTCACGAGTATAGGAGGATACG	59.32	52.17	3.06	AGGAAATCTGCCAATATATGTGTGC	59.76	40	4.57
BcaSSR001018	1666	ChrB01	A	T	1	15	7648188	7648202	15	1	182	AAAGATTGCATGTGAATTAGACCG	58.12	37.5	4.79	GGACTAACTTGAGATTTTGGAAGC	58.06	41.67	3.86
BcaSSR001019	1668	ChrB01	AAAAG	AAAAG	5	5	7658674	7658698	25	1	183	GACCCTCCCCTCAAACTTCC	59.67	60	3.46	CAGGGCTGTATAATGTATTCAGTCG	59.36	44	4.18
BcaSSR001020	1669	ChrB01	A	A	1	14	7669086	7669099	14	1	139	GCACACTTTCGAGTATTGTGGG	59.84	50	4.61	GAGTCGTCACGAGTTGAGCC	60.73	60	4.7
BcaSSR001021	1670	ChrB01	A	A	1	12	7683271	7683282	12	1	143	ACTGGTCCTAATACAAACATTCATGC	59.9	38.46	4.06	GGGGGTAAAAACAATACCACAGC	60.06	47.83	4.4
BcaSSR001022	1672	ChrB01	AT	TA	2	8	7687990	7688005	16	1	182	TTGTCATGCCTAGTATATGTTCACG	59.02	40	4.35	CTCGCTGGCTAGGGTTTCG	60.52	63.16	3.46
BcaSSR001023	1673	ChrB01	AT	TA	2	9	7689126	7689143	18	1	141	TTAGGTGTATTAATTTGCACATGGC	58.43	36	4.4	CGATGGCTAGGATTTCGTGC	59.14	55	5.34
BcaSSR001024	1674	ChrB01	AAATC	GTTTA	5	4	7695003	7695022	20	1	123	ACAAGATTCAGGTACATAGATACATCG	58.7	37.04	3.84	TGCTTCATCTAAAGAAGGAAGTGC	59.3	41.67	4.4
BcaSSR001025	1675	ChrB01	AT	TA	2	8	7705566	7705581	16	1	142	TTAGGTGTATTAATTTGCACATGGC	58.43	36	4.4	CTCGGTGTATAGGTTTTCGTGC	59.4	50	5.34
BcaSSR001026	1676	ChrB01	AT	TA	2	8	7708138	7708153	16	1	101	TTAGGTGTATTAATTTGCACATGGC	58.43	36	4.4	AGAAGAGAAGATGGGAGGAATTGG	59.83	45.83	3.16
BcaSSR001027	1678	ChrB01	AT	TA	2	8	7714346	7714361	16	1	123	TTAGGTGTATTAATTTGCACATGGC	58.43	36	4.4	CGGGTTTCGTGCTGATAACG	59.63	55	3.18
BcaSSR001028	1681	ChrB01	AT	TA	2	8	7719384	7719399	16	1	196	TGAGATAGGTACTCTTTGTCATGCC	60.16	44	4.4	TCGGTGTCTAGGGTTTCTTGC	60	52.38	4.01
BcaSSR001029	1682	ChrB01	AT	TA	2	8	7721860	7721875	16	1	183	GCGATAGGTACTTTTGTCATGCC	60	47.83	4.4	CGGGTTTCGTGCTGATAACG	59.63	55	3.18
BcaSSR001030	1684	ChrB01	C	C	1	12	7748945	7748956	12	1	151	ATGTCTGGTTGAGCGTTTGC	59.41	50	3.68	GGACCTCGGGGAAATTAGGG	59.53	60	3.53
BcaSSR001031	1685	ChrB01	AAATC	GTTTA	5	6	7758183	7758212	30	1	136	TCGTTCACTTAGATTTTATTTGGGC	58.15	36	5.36	TCAAAGAGTCCCTCAGGATGG	58.81	52.38	3.51
BcaSSR001032	1686	ChrB01	A	T	1	13	7762892	7762904	13	1	210	TGGTGTTGGACTGTCGATCG	60.04	55	3.69	ACAAAACGCTGAGTGGGAGG	60.54	55	4.3
BcaSSR001033	1687	ChrB01	A	A	1	17	7798955	7798971	17	1	135	GGTACTGTTGGGCATGCACC	61.6	60	5.01	CCGTATCAAATTTGGCGCCG	60.59	55	6.46
BcaSSR001034	1688	ChrB01	AT	TA	2	9	7811080	7811097	18	1	107	TTAGGTGTATTAATTTGCACATGGC	58.43	36	4.4	ACTTTCCGGAGACTTTCAGGC	60.27	52.38	4.85
BcaSSR001035	1689	ChrB01	AAATC	GTTTA	5	4	7818142	7818161	20	1	104	GGCTTTGTGTTTTATGTTTTAAGTGC	58.88	34.62	4.4	TCAAAGAGTCCCTCAGGATGG	58.81	52.38	3.51
BcaSSR001036	1690	ChrB01	AAG	AAG	3	5	7863339	7863353	15	1	129	CACTGCCCACCACAAGAGG	60.6	63.16	3.69	AAGCTGGTGACTCCTGTTGG	59.89	55	3.77
BcaSSR001037	1691	ChrB01	A	A	1	16	7876228	7876243	16	1	142	GCCACCTTCTTACCTAGGCC	59.82	60	5.19	TTTAACCACCCCAAGGCTGG	60.18	55	4.85
BcaSSR001038	1693	ChrB01	AAG	TTC	3	5	7883159	7883173	15	1	117	TGTGACAGCGTTTCCTTCCC	60.53	55	3.97	ACACTCTGAAAGTTCACACGC	59.07	47.62	5.34
BcaSSR001039	1695	ChrB01	AT	AT	2	7	7899578	7899591	14	1	124	AACGCTGCACCCAAATAACC	59.4	50	2.85	AAGCAAAGGTGGCTAATCCG	58.54	50	4.18
BcaSSR001040	1696	ChrB01	A	T	1	16	7904036	7904051	16	1	123	AGAACATGCTTAAGAAATCTGCTGG	59.87	40	4.85	TGGTTGTTTTGAACAGCGGC	60.18	50	6.53
BcaSSR001041	1697	ChrB01	AAC	CAA	3	5	7904782	7904796	15	1	147	CAGTTACAGCGAACATGGCG	59.9	55	5.69	AAATTTGGCAGCGACCTTGG	59.68	50	3.61
BcaSSR001042	1700	ChrB01	A	T	1	13	7916545	7916557	13	1	101	TTCCATAATTTTAAATTTTTCCGCGG	58.03	30.77	6.46	CTCCGATTGGTAACCATCGC	58.78	55	4.58
BcaSSR001043	1701	ChrB01	AT	AT	2	9	7919634	7919651	18	1	130	TCTCCAGAACGTACCTGAACC	59.11	52.38	3.62	GGGGAGTTGATCGACCATGG	60.18	60	3.66
BcaSSR001044	1702	ChrB01	A	A	1	12	7921440	7921451	12	1	127	GAGGAGATAGAGATGGCGCG	59.83	60	6.86	TCAAGACCATGGCTGGATGC	60.39	55	3.91
BcaSSR001045	1703	ChrB01	AG	GA	2	7	7921567	7921580	14	1	182	CAGCCATGGTCTTGAATCTCG	59.06	52.38	4.04	ATTGTGTGTGGATTGATAATCTTAACC	58.31	33.33	2.85
BcaSSR001046	1704	ChrB01	ACTC	TCAC	4	4	7934428	7934443	16	1	165	AAAAGTGTCATATTCTCCTCAAAATCC	58.26	33.33	3.01	AGTTAAAAGCAAAAATACGTGAGAACG	59.62	33.33	3.95
BcaSSR001047	1705	ChrB01	AAC	TGT	3	5	7934769	7934783	15	1	181	TTGTGGATCTTCCTCACCGC	60.04	55	5.68	TGAAGGAGGAAGAAGCGACG	59.76	55	5.12
BcaSSR001048	1706	ChrB01	ATC	TGA	3	6	7934784	7934801	18	1	140	GAGATTCGCCGGAAACTTGC	59.9	55	4.01	TGAAGGAGGAAGAAGCGACG	59.76	55	5.12
BcaSSR001049	1707	ChrB01	AG	AG	2	8	7936138	7936153	16	1	134	GAGAGTAGATGGTGGCTTTTGC	59.32	50	3.68	TTCTTTAAGCTTTTCTTCCCATTCC	58.01	36	3.01
BcaSSR001050	1709	ChrB01	A	A	1	15	7938571	7938585	15	1	135	AGGTGGGTCATCTTTTATGTTCC	58.4	43.48	3.62	TGATGTTTTACTTTTGAGAAAGGGC	58.49	36	5.19
BcaSSR001051	1710	ChrB01	AT	TA	2	7	7940130	7940143	14	1	134	TGGTAATTTCTTCATTTCTCGAACG	58.17	36	3.95	GCGTAGAAACAATTACGAAATACGC	59.61	40	4.42
BcaSSR001052	1713	ChrB01	AT	AT	2	15	7948614	7948643	30	1	119	CATTGTGAGTTGTAGCAATGCG	58.83	45.45	4.73	AGCGTCAAAGAAACCATAAGCG	59.84	45.45	4.68
BcaSSR001053	1714	ChrB01	AT	TA	2	7	7953078	7953091	14	1	145	ACGAATCCAAGAAAATACGAATATGC	58.65	34.62	3.14	CAAAACCCGGGCATCAGC	59.43	61.11	4.26
BcaSSR001054	1715	ChrB01	A	T	1	13	7959163	7959175	13	1	181	TCAGTAAACCCATATGCTTCACG	58.81	43.48	4.35	AGAAGGTGCATGCATCTTGC	59.18	50	4.01
BcaSSR001055	1720	ChrB01	A	A	1	13	7978097	7978109	13	1	173	ACACAATGTTTCGGTAGACGG	58.59	47.62	4.79	AAATGGTATCAGGGCCAAAGG	58.25	47.62	3.11
BcaSSR001056	1721	ChrB01	AT	TA	2	12	7990463	7990486	24	1	133	AATTATGAAGGCTTTAAGTCGAACG	58.23	36	3.95	ACAACGATATGAGATGTTTGCTACG	59.77	40	3.51
BcaSSR001057	1722	ChrB01	A	T	1	14	8002115	8002128	14	1	129	TATGGAGCTGAACGCACTGC	60.74	55	4.4	AACTCTTGGCACAGCTCTGG	60.25	55	3.86
BcaSSR001058	1724	ChrB01	A	A	1	14	8024933	8024946	14	1	115	GCACCTTAAATATCTATGAAGCCTGG	59.85	42.31	4.45	TTGGTGCAATGAGAAAGGCG	59.4	50	5.52
BcaSSR001059	1726	ChrB01	A	A	1	19	8042146	8042164	19	1	192	GCAACCCTTTCCTCTACGTCC	60.68	57.14	4.79	GGAGTTTGATGGAGAGGCCC	60.11	60	5.8
BcaSSR001060	1727	ChrB01	A	A	1	13	8043107	8043119	13	1	139	TTCCTTCGTCGAAAAGATACTCG	58.59	43.48	4.18	CAGATTAGAAACAATAAAAGCACCTCC	59.03	37.04	4.3
BcaSSR001061	1730	ChrB01	AAAT	ATAA	4	4	8050340	8050355	16	1	134	CCACCTCACCCACTTACAACC	60.54	57.14	3.77	AGTTGACGGTGTTAGGGTCG	59.68	55	4.79
BcaSSR001062	1732	ChrB01	A	A	1	16	8062534	8062549	16	1	199	GCATACTCCTTCCGGAACCC	60.18	60	4.11	TCACAAGCCGACACGTTAGG	60.32	55	2.69
BcaSSR001063	1734	ChrB01	AG	CT	2	40	8071148	8071227	80	1	230	TTGCGTGTCTTAGGGCTTGG	60.61	55	3.61	CGAATAATGGGGATCACAGGC	58.85	52.38	4.85
BcaSSR001064	1735	ChrB01	A	A	1	14	8071309	8071322	14	1	121	ACACATTGTTGAAAGCGAGGG	59.39	47.62	4.3	TGCAATCCATCTTGTTCAACTTCC	60.02	41.67	3.46
BcaSSR001065	1736	ChrB01	A	T	1	13	8072608	8072620	13	1	125	ACTGATGTAAAAATTGTCACTGTTCG	58.87	34.62	3.95	CCTTGGGAGCTCAAAGTATAGACC	60.44	50	3.85
BcaSSR001066	1738	ChrB01	AT	AT	2	15	8077659	8077688	30	1	188	TTGACTAATGTGCTCGCACC	58.56	50	5.01	AGATTAAGATCTGCGCCTTGC	58.78	47.62	4.01
BcaSSR001067	1739	ChrB01	AACT	ATTG	4	4	8087428	8087443	16	1	129	TTCCGGCTGTTTTTGAACCG	59.62	50	4.44	TCGATCCCTTTTAAAGAAAACAAAGC	59.08	34.62	3.51
BcaSSR001068	1740	ChrB01	AAC	AAC	3	5	8088629	8088643	15	1	134	CCTCTGTGACTACCTCAGTGG	59.18	57.14	4	TGGATTCCACGTGTATGGCC	60.11	55	5.36
BcaSSR001069	1741	ChrB01	A	T	1	15	8090757	8090771	15	1	126	TTGTTGGAGGTGACCTTAATCG	58.33	45.45	3.34	TACTGTTTCGGGCCTTTGGG	60.25	55	4.12
BcaSSR001070	1742	ChrB01	A	T	1	22	8096600	8096621	22	1	101	GCCTTTTCGCATTTTGTGGC	59.49	50	5.01	AGGTAGGGAAAAACATGAAAAGGG	59.16	41.67	3.95
BcaSSR001071	1745	ChrB01	A	T	1	14	8138567	8138580	14	1	195	CTTGGTTGAGCAAGCTTCCC	59.4	55	3.97	CGGCTATGAACAACACTCCG	59	55	4.63
BcaSSR001072	1746	ChrB01	A	T	1	13	8146423	8146435	13	1	161	AGCTCTACCTTGTTATTTTGACTTGG	59.57	38.46	3.61	AGAAGGTGAAGATTTATTTGGTACCC	59.11	38.46	3.69
BcaSSR001073	1749	ChrB01	A	A	1	14	8164492	8164505	14	1	144	ATAGCCCCTATTGGTGTGCG	59.89	55	5.34	CGTTTCAGTCCAAGAATGCGC	60.73	52.38	6.09
BcaSSR001074	1750	ChrB01	AATGT	TAATG	5	4	8173670	8173689	20	1	152	ACCTATCCTCACCAAACTAGTGC	59.8	47.83	4.4	TCGTCCAGAAGACCTTCATGC	60.07	52.38	4.06
BcaSSR001075	1751	ChrB01	AAAT	ATTT	4	4	8185404	8185419	16	1	179	TCATGTTTGATACAGAGCTTGGG	58.74	43.48	4.12	TGTCCTACACATTCTCCAAGGC	60.03	50	4.35
BcaSSR001076	1757	ChrB01	AT	AT	2	17	8214354	8214387	34	1	144	TGAGTAAAGGATGGAATAGAAATGGC	59.23	38.46	4.4	TGAGCATTAGTTTGATGTGTGCG	60.12	43.48	5.34
BcaSSR001077	1784	ChrB01	AGG	AGG	3	5	8220977	8220991	15	1	128	CGATGTTGAAGCCAGTTCGG	59.56	55	4.3	ACAATGGACACTCCTCAGCG	60.04	55	5.18
BcaSSR001078	1787	ChrB01	AT	AT	2	7	8239143	8239156	14	1	126	CGGAGAGAGATATTTTCTAGAAGATGG	58.76	40.74	3.51	TTGTAGCCCCTCTGCAAACC	60.25	55	3.27
BcaSSR001079	1788	ChrB01	AAG	TTC	3	5	8242195	8242209	15	1	142	CGTCTCAAGGCTCTGTTTTCG	59.54	52.38	3.46	TGGAGCCAAGTAGCAGTAGC	59.46	55	3.58
BcaSSR001080	1791	ChrB01	AGG	TCC	3	5	8267402	8267416	15	1	121	CCATCCAAGTTCAAGACTTCTTCC	59.54	45.83	3.46	CAGCTTCGTTTAGAATCCGCC	59.67	52.38	6.13
BcaSSR001081	1792	ChrB01	AAG	CTT	3	6	8267803	8267820	18	1	129	CGAATAAAGATCTCTTTCTGCCGC	60.32	45.83	6.53	ATTCAGTGACCAGGACTGCC	59.67	55	4.85
BcaSSR001082	1793	ChrB01	AG	TC	2	47	8275830	8275923	94	1	212	CCTCCTGCAAGTCTGGAAGG	60.04	60	3.46	TTTTGCCCCAAATAGATATTTTTAGGG	58.51	33.33	3.53
BcaSSR001083	1796	ChrB01	AG	CT	2	8	8285044	8285059	16	1	112	ACTCTCCTCCTCTGTCAGTCC	59.99	57.14	3.85	TTAGTGAAAAGGGGGAGGCG	59.67	55	5.52
BcaSSR001084	1797	ChrB01	A	T	1	16	8294164	8294179	16	1	109	AGCTCCTTCTCTTTTCCGAGG	59.45	52.38	4.63	TCCCAGAAAGACAATATCAAACTGC	59.58	40	4.4
BcaSSR001085	1798	ChrB01	C	G	1	12	8297030	8297041	12	1	143	CAGACGCTCTCTGGGATGC	60.23	63.16	3.91	GTTTACTTGGCTTTCCTCCGC	59.8	52.38	5.54
BcaSSR001086	1799	ChrB01	AT	TA	2	10	8319541	8319560	20	1	166	GGTTATAAATCGCGACCAACTCC	59.75	47.83	3.85	TGAAACATACTCTCGATCGGCC	60.22	50	6.13
BcaSSR001087	1800	ChrB01	AT	TA	2	10	8321652	8321671	20	1	166	GGTTATAAATCGCGACCAACTCC	59.75	47.83	3.85	TGAAACATACTCTCGATCGGCC	60.22	50	6.13
BcaSSR001088	1803	ChrB01	A	T	1	20	8324479	8324498	20	1	171	ACTACAGTAACGAACCCGGC	59.76	55	6.13	TCTATTGTCATAAGCACGCGC	59.14	47.62	6.86
BcaSSR001089	1804	ChrB01	A	T	1	20	8326211	8326230	20	1	143	TAGAAGCGCCTTCGAAGACG	60.18	55	4.18	GGAACATCAGTCATCAACCGC	59.6	52.38	5.68
BcaSSR001090	1807	ChrB01	A	A	1	15	8366865	8366879	15	1	159	AGTCGCTCCTTTCTGCAACC	60.6	55	3.77	CTAAGTGCTTGGTGGAAGGC	58.83	55	4.35
BcaSSR001091	1809	ChrB01	AAAG	TCTT	4	5	8395352	8395371	20	1	145	CGTCATCCGTCTTCACTTAACC	59.08	50	2.85	AAGACCCATTCCGTGTATAAGC	58.19	45.45	3.09
BcaSSR001092	1810	ChrB01	ATC	CAT	3	5	8400966	8400980	15	1	186	ATCTGTTGATGGTGGGACCG	59.75	55	4.79	GGTTTTTGCAACATCTGTGGC	59.13	47.62	5.01
BcaSSR001093	1811	ChrB01	A	T	1	19	8413304	8413322	19	1	142	TAGAAGCGCCTTCGAAGACG	60.18	55	4.18	GGAACATCAGTCATCAACCGC	59.6	52.38	5.68
BcaSSR001094	1812	ChrB01	AC	TG	2	7	8416196	8416209	14	1	111	AAAGCCTGCCTTTTGTGTGG	59.53	50	4.17	ACCAGGTGTCATTATTTCCTTGG	58.66	43.48	3.61
BcaSSR001095	1813	ChrB01	A	T	1	16	8416341	8416356	16	1	128	GGCTTCGTCGATGGTTATGG	58.78	55	2.74	AGTGGTTCAGATTGTGGGGG	59.59	55	5.4
BcaSSR001096	1816	ChrB01	AAGAGG	CTTCTC	6	4	8426170	8426193	24	1	123	CACACCTTCTTCTTCTTCACTTGG	59.73	45.83	3.61	AAGGAGACAGAGAAGGAGAAGG	58.56	50	3.46
BcaSSR001097	1817	ChrB01	C	G	1	12	8429949	8429960	12	1	212	CCTGTTCCAGCCCAATCGTCC	63.32	61.9	4.79	CACAACACGTGGCGGCCC	64.61	72.22	5.8
BcaSSR001098	1818	ChrB01	A	T	1	15	8430004	8430018	15	1	149	ATCAGTGAACTCCATGGGGG	59.08	55	5.4	ATCATGACTGTTTTGCGGGC	59.47	50	6.13
BcaSSR001099	1819	ChrB01	A	A	1	12	8457091	8457102	12	1	183	TCTTCACCCTGCACGTAACC	59.97	55	2.85	ACAGCAGAACCTTCTTCCTCG	60	52.38	4.63
BcaSSR001100	1820	ChrB01	AAG	AAG	3	6	8469117	8469134	18	1	100	TCAAGTGTTTGCGTCTTCTCC	58.79	47.62	3.71	AGTTTACCAGGACCGGTTACG	59.73	52.38	3.18
BcaSSR001101	1821	ChrB01	AT	AT	2	8	8469216	8469231	16	1	124	AGTTTTTATAAAAAGCCGTAACCGG	58.62	36	5.28	ATGGATTTCCCCAAGAGAATGG	58.08	45.45	3.16
BcaSSR001102	1822	ChrB01	A	T	1	14	8475794	8475807	14	1	104	ACTATTGTACGCTGTCCTTGGG	60.09	50	4.12	AAACAGCTCCTAGGATGGCG	59.82	55	5.69
BcaSSR001103	1823	ChrB01	AT	AT	2	8	8478241	8478256	16	1	116	AAAGCCAAAACCGGTTCTGG	59.25	50	3.86	TGGACTTCCCCAAGAGAATGG	59.36	52.38	3.16
BcaSSR001104	1824	ChrB01	A	A	1	13	8479331	8479343	13	1	155	ACCTGGTTTCGATTCTCGCC	60.39	55	5.54	CGGTTGGAAAGTTGGAGTGG	59.05	55	4
BcaSSR001105	1826	ChrB01	A	T	1	14	8499925	8499938	14	1	180	TCCAGCTCAGCTAATCTGTCG	59.59	52.38	4.35	CCCTAGATCTGCTTCCTTGGC	60.2	57.14	4.52
BcaSSR001106	1827	ChrB01	A	T	1	14	8500613	8500626	14	1	170	AGAGGAGAGTGTACCCGTGG	60.32	60	4.94	CCCCAACCAGTATTTGCAGC	59.47	55	5.25
BcaSSR001107	1828	ChrB01	AT	AT	2	12	8517428	8517451	24	1	109	GTCAACAATTAACAAAATAAAGCGTCG	59.06	33.33	5.12	AAAGGATATCCCGGCACAGG	59.53	55	4
BcaSSR001108	1829	ChrB01	AT	AT	2	12	8518124	8518147	24	1	122	TGCTAGTGTGCCCATTTAAAAGG	59.49	43.48	3.11	ACAAGATAAAACGACGCCGC	59.56	50	6.53
BcaSSR001109	1831	ChrB01	A	A	1	17	8530223	8530239	17	1	128	CGAACCGAAAAGAATCTTAACGC	58.92	43.48	4.84	ACAATCTCAGGGACCACACC	59.31	55	4.16
BcaSSR001110	1832	ChrB01	AAG	GAA	3	5	8537116	8537130	15	1	114	AGGTTCCGTATGCTCCAAGC	60.11	55	4.01	AATCATCCAGGTAGCACGGC	60.18	55	5.68
BcaSSR001111	1834	ChrB01	A	T	1	14	8553694	8553707	14	1	178	ACCGTCGAGAAGATTCGTGG	59.83	55	4.94	TCCGGATGGAGGGATAGACG	60.25	60	4.18
BcaSSR001112	1835	ChrB01	AAG	AAG	3	12	8554126	8554161	36	1	124	GGCAGACCAGCTTTAGAGGG	60.11	60	4.3	GAAGAACCTCCTCCTCCTGC	59.46	60	4.85
BcaSSR001113	1836	ChrB01	AG	CT	2	7	8596234	8596247	14	1	123	GGGAAGGTGGTCTTGTAGTGG	60	57.14	4	ATCTTCCGAGTGGTTGCTGC	60.67	55	5.25
BcaSSR001114	1837	ChrB01	AG	AG	2	36	8608135	8608206	72	1	161	ACCTTCCGATTCCAGTTGATCC	60.09	50	3.36	TGTGGTTCCTCGACGAAAGG	59.97	55	3.11
BcaSSR001115	1838	ChrB01	A	A	1	13	8612373	8612385	13	1	133	TTCAGAAACCGTATTAACTTTGTGG	58.04	36	4.17	CCTTTGCTTTATGGGCTTTAGC	58.21	45.45	3.09
BcaSSR001116	1843	ChrB01	AAACC	AAACC	5	4	8636101	8636120	20	1	167	AACCGAACACAAACCCAACC	59.18	50	3.77	ACAGATCCGGCGAACTAAGC	60.18	55	3.09
BcaSSR001117	1844	ChrB01	A	A	1	12	8637279	8637290	12	1	140	CGCATCCAGCATCTTTCTCC	59.06	55	3.71	CCAGAAACTGTTAAAAAGATGTTGACG	59.83	37.04	4.35
BcaSSR001118	1846	ChrB01	C	G	1	12	8644451	8644462	12	1	106	AGCTTCATTAGTTTGTTTAAGTATCGG	58.33	33.33	4.18	AGAGTTCAACCACTGAATGATCC	58.42	43.48	3.36
BcaSSR001119	1850	ChrB01	A	T	1	12	8666535	8666546	12	1	176	CACCGTTGAAATTTTGCCGC	59.49	50	6.53	GCCCATAACATCTATAACCAGCC	58.99	47.83	4.85
BcaSSR001120	1854	ChrB01	A	A	1	15	8710681	8710695	15	1	148	TCAGAACAGCAGCTATGGGG	59.46	55	4.96	CCCCGCCTATAACGATGTCC	60.04	60	4.02
BcaSSR001121	1855	ChrB01	AT	AT	2	16	8712989	8713020	32	1	141	TGAAACGTTTGATTTGCTACCG	58.12	40.91	4.02	ACATTCGTTTCAAAAACTGTTTAGTCG	59.78	33.33	4.18
BcaSSR001122	1856	ChrB01	A	T	1	16	8714056	8714071	16	1	156	TGCTTCACTGTGAGCTTCCC	60.25	55	3.97	TCACCCAATGCATCATCGGG	60.47	55	5.14
BcaSSR001123	1857	ChrB01	A	A	1	12	8716476	8716487	12	1	173	ACGGCTCAATGTCAAAACATAGG	59.56	43.48	2.57	TGGTGAAGTAAGTCTCTGATTTAAAGC	59.61	37.04	3.51
BcaSSR001124	1863	ChrB01	AACCG	TCGGT	5	4	8737492	8737511	20	1	148	AACACGGTTGGTTTGGTTCG	59.55	50	3.95	TCTCTTCTTAAGCCCTCCACG	59.17	52.38	4.94
BcaSSR001125	1866	ChrB01	A	A	1	13	8757231	8757243	13	1	164	CCACTTCCAACTTACAAGGTGC	59.71	50	5.01	AGTGGTCTCAGTCAGTCAGC	59.03	55	4.26
BcaSSR001126	1869	ChrB01	A	A	1	13	8763085	8763097	13	1	170	GAACTCAATTGATACTCCTATCTCAGC	59.4	40.74	4.26	TATGGGGCAGAACGCATTCG	60.81	55	3.34
BcaSSR001127	1872	ChrB01	AT	TA	2	8	8772228	8772243	16	1	168	CGCAATCACCATGAAGCTGG	59.9	55	4.85	ACTTACATTGCCCACAGCCG	60.96	55	5.52
BcaSSR001128	1873	ChrB01	A	A	1	20	8773888	8773907	20	1	118	ACCCCAGACTTTTGTTTCTGC	58.97	47.62	4.26	ACCGTGCTAAGAAAGTCCGC	60.67	55	5.54
BcaSSR001129	1875	ChrB01	AG	CT	2	7	8789224	8789237	14	1	180	TAGCCGTGACGCAAAAATGC	60.11	50	3.56	GGACGAAGGGATTTGGTTTCC	59.18	52.38	3.13
BcaSSR001130	1876	ChrB01	AG	TC	2	9	8789643	8789660	18	1	149	TGGAGTCCAAATCCACCATCG	60.07	52.38	3.84	GTCACACACATCATCTCTAAGCC	59.13	47.83	4.35
BcaSSR001131	1877	ChrB01	AT	TA	2	8	8789694	8789709	16	1	127	TGTCGAATTCGCCACCAGG	60.38	57.89	4.45	GTCACACACATCATCTCTAAGCC	59.13	47.83	4.35
BcaSSR001132	1881	ChrB01	A	T	1	16	8804494	8804509	16	1	191	CCCCGTCAAGATCTGCGG	60.2	66.67	5.69	GCTGAAGAAGACAAACTCTTTAAAGC	59.37	38.46	3.51
BcaSSR001133	1882	ChrB01	AG	AG	2	8	8804694	8804709	16	1	159	AGTGTTGAAGAAAGATGTTTGGC	58.06	39.13	4.52	TGCAATGTAATGATCTTTTTCTCTCC	58.23	34.62	3.71
BcaSSR001134	1883	ChrB01	A	T	1	16	8807429	8807444	16	1	192	AGGGATAACAAGCAGGTTAGGC	60.09	50	3.93	TGCTTCCGTTACGACTTTTCC	58.86	47.62	3.13
BcaSSR001135	1884	ChrB01	A	A	1	13	8808793	8808805	13	1	175	TGCGCATTGTTGAATAACCTAGC	60.18	43.48	3.42	CCCACACAGAGTTTTTCGCC	59.69	55	5.54
BcaSSR001136	1886	ChrB01	AT	AT	2	10	8817682	8817701	20	1	152	AGGGGATAAATGTGGTATCAATTAGC	59.05	38.46	3.09	CTAACAGCATCGATTCTCGGC	59.21	52.38	5.54
BcaSSR001137	1888	ChrB01	AT	AT	2	9	8819968	8819985	18	1	170	TGAACCAATCCCCATCGTCG	60.11	55	5.12	GCTTTATCCGCACTGGTGG	58.9	57.89	4.61
BcaSSR001138	1889	ChrB01	AT	TA	2	7	8820288	8820301	14	1	181	TGGGTCGGTCGTAAAGTTCG	60.04	55	3.95	ACACTCTACGGGCCAAAACC	60.25	55	3.27
BcaSSR001139	1891	ChrB01	AT	AT	2	9	8823324	8823341	18	1	176	CACGAAAAATGCTCCAATGCC	59.01	47.62	4.4	TCGCTTCCATTTGCATTTCGG	60.14	47.62	4.3
BcaSSR001140	1892	ChrB01	ACG	GCA	3	5	8829297	8829311	15	1	157	CTTCCTCTTCTCGCCTTCCC	59.82	60	3.97	GCAGACGCTATGGCTAGAGG	60.04	60	3.69
BcaSSR001141	1893	ChrB01	A	T	1	14	8830496	8830509	14	1	211	CTGAATGTGAAAGGTTTTGATAGCGG	61.11	42.31	5.52	TGTTAAAAACATAGCCTTGGCGAAGC	62.92	42.31	3.86
BcaSSR001142	1894	ChrB01	A	T	1	14	8832614	8832627	14	1	211	CTGAATGTGAAAGGTTTTGATAGCGG	61.11	42.31	5.52	TGTTAAAAACATAGCCTTGGCGAAGC	62.92	42.31	3.86
BcaSSR001143	1895	ChrB01	AT	TA	2	11	8838724	8838745	22	1	182	CTGGATCTAAAGGATTTCCGCG	59.2	50	6.46	ACTGACTTCCAAGACTTCGCC	60.27	52.38	5.54
BcaSSR001144	1896	ChrB01	AT	AT	2	9	8859270	8859287	18	1	146	AAAATGGTAACCATGAAAATTCCCC	58.52	36	4.81	CAGCATGTTCTATAGGCAATATGC	58.12	41.67	3.14
BcaSSR001145	1901	ChrB01	AC	CA	2	7	8873280	8873293	14	1	204	TGCTCTAGCTTCACAAGGCC	60.04	55	5.19	TGCATTGAAACCCCATTATCATCC	59.66	41.67	3.51
BcaSSR001146	1902	ChrB01	A	T	1	23	8873678	8873700	23	1	145	GCTCTAACTCTTAAATCTTTCCTTCCC	59.72	40.74	3.97	CTTTGACTTTCCCCCTCATGC	59.18	52.38	4.06
BcaSSR001147	1903	ChrB01	AAAAG	TTTTC	5	4	8873707	8873726	20	1	145	GCTCTAACTCTTAAATCTTTCCTTCCC	59.72	40.74	3.97	CTTTGACTTTCCCCCTCATGC	59.18	52.38	4.06
BcaSSR001148	1905	ChrB01	AACG	CAAG	4	4	8874252	8874267	16	1	143	CAAGTATGCAAATGCCCATATGC	59.01	43.48	3.14	AGCTTGCATGCTTTGAGCC	59.41	52.63	4.7
BcaSSR001149	1906	ChrB01	A	A	1	12	8888312	8888323	12	1	140	AGATCAGTTCTTTTCACCGCC	58.57	47.62	6.13	AAACTAGAACAAGTAGTAACTAGTGGG	58.42	37.04	4.61
BcaSSR001150	1907	ChrB01	C	G	1	14	8979937	8979950	14	1	111	AAGTATACGCACCCCACTCC	59.17	55	3.85	GATGGCTTGATCCCCAATTAGG	58.84	50	2.69
BcaSSR001151	1908	ChrB01	AG	TC	2	8	9004630	9004645	16	1	130	GTAAGAAGCCCTTACGTGGC	58.63	55	5.01	GAGAGAAGGCGGAGTGATCG	59.97	60	3.69
BcaSSR001152	1910	ChrB01	A	T	1	13	9010242	9010254	13	1	150	TTCGCCACTACCCATGTTCG	60.39	55	3.95	CATTCTGTAGAGGGGAAACGC	58.72	52.38	4.84
BcaSSR001153	1912	ChrB01	A	A	1	13	9035163	9035175	13	1	130	GTCGTCAGAGCATGTTTATCCC	59.13	50	3.85	TTGTTTTCGGCTATGCGTGC	60.11	50	5.34
BcaSSR001154	1913	ChrB01	AATGGC	CCGTTA	6	4	9036665	9036688	24	1	182	GCGCATAGACAGGCATTTGC	60.59	55	3.68	GGAAGGTCCGTCTTCTTCCG	60.11	60	4.3
BcaSSR001155	1916	ChrB01	C	G	1	12	9054606	9054617	12	1	171	CCTAAGCGCAACACAACAGG	59.76	55	4	CCAGTTTCATGCGTTTGTTTGC	60.03	45.45	3.68
BcaSSR001156	1917	ChrB01	A	A	1	12	9054652	9054663	12	1	179	AAAACTGGTGGAATTGACCCC	58.67	47.62	4.95	GTTCCTGCAGCTGCTAGAGG	60.46	60	3.69
BcaSSR001157	1918	ChrB01	A	A	1	15	9056355	9056369	15	1	121	GCGACACTCATTTTACTACGTAGC	60.03	45.83	3.58	CCTAATAGTCTCGGTGCAGGG	59.66	57.14	4.45
BcaSSR001158	1919	ChrB01	AT	AT	2	7	9057221	9057234	14	1	171	AGCCATCTCCACACGATAGC	59.61	55	2.97	CCTTTGCGTGTGGAAGATGC	60.11	55	3.91
BcaSSR001159	1922	ChrB01	A	A	1	15	9059920	9059934	15	1	131	CCTATAGCGCACATTTCAAATTTAAGC	60.1	37.04	3.09	TGACAATCACCATTCACCAAGG	58.84	45.45	3.61
BcaSSR001160	1924	ChrB01	A	A	1	12	9075486	9075497	12	1	133	CACATAGCCGCCACAAAAGG	59.83	55	3.11	AGTGAACAAAGCGAAGACAGC	59.4	47.62	4.4
BcaSSR001161	1928	ChrB01	A	T	1	14	9087816	9087829	14	1	156	AGCGTGATTCTACTCCGTACC	59.33	52.38	3.34	TCTGCATACTAGATTTAACCATTCCC	58.78	38.46	3.97
BcaSSR001162	1929	ChrB01	AAG	TTC	3	5	9095182	9095196	15	1	164	GGAATTCCGACGGACACAGG	60.74	60	4	CTAGGAAGAGGGTTTGCCGG	60.11	60	6.13
BcaSSR001163	1930	ChrB01	ATC	TCA	3	5	9097298	9097312	15	1	169	TGTTCCAGTGTCGAGATGCC	60.04	55	4.4	AGTACCGAGGTGGGAACAGG	60.9	60	4
BcaSSR001164	1931	ChrB01	AAG	AAG	3	23	9100225	9100293	69	1	225	CGATAGGAGATCGAGGAGCG	59.28	60	5.03	GGGGTGTTCTGTCGCTACC	60.08	63.16	3.18
BcaSSR001165	1932	ChrB01	C	C	1	12	9100457	9100468	12	1	162	TTCCTCTGAAGAGCGTGACC	59.4	55	4.02	ATGAAGCTGACCTTACCCGG	59.46	55	5.73
BcaSSR001166	1935	ChrB01	AT	AT	2	7	9115595	9115608	14	1	132	GATCATGATCCTTGTTTACATATGTCC	58.27	37.04	4.02	TGTCCAGCCTAGATCTGTCC	58.22	55	4.02
BcaSSR001167	1936	ChrB01	AT	AT	2	11	9116852	9116873	22	1	100	CAGTCTTAATATGTCGGCAGTTCG	59.79	45.83	3.95	CAGTTCTATATCAAGGCCATGTCC	59	45.83	4.02
BcaSSR001168	1942	ChrB01	A	T	1	13	9159395	9159407	13	1	118	TCTGCCACTTTCCGAATTGC	59.12	50	3.56	AGATATGCAGGAGTCTACAGAAAGG	59.7	44	3.11
BcaSSR001169	1943	ChrB01	AT	AT	2	19	9163498	9163535	38	1	232	TCTTGCATTGATTTTTCGGATAGC	58.42	37.5	2.97	ACCTCTTCTCAACGCCATCG	60.11	55	3.84
BcaSSR001170	1945	ChrB01	AG	AG	2	7	9229297	9229310	14	1	125	GGGTTGTTCTTACTTTTGCAAGG	58.63	43.48	3.61	GGCAACAAGAACACGACACC	59.97	55	4.16
BcaSSR001171	1946	ChrB01	AG	CT	2	52	9230330	9230433	104	1	220	GATCAGAGGCGTTGGAGACC	60.18	60	3.85	GACCCGCAATCCTAAGTCCC	60.18	60	4.46
BcaSSR001172	1950	ChrB01	AT	AT	2	24	9239209	9239256	48	1	176	TCGTAGAGTTCCTCGCAAGG	59.19	55	3.61	ACTCGACGATCGTTGTTGGG	60.39	55	4.12
BcaSSR001173	1951	ChrB01	C	C	1	12	9246490	9246501	12	1	175	TTGGCTGGTCTTTGGTGACG	60.82	55	4.35	GGAAGATCGGGTTAGCTCGG	59.97	60	4.63
BcaSSR001174	1952	ChrB01	AG	AG	2	7	9262340	9262353	14	1	131	AGTAAGTAGCATTGCCTGTCCC	60.09	50	4.46	GTCTCTGACCCGAACAAGAGG	60.07	57.14	3.69
BcaSSR001175	1953	ChrB01	C	G	1	13	9265207	9265219	13	1	100	GAAGCCTACGTGTGTTTGCG	60.11	55	4.85	GAAACTTGCAGAACGTTCTATCTCC	60.16	44	3.71
BcaSSR001176	1956	ChrB01	A	T	1	12	9275101	9275112	12	1	102	GGTATCAGAGCAAATATCGGTACC	58.83	45.83	3.34	AGAGGAGAGAGAGCAGAAGC	58.23	55	3.86
BcaSSR001177	1958	ChrB01	AT	AT	2	10	9294628	9294647	20	1	166	TCACTGTTAGCACATAGGGGG	59.16	52.38	5.4	TCGTGAGAATTAACGTGAATGCG	59.94	43.48	4.73
BcaSSR001178	1959	ChrB01	C	G	1	14	9296366	9296379	14	1	168	TCTTTTGTTTGGAGGATACAAAGAGC	60.02	38.46	4.09	TGATGCTTAACGAGATTTTTCGC	58.35	39.13	4.7
BcaSSR001179	1960	ChrB01	AT	AT	2	17	9296444	9296477	34	1	190	CATTGGAAAAATCTCAGAGGGGG	59.3	47.83	5.4	TGAAACGATGTGGAAGATGCC	58.92	47.62	4.4
BcaSSR001180	1961	ChrB01	A	A	1	12	9296704	9296715	12	1	115	TGAGAGATGAAGTCATTGGAAAGC	59.06	41.67	3.51	TCCTTCTCAATTTGCGAGGC	58.55	50	4.7
BcaSSR001181	1963	ChrB01	AT	TA	2	9	9317352	9317369	18	1	178	CCCAAGGACCAATGATACTTTTGC	60.38	45.83	3.68	CATCGAACTGGAAGAAGCGC	59.63	55	5.92
BcaSSR001182	1965	ChrB01	A	T	1	17	9336149	9336165	17	1	114	TCTCGTTTCAAGAGAGTGTCTCC	59.75	47.83	3.71	AGTCCAGGTACGAGTTGAGC	59.11	55	4.26
BcaSSR001183	1966	ChrB01	A	T	1	15	9339302	9339316	15	1	186	TGTCATGTTTCTTAATAACCACTACCC	59.39	37.04	3.69	CCACTATATGCTAAGTCAACCAAGC	59.76	44	4.01
BcaSSR001184	1967	ChrB01	AC	CA	2	8	9352646	9352661	16	1	214	TGCTCTAGCTTCACAAGGCC	60.04	55	5.19	TGAAATGATGCATTGAACCCCC	59.5	45.45	5.4
BcaSSR001185	1968	ChrB01	A	T	1	12	9353059	9353070	12	1	154	CTCTTTTGGTTTTCCCTTCCCC	59.37	50	4.81	GATGTTTTGACCTTCCCCCG	58.83	55	5.73
BcaSSR001186	1969	ChrB01	AAAAG	TTTTC	5	7	9353089	9353123	35	1	154	CTCTTTTGGTTTTCCCTTCCCC	59.37	50	4.81	GATGTTTTGACCTTCCCCCG	58.83	55	5.73
BcaSSR001187	1971	ChrB01	AACG	CAAG	4	4	9353628	9353643	16	1	156	TCTAAGTTCAGGATGGAGCTGG	59.23	50	4.85	TTGCACTGAATTTGGCACCC	59.61	50	4.61
BcaSSR001188	1972	ChrB01	AG	GA	2	9	9389292	9389309	18	1	100	CTACGAGGGCAAATGATTGACG	59.71	50	4.35	TGCGTGCATGCACTAAATAGC	59.94	47.62	2.97
BcaSSR001189	1976	ChrB01	AAG	TCT	3	5	9434728	9434742	15	1	126	TCTTCTTCCGACTCCTCTTTAGG	58.98	47.83	2.69	AGAAGAAATATTTGAAGCGGTTGG	58.05	37.5	3.77
BcaSSR001190	1977	ChrB01	AAG	TTC	3	12	9434784	9434819	36	1	169	TTGCTCCTTCCTCTTCCTCC	58.72	55	4.3	GACAGCTTGATGAACCATCCG	59.33	52.38	4.18
BcaSSR001191	1978	ChrB01	AAAG	TCTT	4	5	9435839	9435858	20	1	169	GTCCGAGTCGTAGCTGTCG	59.94	63.16	4.35	GGACACAACTGCACACTTCG	59.7	55	3.79
BcaSSR001192	1982	ChrB01	AAG	TCT	3	8	9468929	9468952	24	1	142	TTCAATTGCTCCTTCCTCATCC	58.38	45.45	3.51	GAACCATCCGTTTGTTAGGTCG	59.59	50	4.79
BcaSSR001193	1983	ChrB01	AAG	TTC	3	7	9468979	9468999	21	1	158	TTCAATTGCTCCTTCCTCATCC	58.38	45.45	3.51	CTGCTGACAGCTTGATGAACC	59.53	52.38	3.62
BcaSSR001194	1984	ChrB01	AAAG	TCTT	4	6	9470028	9470051	24	1	173	GTCCGAGTCGTAGCTGTCG	59.94	63.16	4.35	GGACACAACTGCACACTTCG	59.7	55	3.79
BcaSSR001195	1985	ChrB01	C	C	1	13	9486107	9486119	13	1	167	GGCGCCATATAAGTCTCAAAGC	59.78	50	3.51	TGGAGTGTCTTTCTATGGTCAGG	59.48	47.83	3.86
BcaSSR001196	1986	ChrB01	AAG	TCT	3	8	9492421	9492444	24	1	121	TTCAATTGCTCCTTCCTCATCC	58.38	45.45	3.51	CCAATACTTTGAGGAGGAGGAGG	59.86	52.17	4.3
BcaSSR001197	1987	ChrB01	AAG	TTC	3	9	9492471	9492497	27	1	164	TTCAATTGCTCCTTCCTCATCC	58.38	45.45	3.51	CTGCTGACAGCTTGATGAACC	59.53	52.38	3.62
BcaSSR001198	1988	ChrB01	AAAG	TCTT	4	6	9493526	9493549	24	1	173	GTCCGAGTCGTAGCTGTCG	59.94	63.16	4.35	GGACACAACTGCACACTTCG	59.7	55	3.79
BcaSSR001199	1989	ChrB01	AT	TA	2	10	9499156	9499175	20	1	188	TCCGAACTGGAAGAAGACGC	60.04	55	5.19	CCCAAGGACCAATGATACTTTTGC	60.38	45.83	3.68
BcaSSR001200	1990	ChrB01	A	A	1	14	9501065	9501078	14	1	132	CCGGAAAGATGTTGAACGAGC	59.87	52.38	5.03	ATGCTTCCGACACGTTTCCG	61.29	55	4.3
BcaSSR001201	1992	ChrB01	AAG	CTT	3	12	9523643	9523678	36	1	207	GAAACAAGATTAGTTGACATAGACACC	58.56	37.04	4.16	GAACCATCCGTTTGTTAGGTGG	59.51	50	4.61
BcaSSR001202	1993	ChrB01	AAG	TTC	3	7	9523704	9523724	21	1	115	TCTTCTTCATGTATTCCAACCGC	59.06	43.48	5.68	CTGCTGACAGCTTGATGAACC	59.53	52.38	3.62
BcaSSR001203	1994	ChrB01	AAAG	TCTT	4	15	9524741	9524800	60	1	200	GTCCGAGTCGTAGCTGTCG	59.94	63.16	4.35	GGACACAACTGCACACTTCG	59.7	55	3.79
BcaSSR001204	1999	ChrB01	AAG	TCT	3	10	9575461	9575490	30	1	145	GCTCCCTCTTCTTCTTCTCCC	59.52	57.14	4.3	AGCGATTTGGTTCCATATGTTCC	59.37	43.48	3.62
BcaSSR001205	2000	ChrB01	AAAC	TGTT	4	4	9593196	9593211	16	1	190	GTGGGTGATGCTAAAGTGGC	59.19	55	5.01	TCGGTTAATGCGATGATTGAAGC	60	43.48	3.86
BcaSSR001206	2001	ChrB01	ACG	TCG	3	6	9602134	9602151	18	1	190	ACACTCTGCCACCAATAGGG	59.38	55	3.53	GTTTCGGCAGAAGATGAAGGC	59.87	52.38	4.35
BcaSSR001207	2002	ChrB01	A	A	1	17	9603475	9603491	17	1	140	GGCAGGAAAAGATAAGGTGAAAGG	59.84	45.83	3.11	GACCCACGGACTTAGCAACC	60.67	60	3.77
BcaSSR001208	2004	ChrB01	A	A	1	12	9605028	9605039	12	1	104	ACCTTTGACCTTTTGTACCGG	58.42	47.62	5.28	AAAGACCCACGGAGTTAGCG	60.04	55	4.26
BcaSSR001209	2007	ChrB01	A	A	1	12	9625173	9625184	12	1	120	AAGACTTATTCTCATTCACTCCGG	58.33	41.67	5.14	TCATATGTAGTGGTAATCAGCTAGCC	60.07	42.31	3.93
BcaSSR001210	2008	ChrB01	AT	AT	2	8	9625886	9625901	16	1	149	TCTTCCTGGCAATTTTCGAGC	59.19	47.62	5.03	GGGAAACAGGTCTGAATCATCC	58.72	50	3.51
BcaSSR001211	2010	ChrB01	A	A	1	21	9634385	9634405	21	1	178	CACACCTTCACAAAAACGCG	58.81	50	6.01	CTAGGGCCAGAGCTGATTACG	60	57.14	3.18
BcaSSR001212	2011	ChrB01	AT	TA	2	12	9639841	9639864	24	1	107	ATAATATGGGGAAGTTGACAAATAAGC	58.14	33.33	3.09	TTGATATGTGGTGTTAAGTCATTTGG	58.17	34.62	3.28
BcaSSR001213	2012	ChrB01	AT	AT	2	7	9642037	9642050	14	1	178	AGATTTTTAGCTTAACCGAAAATAGGG	58.32	33.33	3.53	GCTGCATCATCTCCACACC	58.6	57.89	4.16
BcaSSR001214	2013	ChrB01	AT	AT	2	9	9642726	9642743	18	1	174	TGCGAGTAAAGAATTAGAGTTGACC	59.13	40	4.02	TTCGCAGACATCAGACAACC	58.2	50	3.77
BcaSSR001215	2014	ChrB01	A	T	1	12	9644811	9644822	12	1	160	ACAGGCTTAGTGGGTTTTGG	58	50	3.28	TCGTTGATTAATTACATGACGCCC	59.73	41.67	6.13
BcaSSR001216	2015	ChrB01	A	T	1	18	9645289	9645306	18	1	143	GCAAATGAAATACGTTTTCTGGTTGG	60.35	38.46	3.77	TCTCCGCGTTATTTGCAAGC	59.55	50	4.01
BcaSSR001217	2016	ChrB01	A	A	1	14	9645400	9645413	14	1	152	TGGATAGCTTGCAAATAACGCG	59.97	45.45	6.01	TGAATCAAAGCCGATTTCAACG	58.18	40.91	4.1
BcaSSR001218	2019	ChrB01	A	T	1	14	9656116	9656129	14	1	133	GAGCCTGCATATTTGACCCG	59.05	55	5.28	TTGCTTCCTTTTCTCTAAAATCTTCC	58.11	34.62	3.46
BcaSSR001219	2020	ChrB01	A	A	1	12	9669555	9669566	12	1	107	TGTGTGATTGGATCGGTGGG	60.04	55	4.61	TGGATCGAAATCGCCAGAGC	60.53	55	4.09
BcaSSR001220	2021	ChrB01	A	T	1	12	9673140	9673151	12	1	125	GCAGAGTCACACAACACTAACC	59.46	50	2.85	CAAAGATTCATACGGTAGATCCTGC	59.59	44	4.85
BcaSSR001221	2022	ChrB01	AT	AT	2	9	9675291	9675308	18	1	173	CCTTGAGCTTCACCTTTGGC	59.4	55	4.52	TTTGCTTTTCTGCAGGCTGC	60.25	50	5.25
BcaSSR001222	2023	ChrB01	A	A	1	12	9675732	9675743	12	1	132	CCCAATTGATCGCTGCAGC	59.93	57.89	5.25	CTCTCAGGCATTTTCACGAGC	59.6	52.38	5.03
BcaSSR001223	2024	ChrB01	A	T	1	22	9676485	9676506	22	1	158	GCTGCCGGAAAGAAACATCG	60.18	55	3.84	TGGGTCTGATATCACAGTGTATCG	59.72	45.83	2.92
BcaSSR001224	2025	ChrB01	AC	AC	2	10	9679043	9679062	20	1	188	GTAAAAGACCACTAACTGTTTCAGC	58.57	40	4.26	CTTGTGCGTGCTGTGATGG	59.79	57.89	3.51
BcaSSR001225	2026	ChrB01	ACG	TGC	3	5	9679292	9679306	15	1	108	AGCTTCCTTTGAGGTGATCGG	60.07	52.38	4.18	GGATGTGCAATCATCGCAGG	59.69	55	4.85
BcaSSR001226	2027	ChrB01	ATC	ATC	3	5	9696314	9696328	15	1	141	ACCTGAGAAAACTCAGCGCC	60.6	55	6.53	GCAACGTAAAACCTCAGCGG	60.11	55	5.52
BcaSSR001227	2030	ChrB01	AT	TA	2	7	9740994	9741007	14	1	135	CCGATGCTTCACTCTACGGG	60.25	60	5.28	AGTTCTCCCGTCTCTTTGGC	59.68	55	4.52
BcaSSR001228	2031	ChrB01	A	A	1	12	9748009	9748020	12	1	108	AAAATTGTACAATTGTAGGAGGAACC	58.11	34.62	3.62	TGGTGGTAATCTAATGTTTCAGCG	59.37	41.67	5.18
BcaSSR001229	2032	ChrB01	A	T	1	13	9748816	9748828	13	1	106	TGTGGCAAAATGTTTCCCTTCG	60.22	45.45	3.79	TGGGACCGGAATGATTAGGG	58.86	55	3.53
BcaSSR001230	2033	ChrB01	A	T	1	15	9757479	9757493	15	1	116	AGTTTGGATAAAAATCCGATGCG	58.08	39.13	4.73	TCCACAAACTCAAACAAAGTTGC	58.76	39.13	4.17
BcaSSR001231	2035	ChrB01	AT	AT	2	27	9759240	9759293	54	1	244	CGTTTTAGAAACAAGACTTCTGTAAGC	59.42	37.04	3.09	GAATAGTCTTTGCTGAGGTGGC	59.32	50	5.01
BcaSSR001232	2036	ChrB01	AAGGGG	GGAAGG	6	4	9762779	9762802	24	1	123	GCTGGAGAATCTCGTGGACG	60.53	60	4.79	CTCATGCTACTCGATGTTGGC	59.14	52.38	4.52
BcaSSR001233	2038	ChrB01	AAG	TTC	3	5	9796318	9796332	15	1	170	CTCCCCACTTCTTCAAGCCC	60.32	60	5.19	CCACCCAGGTGCCTAATTCG	60.75	60	3.34
BcaSSR001234	2039	ChrB01	AAAC	GTTT	4	4	9820022	9820037	16	1	101	GCTCGATCAATTAACCTTGACACG	60.49	45.83	4.49	TCTTCCCCCATACATACCGC	58.95	55	5.68
BcaSSR001235	2040	ChrB01	AAAC	TTTG	4	4	9825583	9825598	16	1	107	TCTCGATCAATTAACCTTGACACG	59.14	41.67	4.49	CGTAGTTCTTCCCCCAGACG	59.83	60	4.18
BcaSSR001236	2041	ChrB01	AT	TA	2	19	9830245	9830282	38	1	163	AACCGAATCTGCTCCGAACC	60.39	55	3.62	TGATTCGGTTCTTCGATTCAGG	58.48	45.45	3.86
BcaSSR001237	2042	ChrB01	A	A	1	18	9835093	9835110	18	1	151	TGGAATCCACAAAAGAGTGTAAAACC	60.18	38.46	3.27	AGGGTTAGGAGTCAACTCACC	58.74	52.38	4.02
BcaSSR001238	2046	ChrB01	A	A	1	16	9857648	9857663	16	1	148	TTTGGCTCCTTCTCCTTCGC	60.32	55	4.7	TGGTCTCATCAAAGGCTCCG	59.75	55	4.63
BcaSSR001239	2048	ChrB01	AT	AT	2	18	9871137	9871172	36	1	183	TGCGGTAGACCTCTTTTCTGG	59.72	52.38	3.86	TGATGAGGAAAAGAGGTGGCG	60.34	52.38	5.69
BcaSSR001240	2049	ChrB01	AT	TA	2	11	9877421	9877442	22	1	150	AAATAGGGTCGGTCTGCACG	60.11	55	5.34	CCAAAAAGAGTGGTATTTGCTAGC	58.6	41.67	3.42
BcaSSR001241	2050	ChrB01	A	T	1	13	9877443	9877455	13	1	150	AAATAGGGTCGGTCTGCACG	60.11	55	5.34	CCAAAAAGAGTGGTATTTGCTAGC	58.6	41.67	3.42
BcaSSR001242	2051	ChrB01	AAT	TTA	3	6	9878242	9878259	18	1	154	TGAAACACCTCAATGCATTGGC	60.29	45.45	4.52	CCATACTCTTTAAGGACCGGCC	60.48	54.55	6.13
BcaSSR001243	2055	ChrB01	A	A	1	18	9889239	9889256	18	1	164	ACATATTACAGCAGAAGATTCACGC	59.76	40	5.34	ATCCTTCTCGGTTCCTCCCC	60.69	60	4.81
BcaSSR001244	2060	ChrB01	A	T	1	16	9898324	9898339	16	1	103	TCCAACAGATCCGAGAAGCC	59.46	55	4.35	TTCAGGTGTTTCAAGTTTCATTCC	58.1	37.5	3.01
BcaSSR001245	2061	ChrB01	AT	AT	2	30	9904309	9904368	60	1	243	CCTCTGTTGTCGTATAAGAAATCAGG	59.52	42.31	3.86	CGTTTGTTCCAACAGTTTCGG	58.55	47.62	4.3
BcaSSR001246	2064	ChrB01	AG	TC	2	11	9916948	9916969	22	1	138	TCAACACGACTCTCTAAAATCCC	58.18	43.48	3.85	AAACGAAGAGGAGGAGCACG	60.04	55	5.34
BcaSSR001247	2065	ChrB01	AACT	ATTG	4	4	9917192	9917207	16	1	128	ACCCTAATCGGCAGAATCCC	59.23	55	3.85	AAGCAATCCTAGCACCAGGG	59.74	55	4.45
BcaSSR001248	2066	ChrB01	C	C	1	13	9950496	9950508	13	1	176	GAATGACACGATGTTGCGGG	59.9	55	6.13	TCGGGTTATCTTGGCCTTCC	59.46	55	3.46
BcaSSR001249	2068	ChrB01	AT	AT	2	19	9960383	9960420	38	1	164	TGTGAGAGTTCGAGCCTTCC	59.4	55	3.46	AATACTGCATGAACTCTCAAAATCG	58.22	36	3.34
BcaSSR001250	2071	ChrB01	ATACC	ACCAT	5	4	9965341	9965360	20	1	139	TGCAAGCAGCTACCTAGAGC	59.82	55	4.09	TTCTCATCAAGCCTGACTTTCC	58.32	45.45	3.13
BcaSSR001251	2072	ChrB01	AC	AC	2	9	9965846	9965863	18	1	153	GTGCAACTTGGCAAGGTACG	60.04	55	3.67	ACCCCAACAAAAGAATCACTGG	59.03	45.45	4
BcaSSR001252	2073	ChrB01	A	T	1	15	9966182	9966196	15	1	147	ATCTGATTCTGTCGGCGTGC	60.81	55	5.34	AGACCATGTCCATCAGATGCG	60.2	52.38	4.73
BcaSSR001253	2074	ChrB01	A	A	1	14	9966593	9966606	14	1	161	GTGGATGTACTTGAGCCCCC	60.11	60	5.4	CAACCAGGGTTTGTCTGAGG	58.39	55	3.86
BcaSSR001254	2075	ChrB01	AG	AG	2	7	9977199	9977212	14	1	156	ACTTCGATCTGATTCGCTGC	58.43	50	5.25	AACTCTCGAAATAGCTCAGAACC	58.25	43.48	3.62
BcaSSR001255	2076	ChrB01	AG	AG	2	7	9977378	9977391	14	1	163	GATTTCAAGTAAGCGCCTAGGG	59.13	50	3.53	CAGAACTTCGCTTCTTGGTGG	59.47	52.38	4.61
BcaSSR001256	2080	ChrB01	A	T	1	14	10000245	10000258	14	1	197	AAATTTCAAAGATCACACTTTCCCC	58.48	36	4.81	CATGAGCCGGAGAGTAAGGG	59.61	60	3.95
BcaSSR001257	2082	ChrB01	A	T	1	20	10000957	10000976	20	1	150	AAGCTCTAGACTCGATTCTAATGC	58.23	41.67	3.56	GGTAGCGATCAGAAAAGAAAATCG	58.51	41.67	3.34
BcaSSR001258	2083	ChrB01	A	T	1	13	10003839	10003851	13	1	189	AGTGTGATTTCGAGTTCTCAGC	58.68	45.45	4.26	GAACCGGATCGATTACCCCC	59.97	60	5.4
BcaSSR001259	2084	ChrB01	C	G	1	13	10003907	10003919	13	1	104	AGGAAGAGTGGGAGAGGAGC	60.33	60	4.7	TGTAAGTAAATCTCAACTCAATTCCGG	59.67	37.04	5.14
BcaSSR001260	2086	ChrB01	AAT	TAT	3	7	10036243	10036263	21	1	139	GGTAAACGACCTATTTCCACACC	59.31	47.83	4.16	TGACAACCCATTGACACACC	58.31	50	4.16
BcaSSR001261	2087	ChrB01	AGG	CCT	3	7	10039334	10039354	21	1	191	TAAAACCCTAACCCGCGACC	60.04	55	4.79	GATCGACTCGGGCTATGTCC	59.76	60	4.02
BcaSSR001262	2088	ChrB01	A	T	1	23	10042819	10042841	23	1	199	GTCTTTGAACGTGTTTTGCAGC	59.72	45.45	5.25	CTCCTGCTGACTCGAGATGC	60.25	60	3.91
BcaSSR001263	2089	ChrB01	A	T	1	12	10053350	10053361	12	1	129	TCATGTTTGTGTGCACCAGC	59.61	50	4.85	CCCATATGCTTTGCTTTGGGC	60.47	52.38	5.36
BcaSSR001264	2090	ChrB01	A	A	1	15	10056573	10056587	15	1	168	GCACGTCCTTCTCATCTTGC	59.28	55	4.01	TGTTATTGTTCTTCAGCAAATAAGGG	58.4	34.62	3.95
BcaSSR001265	2091	ChrB01	A	T	1	15	10057974	10057988	15	1	146	GTTAAAGCAAGATGGGGCCG	59.54	55	6.13	CCAAACTTGGTCCCATCTCG	58.55	55	4.04
BcaSSR001266	2096	ChrB01	ATC	TGA	3	12	10085599	10085634	36	1	138	TCATCGGCCTTAAGAATGATTTGC	59.96	41.67	3.68	TATCTGCTCACTGAACCGCC	59.82	55	6.13
BcaSSR001267	2097	ChrB01	A	T	1	15	10085846	10085860	15	1	178	TGTTTACTTTTGCAGAGAAAACAAGG	59.19	34.62	3.61	CCCTGTTTAGAAAGTCCCAGC	58.56	52.38	4.85
BcaSSR001268	2098	ChrB01	A	T	1	12	10090420	10090431	12	1	135	GTATCAGCGAGAGAGGGTGC	59.97	60	5.01	TCCGCATAAGCACAACAAGC	59.48	50	4.01
BcaSSR001269	2099	ChrB01	AACG	TTGC	4	4	10090550	10090565	16	1	192	TGCTTGTTGTGCTTATGCGG	59.76	50	5.69	TGGCGAGGAAATGAAAACGG	59.12	50	4.44
BcaSSR001270	2100	ChrB01	A	T	1	12	10091107	10091118	12	1	176	ATTTGGAAAGGAGCAGACAGG	58.2	47.62	4	TGCTGTTTCTCATTTTGGCCC	59.66	47.62	5.8
BcaSSR001271	2101	ChrB01	A	T	1	20	10091882	10091901	20	1	187	CGACGAAACTCAGCTTCAGG	58.94	55	3.86	CACGCACAGTGGTATTATTTTGG	58.59	43.48	3.28
BcaSSR001272	2102	ChrB01	A	T	1	16	10092172	10092187	16	1	132	CCTCTTTCTTACCATTTTCATCTCCC	59.68	42.31	4.3	AGGACACATGTTACCTGGCG	60.04	55	5.69
BcaSSR001273	2103	ChrB01	A	T	1	15	10093421	10093435	15	1	146	TGGACAAACTGGGAATGCGG	60.89	55	5.69	TCAAAAACAAGCTCACACCTGC	60.16	45.45	4.85
BcaSSR001274	2106	ChrB01	AG	TC	2	70	10097642	10097781	140	1	279	AAATCTCTCTCTCTCTCTCTCTCC	58.07	45.83	3.71	AAAGGGAGAGGAAGAAAAGCG	58.22	47.62	4.68
BcaSSR001275	2109	ChrB01	AT	AT	2	7	10109163	10109176	14	1	176	GCAAATTCCCTTTAAGAAAGTAATTGG	58.06	33.33	3.16	AGAGTGTCCTCTATGAGTGCC	58.62	52.38	5.01
BcaSSR001276	2110	ChrB01	AT	AT	2	11	10129430	10129451	22	1	149	TGTTTCAGTTAGGCAGATTTGACC	59.48	41.67	4.02	ATGGTCAGACCGGTTCAACC	59.96	55	3.77
BcaSSR001277	2111	ChrB01	AT	AT	2	21	10137615	10137656	42	1	159	TCCAGAGACATTTAGGGCAGC	59.79	52.38	5.25	AGTTTTTCTGATGCGTGTGCC	60	47.62	5.01
BcaSSR001278	2112	ChrB01	AT	AT	2	10	10154686	10154705	20	1	126	TGGATTTGACCCGTTTTTACCC	59.11	45.45	3.69	ACTCCAAAATGCTCCTGAACC	58.48	47.62	3.62
BcaSSR001279	2135	ChrB01	ATC	ATG	3	5	10232834	10232848	15	1	131	AGTTGGATATTGATGGCAATGGC	59.68	43.48	4.4	ACCCCACATGTTCACATTATTTACG	59.88	40	3.18
BcaSSR001280	2137	ChrB01	AG	AG	2	34	10237123	10237190	68	1	179	AGACACTCCTACCCCTCTGC	60.32	60	4.26	CCTCCTGCAAGTCTGGAAGG	60.04	60	3.46
BcaSSR001281	2138	ChrB01	AACG	CTTG	4	4	10327206	10327221	16	1	141	GTTTGCACTGAATTTGACACCC	58.88	45.45	4.61	AGCTGGTTTCAAGAACAATGCC	59.96	45.45	4.4
BcaSSR001282	2139	ChrB01	A	A	1	12	10361245	10361256	12	1	121	CGAAGGAAATCGACAGTGCG	59.63	55	5.34	AGGGTTTAGTGTTTTGTTGACGG	59.62	43.48	4.79
BcaSSR001283	2141	ChrB01	ATC	CTA	3	7	10396135	10396155	21	1	113	ACCGGTTCTTCCTGAAAATCG	58.58	47.62	3.34	GATTTCACGCCAAATTACTATATCTGG	58.77	37.04	3.86
BcaSSR001284	2143	ChrB01	ATC	CTA	3	7	10402804	10402824	21	1	165	CATCATCTGCTCGTCTTGATGG	59.2	50	3.51	GATTTCACGCCAAATTACTATATCTGG	58.77	37.04	3.86
BcaSSR001285	2144	ChrB01	A	T	1	12	10403141	10403152	12	1	125	TCGAAAATAGTCCCGGAGCC	59.54	55	4.7	TCTCAACTACGAGATTCGAAAATTTCC	59.94	37.04	3.13
BcaSSR001286	2145	ChrB01	AG	TC	2	7	10410103	10410116	14	1	139	TTGGATCGGGTTCCTCTTGC	60.04	55	4.01	AGACACTCCTACCCCTCTGC	60.32	60	4.26
BcaSSR001287	2146	ChrB01	C	G	1	12	10414119	10414130	12	1	107	ATGGAGATGGTGATTCCGCC	59.89	55	6.13	ATTCTGAGCAACATACGCCC	58.33	50	6.13
BcaSSR001288	2147	ChrB01	A	A	1	16	10423905	10423920	16	1	170	GGCCATTTTAAGCTTGATTGTGC	59.63	43.48	4.57	TGAATTACAACTCCAATGATCAAATGC	59.24	33.33	3.56
BcaSSR001289	2148	ChrB01	AAT	AAT	3	9	10447919	10447945	27	1	122	GGATAAGAGGAATGAAAGATTGTAAGC	58.44	37.04	3.09	TCTAGACATTGCTAGCCCCC	58.58	55	5.4
BcaSSR001290	2150	ChrB01	AT	AT	2	15	10465418	10465447	30	1	171	AGCCCATTGTAAGTAATTGTCTCC	58.81	41.67	3.71	AATTTTTCTGATGCGTGTGCC	58.32	42.86	5.01
BcaSSR001291	2152	ChrB01	A	A	1	16	10468606	10468621	16	1	144	TTGTTCGGGAAGTGGAGACG	59.97	55	4.18	TTGGAAGAGAGCTCGTGACC	59.4	55	4.02
BcaSSR001292	2153	ChrB01	C	C	1	12	10475183	10475194	12	1	120	GCGATTCATAGATGGAGAGATCG	58.65	47.83	3.69	CTCGTCACCTCACTCGAAGG	59.83	60	3.46
BcaSSR001293	2154	ChrB01	A	A	1	13	10508550	10508562	13	1	170	TGATTCGGTGGCAAAATCAGC	59.8	47.62	4.26	TCAGAGTTCATCATCTCCTTTTCG	58.59	41.67	3.46
BcaSSR001294	2156	ChrB01	C	G	1	13	10532596	10532608	13	1	139	GCAGTGCGAATTTGGTTCCC	60.39	55	3.97	GGTGTTCCGTCTAGCGTTGG	61.01	60	3.77
BcaSSR001295	2157	ChrB01	A	A	1	14	10555759	10555772	14	1	118	CGTAGCAGTGGACCATTTGC	59.55	55	3.68	ATCGTGTGGATCTGTTCGCC	60.46	55	5.54
BcaSSR001296	2158	ChrB01	AACG	CTTG	4	4	10567489	10567504	16	1	153	TTGCACTGAATTTGGCACCC	59.61	50	4.61	CAAGTTCAGGTTGGAGCTGG	58.76	55	4.85
BcaSSR001297	2160	ChrB01	A	T	1	12	10577151	10577162	12	1	149	GGCAGCATGAGCATAAGTTGG	59.93	52.38	3.77	TCTTGAAAACAATGGTGGCCC	59.31	47.62	5.8
BcaSSR001298	2161	ChrB01	AAAT	AAAT	4	4	10583140	10583155	16	1	190	TGAAGAAGGGAAGGAGAGGC	58.72	55	4.7	AAGAAGGAAAACGAGCGTGC	59.41	50	5.34
BcaSSR001299	2165	ChrB01	A	T	1	12	10586046	10586057	12	1	180	GCCGATGCTTCACTCTTTGG	59.55	55	3.28	CGCGACTTGTTCTTGTGGG	59.43	57.89	4.61
BcaSSR001300	2166	ChrB01	AAAC	AACA	4	5	10589087	10589106	20	1	161	GATGGTAAGCACGCAAAGCC	60.18	55	4.35	CTGCCCAGATTTTGCCAAGC	60.39	55	4.01
BcaSSR001301	2167	ChrB01	AG	AG	2	8	10594468	10594483	16	1	138	AGAACCACACAAAGATGAAGAGC	59.18	43.48	4.09	ATGCGTGCAAACTCCTCTCC	60.67	55	3.71
BcaSSR001302	2168	ChrB01	A	T	1	13	10601051	10601063	13	1	117	AAAGGCCGGATTTCTCCTCG	60.11	55	4.63	CTTGAATCTGGGCCCCTCG	60.15	63.16	4.63
BcaSSR001303	2169	ChrB01	A	T	1	15	10638351	10638365	15	1	109	TCGCCAAGATGACGAGTTGG	60.39	55	3.77	CTGAAACAAGGCCAACTCGC	60.04	55	5.03
BcaSSR001304	2170	ChrB01	A	T	1	17	10642194	10642210	17	1	134	GCCAAGCCCTGTTCAAATTCC	60.34	52.38	3.01	ACCCTCTCTCTCTCTCATTTTCG	59.3	47.83	3.46
BcaSSR001305	2172	ChrB01	AC	CA	2	7	10660704	10660717	14	1	212	TGCTCTAGCTTCACAAGGCC	60.04	55	5.19	TGAAATGATGCATTGAACCCCC	59.5	45.45	5.4
BcaSSR001306	2173	ChrB01	AACG	CAAG	4	4	10661642	10661657	16	1	100	GTCTAAGTTCAGGATGGAGCTGG	60.43	52.17	4.85	AAGGCTTGCATGCTTTGAGC	60.04	50	4.26
BcaSSR001307	2174	ChrB01	C	C	1	14	10673160	10673173	14	1	130	GCGGTAGCATACGAGCATTCG	61.83	57.14	3.34	CTACGAGATGGCTTGATCCCC	60	57.14	4.81
BcaSSR001308	2175	ChrB01	AACG	CTTG	4	4	10708205	10708220	16	1	101	AAGGCTTGCATGCTTTGAGC	60.04	50	4.26	AGTCCAAGTTCAGGATGGAGC	59.72	52.38	4.7
BcaSSR001309	2176	ChrB01	AAAAAG	AAAAGA	6	9	10708736	10708789	54	1	172	GATGTTTGAGACCCTCCCCC	59.74	60	5.4	TCACAATTCACATTTCTAAGCTCTAGC	59.93	37.04	3.42
BcaSSR001310	2177	ChrB01	AG	AG	2	20	10715186	10715225	40	1	159	ACCTATCCCTTTGCATCTTTTAGG	58.55	41.67	2.69	CTGGATCGGATTCCTCCTGC	59.97	60	4.85
BcaSSR001311	2178	ChrB01	A	T	1	14	10718446	10718459	14	1	197	CAGCAGACTACTTCTTTAAAGAACCC	59.85	42.31	4.11	TCAAATTTGGCGGCGTTGC	60.66	52.63	4.17
BcaSSR001312	2179	ChrB01	AAT	AAT	3	5	10718474	10718488	15	1	154	ACTTCCTGTTACTTAGATGTAGCTACC	59.93	40.74	3.18	ATCAAATTTGGCGGCGTTGC	61.01	50	4.17
BcaSSR001313	2180	ChrB01	ACCCCC	CCACCC	6	6	10724464	10724499	36	1	137	CTGCTCTGTCTTCTCCACCG	60.11	60	4.94	TGTACACGTTGTCAGAGCCC	59.97	55	5.19
BcaSSR001314	2181	ChrB01	AG	GA	2	34	10732886	10732953	68	1	204	TGAGAGTGAAGAAGGAGAAGATGG	59.53	45.83	3.51	GATCACACTTCTGAGCTGTTGG	59.26	50	3.77
BcaSSR001315	2182	ChrB01	AC	TG	2	9	10787739	10787756	18	1	209	TGCATTGAAACCCTCCTTTCC	58.75	47.62	3.13	GCTCTAGCTTCTCAAGGCCC	60.18	60	5.8
BcaSSR001316	2183	ChrB01	C	C	1	12	10794760	10794771	12	1	200	CCAACCTTTCCTTTACCCTTAGC	59.24	47.83	3.09	CCCCAAGGAGCCAATGAAGG	60.69	60	3.46
BcaSSR001317	2185	ChrB01	AAG	TCT	3	33	10804248	10804346	99	1	219	CCAATTTGAAGTCCGGCAGG	59.47	55	4.85	TCGTGACCGATTTTGACCCC	60.32	55	4.95
BcaSSR001318	2186	ChrB01	A	T	1	12	10814876	10814887	12	1	199	TTCGCTGAAACCACCATTGC	59.69	50	3.56	AGTGGCTAGAACGAACCAGG	59.39	55	4.45
BcaSSR001319	2187	ChrB01	A	T	1	17	10827509	10827525	17	1	141	TTTGTAATTGTGTTTTCTTAATGCGC	58.44	30.77	6.09	TCCTCTCTCATGCTTTCTCTACC	59.04	47.83	3.18
BcaSSR001320	2188	ChrB01	ATC	GAT	3	5	10827671	10827685	15	1	114	TTTGTCTTGCAAATCAACGCG	58.88	42.86	6.01	AGCTCTGATTGACTGCGTGG	60.39	55	4.94
BcaSSR001321	2189	ChrB01	AAG	TTC	3	6	10830373	10830390	18	1	128	CATTTACAACTCCCACGGGC	59.19	55	6.13	ACGTGAATAACAATGCTTCGGG	59.58	45.45	5.14
BcaSSR001322	2190	ChrB01	A	A	1	12	10830821	10830832	12	1	175	TCTTTTCACCTTCCTCGGGC	59.96	55	6.13	TGATCTTTCGAATTTCACAGACTGC	60.11	40	4.4
BcaSSR001323	2191	ChrB01	A	A	1	15	10831282	10831296	15	1	160	TCTTTTCACCTTCCTCGGGC	59.96	55	6.13	TCACAGACTGCTTCAAAACTCG	59.13	45.45	4.18
BcaSSR001324	2192	ChrB01	A	A	1	12	10831516	10831527	12	1	157	TCTTTTCACCTTCCTCGGGC	59.96	55	6.13	TCACAGACTGCTTCAAAACTCG	59.13	45.45	4.18
BcaSSR001325	2193	ChrB01	A	A	1	12	10831745	10831756	12	1	160	TCTTTTCACCTTCCTCGGGC	59.96	55	6.13	TCACAGACTGCTTCTAAAACGC	59.2	45.45	4.84
BcaSSR001326	2194	ChrB01	A	A	1	12	10831962	10831973	12	1	152	TCTTTTCACCTTCCTCGGGC	59.96	55	6.13	TGATCTTTCGAATTTCACAGATGC	58.13	37.5	3.91
BcaSSR001327	2195	ChrB01	A	A	1	12	10832175	10832186	12	1	152	TCTTTTCACCTTCCTCGGGC	59.96	55	6.13	TCGAATTTCACAGACTGCTTCC	58.93	45.45	3.46
BcaSSR001328	2199	ChrB01	AAG	TCT	3	5	10834478	10834492	15	1	117	AGTAGATTAAGCAAGCTCTTCACC	58.58	41.67	4.02	ATCCGGGGATGAACAAGAGG	59.16	55	3.69
BcaSSR001329	2200	ChrB01	AAG	AGA	3	5	10857000	10857014	15	1	143	CGACCAGACTGTTGATCCGG	60.46	60	5.14	AATCATCCGTGGACCCTTCG	59.82	55	3.79
BcaSSR001330	2201	ChrB01	AAG	GAA	3	5	10857199	10857213	15	1	201	GAAGAAAACGAAGAGGCCGC	59.83	55	6.53	ACAGCCTCTTCTCCAACACG	59.97	55	4.49
BcaSSR001331	2202	ChrB01	A	T	1	15	10859835	10859849	15	1	119	GTAAAAGTGGCTTTGGGGGC	59.68	55	5.8	CCTCTACCCAACAGATGACCC	59.51	57.14	4.46
BcaSSR001332	2203	ChrB01	AG	GA	2	10	10864249	10864268	20	1	206	CGTGGCCGTAAAGTATCAAAGG	59.65	50	3.11	TGTTTGAAGCTCCAAAATACGC	58.1	40.91	4.42
BcaSSR001333	2205	ChrB01	AAG	CTT	3	6	10876303	10876320	18	1	148	CGAAACCTTTCTGAACGCGG	60.11	55	6.46	GATTTGCCATGTTCTTTGATCCG	58.89	43.48	4.18
BcaSSR001334	2206	ChrB01	A	A	1	15	10879995	10880009	15	1	141	AAAAGATAGTGGCGGCTCCC	60.11	55	4.3	TCTAATTTACCCCCAAACCCTACC	59.77	45.83	3.18
BcaSSR001335	2208	ChrB01	AAT	TTA	3	5	10886425	10886439	15	1	102	TACGACATTCTCACTCCGCG	59.9	55	6.46	GCCCAAATCGATTATAAGGCAGC	60.37	47.83	5.25
BcaSSR001336	2211	ChrB01	A	A	1	12	10912316	10912327	12	1	105	CCATCACGATCCTCATTTATAAACCC	59.85	42.31	4.11	AAGGCCAAATCGGAAATGCG	59.83	50	4.73
BcaSSR001337	2212	ChrB01	AAG	GAA	3	5	10915367	10915381	15	1	138	GGTCGGTGGATGAGGAATCG	60.25	60	3.34	GGTTGTTTTCAGACGCCATGG	60.34	52.38	3.66
BcaSSR001338	2213	ChrB01	AACG	CAAG	4	4	10935921	10935936	16	1	102	TCAAGTCTAAGTTCAGGATGGAGC	60.08	45.83	4.7	AGCTTGCATGCTTTGAGCC	59.41	52.63	4.7
BcaSSR001339	2216	ChrB01	AT	AT	2	40	10945999	10946078	80	1	161	AAAATAACACGCTGTGTCATGC	58.44	40.91	4.06	CCACGTGTCAAGATTTGATTTGC	59.33	43.48	3.68
BcaSSR001340	2217	ChrB01	AT	AT	2	40	10946711	10946790	80	1	129	AAAATAACACGCTGTGTCATGC	58.44	40.91	4.06	AGGCGAATCTAGCAAATCAAAGG	59.37	43.48	3.11
BcaSSR001341	2218	ChrB01	AT	TA	2	38	10953199	10953274	76	1	159	TGGTCAGTGCATAGTAGGGG	58.5	55	4.79	AGTTACCACGTCATGTTAGCC	58.03	47.62	3.93
BcaSSR001342	2219	ChrB01	A	T	1	12	10956843	10956854	12	1	150	GTGCGCTTGACATGATCTCC	59.35	55	3.71	TGTATTACCACGGCCACTGG	59.75	55	4
BcaSSR001343	2220	ChrB01	A	A	1	12	10959351	10959362	12	1	126	GGTTTCTCGGCCTGGTATCC	60.18	60	2.59	CGAAAGGAAGAGGGACCCC	59.4	63.16	4.95
BcaSSR001344	2221	ChrB01	C	G	1	12	10969478	10969489	12	1	123	TTCAAATCTGTGATGTTTTCAGGC	58.47	37.5	4.85	AGCGGCTACACTTGCATACC	60.46	55	2.73
BcaSSR001345	2222	ChrB01	AG	CT	2	7	10971298	10971311	14	1	145	CGATCTCCATCTCTCTCGAGC	59.54	57.14	5.03	AGAGAGCTCTGGAGATGGGC	60.76	60	5.36
BcaSSR001346	2223	ChrB01	AAAG	GAAA	4	4	11015721	11015736	16	1	170	TCCGAAAGACTTCTCTTCTTCTCC	59.78	45.83	3.71	ATCTCTGTGCCCTCGATTGG	59.53	55	3.16
BcaSSR001347	2226	ChrB01	A	A	1	13	11040680	11040692	13	1	167	TCACCATCAACTTCCACCGG	59.96	55	5.28	ACTCGAGGATCCTCTTTACAAGG	59.3	47.83	3.61
BcaSSR001348	2227	ChrB01	A	A	1	12	11045476	11045487	12	1	171	TTGACTTCGCCATCAGCTCC	60.39	55	4.7	CTCGAGGATCCTCTGTACAAGG	59.38	54.55	3.61
BcaSSR001349	2228	ChrB01	A	A	1	12	11055110	11055121	12	1	177	ACTTCATTGACTTAGCCATCAGC	59.06	43.48	4.26	ACTTCGAGGATCCTCTTTACAAGG	59.84	45.83	3.61
BcaSSR001350	2229	ChrB01	A	A	1	12	11065943	11065954	12	1	140	TTCATCATCTTGTGTCTGCTCC	58.4	45.45	4.7	ACTCGAGGATCCTCTTTACAAGG	59.3	47.83	3.61
BcaSSR001351	2231	ChrB01	A	A	1	13	11071079	11071091	13	1	166	CTTCACCATCAGCTCCCACC	60.39	60	4.61	ACTCGAGGATCCTCTTTACAAGG	59.3	47.83	3.61
BcaSSR001352	2232	ChrB01	A	A	1	12	11072694	11072705	12	1	140	CTTCATCATCTTGTGTCGCTCC	59.39	50	4.7	ACTCGAGGATCCTCTTTACAAGG	59.3	47.83	3.61
BcaSSR001353	2233	ChrB01	A	A	1	12	11073972	11073983	12	1	170	TTGACTTGCCATCAGCTCCC	60.32	55	4.3	ACTCGAGGATCCTCTTTACAAGG	59.3	47.83	3.61
BcaSSR001354	2234	ChrB01	A	A	1	12	11081400	11081411	12	1	113	CGAGTCCTGCATCAGCTTCC	60.81	60	3.46	AGTACTTGAGGAAATTATAAGCCATCG	59.34	37.04	3.84
BcaSSR001355	2236	ChrB01	AT	AT	2	11	11110353	11110374	22	1	119	GGATTTGACCTGTTATTACCCATGG	59.7	44	3.66	ACTTTTACTCAAAAATGCTCATGAACC	59.35	33.33	3.62
BcaSSR001356	2237	ChrB01	C	C	1	14	11137851	11137864	14	1	144	TCTTCTCGTTCAGCAGAGAGC	59.8	52.38	4.09	TCGACCGAAGAGAAATCCGG	59.55	55	5.14
BcaSSR001357	2239	ChrB01	AT	AT	2	11	11141397	11141418	22	1	122	AAAAAGATATGAGATGCTTGCTACG	58.05	36	3.51	TGAACATAGTGGTTCTAAGTCAAACG	59.58	38.46	3.6
BcaSSR001358	2240	ChrB01	AT	TA	2	8	11147137	11147152	16	1	151	GGACGAATTACAGAAAGGGACG	59.07	50	4.79	CGTGTGTGGCTTTGAATCCC	59.76	55	3.85
BcaSSR001359	2241	ChrB01	A	T	1	12	11149187	11149198	12	1	150	CGCGTTGAGACATGCTAGG	58.71	57.89	3.02	TTCAAATTCTTTACTTGCCTACTTCC	58.12	34.62	3.46
BcaSSR001360	2242	ChrB01	AT	AT	2	41	11164530	11164611	82	1	211	GCATGAGGACAAGCCAAAGG	59.47	55	3.11	GCGTCTGAACCTGAAAACATACC	60.12	47.83	2.73
BcaSSR001361	2243	ChrB01	AC	CA	2	8	11181993	11182008	16	1	205	TGCTCTAGCTTCACAAGGCC	60.04	55	5.19	GCATTGAACCCTCCTTTTCATCC	60.12	47.83	3.51
BcaSSR001362	2244	ChrB01	A	T	1	13	11182433	11182445	13	1	130	TCTAACTCTTTAAGTTTTTCCTTCCCC	59.28	37.04	4.81	TGATTGATGTTTTTGACCTTTCCCC	60.22	40	4.81
BcaSSR001363	2245	ChrB01	AACG	CAAG	4	4	11182934	11182949	16	1	140	AGCTGGTTTCAAGAACAATGCC	59.96	45.45	4.4	TTGCACTGAATTTGGCACCC	59.61	50	4.61
BcaSSR001364	2246	ChrB01	A	A	1	13	11202325	11202337	13	1	192	TTGGTACTCGACAACTCGCC	60.04	55	5.54	AATGGCGAGTTTTGACGTGC	60.04	50	5.34
BcaSSR001365	2247	ChrB01	AT	TA	2	11	11209750	11209771	22	1	156	TCGTCAAAAAGATTGGGCCG	59.12	50	6.13	ACATGTGATGTTTAATGTCAAGCC	58.29	37.5	4.35
BcaSSR001366	2260	ChrB01	AT	AT	2	9	11221249	11221266	18	1	107	TGACCCGTTTTTACCCAAGG	58.02	50	3.61	ACTCCAAAATGCTCCTGAACC	58.48	47.62	3.62
BcaSSR001367	2263	ChrB01	A	A	1	12	11241080	11241091	12	1	148	CAGTTGGCGCTAGAGAGAGG	59.9	60	3.69	AGCTTCTTCTTTTGTCACCCG	58.78	47.62	5.28
BcaSSR001368	2264	ChrB01	AG	TC	2	7	11241779	11241792	14	1	131	GTTCGTTTTCCTCTGCGTCG	59.84	55	5.12	CGAAACCACAAGCTTGAGGC	60.04	55	4.7
BcaSSR001369	2266	ChrB01	A	T	1	12	11268037	11268048	12	1	164	CGCCTCTTATATGCTGCTTCC	58.93	52.38	3.46	CCTTACCCCAACTCTCCAGC	59.75	60	4.85
BcaSSR001370	2267	ChrB01	A	T	1	12	11269373	11269384	12	1	111	ACTGAACCTCTGAGTCCAAATCC	59.99	47.83	3.01	TCTTCTCCTAAAGGGAAAGTACCG	59.53	45.83	4.02
BcaSSR001371	2271	ChrB01	AT	AT	2	12	11287922	11287945	24	1	127	CCTAAGGGTAGGTGCCTTGC	60.11	60	4.01	TGTTGTGATAGCTTGAATGTAGTGC	59.88	40	4.4
BcaSSR001372	2272	ChrB01	A	A	1	13	11288666	11288678	13	1	140	TCACGGCTACAATAATGCTTTACC	59.43	41.67	2.85	TTTTCTTGAACGTCTAAACCAACG	58.44	37.5	4.1
BcaSSR001373	2273	ChrB01	AT	AT	2	9	11292634	11292651	18	1	152	CTAAGCCTGCAATCTTCCTGC	59.33	52.38	4.85	ACAGGGACCAGTCTCCAAGG	60.84	60	3.61
BcaSSR001374	2274	ChrB01	AAAG	TTTC	4	4	11298143	11298158	16	1	120	GTCGAGCGTTTGAGTTTCAGG	59.81	52.38	3.86	AAAGCATCAGCCTGCAAACC	59.68	50	3.27
BcaSSR001375	2276	ChrB01	AG	TC	2	11	11318995	11319016	22	1	146	CCTCCCGCAAGTCTGAAAGG	60.67	60	3.11	GGGGTCACAAGAGACACTCC	59.68	60	3.85
BcaSSR001376	2277	ChrB01	AT	TA	2	14	11322217	11322244	28	1	102	ACTAACTTTGGCTAGCCCCC	59.38	55	5.4	GTCTAGCTCAAGTTTGTAACGAAGG	59.88	44	3.46
BcaSSR001377	2278	ChrB01	AT	AT	2	9	11330273	11330290	18	1	187	ACTGCATAACACTGGCCACG	60.96	55	4.94	GCGAATTGATGCGTCGATCG	60.45	55	3.69
BcaSSR001378	2279	ChrB01	A	T	1	12	11330560	11330571	12	1	180	ACTCCGACTAGATTTACATTGGGG	59.9	45.83	4.96	TGGTGCTAGAGAGTGGTTGG	59.02	55	3.77
BcaSSR001379	2280	ChrB01	AG	TC	2	7	11330860	11330873	14	1	132	ACATTGGATCGGGTTCGTCC	60.11	55	4.79	ACCCCTCTGCATCTTCAACG	60.04	55	4.1
BcaSSR001380	2282	ChrB01	A	A	1	12	11343000	11343011	12	1	166	TCCTGTTACTAGCAACAATCAAGC	59.3	41.67	4.01	ACACAACTCTTCAAGTTTCTAACAGC	60.18	38.46	4.4
BcaSSR001381	2283	ChrB01	AAAT	TTAT	4	4	11343175	11343190	16	1	160	AACATGCATCCAAGTGGTGC	59.4	50	5.01	CTTGCGGCAATAGTTTCTTTGC	59.34	45.45	3.68
BcaSSR001382	2284	ChrB01	A	T	1	13	11346510	11346522	13	1	143	TGATGTTCTATGTTTGCTAATGTGC	58.45	36	4.57	TTCTTGCTCCCTTGACATTATCC	58.47	43.48	2.59
BcaSSR001383	2285	ChrB01	AAAC	AAAC	4	4	11352589	11352604	16	1	155	CCCAACACCTCAAACACAACC	59.86	52.38	3.77	TGAAGTCTTCCGTATGTCTTCCC	59.81	47.83	3.97
BcaSSR001384	2286	ChrB01	A	A	1	16	11355143	11355158	16	1	108	TCAGCACGAAACCTTAGCCG	60.67	55	5.52	CGAGGAGATAGGAGGTAGGACG	60.61	59.09	4.79
BcaSSR001385	2288	ChrB01	A	A	1	15	11361589	11361603	15	1	211	CCGAAACCTTAACATGTGTAAACC	58.55	41.67	3.27	CATGTGAAGGGGAGAGGCG	60.15	63.16	5.52
BcaSSR001386	2290	ChrB01	AT	TA	2	11	11368956	11368977	22	1	178	ACAAAAATCTGCGCGGTTGC	60.94	50	4.17	GTATGTTTTGTGTGTATATTAGTCGGC	58.94	37.04	5.54
BcaSSR001387	2292	ChrB01	A	T	1	12	11376691	11376702	12	1	119	AAATGTGTGATGCTCTAAATACATGG	58.29	34.62	3.66	TCATTTTCCCTCGGTATGTCCC	59.83	50	4.46
BcaSSR001388	2294	ChrB01	AAAATT	AATTTT	6	4	11383959	11383982	24	1	216	AGACCCGAATGCCCAAAACC	60.9	55	3.27	GGGATATCGTCCTCGGAATATCC	59.68	52.17	2.59
BcaSSR001389	2295	ChrB01	A	T	1	14	11393651	11393664	14	1	144	CCCATAGACCATGACTAAAAATGGG	59.46	44	4	GGAATATACCGAGGACATTCCG	58.15	50	4.3
BcaSSR001390	2296	ChrB01	A	T	1	12	11401429	11401440	12	1	125	AATTTAGGGTTTGTATGTATGTTACGG	58.1	33.33	4.02	GGGCTTTTAATTGTTGTAATGGGC	59.37	41.67	5.36
BcaSSR001391	2297	ChrB01	A	A	1	12	11402230	11402241	12	1	149	CAAACCGGAACCGAAATCGC	60.45	55	4.58	AGAATATCCTTGGTGGCCGG	59.53	55	6.13
BcaSSR001392	2298	ChrB01	A	A	1	12	11405579	11405590	12	1	178	CTGTCGACTGTGTACCCACC	60.04	60	4.61	CATTTAGGATCCAATTCTGATGAATGC	59.19	37.04	3.56
BcaSSR001393	2299	ChrB01	A	A	1	13	11434157	11434169	13	1	160	TGCTTGATGCTCTTGCTTGG	59.11	50	3.61	AGGTGCTTGAATGAACACTTGC	59.96	45.45	4.01
BcaSSR001394	2300	ChrB01	A	A	1	12	11460784	11460795	12	1	209	CGGATGCTTCAAACAAGTCCG	60.14	52.38	4.79	ACCAAGTCCTGTTCGAACCC	59.89	55	4.11
BcaSSR001395	2301	ChrB01	AAT	TAT	3	6	11463623	11463640	18	1	163	CGAAAAGAGGATGGCAAGGC	59.55	55	4.35	CACGACTCCCAAAGCTACCC	60.39	60	3.69
BcaSSR001396	2302	ChrB01	A	A	1	14	11472584	11472597	14	1	114	TCTTGTGCTACCCAAGTCCC	59.31	55	4.46	ATCAAGACATCACCAGGCGG	60.11	55	6.13
BcaSSR001397	2306	ChrB01	ATAG	ATAG	4	4	11544420	11544435	16	1	108	TGGAACTACTCAGACATGGCC	59.44	52.38	5.36	CAAGGAGATTTTTGATTGGAACTCC	58.61	40	3.85
BcaSSR001398	2307	ChrB01	AT	AT	2	9	11544917	11544934	18	1	170	AGCTCCAAAATCATCACTTTACTCC	59.35	40	3.85	AGCAAAAGGGTAAGTCTGGGG	59.92	52.38	4.96
BcaSSR001399	2308	ChrB01	AG	CT	2	10	11545344	11545363	20	1	154	CGATCACAAGATGGAAGGTTGC	59.9	50	4.17	AGGAAAGCCTGTCCAATCTTGG	60.56	50	3.61
BcaSSR001400	2309	ChrB01	AT	AT	2	13	11556384	11556409	26	1	213	TTGTGAAGTGGTTAAAAACACAGG	58.28	37.5	4	TTGTGGTGACCTTAGCGACC	59.97	55	4.79
BcaSSR001401	2310	ChrB01	AT	AT	2	8	11565754	11565769	16	1	100	TTGGGTAACTTTGAGGCAGAAATCG	61.77	44	3.34	GGTCAAGGCATTGATTCTATATGACC	59.85	42.31	4.02
BcaSSR001402	2311	ChrB01	AT	AT	2	8	11566036	11566051	16	1	113	CATACCCTCTCTCTCTCTCACG	58.86	54.55	4.35	ACGATCGATATAAGAGATCTTGTCG	58.23	40	4.35
BcaSSR001403	2312	ChrB01	AT	TA	2	11	11574435	11574456	22	1	175	CGCTGAGTTGAATGTCCTGC	59.55	55	4.85	AGAGCCCTAAGTCAGCAAGC	59.75	55	4.01
BcaSSR001404	2313	ChrB01	AG	AG	2	7	11574460	11574473	14	1	195	GTCCTGCCACAAATACAAGCC	59.8	52.38	4.35	AGAAAGCGGGAAAGACACCC	60.25	55	4.61
BcaSSR001405	2314	ChrB01	AT	TA	2	7	11575398	11575411	14	1	161	TTGCAATTCCCAAGCGATGC	60.11	50	3.91	CCGTTTAAAGTGACGCCTGG	59.48	55	4.45
BcaSSR001406	2316	ChrB01	AG	GA	2	68	11583463	11583598	136	1	206	GCAATCGCGAACAGTAAGGC	60.25	55	4.35	CTTCAGCTCCACCATCAACG	58.92	55	4.1
BcaSSR001407	2317	ChrB01	AAG	TCT	3	5	11586322	11586336	15	1	112	TTGCATGACCCTCTCACTCG	59.75	55	4.18	ATCATGGAGACCGATCAGGC	59.32	55	4.85
BcaSSR001408	2318	ChrB01	A	A	1	12	11590455	11590466	12	1	125	TTCTACTTGCGTGGAATTCGG	58.66	47.62	4.3	TGGATCTGATAAGTCTTAGCTTGC	58.39	41.67	4.01
BcaSSR001409	2322	ChrB01	A	T	1	12	11617858	11617869	12	1	129	TTATTACCTGTGGGTCCGCC	59.46	55	6.13	ATTCGTAAATAACCATTCTTTTCCCC	58.22	34.62	4.81
BcaSSR001410	2324	ChrB01	AG	TC	2	30	11633978	11634037	60	1	172	TGGCCTCCATAGCAAGATGG	59.52	55	3.51	GATATGCCTTGTGTGGACGC	59.34	55	5.19
BcaSSR001411	2325	ChrB01	A	T	1	12	11636553	11636564	12	1	147	TCGTCTCTATTAGTTTAGCTTTTTGGC	59.94	37.04	4.52	AGTGTTGGTATTTTTCTTTCGGC	58.13	39.13	5.54
BcaSSR001412	2326	ChrB01	A	T	1	13	11636703	11636715	13	1	147	AAGAAAAATACCAACACTACACGC	58.25	37.5	5.34	GCAGAATTATGGGCTTTCACGG	60.22	50	4.94
BcaSSR001413	2328	ChrB01	AT	TA	2	7	11645234	11645247	14	1	143	ACCATTCCAAAAATCGTCAGCC	59.77	45.45	4.85	ACTAGATTTTGACCCGCGCG	61.08	55	6.86
BcaSSR001414	2329	ChrB01	A	T	1	14	11647696	11647709	14	1	136	CGATGACTTGTCAATGGCCG	59.63	55	6.13	CTCTGCGACGCTACTATCCG	60.11	60	4.18
BcaSSR001415	2330	ChrB01	A	T	1	13	11648886	11648898	13	1	113	TGCTTGTTCGTCGGTGAAGG	60.88	55	3.46	CACCCTGGCTCTACTCAAGC	60.11	60	4.01
BcaSSR001416	2331	ChrB01	A	T	1	14	11650655	11650668	14	1	120	GTACTTCGTTTTGCCCGAGC	59.83	55	5.03	ACATACGTCACAGTTTGCTCG	58.94	47.62	5.03
BcaSSR001417	2332	ChrB01	A	T	1	20	11658793	11658812	20	1	131	TGATAGGCTGGGCAATCAGG	59.52	55	3.86	TGATAAGATGCATTGTTGTATATGTGG	58.21	33.33	4.17
BcaSSR001418	2334	ChrB01	AC	GT	2	7	11675363	11675376	14	1	142	CATGTGCCCATTTGTGAGACC	59.8	52.38	3.85	TACTCTAGCGTCTCTTGGCC	58.61	55	5.36
BcaSSR001419	2335	ChrB01	A	T	1	13	11681600	11681612	13	1	144	CTGAGACGATTTTGCGGGC	59.57	57.89	6.13	ACTGTCCGCAAAAGAAGGGG	60.54	55	4.79
BcaSSR001420	2385	ChrB01	ACGC	ACGC	4	4	11699305	11699320	16	1	134	GTGACAGACGCACGCACG	62.05	66.67	5.34	GTCTGTCGTCTGTCGTGCG	61.08	63.16	5.34
BcaSSR001421	2386	ChrB01	ACGC	ACGC	4	5	11699429	11699448	20	1	145	CACGACAGACGACAGACGC	61.08	63.16	5.19	GTCTGTCGTGCGTCTGTCG	61.08	63.16	4.35
BcaSSR001422	2387	ChrB01	ACGC	CGCA	4	6	11699498	11699521	24	1	151	ACAGACGACAGACGCACG	60.05	61.11	5.34	CTGTCTGTCGTCTGTCGTGC	61	60	5.34
BcaSSR001423	2422	ChrB01	AT	AT	2	8	11702283	11702298	16	1	118	TGCTCAGAACCTGAAAACATACC	58.93	43.48	2.73	TGACCCGTTTTCACCCATGG	60.54	55	3.66
BcaSSR001424	2423	ChrB01	AT	TA	2	8	11702304	11702319	16	1	118	TGCTCAGAACCTGAAAACATACC	58.93	43.48	2.73	TGACCCGTTTTCACCCATGG	60.54	55	3.66
BcaSSR001425	2424	ChrB01	AG	AG	2	7	11719808	11719821	14	1	169	AGACACTCCTACCCCTCTGC	60.32	60	4.26	TTACCTGCTTGTCTTGGGGC	60.25	55	5.8
BcaSSR001426	2425	ChrB01	AG	AG	2	7	11723880	11723893	14	1	164	AAGGCGAAAGGGTAAACGGG	60.61	55	5.28	CGTCCTAAGCCTTACCGTGC	60.8	60	5.34
BcaSSR001427	2426	ChrB01	AT	AT	2	9	11735289	11735306	18	1	151	CACGTGGTGATTTGAGTTTTCC	58.37	45.45	3.13	ACATCAATTCAGAAAGTCAAATCGG	58.38	36	4.18
BcaSSR001428	2427	ChrB01	A	A	1	14	11738603	11738616	14	1	190	TGAAACTCAGCAGATCTAAACGG	58.75	43.48	4.44	ATCTACACCAACCAACCCGG	59.67	55	5.73
BcaSSR001429	2428	ChrB01	AG	GA	2	51	11741029	11741130	102	1	209	TTCACCGTTGGTAGACTCGC	60.04	55	5.03	AAACCTGTAACCCTAATTGTTTGC	58.15	37.5	3.68
BcaSSR001430	2429	ChrB01	A	A	1	13	11749206	11749218	13	1	126	TCACGAGGAATTCACCAGGG	59.39	55	4.45	TGGTTTCGCTGTGTCTTCCC	60.53	55	3.97
BcaSSR001431	2431	ChrB01	ATAG	TATC	4	4	11759935	11759950	16	1	155	ACCACTCTCCCTGCAATACG	59.46	55	3.06	GAGACAGAGAGACACCATTTGC	59	50	3.68
BcaSSR001432	2432	ChrB01	AG	AG	2	7	11771727	11771740	14	1	158	TGGAAGCCTGTCCAATCTTGG	60.27	52.38	3.61	CCTTGGGAGTATCGATCACAGG	59.96	54.55	4
BcaSSR001433	2433	ChrB01	A	T	1	17	11784831	11784847	17	1	176	GCTCGTCCGTAAAGGTAGGG	59.9	60	3.53	CGGATCTGTTCCCTTGCTCG	60.81	60	5.03
BcaSSR001434	2434	ChrB01	C	C	1	15	11786119	11786133	15	1	181	TTTATCTCGGTCTCGGCTCG	59.34	55	5.03	CATTACGACCAACCGTGATGC	59.94	52.38	3.91
BcaSSR001435	2435	ChrB01	A	T	1	12	11786161	11786172	12	1	109	TTGAAAACTCGGGGTTCCCC	60.18	55	4.81	CATTACGACCAACCGTGATGC	59.94	52.38	3.91
BcaSSR001436	2437	ChrB01	AACG	CTTG	4	4	11802585	11802600	16	1	140	TTTGCGCTGAATTTGGCACC	60.6	50	5.01	AGCTGGTTTCAAGAACAATGCC	59.96	45.45	4.4
BcaSSR001437	2440	ChrB01	AT	AT	2	7	11825934	11825947	14	1	147	TGGACAACAACAGTCATCAAACC	59.62	43.48	3.27	TCTTTTCCAATAACTGAATTTCCGG	58.08	36	5.14
BcaSSR001438	2442	ChrB01	AG	TC	2	16	11831169	11831200	32	1	162	GCTTATGTGAGGCCCAATAGG	58.49	52.38	2.57	GCGCTTCCATTATGAGCTGC	60.04	55	5.25
BcaSSR001439	2444	ChrB01	AATGC	ATGCA	5	4	11852963	11852982	20	1	193	GCTCTAGACTCAATCCTAAGAATGC	59.07	44	3.56	CTGTGTGAAGTAAGTTTGGGGG	59.12	50	5.4
BcaSSR001440	2445	ChrB01	AATGC	ATGCA	5	4	11853773	11853792	20	1	192	TCTTTGTTGAATAACCCAAGAATGC	58.55	36	3.56	CTGTGTGAAGTAAGTTTGGGGG	59.12	50	5.4
BcaSSR001441	2446	ChrB01	A	T	1	14	11861852	11861865	14	1	200	TTGAGAGGTAACCGCCAAGC	60.32	55	4.01	CGGATGCTTCAAACAAGTCTGG	60.1	50	3.86
BcaSSR001442	2447	ChrB01	AG	AG	2	68	11900549	11900684	136	1	245	ACCACCATAAACCTTCCGCC	60.32	55	6.13	GCAGGGAAGGAGAAGAAGTGG	60.34	57.14	4
BcaSSR001443	2449	ChrB01	C	C	1	12	11906337	11906348	12	1	143	CTAGCCAGTCCTCGTTCTGC	60.18	60	4.26	CCTCTACTTACATTCATGCACGC	59.75	47.83	5.34
BcaSSR001444	2450	ChrB01	AG	GA	2	10	11912489	11912508	20	1	131	TGGGAAAGTTAGATTTATTTGCCCG	59.87	40	6.13	TGTTTGTCCGGAGAAGAGAGG	59.38	52.38	3.69
BcaSSR001445	2451	ChrB01	AACG	CTTG	4	4	11954339	11954354	16	1	145	AAGGCTTGCATGCTTTGAGC	60.04	50	4.26	CAAGTATGCAAATGCCCATATGC	59.01	43.48	3.14
BcaSSR001446	2452	ChrB01	AC	TG	2	9	11955281	11955298	18	1	207	TGCATTGAACCCTCATTTTCATCC	60.08	41.67	3.51	TGCTCTAGCTTCTCAAGGCC	59.46	55	5.19
BcaSSR001447	2453	ChrB01	AACG	CTTG	4	4	11972458	11972473	16	1	102	AAGGCTTGCATGCTTTGAGC	60.04	50	4.26	ACGTCTAAGTTCAGGATGGAGC	59.83	50	4.7
BcaSSR001448	2454	ChrB01	A	A	1	13	11972972	11972984	13	1	141	TGATGTTTTTGACCTTCCCCC	58.4	47.62	5.4	TCTTTTAGATTCAACCACTAAGGACC	58.83	38.46	4.46
BcaSSR001449	2455	ChrB01	AAAAAT	TTTTAT	6	4	11996608	11996631	24	1	217	CCATCACACCAGTACCGTCG	60.46	60	5.12	TCTGTTAGACAATCCAAACACAAGC	59.99	40	4.01
BcaSSR001450	2458	ChrB01	AAG	AAG	3	5	12024443	12024457	15	1	170	AGACGGAGATCTCGAGGACC	60.18	60	4.46	TGTCCGCATCATCCCTAAGC	59.89	55	3.09
BcaSSR001451	2459	ChrB01	AAG	GAA	3	5	12024649	12024663	15	1	143	CACGGTTCCTAGCCAAGACG	60.74	60	4.18	CCTCTTTGAGAGCCTGCACC	60.68	60	5.01
BcaSSR001452	2460	ChrB01	AC	CA	2	8	12034351	12034366	16	1	214	TGCTCTAGCTTCACAAGGCC	60.04	55	5.19	TGGAATGATGCATTGAAACCCC	59.5	45.45	4.95
BcaSSR001453	2461	ChrB01	AACG	CAAG	4	4	12035316	12035331	16	1	143	CAAGTATGCAAATGCCCATATGC	59.01	43.48	3.14	AGCTTGCATGCTTTGAGCC	59.41	52.63	4.7
BcaSSR001454	2462	ChrB01	A	A	1	12	12042780	12042791	12	1	190	TGATTTTGCGATTCTTGTCTCCG	59.87	43.48	4.63	ACATTAACATATTGTTTACGTTTCGCG	59.79	33.33	5.87
BcaSSR001455	2464	ChrB01	A	T	1	13	12046200	12046212	13	1	146	ACTTCAGATATGTTGCCAAATTAGC	58.2	36	3.09	CGGATCCTCCTCATTGGTCC	59.61	60	4.46
BcaSSR001456	2465	ChrB01	A	A	1	13	12047247	12047259	13	1	183	TGGGCATCGTACTTTCCAGC	60.39	55	4.85	CATTTTAAATGGTCCGAGGAAACC	58.59	41.67	3.27
BcaSSR001457	2471	ChrB01	AG	GA	2	76	12056779	12056930	152	1	235	TCTAAGCTAAAAAGCCAAGCAAGG	59.78	41.67	3.61	AGCAGATATGTTTGACCTAGACCC	59.9	45.83	4.46
BcaSSR001458	2472	ChrB01	A	A	1	13	12066755	12066767	13	1	164	ACACGTGACTAGTCTGGACC	58.75	55	4.46	ACTATGCGTAGTCCGAGTAGG	58.51	52.38	3.18
BcaSSR001459	2473	ChrB01	AC	CA	2	8	12074941	12074956	16	1	172	GCCTCTACACAAGATGCAATGC	60.22	50	3.56	TGCATTGAAACCTCATTTTCATCC	58.52	37.5	3.51
BcaSSR001460	2475	ChrB01	AC	CA	2	8	12083301	12083316	16	1	208	TGCTCTAGCTTCACAAGGCC	60.04	55	5.19	TGCATTGAAACCTCATTTTCATCC	58.52	37.5	3.51
BcaSSR001461	2476	ChrB01	A	A	1	13	12101834	12101846	13	1	159	GCAACGATCTTTATAGAACCAAGAGG	60.02	42.31	3.69	GTGTGTGTTCGTTCAGCTGC	60.32	55	5.25
BcaSSR001462	2477	ChrB01	A	A	1	14	12102487	12102500	14	1	176	AAAAGGGCTGCTCACCTTCC	60.54	55	3.46	GCAAATTTATGTTGGTTTCGTTGC	58.86	37.5	4.17
BcaSSR001463	2478	ChrB01	A	A	1	12	12105998	12106009	12	1	133	TCAAACTTCATATTGTCCAACTTTGC	59.08	34.62	3.68	TCTTACTGTCGTTGTAGTTCCAGG	60.02	45.83	4.45
BcaSSR001464	2479	ChrB01	AT	TA	2	9	12117104	12117121	18	1	182	AGCTCGTCGTGCTGATAACG	60.52	55	3.18	CTCTCTCCCTCTCGTGTTTCC	59.53	57.14	3.13
BcaSSR001465	2480	ChrB01	AAG	TTC	3	5	12118738	12118752	15	1	102	TCCAACTAGATCTACCTTTCCTCC	58.79	45.83	4.3	AGGTTGATCAGCCATTTTCGC	59.53	47.62	4.7
BcaSSR001466	2483	ChrB01	AG	AG	2	37	12128339	12128412	74	1	154	ACCATGAAATCAAATTCAGATTCTGG	58.45	34.62	3.86	ACATGTTAACACAAAAGGTCAACC	58.34	37.5	3.77
BcaSSR001467	2485	ChrB01	C	G	1	12	12140545	12140556	12	1	109	CGAGTATACGCACCCCACC	59.93	63.16	4.61	CTACGAGATGGCTTGATCCCC	60	57.14	4.81
BcaSSR001468	2486	ChrB01	AG	AG	2	9	12169502	12169519	18	1	112	GCCATTGTTGACGGCTAAGC	60.18	55	3.09	CAAAGGGAGTTCAAGATCTTCCC	58.99	47.83	3.97
BcaSSR001469	2488	ChrB01	A	T	1	15	12196304	12196318	15	1	144	CCAAGCCCTGTTCGAATTCC	59.19	55	3.01	TCACCCTCTCTCTCTCATTTTCG	59.55	47.83	3.46
BcaSSR001470	2489	ChrB01	A	T	1	12	12252115	12252126	12	1	112	GTTTCTGTGTTCGTCCGTCG	59.5	55	5.12	ACGTCGCAATTTCCCAAAGG	59.4	50	3.11
BcaSSR001471	2491	ChrB01	AAG	CTT	3	5	12345773	12345787	15	1	132	TCTACGACATTCATTCTCTGCG	58.3	45.45	5.18	GACAAATGTGAAGGCCGACG	59.83	55	5.12
BcaSSR001472	2492	ChrB01	A	T	1	17	12349870	12349886	17	1	125	AGTTGTGGTTTTCGATGTGGC	59.66	47.62	5.01	GCCTGACCAAGAATAACCATAGC	59.43	47.83	2.97
BcaSSR001473	2493	ChrB01	AT	TA	2	7	12374650	12374663	14	1	150	GAGAGATACGCGATTCCCGG	60.11	60	5.73	AGGAAAGTGGTCGCTGAAGG	59.96	55	3.46
BcaSSR001474	2499	ChrB01	AT	TA	2	7	12421891	12421904	14	1	160	ATCGATGTTCCGTTGGTTGG	58.55	50	3.77	TGTTCAACTAGTTCCTCAAAACAGG	59.41	40	4
BcaSSR001475	2500	ChrB01	AT	TA	2	9	12424519	12424536	18	1	178	AACACATGGGCATTCTAATTATTGG	58.18	36	3.16	TGTTCAACTAGTTCCTCAAAACAGG	59.41	40	4
BcaSSR001476	2506	ChrB01	A	A	1	12	12434874	12434885	12	1	186	TATGGGCCCTCTCAATTCCC	58.85	55	3.97	ACATTTGCTTTCTAGACCATAGGC	59.12	41.67	3.93
BcaSSR001477	2509	ChrB01	A	T	1	18	12448183	12448200	18	1	166	GCCGGCATGTGATTTTGGG	60.15	57.89	4.12	CAGAAACGATCCGCCTAACG	59.08	55	3.18
BcaSSR001478	2511	ChrB01	AAG	CTT	3	5	12468558	12468572	15	1	171	GTATCAGAGCCACTCTTCCGG	59.93	57.14	5.14	AGCCAGCAGGATTACTCTTCC	59.51	52.38	3.46
BcaSSR001479	2512	ChrB01	AC	CA	2	8	12487825	12487840	16	1	206	TGCTCTAGCTTCACAAGGCC	60.04	55	5.19	TGCATTGAAACCCCATTATCATCC	59.66	41.67	3.51
BcaSSR001480	2513	ChrB01	A	T	1	14	12488243	12488256	14	1	152	TCTAACTCTTAAGTTTTTCCTTCCCC	58.77	38.46	4.81	AGAAAGAAGAACCCTAGGGACC	58.82	50	4.46
BcaSSR001481	2514	ChrB01	AACG	CAAG	4	4	12488745	12488760	16	1	101	TCTAAGTTCAGGATGGAGCTGG	59.23	50	4.85	GAAAGGCTTGCATGTTTTGAGC	59.52	45.45	4.26
BcaSSR001482	2515	ChrB01	A	T	1	12	12488969	12488980	12	1	188	ACAAGGCAATGCTCCATATGC	59.32	47.62	3.14	TAAGTGTGGGGGAGGTACCG	60.62	60	4.02
BcaSSR001483	2516	ChrB01	A	T	1	12	12502727	12502738	12	1	129	AACGCACAGGTCAGTTTTGC	59.9	50	3.68	TGTAGTCGTCTTGATAGGTCTACG	59.19	45.83	3.51
BcaSSR001484	2518	ChrB01	AG	GA	2	8	12520890	12520905	16	1	152	TTCAGCCTCCACTGTCAAGC	60.25	55	4.01	TTCGGTTTGAAGCTCAACGC	59.69	50	4.84
BcaSSR001485	2519	ChrB01	AT	TA	2	7	12526345	12526358	14	1	139	GGTGAATTTTGCAAAAACCCCC	59.38	45.45	5.4	TTTACCAGCACAAACTCGAGG	58.51	47.62	4.63
BcaSSR001486	2522	ChrB01	AT	AT	2	7	12597196	12597209	14	1	147	GTCAACAAATCGAAGAATGGTGC	59.09	43.48	5.01	TGTTTAAGTTTGGGAGAGGTGG	58.17	45.45	4.61
BcaSSR001487	2523	ChrB01	AAT	TTA	3	8	12600298	12600321	24	1	185	GCCCCTGCTCAATTCCTTCC	61.04	60	3.46	GCTTCAAACAAGTCACGGAAGG	60.29	50	3.46
BcaSSR001488	2524	ChrB01	ACC	GGT	3	5	12608326	12608340	15	1	108	CGGCTTCATCCTCTCTAGGC	59.68	60	3.93	AGAGGAGGACAAAGAGACGC	59.11	55	5.19
BcaSSR001489	2525	ChrB01	A	T	1	12	12616280	12616291	12	1	157	ACGTCAATTGCAAAACTAACTTGG	58.96	37.5	3.61	GGTCAATGCATAGGTTAGTTTTGC	58.9	41.67	3.68
BcaSSR001490	2526	ChrB01	AT	AT	2	7	12659073	12659086	14	1	200	GATCCGCCCCTTCTTTGGG	60.45	63.16	4.12	GCTGTCCCAAGAAAATCCGG	59.19	55	5.14
BcaSSR001491	2527	ChrB01	AT	AT	2	8	12661275	12661290	16	1	131	TTGTTGTGGAGATGTGGTGG	58.02	50	4.61	GGTAATTTAACAACCGCATTACTACG	59.1	38.46	3.51
BcaSSR001492	2528	ChrB01	A	T	1	12	12665457	12665468	12	1	167	TGTGCGTACATCCAACTCCG	60.39	55	4.63	TTCGTAACAAAATCTCCACCTACC	58.76	41.67	3.18
BcaSSR001493	2529	ChrB01	AC	TG	2	8	12731132	12731147	16	1	205	GCATTGAACCCTCCTTTTCATCC	60.12	47.83	3.51	TGCTCTAGCTTCACAAGGCC	60.04	55	5.19
BcaSSR001494	2530	ChrB01	AACG	CAAG	4	4	12766691	12766706	16	1	159	TCTAAGTTCAGGATGGAGCTGG	59.23	50	4.85	CGTTTGCATTGAATTTGGCACC	60.1	45.45	5.01
BcaSSR001495	2531	ChrB01	AG	AG	2	7	12790201	12790214	14	1	148	GTGGCTGCAACCATTAAGGC	60.11	55	4.35	ACAAGTATCTGGACCTGCAGG	59.44	52.38	4.85
BcaSSR001496	2532	ChrB01	AAAAAT	AAAATA	6	4	12842775	12842798	24	1	196	TCTGTTAGACAATCCAAACACAAGC	59.99	40	4.01	TCATCAGATGACGAGGAGGC	58.96	55	4.7
BcaSSR001497	2533	ChrB01	AAAAT	AAAAT	5	4	12844955	12844974	20	1	153	CGATCGATATGCCTATGTGCG	59.15	52.38	5.34	CGCTTAGTGGGAGGCAACC	60.75	63.16	3.77
BcaSSR001498	2534	ChrB01	AAG	GAA	3	5	12861554	12861568	15	1	196	TTCAGCATTGGTCGACACCC	60.61	55	4.61	TTCTGGACCTTCTCTGCAGC	59.68	55	5.25
BcaSSR001499	2535	ChrB01	A	A	1	12	12862429	12862440	12	1	103	GGTGACAGTGTTGTTTAAGTCTGG	59.96	45.83	3.86	GTCGATGTGCTGAGCAATCG	59.7	55	3.34
BcaSSR001500	2536	ChrB01	AG	TC	2	69	12866774	12866911	138	1	264	CTAAACCTATCCACCCGCCC	59.89	60	6.13	GCTGCTTCACGTTTACTCGC	60.18	55	5.03
BcaSSR001501	2538	ChrB01	A	A	1	12	12880201	12880212	12	1	183	AGATAACACCGCAGCTGACC	60.11	55	4.02	TCTAGCTCTCTCTCCCTGCC	59.82	60	4.85
BcaSSR001502	2541	ChrB01	A	T	1	13	12884805	12884817	13	1	153	GGGGGCAACTGATGAGCG	60.83	66.67	5.03	CTTGAACCACCGAAGACTGC	59.13	55	4.4
BcaSSR001503	2542	ChrB01	A	A	1	13	12885762	12885774	13	1	145	AAAGCTGCATTTGACAGGCG	60.04	50	5.52	ACCCTTCCTGGTCTGTCCC	60.54	63.16	4.46
BcaSSR001504	2543	ChrB01	C	C	1	12	12888650	12888661	12	1	128	GGTCCATGGTCAAACCCACC	60.9	60	4.61	AACGCCCTCTTTCTGTTGGC	61.17	55	4.52
BcaSSR001505	2546	ChrB01	AT	AT	2	8	12906494	12906509	16	1	146	CATCTCTGTTTCACCTATTTTTATCCC	58.38	37.04	3.85	TGTCAGAGAAAAATTGGGTTTGC	58.31	39.13	3.68
BcaSSR001506	2547	ChrB01	AG	CT	2	9	12908182	12908199	18	1	194	TGTTATATCTCATGCATGTCCACC	58.69	41.67	4.61	TTTGTGATGGCGGCATAAGG	58.9	50	2.69
BcaSSR001507	2548	ChrB01	AG	AG	2	27	12909107	12909160	54	1	179	AGAGGAAGAGAGAGACGGCG	60.75	60	6.46	TCCGGCTCCATTCATCAACC	60.11	55	3.77
BcaSSR001508	2553	ChrB01	A	A	1	13	12952145	12952157	13	1	138	GACCAAACCTTAGCAACGGC	59.76	55	5.68	GAGGAAGTGACACGTGACCC	60.32	60	4.46
BcaSSR001509	2554	ChrB01	AC	TG	2	8	12973123	12973138	16	1	180	ATTAGACCATTTGATCACCTAGCC	58.37	41.67	3.93	TGCTCTAGCTTCACAAGGCC	60.04	55	5.19
BcaSSR001510	2555	ChrB01	AAAGGG	AAGGGA	6	4	12978667	12978690	24	1	109	ATGGAATTCGGTGGCAGAGG	60.11	55	3.69	CTTTAGCATTCTTCGCCGGC	59.97	55	6.13
BcaSSR001511	2556	ChrB01	AATC	CAAT	4	4	12985793	12985808	16	1	174	TCATGAGCAATACGGCTGGG	60.18	55	4.45	AACCCTAATCGGCAAAATCCC	58.62	47.62	3.85
BcaSSR001512	2557	ChrB01	AG	GA	2	7	12985900	12985913	14	1	132	TTGGGATTTTGCCGATTAGGG	58.62	47.62	3.53	TCTCTCTCCTCTCTCTCTCTCC	58.69	54.55	3.71
BcaSSR001513	2558	ChrB01	AG	AG	2	7	12985915	12985928	14	1	132	TTGGGATTTTGCCGATTAGGG	58.62	47.62	3.53	TCTCTCTCCTCTCTCTCTCTCC	58.69	54.55	3.71
BcaSSR001514	2559	ChrB01	AG	GA	2	11	12985929	12985950	22	1	132	TTGGGATTTTGCCGATTAGGG	58.62	47.62	3.53	TCTCTCTCCTCTCTCTCTCTCC	58.69	54.55	3.71
BcaSSR001515	2560	ChrB01	AG	GA	2	7	12985952	12985965	14	1	132	TTGGGATTTTGCCGATTAGGG	58.62	47.62	3.53	TCTCTCTCCTCTCTCTCTCTCC	58.69	54.55	3.71
BcaSSR001516	2561	ChrB01	AG	AG	2	7	12985967	12985980	14	1	145	TTGGGATTTTGCCGATTAGGG	58.62	47.62	3.53	TCTCTCTCCTCTCTCTCTCTCC	58.69	54.55	3.71
BcaSSR001517	2566	ChrB01	AG	GA	2	7	12986338	12986351	14	1	112	AGAGAGAGAGAGAGAGAGAGAGG	58.78	52.17	3.69	ATTTACAACACGTTATCAGCACG	58.05	39.13	5.34
BcaSSR001518	2567	ChrB01	AG	GA	2	7	13009331	13009344	14	1	131	GGAAGTTTGATGGTGGTCGG	58.83	55	4.79	CACAACACGTTATCCGCACG	60.18	55	5.34
BcaSSR001519	2568	ChrB01	A	A	1	12	13017358	13017369	12	1	179	AGCTTTTTGATGAGACTTTGTATTGC	59.13	34.62	3.56	ACAGTACCCGTCCTGAGTCC	60.61	60	3.85
BcaSSR001520	2572	ChrB01	A	T	1	13	13030936	13030948	13	1	136	TCTTCAATGTTGTTTCCTGCCC	59.37	45.45	5.36	CCACCAACGAAGCAATGTGG	60.04	55	4.17
BcaSSR001521	2573	ChrB01	A	T	1	12	13039942	13039953	12	1	185	TCCAAGGTCTAAATCCCTATACCC	58.84	45.83	3.69	GACAGAGGACCGACACATGG	60.11	60	3.66
BcaSSR001522	2574	ChrB01	A	A	1	18	13054150	13054167	18	1	183	AATTGCCTCTAACTCCACATAGC	58.54	43.48	2.97	CATCCATGCAGGTATCTTGACG	59.2	50	4.35
BcaSSR001523	2575	ChrB01	A	A	1	12	13056808	13056819	12	1	124	CTTTGTGCAAATTTAAACGTTACAGG	58.67	34.62	4	ATAACAACACTGGCAGCTCC	58.17	50	4.7
BcaSSR001524	2576	ChrB01	AG	CT	2	9	13061409	13061426	18	1	131	TGCAGATTAACATGCGAAAGGG	59.58	45.45	3.95	CTCGGATCCACTTTACCCCG	59.9	60	5.73
BcaSSR001525	2578	ChrB01	A	T	1	17	13076611	13076627	17	1	125	GTTCCAAAAGATTAGAGAGAGGATGG	59.23	42.31	3.51	ACACATTTTCTCTCTTCCACCC	58.24	45.45	4.61
BcaSSR001526	2581	ChrB01	AT	AT	2	10	13104530	13104549	20	1	136	CGCACAGGTCAAACTCTAATTGG	60.12	47.83	3.16	CCCTCATCTTCTCCTTGCCC	59.82	60	5.36
BcaSSR001527	2582	ChrB01	AT	AT	2	31	13134780	13134841	62	1	179	TGGTCGATCTTCTTGAAGAGTCG	60.12	47.83	4.18	TGCTCATGAACCTGAAAACATACC	59.54	41.67	2.73
BcaSSR001528	2583	ChrB01	ATAG	TCTA	4	10	13135329	13135368	40	1	146	CAAAGAGATTTGTGATTGGAACTCC	58.61	40	3.85	GAACTACTCAGACATAGCCAAGC	58.88	47.83	4.01
BcaSSR001529	2584	ChrB01	ATAG	CTAT	4	4	13135370	13135385	16	1	182	CAAAGAGATTTGTGATTGGAACTCC	58.61	40	3.85	CCCTCACAACCTATTTGAACCC	58.91	50	4.11
BcaSSR001530	2585	ChrB01	A	A	1	13	13160194	13160206	13	1	150	AGACGAATGACTTCCGACCC	59.47	55	4.46	CGTCATCGTTCCAAGGTTCG	59.29	55	3.95
BcaSSR001531	2586	ChrB01	AACG	CTTG	4	4	13164311	13164326	16	1	157	TTGCACTGAATTTGGCACCC	59.61	50	4.61	TCTAAGTTCAGGATGGAGCTGG	59.23	50	4.85
BcaSSR001532	2587	ChrB01	AC	TG	2	9	13165276	13165293	18	1	213	AATGATGCATTGAACCCCCG	58.89	50	5.73	TGCTCTAGCTTCACAAGGCC	60.04	55	5.19
BcaSSR001533	2588	ChrB01	A	T	1	39	13172710	13172748	39	1	102	TCTTTCTAGATATTGCTAGCCCCC	59.47	45.83	5.4	AGTTGTTAAAAGTCTTGGCCCC	59.04	45.45	5.8
BcaSSR001534	2589	ChrB01	A	T	1	13	13173402	13173414	13	1	113	TGTCCCCTTATGCATGATGC	58.01	50	3.91	AGCACAAAAAGAATCATGTAGTTGC	59.08	36	4.17
BcaSSR001535	2590	ChrB01	A	T	1	13	13176054	13176066	13	1	107	AGAACAACTTAGAGGATTCTCATGC	58.89	40	4.06	GGCCATTTTAAGCTTGATTGTGC	59.63	43.48	4.57
BcaSSR001536	2591	ChrB01	A	T	1	79	13177848	13177926	79	1	158	AGAACAACTTAGAGGATTCTCATGC	58.89	40	4.06	AGAGCTTGGGAATGGGTTGG	59.96	55	3.77
BcaSSR001537	2592	ChrB01	A	A	1	12	13187122	13187133	12	1	168	ATAATCACGCAGGCAAACCC	58.9	50	4.11	TGGTTGGTGGCTTTTAGAAACG	59.64	45.45	3.6
BcaSSR001538	2593	ChrB01	AT	AT	2	20	13200823	13200862	40	1	199	CCAAGCCCTGTTCGAATTCC	59.19	55	3.01	ACAAGTCCGGATGGTAAAGCC	60.34	52.38	4.35
BcaSSR001539	2594	ChrB01	A	T	1	14	13201196	13201209	14	1	133	TCTAAGAATGGTGCTAAAGAGTGG	58.27	41.67	4	TTCCCTTTTCAAATCTCTTCTAAAGC	58.11	34.62	3.51
BcaSSR001540	2595	ChrB01	A	T	1	12	13203721	13203732	12	1	159	GACTTTGTGCGTGTCGATCG	59.91	55	3.69	ATAAAGCGCTCAGTGGGAGG	59.82	55	4.3
BcaSSR001541	2596	ChrB01	A	A	1	15	13238027	13238041	15	1	146	GGCCATTTTAAGCTTGATTGTGC	59.63	43.48	4.57	TGCTCACAAGAAACAAACTTTTAAGC	59.69	34.62	3.09
BcaSSR001542	2597	ChrB01	A	A	1	15	13241369	13241383	15	1	110	TGTTAAAAAGTCTTGGCCCCC	58.68	47.62	5.4	TCTTTCTAGATATTGCTAGCCCCC	59.47	45.83	5.4
BcaSSR001543	2598	ChrB01	A	A	1	12	13242729	13242740	12	1	111	AGCACAAAAAGAATCATGTAGTTGC	59.08	36	4.17	TGTCCCCTTATGCATGATGC	58.01	50	3.91
BcaSSR001544	2599	ChrB01	AG	AG	2	7	13247080	13247093	14	1	165	CTTGATTCATGGAAGCCTGTCC	59.31	50	4.02	GGGGTATCGATCACAAGATGC	58.58	52.38	3.91
BcaSSR001545	2600	ChrB01	AG	TC	2	11	13283759	13283780	22	1	130	AGAGACTGAAAACCCTAGCCG	59.45	52.38	5.52	ATCACCACACGGTTACCACC	59.96	55	4.61
BcaSSR001546	2601	ChrB01	AG	TC	2	21	13286964	13287005	42	1	138	TCTCTTTGTCTCTCTGCGTCG	59.8	52.38	5.12	GATCCGGTCACCACAACACC	60.95	60	4.16
BcaSSR001547	2602	ChrB01	AG	CT	2	13	13290126	13290151	26	1	171	TAGACTGAACACCCTAGCCG	58.53	55	5.52	GAGAATCGAGATCCGGTCACC	60	57.14	4.02
BcaSSR001548	2603	ChrB01	AG	AG	2	7	13291749	13291762	14	1	172	CAGTAACTCCGGTCGGACG	59.86	63.16	4.79	TCACGACCTTCTCACAACCG	59.97	55	4.44
BcaSSR001549	2604	ChrB01	AG	TC	2	9	13316221	13316238	18	1	143	TTGGATCGGGTTCCTTCTGC	60.04	55	4.26	AGACACTCCTACCCCTCTGC	60.32	60	4.26
BcaSSR001550	2605	ChrB01	AC	CA	2	7	13330407	13330420	14	1	204	TGCTCTAGCTTCACAAGGCC	60.04	55	5.19	TGCATTGAAACCCCATTATCATCC	59.66	41.67	3.51
BcaSSR001551	2606	ChrB01	A	T	1	15	13330806	13330820	15	1	175	TCATGATGCTACCTCTAAGGACC	59.1	47.83	4.46	TTTGACCTTCCCCCTCATGC	59.96	55	4.06
BcaSSR001552	2607	ChrB01	A	T	1	32	13330836	13330867	32	1	159	AAGGACCTCTATTCACATTCTAAGC	58.41	40	3.09	TTTGACCTTCCCCCTCATGC	59.96	55	4.06
BcaSSR001553	2608	ChrB01	AACG	CAAG	4	4	13331380	13331395	16	1	143	CAAGTATGCAAATGCCCATATGC	59.01	43.48	3.14	AGCTTGCATGCTTTGAGCC	59.41	52.63	4.7
BcaSSR001554	2612	ChrB01	A	T	1	15	13368100	13368114	15	1	178	AGAAGATTTGTCAAGCCATGGC	59.51	45.45	4.4	AGTGATGGTGGTGATGGTGG	59.67	55	4.61
BcaSSR001555	2613	ChrB01	AG	AG	2	7	13391587	13391600	14	1	133	AGACACTCCTACCCCTCTGC	60.32	60	4.26	CCTCCTGCAAGTCTGGAAGG	60.04	60	3.46
BcaSSR001556	2614	ChrB01	ATC	CAT	3	6	13419453	13419470	18	1	104	TGGTACCTCTAGGAGCCACC	60.03	60	4.61	GAGTCTTGTCATCCCGAGGC	60.18	60	4.7
BcaSSR001557	2616	ChrB01	A	T	1	14	13456453	13456466	14	1	103	GCAATCAAGCTCCCATGTCC	59.26	55	4.02	ACTTGCTTGGTGCTTTTACTTGG	60.18	43.48	3.61
BcaSSR001558	2618	ChrB01	AACG	CAAG	4	4	13466567	13466582	16	1	155	TCTAAGTTCAGGATGGAGCTGG	59.23	50	4.85	TTGCACTGAATTTGGCACCC	59.61	50	4.61
BcaSSR001559	2619	ChrB01	AAACCG	GGTTTC	6	4	13512130	13512153	24	1	161	TCGTCGGGATTTTCCTCTTCC	59.79	52.38	3.46	CTCCATGGTAAAACGCAGCG	59.9	55	5.18
BcaSSR001560	2620	ChrB01	C	C	1	12	13525003	13525014	12	1	114	CCCTCTGAATAAAAACCTCATTCTCC	59.68	42.31	3.71	GGATTTGATCATAAGAGAATGAGATCG	58.13	37.04	3.69
BcaSSR001561	2622	ChrB01	A	A	1	13	13528068	13528080	13	1	137	CAAGTGCGGGCAAAACACC	60.59	57.89	4.16	AAAACGCTAAACCAATTCTGATAACC	58.91	34.62	2.85
BcaSSR001562	2623	ChrB01	AT	TA	2	9	13528081	13528098	18	1	137	CAAGTGCGGGCAAAACACC	60.59	57.89	4.16	AAAACGCTAAACCAATTCTGATAACC	58.91	34.62	2.85
BcaSSR001563	2624	ChrB01	A	T	1	16	13530098	13530113	16	1	139	GAAGAGGCTTTTTGGCGTGG	60.04	55	4.94	ACCATATCCGCGAACACTGC	60.81	55	4.4
BcaSSR001564	2626	ChrB01	ATC	ATC	3	5	13558103	13558117	15	1	139	CCCTCTTGATGTCTTGTTGTCG	59.26	50	4.35	CAATCACCATCGCATGAGGC	59.69	55	4.7
BcaSSR001565	2628	ChrB01	A	A	1	24	13559736	13559759	24	1	125	AGGATCTTTCAGATTTCGACTGG	58.24	43.48	4	CAATCATCTCCCGTCATTGCC	59.39	52.38	4.52
BcaSSR001566	2633	ChrB01	AT	TA	2	8	13578669	13578684	16	1	110	TTGATTATAAATCTTGTGCGGATCG	58.11	36	3.69	AGAACTGATTTAAAACACGAACCCC	59.99	40	4.95
BcaSSR001567	2634	ChrB01	A	T	1	16	13594124	13594139	16	1	138	AGCGAGTGATCAATAGAGGTCC	59.37	50	4.46	GTTTAAGAACTGAACAAAAAGAAACCC	58.35	33.33	4.11
BcaSSR001568	2636	ChrB01	ATC	ATG	3	5	13602555	13602569	15	1	146	GAACAGAGACCGAGGAAGGC	60.11	60	4.35	TTCTACTCCTTGAGCTGCGG	59.47	55	5.69
BcaSSR001569	2637	ChrB01	AG	CT	2	7	13614225	13614238	14	1	172	TCCCTTATGGCTAAATCCACCG	59.89	50	4.94	CCGATCCAAACCATTAACCCG	59.33	52.38	5.28
BcaSSR001570	2638	ChrB01	AAGAGG	GAAGAG	6	6	13620496	13620531	36	1	145	ACGATCCACTGAGTCAGAGG	58.53	55	3.69	TCTTACCGCCCAATAAGGTAGC	59.9	50	3.58
BcaSSR001571	2640	ChrB01	AT	AT	2	13	13629555	13629580	26	1	197	GTTTCTTCTTTGCTTCCTCTTTGC	59.26	41.67	3.68	GGTATAACAGAACTCGTCGTGC	59.15	50	5.34
BcaSSR001572	2642	ChrB01	AG	GA	2	13	13646721	13646746	26	1	132	ACGGTCGTTGAATCCGAACC	60.67	55	3.62	CTCTTTCCCCCTTCACACCC	59.96	60	4.61
BcaSSR001573	2643	ChrB01	AT	AT	2	8	13652148	13652163	16	1	130	ACATTTAGGGCAGAAAAATCCAGG	59.53	41.67	4.45	AAAACTTTTCTGATCGTGTGCC	58.04	40.91	5.01
BcaSSR001574	2644	ChrB01	AT	AT	2	8	13653336	13653351	16	1	129	ACATTTAGGGCAGAAAAATCCAGG	59.53	41.67	4.45	AATTTTTCTGATGCGTGTGCC	58.32	42.86	5.01
BcaSSR001575	2646	ChrB01	C	G	1	12	13659793	13659804	12	1	171	GTTACACAAATGCATCAGATGAAGC	59.49	40	3.86	GTCTACAATGCCACCGTTGC	59.83	55	4.17
BcaSSR001576	2647	ChrB01	A	T	1	12	13661795	13661806	12	1	108	GAAATGGTAAGCTGTTTTTGCTCC	59.31	41.67	4.7	GTCTGCCCAGTTCCTCAACC	60.61	60	3.77
BcaSSR001577	2649	ChrB01	AAG	GAA	3	5	13671506	13671520	15	1	141	AGGATTCGCCGGTTTTAGGG	60.11	55	3.53	ATTCTGACGAACACGGGTCC	60.04	55	4.46
BcaSSR001578	2651	ChrB01	AT	TA	2	17	13697282	13697315	34	1	138	ACCCATGTTATGAATAAGGCAGG	58.53	43.48	4.85	CTCTATCGTACAAGCACTTCGC	59.22	50	4.7
BcaSSR001579	2652	ChrB01	ACG	GTC	3	5	13718394	13718408	15	1	121	TGTCGATTGAGCTTTGATTGCG	60.16	45.45	4.85	AACGCAAATCCCGATCTCCC	60.46	55	4.3
BcaSSR001580	2653	ChrB01	A	T	1	12	13722680	13722691	12	1	122	CGATTTTCAATTGTTCACTCTCTTAGC	59.52	37.04	3.09	ACACATCAAAGTCTCAGAAACGC	59.75	43.48	4.84
BcaSSR001581	2657	ChrB01	A	T	1	16	13772715	13772730	16	1	157	GTTTCGAGTTTCCCATGCCG	59.83	55	5.69	TGCTCGTTTTCATGTGTGTGG	59.67	47.62	4.17
BcaSSR001582	2661	ChrB01	A	A	1	17	13810262	13810278	17	1	120	ATCGTATATGCACAAAGTTTATGCC	58.33	36	4.4	GGATGCAAATTTGTGTGTGTATAAGC	59.97	38.46	3.09
BcaSSR001583	2662	ChrB01	A	T	1	12	13831085	13831096	12	1	178	GCGAGAAACAAATCTGTCGGG	59.87	52.38	5.14	ACCCCATGAACACAAGTAACC	58.13	47.62	2.85
BcaSSR001584	2663	ChrB01	A	A	1	12	13836058	13836069	12	1	100	ATTCATACCTAGTCTCCCCATTGC	59.96	45.83	3.56	ACACCCGGAAAACCTGTACC	59.89	55	3.34
BcaSSR001585	2664	ChrB01	AG	GA	2	65	13837671	13837800	130	1	261	TATGGTACCCGCAGTTGAGG	59.17	55	3.86	AGTTTCAGCTGAGTTTTGAGTGG	59.37	43.48	4
BcaSSR001586	2666	ChrB01	AT	TA	2	21	13867229	13867270	42	1	182	TCTTTTTGTCGTCAAATGCCCC	59.96	45.45	5.8	AGACAATATATGTTGGAAGCGGC	59.18	43.48	6.53
BcaSSR001587	2678	ChrB01	AAG	TTC	3	5	13901085	13901099	15	1	109	TCTTCCCGTTAGACTCATCGG	58.98	52.38	4.18	TCAGAATACGATTCTGCTCCCC	59.63	50	4.81
BcaSSR001588	2679	ChrB01	A	T	1	17	13903066	13903082	17	1	125	GGTGTTACGATTTTACCCCTAATATGG	59.83	40.74	2.74	GTTTAAAGTGTTAATAGGTGCCATGG	58.97	38.46	3.66
BcaSSR001589	2681	ChrB01	A	A	1	12	13927114	13927125	12	1	174	GGATTCTTTATCCGCGATTATCCG	59.73	45.83	4.18	TTCTTCTGCTGGTGGTGACC	59.89	55	4.02
BcaSSR001590	2682	ChrB01	A	T	1	12	13934793	13934804	12	1	129	GTTCATCGCAGCCATCTTGC	60.25	55	4.01	ACGCATAAATTTACCTAGGTTCATGG	59.74	38.46	3.66
BcaSSR001591	2683	ChrB01	A	T	1	14	13936499	13936512	14	1	184	TTATTAATTGGACAAACCTTCCATGG	58.15	34.62	3.66	GCCGAAACAACGCAAAATATGG	59.66	45.45	2.74
BcaSSR001592	2684	ChrB01	AAAAAT	AAAAAT	6	6	13938961	13938996	36	1	146	TGTACTACTATTCTTGGGCTTTTCC	58.59	40	3.13	GAGCTGACTCTCGAATCTGGG	59.93	57.14	4.45
BcaSSR001593	2685	ChrB01	AT	AT	2	26	13946323	13946374	52	1	199	AGGAAAGTGGTCGCTGAAGG	59.96	55	3.46	CACGATTCCCGGAAACTTCC	58.92	55	3.46
BcaSSR001594	2686	ChrB01	AC	CA	2	7	13959006	13959019	14	1	206	TGCTCTAGCTTGTCAAGGCC	60.04	55	5.19	GCATTGAACCCTCCTTTTCATCC	60.12	47.83	3.51
BcaSSR001595	2687	ChrB01	AC	TG	2	8	13987649	13987664	16	1	170	TGCATTGAACCCTCATTTTCATCC	60.08	41.67	3.51	GCCTCTACACAAGATGCAATGC	60.22	50	3.56
BcaSSR001596	2688	ChrB01	AC	CA	2	7	14040489	14040502	14	1	106	GCCTCTACACAAGATGCAATGC	60.22	50	3.56	TCATGTGCCCATTTGTGAGG	58.45	50	3.86
BcaSSR001597	2689	ChrB01	AACG	CAAG	4	4	14041455	14041470	16	1	158	TCTAAGTTCAGGATGGAGCTGG	59.23	50	4.85	TGTTTGCACTGAATTCGACATCC	60.06	43.48	3.51
BcaSSR001598	2690	ChrB01	AT	AT	2	13	14057124	14057149	26	1	150	AAGGTCAGGGATTTCAGCGC	60.68	55	5.92	TGCTCATGAACCTGAAAACATACC	59.54	41.67	2.73
BcaSSR001599	2692	ChrB01	A	A	1	12	14070803	14070814	12	1	155	ACCAGTAAGTCGTCCAAACAGG	60.22	50	4	TCTGACACAATTCGTTCAAGTGC	60	43.48	4.4
BcaSSR001600	2695	ChrB01	A	T	1	18	14074543	14074560	18	1	160	CCCGTCTCCACTGGATCTCG	61.73	65	4.04	AACCCGATCATAGAACGGCC	59.89	55	6.13
BcaSSR001601	2696	ChrB01	AAAT	TTTA	4	4	14081507	14081522	16	1	157	TCCATCAAACAACTCTCGCC	58.19	50	5.54	TCCACAAGGAGCTAAGGAACC	59.37	52.38	3.62
BcaSSR001602	2698	ChrB01	A	T	1	13	14113926	14113938	13	1	185	TCCGGCGTCCATAGAAATGC	60.53	55	3.56	CGTGATCTCATCTACACGTGTCC	60.79	52.17	4.02
BcaSSR001603	2699	ChrB01	ATCG	ATCG	4	4	14116700	14116715	16	1	145	CCCAGTCCACTTACGAAGGC	60.39	60	4.35	GATCGATCGGCAAGCAATGG	59.76	55	3.16
BcaSSR001604	2700	ChrB01	AAG	GAA	3	5	14118905	14118919	15	1	167	AGGCGTTTCAATAACCGATGC	59.6	47.62	3.91	TAGTCGAGCGATCTCCCTCC	60.25	60	4.3
BcaSSR001605	2701	ChrB01	A	T	1	12	14121337	14121348	12	1	105	GGCGCCTTTGTGAGTATTCC	59.27	55	3.01	ATCAAGGTACGTAGGCAGCC	59.54	55	4.85
BcaSSR001606	2703	ChrB01	A	A	1	15	14144607	14144621	15	1	129	TGTGAGAACCAATCAAAAGGCC	59.37	45.45	5.19	TTTCCCATAAGAACGTCCGC	58.27	50	5.54
BcaSSR001607	2704	ChrB01	C	G	1	12	14179078	14179089	12	1	142	GAAGGCTTCGTTCACTTGGC	59.76	55	4.52	AGACATGATCGAGCGTGTGC	60.8	55	4.57
BcaSSR001608	2705	ChrB01	A	T	1	13	14189743	14189755	13	1	101	ACATTGCTAGCCCCCTTTCC	60.03	55	3.13	GTTAGAAAATAAGTCTTGGCCCCC	59.6	45.83	5.4
BcaSSR001609	2706	ChrB01	A	T	1	12	14189761	14189772	12	1	101	ACATTGCTAGCCCCCTTTCC	60.03	55	3.13	GTTAGAAAATAAGTCTTGGCCCCC	59.6	45.83	5.4
BcaSSR001610	2707	ChrB01	A	T	1	15	14258807	14258821	15	1	109	GCTAAGAAGGAGGCTCTCATGC	60.81	54.55	4.06	GGTCCCAATTTCAAGCTGAGC	59.8	52.38	4.26
BcaSSR001611	2708	ChrB01	A	A	1	22	14275418	14275439	22	1	125	GTTTGAAAAGTCTTGGCCCCC	59.93	52.38	5.4	TCTTTCTAGATATTGCTAGCCCCC	59.47	45.83	5.4
BcaSSR001612	2709	ChrB01	A	T	1	12	14316219	14316230	12	1	162	CAAGTGAATGATCTAGGCTCAATCC	59.53	44	3.01	GGGGGAGGTGTCAAGTTGC	60.6	63.16	4.17
BcaSSR001613	2710	ChrB01	A	T	1	16	14318735	14318750	16	1	141	AACAAAACATTAAGCAAAGGGGG	58.29	39.13	5.4	TTAGGCTGCTTCAAGCTTGC	59.12	50	4.01
BcaSSR001614	2711	ChrB01	A	T	1	15	14319683	14319697	15	1	127	TTCATGCTGCTATCCGACCG	60.25	55	4.79	GAGGGTGTTCAGGCCATAGG	59.82	60	2.57
BcaSSR001615	2712	ChrB01	AAAAT	TTTTA	5	4	14361343	14361362	20	1	160	TAAAGCGCTTAGTGGGAGGC	60.11	55	4.7	TCCGCATCGATCGATATGCC	60.18	55	4.4
BcaSSR001616	2713	ChrB01	A	A	1	13	14364311	14364323	13	1	169	CGAACAAGTCTAGATGGTAAAGCC	59.43	45.83	4.35	GCCGTGTTCGAATTCCTTCC	59.55	55	3.46
BcaSSR001617	2714	ChrB01	AG	GA	2	11	14381018	14381039	22	1	139	TCTTAGAGTTTTGAAGAGGTTGTCC	58.71	40	4.02	TGGAAAATAGAGGTGTTCAAGAAACC	59.74	38.46	3.27
BcaSSR001618	2715	ChrB01	AACG	CTTG	4	4	14402129	14402144	16	1	100	AAGGCTTGCATGCTTTGAGC	60.04	50	4.26	GTCTAAGTTCAGGATGGAGCTGG	60.43	52.17	4.85
BcaSSR001619	2716	ChrB01	A	A	1	12	14402639	14402650	12	1	189	AGAAAGAAGAACCCTAGGGACC	58.82	50	4.46	TCTAACTCTTTAAGTTTTTCCTTCCCC	59.28	37.04	4.81
BcaSSR001620	2717	ChrB01	AC	TG	2	7	14403094	14403107	14	1	142	ATTAGACCATTTGATCACCTAGCC	58.37	41.67	3.93	GCCTCTACACAAGATGCAATGC	60.22	50	3.56
BcaSSR001621	2718	ChrB01	C	G	1	13	14410075	14410087	13	1	158	CTACGAGACGGCTTGATCCC	59.97	60	3.85	AATACCGAGCTTGGGAGTGG	59.46	55	4
BcaSSR001622	2719	ChrB01	AG	TC	2	74	14413744	14413891	148	1	299	ACAGAACTTTGCTTCTCAGTGG	58.79	45.45	4	CAAAGGTTCTGTCCAACTGAAGG	59.68	47.83	3.46
BcaSSR001623	2720	ChrB01	A	A	1	18	14434684	14434701	18	1	160	TGGTGCTTTTACTTGGAATTGGC	60.24	43.48	4.52	AGGTGCTTGTAAGAACACTTGC	59.38	45.45	4.01
BcaSSR001624	2721	ChrB01	AAAG	TCTT	4	4	14437131	14437146	16	1	168	CATCCCACGCTCCATAGAGG	59.68	60	3.69	TAGCAACTTGACACCTCCCC	59.31	55	4.81
BcaSSR001625	2722	ChrB01	A	T	1	25	14468502	14468526	25	1	113	TCTAACTCTTTAAGTTTTTCCTTCCCC	59.28	37.04	4.81	TGTAATGTTTGAGACCTTCCCCC	60.25	47.83	5.4
BcaSSR001626	2723	ChrB01	AACG	CAAG	4	4	14469026	14469041	16	1	154	CCAAGTTCAAGATGGAGCTGG	58.91	52.38	4.85	TTGCACTGAATTTGGCACCC	59.61	50	4.61
BcaSSR001627	2724	ChrB01	C	C	1	13	14473782	14473794	13	1	146	ACAATCACAACATCATCATCAATGG	58.43	36	3.16	GCTGAGCAAAACCCCAAGG	59.33	57.89	3.61
BcaSSR001628	2726	ChrB01	AC	CA	2	8	14486175	14486190	16	1	177	TGCTCTAGCTTCACAAGGCC	60.04	55	5.19	AGACCATTTGATCACCAAGCC	58.55	47.62	4.35
BcaSSR001629	2728	ChrB01	AACG	CAAG	4	4	14488198	14488213	16	1	143	CAAGTATGCAAATGCCCATATGC	59.01	43.48	3.14	AGCTTGCATGCTTTGAGCC	59.41	52.63	4.7
BcaSSR001630	2729	ChrB01	C	G	1	12	14495797	14495808	12	1	153	CATTCTCTTAGACTAAATAACTCGGGG	59.13	40.74	5.73	AACATATAATTGTCTCCATTTGGTGC	58.51	34.62	5.01
BcaSSR001631	2730	ChrB01	AC	GT	2	7	14519624	14519637	14	1	121	AATGATTGGGATCTTGTGCCC	58.61	47.62	5.36	GCCTCTACACAAGATGCAATGC	60.22	50	3.56
BcaSSR001632	2731	ChrB01	ATC	GAT	3	5	14536662	14536676	15	1	129	ACCGAAAGACATGGAGCAGG	60.04	55	4.85	TTGTCGGACGATGAACCTGG	60.04	55	4.45
BcaSSR001633	2732	ChrB01	A	T	1	13	14543248	14543260	13	1	176	GCCCGGGTTGAATTCCTTCC	61.32	60	3.46	TTGGGGCTTGGTATACATGGG	59.78	52.38	4
BcaSSR001634	2733	ChrB01	AT	TA	2	13	14543588	14543613	26	1	167	ATCCCTTTCTTGACTCAATAAAAACC	58.1	34.62	3.27	CTGGACTGGTTATACACTGGGG	59.83	54.55	4.96
BcaSSR001635	2734	ChrB01	AACG	CTTG	4	4	14618407	14618422	16	1	139	TTGCACTGAATTTGGCACCC	59.61	50	4.61	AGCTGGTTTCAAGAACAATGCC	59.96	45.45	4.4
BcaSSR001636	2735	ChrB01	AC	TG	2	9	14619682	14619699	18	1	142	CATTTGAACCCTCCTCTTCATCC	59.05	47.83	3.51	CCAACATGTTATCTTAACCAGCCC	59.9	45.83	5.19
BcaSSR001637	2736	ChrB01	AT	AT	2	19	14628595	14628632	38	1	161	AGGTTGATATCATCCTAGTCCCC	58.57	47.83	4.81	AGGAATCATGTAGCTGCATTAGG	58.35	43.48	2.69
BcaSSR001638	2737	ChrB01	A	A	1	15	14663752	14663766	15	1	164	ACAAAGTGCTGAGTGGGAGG	59.89	55	4.3	AAGTGTGTCGATCGTGGCG	60.73	57.89	5.69
BcaSSR001639	2738	ChrB01	A	T	1	12	14669507	14669518	12	1	146	TCTCAGTTCGTCATCAGGCC	59.47	55	5.19	TGTCATTTGAGGTGTTTGAGAGC	59.43	43.48	4.09
BcaSSR001640	2741	ChrB01	AACG	GCTT	4	4	14756131	14756146	16	1	156	TTGCACTGAATTTGGCACCC	59.61	50	4.61	TCTAAGTTCAGGATGGAGCTGG	59.23	50	4.85
BcaSSR001641	2742	ChrB01	A	A	1	26	14756647	14756672	26	1	155	GAAGCTTTTGACCTTCCCCC	58.74	55	5.4	TCTCATGATTCAACCTCTAAGGACC	59.87	44	4.46
BcaSSR001642	2743	ChrB01	A	T	1	15	14761108	14761122	15	1	139	TCCATTCTCCTTCGGCAATCC	60.13	52.38	3.01	AGAGCTTGGGAATGGGTTGG	59.96	55	3.77
BcaSSR001643	2744	ChrB01	C	G	1	12	14784546	14784557	12	1	155	GCGACCTCCAAGAACTCTCC	60.11	60	3.71	CCAACCTTTCCTTTACCCTTAGC	59.24	47.83	3.09
BcaSSR001644	2745	ChrB01	AAAG	TCTT	4	4	14790298	14790313	16	1	155	TGCTGGCTGAAGAGAAACCC	60.25	55	4.11	CACTGGTTCAAAGGATGATAGGC	59.37	47.83	3.93
BcaSSR001645	2746	ChrB01	A	A	1	12	14792581	14792592	12	1	139	GGCCATTTTAAGCTTGATTGTGC	59.63	43.48	4.57	TGCTCACAAGAGAAACTTTTAAGC	58.18	37.5	3.09
BcaSSR001646	2747	ChrB01	A	A	1	16	14794086	14794101	16	1	146	GGCCATTTTAAGCTTGATTGTGC	59.63	43.48	4.57	TGCTCACAAGAAACAAACTTTTAAGC	59.69	34.62	3.09
BcaSSR001647	2748	ChrB01	A	T	1	15	14814345	14814359	15	1	103	AGAACATCCTAGAGAATTCTCATGC	58.48	40	4.06	GGCCATTTTAAGCTTGATTGTGC	59.63	43.48	4.57
BcaSSR001648	2749	ChrB01	C	C	1	12	14819650	14819661	12	1	199	CCAACCTTTCCTTTACCCTTAGC	59.24	47.83	3.09	CCCCAAGGAGCCAATGAAGG	60.69	60	3.46
BcaSSR001649	2750	ChrB01	AG	CT	2	53	14827148	14827253	106	1	217	TTGGATCGGGTTCTTCCTGC	60.04	55	4.85	ATCCCTCTGCATCTTCCAGG	58.86	55	4.45
BcaSSR001650	2751	ChrB01	AAG	CTT	3	13	14830761	14830799	39	1	225	TGATGGGCCTCTTCGTTTAGG	59.79	52.38	2.69	TCTGTCTCTATGAAACTCGCGG	59.9	50	6.46
BcaSSR001651	2752	ChrB01	A	T	1	14	14831496	14831509	14	1	157	CAACAACGGTGGGTACATTCG	59.8	52.38	3.34	CTCCACTGAGCCTTTTAACGC	59.54	52.38	4.84
BcaSSR001652	2753	ChrB01	A	T	1	12	14836350	14836361	12	1	143	CAAGTAATGTTCGGCCGACG	59.63	55	5.12	AGCTCTTCTTCTTCTTTTTCCTCC	58.69	41.67	4.3
BcaSSR001653	2754	ChrB01	A	T	1	12	14838558	14838569	12	1	154	ACGAGAGAGATTTCAAGTAACGG	58.27	43.48	4.44	AAATAATGGCGAAAGTTGCGG	58.13	42.86	5.69
BcaSSR001654	2758	ChrB01	AC	AC	2	9	14882136	14882153	18	1	106	CCTCCATCATGCTAATACCATTCG	59.37	45.83	3.34	CACTATAGAGTTGTCTTTGATCAAGGC	59.99	40.74	4.35
BcaSSR001655	2759	ChrB01	AG	AG	2	10	14897852	14897871	20	1	140	GAAGTTCGGGTCTGGTCTGC	60.67	60	4.26	ACTTCTTCGACAGTGCGAGG	60.04	55	4.63
BcaSSR001656	2761	ChrB01	AG	TC	2	56	14900296	14900407	112	1	259	CGTACGAAACAATCAACGGTGG	60.41	50	4.61	CCTCAATGTTGCGGAACTTCG	60.14	52.38	3.79
BcaSSR001657	2762	ChrB01	A	T	1	12	14901198	14901209	12	1	188	CTCAAAAGGGGTGGAGTGGG	60.25	60	4.61	GGTTTGCTCAAGTTTGGTTTGC	59.65	45.45	3.68
BcaSSR001658	2763	ChrB01	A	T	1	12	14901756	14901767	12	1	134	CTTACGCGACTTCTCCGTCC	60.52	60	4.79	GGTGACACTTGATGTACAAAGGC	60.06	47.83	4.35
BcaSSR001659	2764	ChrB01	A	A	1	14	14905819	14905832	14	1	107	ATCGAGCAAAACGAGATCGC	59.08	50	4.58	GCCTTCGCCGTTGAAATCG	60.23	57.89	3.34
BcaSSR001660	2765	ChrB01	AG	CT	2	11	14908760	14908781	22	1	169	CAGAACTTCGCTTCTTGGTGG	59.47	52.38	4.61	TGTCATCAAAGCGCCTAGGG	60.11	55	3.53
BcaSSR001661	2766	ChrB01	C	C	1	12	14911944	14911955	12	1	148	GTTCCCAAAAGCTCGTCTCC	58.84	55	3.71	TTCATGTCGTGGAGCTGAGC	60.39	55	4.26
BcaSSR001662	2767	ChrB01	AG	CT	2	9	14915271	14915288	18	1	160	CGCTTCTTGGTGGAATATCGG	59.13	52.38	4.18	TGATTTCAAGTAAGCACCTAGGG	58.16	43.48	3.53
BcaSSR001663	2769	ChrB01	AG	AG	2	102	14917460	14917663	204	1	289	TGGCATAAGTTCTATTTTCGAAAACC	58.69	34.62	3.27	TGAAGGTAAAAGCATGTGTTTCTGG	60.22	40	3.86
BcaSSR001664	2770	ChrB01	AG	AG	2	40	14919046	14919125	80	1	210	CCTGGTGGTCCAACTGATCC	60.04	60	3.36	TGGGGCTTGGTACACATTGG	60.25	55	3.16
BcaSSR001665	2772	ChrB01	ATC	CAT	3	5	14928725	14928739	15	1	138	TCTCCTGATTCTTTTCCTGCTAGG	59.84	45.83	3.02	CCAGACATACTACCAAAGAGGAGG	59.9	50	4.3
BcaSSR001666	2773	ChrB01	AC	CA	2	7	14951357	14951370	14	1	212	TGCTCTAGCTTCACAAGGCC	60.04	55	5.19	TGAAATGATGCATTGAACCCCC	59.5	45.45	5.4
BcaSSR001667	2774	ChrB01	AACG	CAAG	4	6	14952327	14952350	24	1	102	TGAGTTCAGGATGGAGCTGG	59.09	55	4.85	AAGGCTTGCATGCTTTGAGC	60.04	50	4.26
BcaSSR001668	2775	ChrB01	A	T	1	16	14952549	14952564	16	1	201	ACTAGGCAATGCTCCATATGC	58.21	47.62	3.14	TTAAGTGTGGGGGAGGTACC	58.34	55	3.34
BcaSSR001669	2776	ChrB01	AAG	AAG	3	5	14957741	14957755	15	1	108	ACAATTGATGCCAACCCATCC	59.17	47.62	3.51	TTGGTCCTTCTCAGCCAAGG	59.6	55	3.61
BcaSSR001670	2777	ChrB01	AAG	AAG	3	5	14959484	14959498	15	1	108	ACAATTGATGCCAACCCATCC	59.17	47.62	3.51	TTGGTCCTTCTCAGCCAAGG	59.6	55	3.61
BcaSSR001671	2778	ChrB01	AG	AG	2	7	14988402	14988415	14	1	156	ACTTCGATCTGATTCGCTGC	58.43	50	5.25	AACTCTCGAAATAGCTCAGAACC	58.25	43.48	3.62
BcaSSR001672	2779	ChrB01	AG	AG	2	7	14988581	14988594	14	1	162	GATTTCAAGTAAGCGCCTAGGG	59.13	50	3.53	AGAACTTCGCTTCTCGGTGG	60.04	55	4.61
BcaSSR001673	2780	ChrB01	AACG	CTTG	4	4	15004760	15004775	16	1	101	AAGGCTTGCATGCTTTGAGC	60.04	50	4.26	AGTCCAAGTTCAGGATGGAGC	59.72	52.38	4.7
BcaSSR001674	2782	ChrB01	A	T	1	13	15024453	15024465	13	1	144	AGCTCTAGACTTCGATTCTAATGC	58.23	41.67	3.56	CTTGGGTTTTGGGATGTGAGG	59.1	52.38	3.86
BcaSSR001675	2783	ChrB01	A	T	1	13	15024499	15024511	13	1	144	AGCTCTAGACTTCGATTCTAATGC	58.23	41.67	3.56	CTTGGGTTTTGGGATGTGAGG	59.1	52.38	3.86
BcaSSR001676	2784	ChrB01	A	T	1	17	15025767	15025783	17	1	131	GCTTGTTCTCATCATTCAACCCC	60.12	47.83	4.95	AGCTCCTTTGATATTGCGAGC	58.78	47.62	5.03
BcaSSR001677	2785	ChrB01	A	T	1	13	15025814	15025826	13	1	136	AGCTCGCAATATCAAAGGAGC	58.78	47.62	4.7	CTTGGGTTTTGGGATGTGAGG	59.1	52.38	3.86
BcaSSR001678	2786	ChrB01	A	T	1	13	15025860	15025872	13	1	136	AGCTCGCAATATCAAAGGAGC	58.78	47.62	4.7	CTTGGGTTTTGGGATGTGAGG	59.1	52.38	3.86
BcaSSR001679	2787	ChrB01	A	T	1	17	15026495	15026511	17	1	165	GCAAATAGATGAAAGCTCTAGACTCG	59.86	42.31	4.18	GGGGAGGTGCCAAGTTGC	60.99	66.67	4.17
BcaSSR001680	2788	ChrB01	A	T	1	12	15028991	15029002	12	1	157	GAGTGTGATTTCGAGTTCTCAGC	59.63	47.83	4.26	TCTTCCTACCCGTGACACCC	60.9	60	4.61
BcaSSR001681	2789	ChrB01	AT	AT	2	13	15038159	15038184	26	1	190	AGAGAATAATGCCGGCAATGC	59.39	47.62	3.56	CATCTTGCTCTCCCCATTTTCC	59.31	50	3.13
BcaSSR001682	2790	ChrB01	AT	AT	2	15	15039872	15039901	30	1	131	TTTGCTGGAGTTTTCCCTGG	58.3	50	4.45	TCCATCACTTTTCATCTCAAACTCG	59.59	40	4.18
BcaSSR001683	2791	ChrB01	AT	TA	2	12	15063660	15063683	24	1	138	GTTCGAGAAAGTTCATTGTCCCC	59.81	47.83	4.81	AGTCTGGGGGAGGTAGTTGC	60.91	60	4.17
BcaSSR001684	2792	ChrB01	ATC	GAT	3	6	15065514	15065531	18	1	142	TGCCTTTGGGTCTGTGAAGG	60.18	55	3.46	TGGTACCTCTAGGAGCCACC	60.03	60	4.61
BcaSSR001685	2793	ChrB01	AG	AG	2	11	15147830	15147851	22	1	115	CAAAATCACTCCAAAAACGTGGC	59.75	43.48	5.01	AGAACTTGGCTTCTCGGTGG	59.96	55	4.61
BcaSSR001686	2794	ChrB01	AACG	CTTG	4	4	15170144	15170159	16	1	107	TCTCTTGAAAGGCTTGCATGC	59.46	47.62	4.06	TCTAAGTTCAGGTTGGAGCTGG	59.7	50	4.85
BcaSSR001687	2795	ChrB01	AACG	CTTG	4	4	15186960	15186975	16	1	208	CGTTTGCACTGAATTTGACACC	59.21	45.45	4.16	TGGTCAAGTATGCAAATGCCC	59.18	47.62	5.36
BcaSSR001688	2796	ChrB01	AC	TG	2	7	15187891	15187904	14	1	175	AGACCATTTGATCACCAAGCC	58.55	47.62	4.35	TGCTCTAGCTTCACAAGGCC	60.04	55	5.19
BcaSSR001689	2797	ChrB01	A	T	1	16	15193530	15193545	16	1	100	AAGAAGAAAATGCAATGACGAAGC	59.08	37.5	3.86	ATTGCATTTCATATTTGTCCATTTCGG	59.77	33.33	4.3
BcaSSR001690	2798	ChrB01	AC	TG	2	8	15198236	15198251	16	1	159	GCCAAATAATTGAGATCATGTGCC	59.01	41.67	5.01	TGCTCTAGCTTCACAAGGCC	60.04	55	5.19
BcaSSR001691	2800	ChrB01	A	T	1	13	15203759	15203771	13	1	102	TGATGTTAAGAAGAAAATGCAATGACG	59.46	33.33	4.35	TGCATTTCATATTTGTCCATTTCGG	58.96	36	4.3
BcaSSR001692	2802	ChrB01	AC	TG	2	8	15208104	15208119	16	1	161	AGAAGAAAAATAAAGATTCATGTGCCC	58.96	33.33	5.36	TGCTCTAGCTTCACAAGGCC	60.04	55	5.19
BcaSSR001693	2803	ChrB01	AC	CA	2	8	15211397	15211412	16	1	159	TGCTCTAGCTTCACAAGGCC	60.04	55	5.19	GAAAGAAAAATAAAGATTCATGTGCCC	58.34	33.33	5.36
BcaSSR001694	2804	ChrB01	AC	TG	2	8	15226641	15226656	16	1	157	AGAAGAAAATAAAGATTCATGTGCCC	58.45	34.62	5.36	TGCTCTAGCTTCACAAGGCC	60.04	55	5.19
BcaSSR001695	2805	ChrB01	AC	CA	2	8	15241593	15241608	16	1	159	TGCTCTAGCTTCACAAGGCC	60.04	55	5.19	GAAAGAAAAATAAAGATTCATGTGCCC	58.34	33.33	5.36
BcaSSR001696	2806	ChrB01	AC	TG	2	8	15256152	15256167	16	1	157	AGAAGAAAATAAAGATTCATGTGCCC	58.45	34.62	5.36	TGCTCTAGCTTCACAAGGCC	60.04	55	5.19
BcaSSR001697	2807	ChrB01	AC	CA	2	8	15275465	15275480	16	1	157	TGCTCTAGCTTCACAAGGCC	60.04	55	5.19	AGAAGAAAATAAAGATTCATGTGCCC	58.45	34.62	5.36
BcaSSR001698	2808	ChrB01	AC	TG	2	8	15289488	15289503	16	1	159	GAAAGAAAAATAAAGATTCATGTGCCC	58.34	33.33	5.36	TGCTCTAGCTTCACAAGGCC	60.04	55	5.19
BcaSSR001699	2809	ChrB01	AC	CA	2	8	15309619	15309634	16	1	159	TGCTCTAGCTTCACAAGGCC	60.04	55	5.19	GAAAGAAAAATAAAGATTCATGTGCCC	58.34	33.33	5.36
BcaSSR001700	2811	ChrB01	AACG	CTTG	4	4	15343994	15344009	16	1	155	TTGCACTGAATTTGGCACCC	59.61	50	4.61	TCTAAGTTCAGGATGGAGCTGG	59.23	50	4.85
BcaSSR001701	2812	ChrB01	A	A	1	12	15344506	15344517	12	1	162	AGAAAGAAGAACCCTAGGGACC	58.82	50	4.46	TCTAACTCTTTAAGTTTTTCCTTCCCC	59.28	37.04	4.81
BcaSSR001702	2813	ChrB01	AC	TG	2	21	15344924	15344965	42	1	232	TGCATTGAAACCCCATTATCATCC	59.66	41.67	3.51	TGCTCTAGCTTCACAAGGCC	60.04	55	5.19
BcaSSR001703	2815	ChrB01	AACG	CAAG	4	4	15349438	15349453	16	1	141	AGCTGGTTTCAAGAACAATGCC	59.96	45.45	4.4	GTTTGCACTGAATTTGACACCC	58.88	45.45	4.61
BcaSSR001704	2818	ChrB01	AT	AT	2	9	15403428	15403445	18	1	189	CGGGTGCACTATCCTTTAAGC	59.06	52.38	3.09	AGCAAAAGGGTAAGTCTGGGG	59.92	52.38	4.96
BcaSSR001705	2820	ChrB01	ATC	GAT	3	5	15417385	15417399	15	1	126	CAAGGCTCTCTCTCGTCAGC	60.18	60	4.26	ATGGAGAACGCAGAGAGAGG	58.89	55	3.69
BcaSSR001706	2821	ChrB01	AT	TA	2	8	15418052	15418067	16	1	133	TCGAGTTAAAGGAGGCTCGC	59.83	55	5.03	CGCTGAGTGGGAGACAACC	60.37	63.16	3.77
BcaSSR001707	2822	ChrB01	AAT	TAT	3	5	15425022	15425036	15	1	105	TGCTGAAGTTGATGCAGTCC	58.47	50	3.85	CGATGACCCCACTATTTGCC	58.69	55	4.52
BcaSSR001708	2824	ChrB01	AG	TC	2	7	15430592	15430605	14	1	105	TCGGTTCCTCCTCTCTCTCC	59.74	60	3.71	CTCTGCAATTGCCTTCGTCG	59.9	55	5.12
BcaSSR001709	2825	ChrB01	AAAAC	TTTTG	5	4	15431229	15431248	20	1	134	ACATGAAAACTATGCTTGGATGAGG	59.64	40	3.86	AGCTCCATAAATCCTCGCAGG	59.93	52.38	4.85
BcaSSR001710	2826	ChrB01	ATC	ATC	3	5	15437133	15437147	15	1	116	TCAAAGCTTTGACTGACTGCG	59.4	47.62	5.18	TTTGTCTTGCAAACCAACGC	58.37	45	4.84
BcaSSR001711	2827	ChrB01	AC	GT	2	8	15437516	15437531	16	1	102	GAGTATGTTGTATACCAGAGACTTCG	58.87	42.31	3.79	TCCATGCTTACTTTTTCAGAGAGG	58.75	41.67	3.69
BcaSSR001712	2829	ChrB01	A	T	1	16	15444360	15444375	16	1	142	GCAACGTGTCTATTTATTATTTCGGG	59.15	38.46	5.14	GGTTAGAAAATATTGGATCTTGGATCG	58.49	37.04	3.69
BcaSSR001713	2830	ChrB01	AC	CA	2	7	15463642	15463655	14	1	178	TGCTCTAGCTTCACAAGGCC	60.04	55	5.19	ATTAGACCATTTGATCACCTAGCC	58.37	41.67	3.93
BcaSSR001714	2831	ChrB01	A	T	1	14	15463951	15463964	14	1	130	ACATTCTCACATCACTCACCCC	60.03	50	4.95	AAGATTCAATAAGATAGTGGGGAAGG	58.48	38.46	3.46
BcaSSR001715	2832	ChrB01	A	T	1	21	15464064	15464084	21	1	155	TGAAATTCAACCACTAAGGACCC	58.6	43.48	4.46	TGATGTTTTTGACCTTCCCCC	58.4	47.62	5.4
BcaSSR001716	2833	ChrB01	AACG	CAAG	4	4	15464583	15464598	16	1	139	AGCTGGTTTCAAGAACAATGCC	59.96	45.45	4.4	TTGCACTGAATTTGGCACCC	59.61	50	4.61
BcaSSR001717	2834	ChrB01	AT	AT	2	12	15468660	15468683	24	1	143	ACCAATTCCCTGTGGTAGGC	59.67	55	3.93	GCTCCTGAACCTGAAAACATACC	59.56	47.83	2.73
BcaSSR001718	2835	ChrB01	AC	AC	2	7	15487685	15487698	14	1	158	TGCTCTAGCTTCTCAAGGCC	59.46	55	5.19	GCCAAATGATTGAGATCTTGTGC	58.89	43.48	4.57
BcaSSR001719	2836	ChrB01	AAAAAG	TTTTTC	6	4	15488105	15488128	24	1	131	ACACTTTATGTTTTCCCTTCCCC	58.84	43.48	4.81	GATTGATATTTGAGACCTTCCCCC	58.93	45.83	5.4
BcaSSR001720	2837	ChrB01	AACG	CAAG	4	4	15488648	15488663	16	1	153	AAGTTCAGGTTGGAGTTGGC	58.31	50	4.52	TTTGCGCTGAATTTGGCCC	60.01	52.63	5.8
BcaSSR001721	2838	ChrB01	A	A	1	12	15499863	15499874	12	1	101	AATGTGGGAAAGCAGGTTCC	58.37	50	3.62	AAATCCTTCTGGGCCTTGGG	59.96	55	4.12
BcaSSR001722	2839	ChrB01	ATAG	ATAG	4	4	15505462	15505477	16	1	105	AGAATTACTCAGACATGGCTAAGC	58.64	41.67	3.09	CAAAGAGATTTGTGATTGGAACTCC	58.61	40	3.85
BcaSSR001723	2840	ChrB01	AC	TG	2	14	15543137	15543164	28	1	113	TGAAGGAACCAAAGCTGACC	58.02	50	4.02	GCCTCTACACAAGATGAAATGCC	59.93	47.83	4.4
BcaSSR001724	2841	ChrB01	A	T	1	24	15562283	15562306	24	1	101	GCTCTTTCTAAACATTGCTAGCCC	60.2	45.83	5.19	GTTAATAAGAAAGTCTTGGCCCCC	59.6	45.83	5.4
BcaSSR001725	2842	ChrB01	A	T	1	13	15565463	15565475	13	1	138	AGGTGCTTGAATGAACACTTGC	59.96	45.45	4.01	TGGAAATAGGGTAGATTAGGTTCCC	59.39	44	3.97
BcaSSR001726	2843	ChrB01	A	T	1	14	15582024	15582037	14	1	172	ACAAAGCTTTAAGCATAAGGGGC	59.8	43.48	5.8	GATTGGATGCTAGGTTGCTGG	59.05	52.38	4.85
BcaSSR001727	2844	ChrB01	A	T	1	19	15582985	15583003	19	1	104	CTACCCAGTCCACCCTACCC	60.69	65	3.69	AGAGCTTGGGAATGGGTTGG	59.96	55	3.77
BcaSSR001728	2845	ChrB01	AG	GA	2	8	15609984	15609999	16	1	199	GCTTCTGACCTGCTTCATTACG	59.65	50	3.18	TCTTCTTGTCTTGGGGCTTGG	60.2	52.38	3.61
BcaSSR001729	2846	ChrB01	A	T	1	12	15660269	15660280	12	1	171	ATCCACAAATCCACTTGCGC	59.47	50	6.09	GGGGGAGGTGTCAAGTTGC	60.6	63.16	4.17
BcaSSR001730	2847	ChrB01	A	A	1	16	15666382	15666397	16	1	145	AGAAACAAGCTTTAAGCAAAAGGG	58.64	37.5	3.95	GGTTTTGATTCTTAGAGATTCTTGTGC	59.25	37.04	4.57
BcaSSR001731	2848	ChrB01	AT	TA	2	13	15666398	15666423	26	1	189	AGAAACAAGCTTTAAGCAAAAGGG	58.64	37.5	3.95	ACTTCAATTTAGGCCAATTCAAGC	58.52	37.5	4.01
BcaSSR001732	2849	ChrB01	A	T	1	16	15666424	15666439	16	1	189	AGAAACAAGCTTTAAGCAAAAGGG	58.64	37.5	3.95	ACTTCAATTTAGGCCAATTCAAGC	58.52	37.5	4.01
BcaSSR001733	2850	ChrB01	AC	CA	2	8	15681032	15681047	16	1	205	TGCTCTAGCTTCACAAGGCC	60.04	55	5.19	GCATTGAACCCTCCTTTTCATCC	60.12	47.83	3.51
BcaSSR001734	2851	ChrB01	A	T	1	12	15681471	15681482	12	1	127	TCTAACTCTTAAGTTTTTCCTTCCCC	58.77	38.46	4.81	TGAAGTTTTTGACCTTCCCCC	58.33	47.62	5.4
BcaSSR001735	2852	ChrB01	AACG	CAAG	4	4	15681980	15681995	16	1	156	AAGTTCAGGATGGAGCTGGC	60.03	55	4.85	CGTTTGCATTGAATTTGACACCC	59.82	43.48	4.61
BcaSSR001736	2853	ChrB01	A	A	1	23	15723569	15723591	23	1	197	AAAGAAAAGATTAACTCAAGGAACTCC	58.15	33.33	3.85	TTCTTAAACATTGCTAGCCCCC	58.64	45.45	5.4
BcaSSR001737	2854	ChrB01	AAAAT	AATAA	5	4	15723622	15723641	20	1	143	AGAGAGAAGTCTTGGCTGGC	59.39	55	4.85	TTCATAGAACACCTTTCGGGC	58.29	47.62	6.13
BcaSSR001738	2855	ChrB01	AAAAC	TTTGT	5	4	15729328	15729347	20	1	171	CCTGATCCGTCTTTTACTTTGATGC	60.45	44	3.91	TCTGGAGAACGAGGTGATTGG	59.45	52.38	3.16
BcaSSR001739	2856	ChrB01	A	T	1	13	15732333	15732345	13	1	115	TAGCAATGTTGGGATCCGGC	60.47	55	6.13	ACCTGAATTTCTGACTTTTTGTCCC	59.93	40	4.46
BcaSSR001740	2858	ChrB01	A	T	1	17	15735084	15735100	17	1	209	TTCCGTACTGAAAAACTGGGG	58.15	47.62	4.96	AGCGAAGGACATTTATCATGAAGG	59.18	41.67	3.46
BcaSSR001741	2859	ChrB01	A	T	1	12	15745010	15745021	12	1	111	CTTTCTAGAAATTGCTAGCCCCC	59.11	47.83	5.4	AGAGGAATGAAAGATTGTAAGCTCC	58.88	40	4.7
BcaSSR001742	2860	ChrB01	A	T	1	15	15747553	15747567	15	1	116	TGTCCCCTTATGCATGATGC	58.01	50	3.91	AGCACAAAAAGAATCATGTAGTTGC	59.08	36	4.17
BcaSSR001743	2861	ChrB01	AG	CT	2	8	15773466	15773481	16	1	176	GTCCCATGAGCTTAATCAAGTAACG	59.99	44	3.18	TGGAAGAGAATTAGGTCTCAAGAGC	60.11	44	4.09
BcaSSR001744	2862	ChrB01	CCG	CGC	3	50	15774925	15775074	150	1	300	TCCGGAGCAGAAAGATCAGC	59.82	55	4.26	GAGTTGCCGAGTCAACCGG	61.03	63.16	5.28
BcaSSR001745	2863	ChrB01	AT	AT	2	10	15775749	15775768	20	1	146	CCGGAACTAGGGGTCTAGAGG	60.48	61.9	3.69	CGTCGATAGTCGGGCATCC	60.08	63.16	3.51
BcaSSR001746	2864	ChrB01	CCG	CCG	3	7	15781658	15781678	21	1	163	ATCTCTGCAGAAACCGAGCC	60.11	55	4.7	GATCGATTTACTAAGCGGGCG	59.28	52.38	6.13
BcaSSR001747	2865	ChrB01	CCG	CCG	3	9	15781966	15781992	27	1	131	GAGATCTGAGTCCGCACTGC	60.53	60	4.4	GGCTTACCGGAAAAGTCACC	58.84	55	4.02
BcaSSR001748	2866	ChrB01	AT	AT	2	7	15782708	15782721	14	1	142	CCGGAACTAGGGGTCTAGAGG	60.48	61.9	3.69	CGTCGATAGTCCAGGCATCC	60.04	60	3.51
BcaSSR001749	2867	ChrB01	AG	CT	2	7	15786490	15786503	14	1	129	TCCCACCTCGTCAACTCTCC	60.9	60	3.71	ACTCCATCCAGCCTTGTTCG	60.04	55	3.95
BcaSSR001750	2868	ChrB01	A	T	1	13	15793977	15793989	13	1	197	GAACAAGATGAACACGCAGGG	59.8	52.38	4.45	AAGTTCCTTCAGCACCAGGG	59.89	55	4.45
BcaSSR001751	2869	ChrB01	C	C	1	13	15801080	15801092	13	1	190	GTGAATCGTGAGACGTTGTGG	59.54	52.38	4.17	ACGAGATGGCTTGATCCTCG	59.61	55	4.63
BcaSSR001752	2870	ChrB01	AAG	GAA	3	5	15820064	15820078	15	1	208	ATCGATCGACACGAAGCTCG	60.32	55	5.03	TTTTGGACCTCCTCTGCAGC	60.25	55	5.25
BcaSSR001753	2871	ChrB01	AT	AT	2	25	15822096	15822145	50	1	199	TATTTGATGGGCCTTGCGGG	60.75	55	6.13	ATATCGACATGTCCTCGCCG	59.76	55	6.46
BcaSSR001754	2872	ChrB01	AAAT	TTTA	4	4	15824644	15824659	16	1	153	TCGAACAACTCTTTGCCAAGC	59.67	47.62	4.01	CCACAAGGAGCTAGGGAACC	59.75	60	3.62
BcaSSR001755	2873	ChrB01	A	T	1	12	15828806	15828817	12	1	168	GTCCTAAGGAGATGCCGCC	59.93	63.16	6.13	CGAACGATCGCGGAATTAGC	59.84	55	3.09
BcaSSR001756	2874	ChrB01	AT	AT	2	29	15838396	15838453	58	1	248	CCACATTTGATGGGCCTTGC	60.11	55	4.01	GAGGCATCAATCGTTGCAGG	59.62	55	4.85
BcaSSR001757	2875	ChrB01	AAAT	TTTA	4	4	15840957	15840972	16	1	155	CATCAAACAACTCTTTGCCAAGC	59.51	43.48	4.01	CCACAAGGAGCTAGGGAACC	59.75	60	3.62
BcaSSR001758	2876	ChrB01	AAG	GAA	3	5	15844124	15844138	15	1	210	TTGAGGGTTGGGATGCTGC	60.3	57.89	5.25	TTTCCTCCAGTTCGAACCCG	59.97	55	5.28
BcaSSR001759	2877	ChrB01	A	T	1	13	15854538	15854550	13	1	134	CCAAGCCCTGTTCGAATTCC	59.19	55	3.01	ACCCTCTCTCTCTCTCATTTTCG	59.3	47.83	3.46
BcaSSR001760	2878	ChrB01	A	A	1	24	15867513	15867536	24	1	125	TGGAAATTGCTAGATTAGGTTCCC	58.55	41.67	3.97	AGTCTAGAACCAGCAACCTAGC	59.5	50	3.42
BcaSSR001761	2879	ChrB01	AG	CT	2	8	15888907	15888922	16	1	139	TCTCTTAGTCTCTCAACTCGCC	58.99	50	5.54	GAGAGAGAGAGAGAGTTGGCG	59.33	57.14	5.69
BcaSSR001762	2880	ChrB01	AG	CT	2	12	15889007	15889030	24	1	134	TCTCTTAGTCTCTCAACTCGCC	58.99	50	5.54	GGCTCTCAGACTATTAGATTTGCC	59.01	45.83	4.52
BcaSSR001763	2881	ChrB01	A	A	1	14	15899446	15899459	14	1	182	GCATCATCTTCAAACCGACCG	59.94	52.38	4.79	GTTTTTCTGCCTGTTGTTGCG	59.41	47.62	4.85
BcaSSR001764	2882	ChrB01	ATAG	TATC	4	4	15913334	15913349	16	1	146	TCTCTTGTTTTACACAGCAAAAGG	58.11	37.5	3.11	TCTTTATACTACTTTGGCCTAGGAGC	59.96	42.31	4.7
BcaSSR001765	2883	ChrB01	AT	AT	2	8	15918450	15918465	16	1	152	TAGCCACCATGTCCTGTTCG	59.75	55	3.95	CCTTCTCTCTCTCTATTTCGACCC	59.72	50	4.46
BcaSSR001766	2884	ChrB01	A	T	1	15	15919531	15919545	15	1	131	ACGCTGCTACAGTACCTTCG	59.83	55	3.79	GGAGGCAACCCACTGTTAGG	60.32	60	2.69
BcaSSR001767	2886	ChrB01	A	T	1	20	15939069	15939088	20	1	196	TGGTGTTGGACTGTCGATCG	60.04	55	3.69	ACAAAGCGCTGAATGGGAGG	60.96	55	4.3
BcaSSR001768	2889	ChrB01	AT	AT	2	16	15974774	15974805	32	1	114	TGACCCGTTTTTACCCATGG	58.09	50	3.66	ACTCCTGAACCTGAAAACATACC	58.35	43.48	2.73
BcaSSR001769	2890	ChrB01	ATAG	TCTA	4	4	15975285	15975300	16	1	132	TGTGATTGGAACTCCATTATTTGC	58.04	37.5	3.68	CCCTCACAACCTACTTGAAACC	58.85	50	3.27
BcaSSR001770	2891	ChrB01	A	A	1	17	15983089	15983105	17	1	211	TAAGTGTGGTGGAGGTACCG	58.74	55	4.02	ACAAGGCAATGCTCCATATGC	59.32	47.62	3.14
BcaSSR001771	2892	ChrB01	AACG	CTTG	4	4	15983314	15983329	16	1	155	TTGCGCTGAATTTGACACCC	59.69	50	4.61	CAAAGTTCAGGATGGAGCTGG	58.91	52.38	4.85
BcaSSR001772	2893	ChrB01	AT	TA	2	7	15983819	15983832	14	1	120	TGAAGTTTTGGCCTTCCCCC	60.47	55	5.4	TCTAACTCTTAAGTTTTTCCTTCCCC	58.77	38.46	4.81
BcaSSR001773	2894	ChrB01	AC	TG	2	8	15984254	15984269	16	1	140	GTGCCGATTTGTGAGACTCC	58.92	55	3.85	TGCTCTAGCTTCACAAGGCC	60.04	55	5.19
BcaSSR001774	2896	ChrB01	ATAG	TCTA	4	4	15996871	15996886	16	1	122	AGATTCTTAGAGTGGAGACAAGATCC	59.68	42.31	3.36	AGACATGGCCAAGTAATTCATAGC	59.18	41.67	2.97
BcaSSR001775	2897	ChrB01	AAG	TTC	3	6	16010985	16011002	18	1	208	TTAGACCTCCTCTTCAGCGC	59.18	55	5.92	TCGATCGACATGAACCTCGC	60.25	55	5.03
BcaSSR001776	2900	ChrB01	AACG	CTTG	4	4	16042192	16042207	16	1	143	AAGGCTTGCATGCTTTGAGC	60.04	50	4.26	AGTACGCAAATGCCCATATGC	59.39	47.62	3.14
BcaSSR001777	2901	ChrB01	AC	TG	2	7	16043141	16043154	14	1	133	TGATCACCTAGCCAAATGATCG	58.27	45.45	3.69	GCCTCTACACAAGATGCAATGC	60.22	50	3.56
BcaSSR001778	2902	ChrB01	AT	AT	2	10	16046600	16046619	20	1	217	TAAAGCGCTTAGTGGGAGGC	60.11	55	4.7	GGCGGAAATCAGGGTTAACG	59.27	55	3.18
BcaSSR001779	2903	ChrB01	AG	CT	2	7	16074955	16074968	14	1	132	TCTTCCCTCTCTCAAGGTGC	58.73	55	5.01	CCCTGCACGACTAGAAACCC	60.39	60	4.11
BcaSSR001780	2904	ChrB01	AG	AG	2	8	16077868	16077883	16	1	150	AACCCTCTGCATCTTCCAGG	59.38	55	4.45	CTGCTTGTCTTGAGGCTTGG	59.12	55	3.61
BcaSSR001781	2905	ChrB01	AC	CA	2	7	16082633	16082646	14	1	203	TGCTCTAGCTTCACAAGGCC	60.04	55	5.19	GCATTGAACCCTCCTTTTCATCC	60.12	47.83	3.51
BcaSSR001782	2906	ChrB01	A	T	1	22	16083042	16083063	22	1	143	TCATGATGCTACCTCTAAGGACC	59.1	47.83	4.46	TCTTTGATCTTCCCCCTCATGC	60.09	50	4.06
BcaSSR001783	2907	ChrB01	AACG	CAAG	4	4	16083571	16083586	16	1	109	AAGTTCAGGATGGAGCTGGC	60.03	55	4.85	AGCACCTTTTGAAAAAGCTTGC	59.06	40.91	4.01
BcaSSR001784	2908	ChrB01	AG	TC	2	33	16102750	16102815	66	1	197	CACCTAACGGGCATAACATAGC	59.19	50	2.97	CTACCCTCTGCATCTTCCGG	59.61	60	5.14
BcaSSR001785	2909	ChrB01	AC	TG	2	8	16128699	16128714	16	1	144	ATTAGACCATTTGATCACCTAGCC	58.37	41.67	3.93	GCCTCTACACAAGATGCAATGC	60.22	50	3.56
BcaSSR001786	2910	ChrB01	AC	CA	2	9	16133880	16133897	18	1	207	TGCTCTAGCTTCACAAGGCC	60.04	55	5.19	GCATTGAACCCTCCTTTTCATCC	60.12	47.83	3.51
BcaSSR001787	2911	ChrB01	A	T	1	39	16134285	16134323	39	1	183	TCTCATGATTCAACCTCTAAGGACC	59.87	44	4.46	TTGAAGTTTTGACCTTCCCCC	58.33	47.62	5.4
BcaSSR001788	2912	ChrB01	A	T	1	15	16134330	16134344	15	1	142	GCTCTAACTCTTATGTTTTTCCTTCCC	60.15	40.74	3.97	TTGAAGTTTTGACCTTCCCCC	58.33	47.62	5.4
BcaSSR001789	2913	ChrB01	AACG	CAAG	4	4	16134844	16134859	16	1	155	TCTAAGTTCAGGATGGAGCTGG	59.23	50	4.85	TTGCACTGAATTTGGCACCC	59.61	50	4.61
BcaSSR001790	2914	ChrB01	C	C	1	16	16186948	16186963	16	1	140	AGAGAGACTAAGAGAACGAGTAACC	59.12	44	2.85	TGATTGTTGCAAGTGAAGAAAGC	58.64	39.13	3.51
BcaSSR001791	2915	ChrB01	AAAAG	AAAAG	5	4	16289413	16289432	20	1	166	TGACTTCCGACCAAGACTCG	59.4	55	4.18	CGTTGGCGTCATCGTTAAGG	59.63	55	2.69
BcaSSR001792	2916	ChrB01	AACT	TTGA	4	4	16307287	16307302	16	1	167	CCACGAGGAGCTAGGGAACC	61.68	65	3.62	ACCTGAATAGAAACCCTAAGTCTAGC	59.9	42.31	3.42
BcaSSR001793	2917	ChrB01	AACT	TTGA	4	4	16309589	16309604	16	1	171	CCACGAGGAGCTAGGGAACC	61.68	65	3.62	ACTCGACACCCAATAGAAACCC	60.03	50	4.11
BcaSSR001794	2918	ChrB01	ATAG	ATAG	4	6	16310201	16310224	24	1	137	GAACTACTCAGACATGGCTAAGC	58.88	47.83	3.09	GGGATTTTAGTTGGAGTGAAGATCC	59.41	44	3.36
BcaSSR001795	2932	ChrB01	ACGC	ACGC	4	4	16317936	16317951	16	1	119	ACGACAGACGCATGCACG	61.11	61.11	5.34	TCATCTGTCTGTCTGTCGTCG	59.54	52.38	5.12
BcaSSR001796	2933	ChrB01	ACAG	GACA	4	6	16318020	16318043	24	1	148	AGACGATAGACGACAGACGC	59.35	55	5.19	TCTATCTGTCTGTCTGTCGTCG	59.07	50	5.12
BcaSSR001797	2934	ChrB01	ACAG	GACA	4	5	16318203	16318222	20	1	143	ACAGATGACAGACAGACAGACG	59.77	50	4.18	GTCTGTCTATGCGTGCATGC	59.7	55	4.06
BcaSSR001798	2935	ChrB01	ACAG	GACA	4	4	16318237	16318252	16	1	143	ACAGATGACAGACAGACAGACG	59.77	50	4.18	GTCTGTCTATGCGTGCATGC	59.7	55	4.06
BcaSSR001799	2936	ChrB01	ACAG	GACA	4	4	16318268	16318283	16	1	143	ACAGATGACAGACAGACAGACG	59.77	50	4.18	GTCTGTCTATGCGTGCATGC	59.7	55	4.06
BcaSSR001800	2937	ChrB01	ACG	GAC	3	5	16318319	16318333	15	1	102	ACAGACAGACAGACAGACGC	59.69	55	5.19	TGCGTCTGTCGTGCATGC	61.41	61.11	4.06
BcaSSR001801	2938	ChrB01	ACGC	ACGC	4	16	16318404	16318467	64	1	232	GACGACGACGACGACAGACG	63.1	65	4.18	CGTCTCTGCGTGCGTGCG	64.65	72.22	5.34
BcaSSR001802	2943	ChrB01	ACGC	GCAC	4	4	16318946	16318961	16	1	100	CAGACGCACGACAGACGC	61.46	66.67	5.19	CGTCTGTCTGTCTGTCGTGC	61	60	5.34
BcaSSR001803	2944	ChrB01	ATCG	CGAT	4	4	16319008	16319023	16	1	188	CAGACGCACGACAGACGC	61.46	66.67	5.19	TCGACGACGACGATCGATCG	62.13	60	3.69
BcaSSR001804	2960	ChrB01	ATAG	GATA	4	5	16319870	16319889	20	1	149	AGATAGATGGATGGATAGATGGATGG	59.21	42.31	3.51	TCGACGATCTATCTATCTATCCATCC	58.84	42.31	3.51
BcaSSR001805	2962	ChrB01	ACAG	AGAC	4	4	16320223	16320238	16	1	102	AGATGACAGATGACAGACAGACG	59.87	47.83	4.18	CTATCGTCTATGCGTGCATGC	59.61	52.38	4.06
BcaSSR001806	2963	ChrB01	ACG	CGT	3	6	16320338	16320355	18	1	192	CGCATGCACGCATAGACG	59.76	61.11	4.18	TCGTTTATCTATCTATCGACGATCG	58.08	40	3.69
BcaSSR001807	2964	ChrB01	ACG	TCG	3	6	16320381	16320398	18	1	135	CGTCGATCGTCGTCGTCG	60.71	66.67	5.12	ATTCGTTTATCTATCTATCGACGATCG	58.94	37.04	3.69
BcaSSR001808	2965	ChrB01	AAAT	AATA	4	4	16320461	16320476	16	1	203	CGATCGATCGTCGTCGTCG	60.78	63.16	5.12	TCTATGCGTCTGTCTGTCTGC	59.87	52.38	4.26
BcaSSR001809	2981	ChrB01	ACG	TCG	3	7	16321386	16321406	21	1	133	CGATCGATCGTCGTCGTCG	60.78	63.16	5.12	TGTCTGTCTATCTATCGACGATCG	59.38	45.83	3.69
BcaSSR001810	2982	ChrB01	ATCG	TCGA	4	4	16321414	16321429	16	1	133	CGATCGATCGTCGTCGTCG	60.78	63.16	5.12	TGTCTGTCTATCTATCGACGATCG	59.38	45.83	3.69
BcaSSR001811	2986	ChrB01	ACAG	GACA	4	5	16322697	16322716	20	1	154	ACGATAGACGATAGACGATAGACG	59.21	45.83	4.18	TCTGTCGTCTGTCTGTCTATCG	59.07	50	2.92
BcaSSR001812	2987	ChrB01	ACAG	GACA	4	5	16322731	16322750	20	1	154	ACGATAGACGATAGACGATAGACG	59.21	45.83	4.18	TCTGTCGTCTGTCTGTCTATCG	59.07	50	2.92
BcaSSR001813	2988	ChrB01	ACAG	AGAC	4	6	16322849	16322872	24	1	135	ACAGACGATAGACAGACAGACG	59.33	50	4.18	TCTATCTATCATCTGTCTGTCTGTCG	59.35	42.31	4.35
BcaSSR001814	2991	ChrB01	ATAG	AGAT	4	4	16323243	16323258	16	1	159	AGATAGATGATGACAGATAGACAGACG	59.67	40.74	4.18	CATCATCATCTGTCTATCTGTCTATCG	58.88	40.74	2.92
BcaSSR001815	2992	ChrB01	ATAG	ATAG	4	4	16323280	16323295	16	1	159	AGATAGATGATGACAGATAGACAGACG	59.67	40.74	4.18	CATCATCATCTGTCTATCTGTCTATCG	58.88	40.74	2.92
BcaSSR001816	3003	ChrB01	A	A	1	12	16341508	16341519	12	1	186	TGTGGCTGCTCTTGTTCTCG	60.6	55	4.04	TCATCTTCGGCCTCACTTTCC	60.07	52.38	3.13
BcaSSR001817	3004	ChrB01	A	T	1	19	16346020	16346038	19	1	151	TCTGATGCTAACACAAAACAATGC	58.78	37.5	3.56	AGACCGTGCAGGATATGTTCC	59.86	52.38	3.62
BcaSSR001818	3005	ChrB01	A	T	1	13	16347293	16347305	13	1	145	TCTGATGCTAACACAAAACAATGC	58.78	37.5	3.56	AGACCGTGCAGGATATGTTCC	59.86	52.38	3.62
BcaSSR001819	3006	ChrB01	AC	CA	2	7	16349990	16350003	14	1	109	CAACATGTTCTCTTAACCAGCCC	59.81	47.83	5.19	AGACCATTTGATCACCAAGCC	58.55	47.62	4.35
BcaSSR001820	3007	ChrB01	A	T	1	12	16350408	16350419	12	1	100	TCTAACTCTTAAGTCTTTCCTTCCCC	59.79	42.31	4.81	TTTGACCTTCCCCCTCATGC	59.96	55	4.06
BcaSSR001821	3008	ChrB01	AACG	CAAG	4	4	16350931	16350946	16	1	158	TCTAAGTTCAGGATGGAGCTGG	59.23	50	4.85	CGTTTGCACTGAATTTGACACC	59.21	45.45	4.16
BcaSSR001822	3013	ChrB01	AG	GA	2	11	16359830	16359851	22	1	212	AGAGAGAGAGAGAGAGAGAGAGG	58.78	52.17	3.69	TCAATCCCAATCTTTCTCTCATTCC	58.87	40	3.01
BcaSSR001823	3014	ChrB01	AG	GA	2	36	16359853	16359924	72	1	195	AGAGAGAGAGAGAGAGAGAGAGG	58.78	52.17	3.69	CCAAGTTTTGTTCCCGCACC	60.25	55	5.01
BcaSSR001824	3016	ChrB01	A	T	1	14	16375725	16375738	14	1	155	CTTTCTCAACTTCCTCAGTGGC	59.19	50	5.01	TGTTACCTCCTTCCCACCCC	60.84	60	4.95
BcaSSR001825	3018	ChrB01	A	T	1	16	16391101	16391116	16	1	171	AGGGTTCATGAGATTTGGGGG	59.71	52.38	5.4	TCGCTGTAGCAAACTTATTCCC	58.73	45.45	3.97
BcaSSR001826	3019	ChrB01	AAAAT	AAAAT	5	4	16397412	16397431	20	1	117	CAATTTCAGCTTGCTTGGTGC	59.2	47.62	5.01	GCAATCAAGCTCCCATGTCC	59.26	55	4.02
BcaSSR001827	3020	ChrB01	AT	AT	2	16	16400739	16400770	32	1	100	AGTTTGTAATGAAAGTCTTGGCCC	59.72	41.67	5.8	ACTAACTTTGGCTAGCCCCC	59.38	55	5.4
BcaSSR001828	3023	ChrB01	AT	AT	2	9	16420422	16420439	18	1	174	ACCATGAATTTTACCAGTTTTTAGCC	58.84	34.62	3.93	AAATTCTCCAAAACGTACTTGAACC	58.5	36	3.62
BcaSSR001829	3024	ChrB01	AAG	GAA	3	8	16422486	16422509	24	1	151	TCATTCTGGTGGTGAAGGCG	60.32	55	5.52	GCTGGTTTACCTCCTCCACC	60.04	60	4.61
BcaSSR001830	3025	ChrB01	A	T	1	15	16423143	16423157	15	1	124	GTTCCCTCCCAACTCAAATGC	59.45	52.38	3.56	AGCCTCGAAAATTTGCAAGGG	59.73	47.62	3.95
BcaSSR001831	3026	ChrB01	AG	CT	2	10	16425204	16425223	20	1	128	TCCGTCGCAATTCTTGAGGG	60.39	55	4.3	AGAGAGAGAGAGAGAGAGAGAGG	58.78	52.17	3.69
BcaSSR001832	3027	ChrB01	AG	CT	2	11	16425225	16425246	22	1	137	TGAGGGTTCAAGATCCTTGTCC	59.69	50	4.02	AGAGAGAGAGAGAGAGAGAGAGG	58.78	52.17	3.69
BcaSSR001833	3031	ChrB01	A	A	1	13	16428714	16428726	13	1	154	GTTTTCGCGGCCAAATTAGC	59.01	50	3.09	AATGAGGGCTGAATCGGAGG	59.53	55	4.3
BcaSSR001834	3032	ChrB01	AG	TC	2	8	16436775	16436790	16	1	175	GAGTCCATGGCCCGTTAGG	59.85	63.16	2.69	ATACGACATCTTGGCTCGGC	60.25	55	5.54
BcaSSR001835	3035	ChrB01	A	T	1	15	16482504	16482518	15	1	186	CCAAGCCCTGTTCGAATTCC	59.19	55	3.01	GATGCTTCGAACAAGTCCGG	59.28	55	5.14
BcaSSR001836	3038	ChrB01	AC	TG	2	8	16489632	16489647	16	1	140	GTGCCCATTTGTAAGACTTCACC	60.06	47.83	4.02	TGCTCTAGCTTCACAAGGCC	60.04	55	5.19
BcaSSR001837	3039	ChrB01	AC	TG	2	8	16491284	16491299	16	1	206	TGCATTGAAACCTCATTTTCATCC	58.52	37.5	3.51	TGCTCTAGCTTCACAAGGCC	60.04	55	5.19
BcaSSR001838	3040	ChrB01	A	A	1	14	16503676	16503689	14	1	186	TATCAGAGCCACTCAACCGG	59.18	55	5.28	TCCCTCCTTCTTTAAAAAGATTTGCC	60.01	38.46	4.52
BcaSSR001839	3041	ChrB01	AG	AG	2	9	16550272	16550289	18	1	117	ATCCATCGCACACCAAAAGC	59.47	50	3.51	TGCCTTCTCGGAGAAATATCGG	59.96	50	4.18
BcaSSR001840	3042	ChrB01	ATAG	ATCT	4	5	16557071	16557090	20	1	135	TCAGGTTCAGGAGTGTTTTGC	58.7	47.62	3.68	TCGGGTGAAATCTCTTTTGTGC	59.45	45.45	4.57
BcaSSR001841	3043	ChrB01	ATAG	ATCT	4	5	16558756	16558775	20	1	135	TCAGGTTCAGGAGTGTTTTGC	58.7	47.62	3.68	TCGGGTGAAATCTCTTTTGTGC	59.45	45.45	4.57
BcaSSR001842	3097	ChrB01	A	T	1	14	16579484	16579497	14	1	100	ACATTGCTAGCCCCCTTTCC	60.03	55	3.13	GCTAGAAAATAAGTCTTGGCCCC	59.37	47.83	5.8
BcaSSR001843	3098	ChrB01	C	C	1	12	16587539	16587550	12	1	197	CAACCTTTCCTTTACCCGTAGC	59.25	50	3.58	CCCCAAAGAACCAATGAAGGC	59.72	52.38	4.35
BcaSSR001844	3099	ChrB01	A	A	1	12	16604071	16604082	12	1	151	ATAAGCTCTGAGTGGGAGGC	58.87	55	4.7	CCTCGACCTTGATTTGTCAGC	59.27	52.38	4.26
BcaSSR001845	3100	ChrB01	AAG	AAG	3	6	16642275	16642292	18	1	174	GATGACCGTGACATGGGAGG	60.18	60	4.3	GTGACCGAGAGAATGCTCCC	60.18	60	4.3
BcaSSR001846	3101	ChrB01	A	T	1	14	16644788	16644801	14	1	142	GGTTAAGGCTGCCTACGTACC	60.47	57.14	3.34	GAGTAGATGCACCCCTTCGG	59.89	60	4.3
BcaSSR001847	3103	ChrB01	AC	TG	2	7	16669971	16669984	14	1	162	ACTCTATTCGCCCTGATGTCC	59.31	52.38	4.02	AGAACAATCAAAGGCAGAGAAGC	59.49	43.48	3.86
BcaSSR001848	3107	ChrB01	ACC	CAC	3	5	16671705	16671719	15	1	120	AGAAAGGAGAAGAAGCGACGG	60.07	52.38	4.79	CTGAGAAGCGATGGTGGTGG	60.74	60	4.61
BcaSSR001849	3108	ChrB01	ATCC	TGGA	4	4	16682844	16682859	16	1	101	GGATAGAAGGTGGGATTGGCC	60.2	57.14	5.36	TAAACCACCCAGCTTGTGCC	60.83	55	5.01
BcaSSR001850	3109	ChrB01	AT	AT	2	10	16684767	16684786	20	1	166	TCACCCTCTTTCTCTCAAATTTCG	59	41.67	3.46	TGGTTGTAGCCACCAAGTCC	59.89	55	3.85
BcaSSR001851	3110	ChrB01	AG	AG	2	7	16687889	16687902	14	1	117	ACCCATCTGCATCTTCCAGG	59.45	55	4.45	CCTCCTGCAAGTCTGGAAGG	60.04	60	3.46
BcaSSR001852	3111	ChrB01	AAT	ATT	3	5	16705463	16705477	15	1	180	GCCTTAATGGTTGTTGCCACC	60.34	52.38	4.61	CCTTTTCTCTCTCTTTTTCGACCC	59.55	45.83	4.46
BcaSSR001853	3112	ChrB01	A	A	1	13	16705817	16705829	13	1	157	TCTACAATGGTGCTAAAGAGTGG	58.17	43.48	4	CGGTGTAATTTACGTCTGGGG	58.73	52.38	4.96
BcaSSR001854	3113	ChrB01	A	A	1	12	16713471	16713482	12	1	139	TAAGCCAGCTGAGCCAACC	60	57.89	3.77	AGGCACCAGCTGACTTTACC	59.96	55	2.85
BcaSSR001855	3114	ChrB01	A	T	1	13	16719214	16719226	13	1	135	AGGCACCAGCTGACTTTACC	59.96	55	2.85	TAAGCCAGCTGAGCCAACC	60	57.89	3.77
BcaSSR001856	3115	ChrB01	A	T	1	13	16739584	16739596	13	1	135	AGGCACCAGCTGACTTTACC	59.96	55	2.85	TAAGCCAGCTGAGCCAACC	60	57.89	3.77
BcaSSR001857	3116	ChrB01	A	A	1	12	16765552	16765563	12	1	138	TAAGCCAGCTGAGCCAACC	60	57.89	3.77	AGGCACCAGCTGACTTTACC	59.96	55	2.85
BcaSSR001858	3117	ChrB01	AC	CA	2	8	16791230	16791245	16	1	199	TGCTCTAGCTTCACAAGGCC	60.04	55	5.19	CGTCATTGACCGATTTTGACCC	60.16	50	4.46
BcaSSR001859	3118	ChrB01	C	G	1	12	16800362	16800373	12	1	125	CTACGAGATGGCTTGATCCCC	60	57.14	4.81	CGTGAGCATACGCACATTCG	60.04	55	3.34
BcaSSR001860	3119	ChrB01	AT	AT	2	8	16842157	16842172	16	1	150	GAAAAAGGGTAGGTCTGGGGG	59.99	57.14	5.4	CTTTACTCCAAAATGCTCATGAACC	58.9	40	3.62
BcaSSR001861	3120	ChrB01	ATAG	TCTA	4	7	16842663	16842690	28	1	138	TCTTAGAGCTGGAGAGAAGATCC	58.53	47.83	3.36	ACTACTCAGACATGGCCAAGC	60.07	52.38	4.01
BcaSSR001862	3122	ChrB01	AAAAG	TTTTC	5	4	16850388	16850407	20	1	100	TCATGTTCAAATTTTGATTAGGCATCC	59.23	33.33	3.51	ATCAAATAACACAGGCCTCTGG	58.38	45.45	3.86
BcaSSR001863	3123	ChrB01	ACCCGG	CCGGAC	6	4	16864994	16865017	24	1	132	CCGGAGTAAGGGATGGAAGC	59.89	60	3.86	ATGGCATTTCTCCAGACCCC	59.74	55	4.95
BcaSSR001864	3124	ChrB01	AACG	CTTG	4	4	16876260	16876275	16	1	156	TTGCACTGAATTTGGCACCC	59.61	50	4.61	TCTAAGTTCAGGATGGAGCTGG	59.23	50	4.85
BcaSSR001865	3125	ChrB01	AC	TG	2	8	16877245	16877260	16	1	214	TGAAATGATGCATTGAACCCCC	59.5	45.45	5.4	TGCTCTAGCTTCACAAGGCC	60.04	55	5.19
BcaSSR001866	3126	ChrB01	AACG	CTTG	4	4	16906299	16906314	16	1	139	TTGCACTGAATTTGGCACCC	59.61	50	4.61	AGCTGGTTTCAAGAACAATGCC	59.96	45.45	4.4
BcaSSR001867	3127	ChrB01	A	A	1	12	16906829	16906840	12	1	106	TTGATGTTTTGACCTTCCCCC	58.4	47.62	5.4	ACTCTTTTAGTTTTCCCTTCCCC	58.26	43.48	4.81
BcaSSR001868	3128	ChrB01	AT	TA	2	17	16911726	16911759	34	1	174	GCCGTGTTTTATCTTGTAGTGGG	59.87	47.83	4.61	ATGACAACTCGAATCTTTCCCC	58.39	45.45	4.81
BcaSSR001869	3129	ChrB01	C	C	1	16	16912651	16912666	16	1	111	GAGAGCGTTCGAGTGTTTGC	59.84	55	3.68	ACGAGATGGTCTTATCCCCG	58.67	55	5.73
BcaSSR001870	3130	ChrB01	AG	GA	2	7	16916807	16916820	14	1	201	AACTGGAGTCGTCGCAGG	59.35	61.11	4.85	CCACTTGCGAGCTTGTTGC	60.37	57.89	4.17
BcaSSR001871	3131	ChrB01	A	A	1	16	16936854	16936869	16	1	181	TGAGGCTTATTTCGAGCTTGG	58.37	47.62	3.61	AGAGTTCATCCCTAATGATCAACC	58.07	41.67	3.77
BcaSSR001872	3132	ChrB01	A	T	1	12	16942663	16942674	12	1	112	AGCATGAGCATCTTTACAAGGC	59.31	45.45	4.35	GGATTGAGTCTAGATCATTCACTTGC	59.8	42.31	4.01
BcaSSR001873	3133	ChrB01	A	A	1	15	16950244	16950258	15	1	139	TGATAGCTTGGGAATGAGTGGG	59.83	50	4.61	GTCCGATGGTTCATGCAAGC	59.9	55	4.01
BcaSSR001874	3134	ChrB01	A	A	1	14	16951248	16951261	14	1	155	GGCCATTTTAAGCTTGATTGTGC	59.63	43.48	4.57	TGATCAATTACTCACAAGAAACAAGC	58.64	34.62	4.01
BcaSSR001875	3135	ChrB01	A	A	1	35	16954121	16954155	35	1	134	GTAATGAAAGTCTTGGCCCCC	58.9	52.38	5.4	AACAACTTTTGCTAGCCCCC	58.66	50	5.4
BcaSSR001876	3136	ChrB01	A	A	1	20	16954157	16954176	20	1	134	GTAATGAAAGTCTTGGCCCCC	58.9	52.38	5.4	AACAACTTTTGCTAGCCCCC	58.66	50	5.4
BcaSSR001877	3137	ChrB01	A	A	1	17	16954178	16954194	17	1	134	GTAATGAAAGTCTTGGCCCCC	58.9	52.38	5.4	AACAACTTTTGCTAGCCCCC	58.66	50	5.4
BcaSSR001878	3138	ChrB01	A	T	1	15	16960470	16960484	15	1	138	CCGTTCCATTGAGCAATCCG	59.62	55	4.18	TTCCTTGGAAGGTGTTGGGG	59.81	55	4.96
BcaSSR001879	3139	ChrB01	A	A	1	23	16982166	16982188	23	1	145	GAGGCTAGGAAGTTAAAAGAGAGC	58.89	45.83	4.09	TCCCAAGAACTCAAGGCACC	59.89	55	5.01
BcaSSR001880	3140	ChrB01	C	C	1	13	16989723	16989735	13	1	105	TGTCGGAAATCCATTCGGGC	60.75	55	6.13	TCCCGAGTCATTGCTATGCC	59.89	55	4.4
BcaSSR001881	3142	ChrB01	AG	TC	2	7	16991747	16991760	14	1	142	CTTCCACCGATCTCCAAGCC	60.46	60	4.35	TCCCTAAGGAAAGCTCTGCC	59.09	55	4.85
BcaSSR001882	3144	ChrB01	A	A	1	12	17005230	17005241	12	1	147	CCCACTTTCTCATTTTGCAGGG	60.03	50	4.45	GTACTTAGGATGACCAAAACTTAAACC	58.49	37.04	3.27
BcaSSR001883	3146	ChrB01	AT	AT	2	8	17009546	17009561	16	1	170	TGTGTTTTACATCAAACAGTTTTGGG	59.41	34.62	4.12	TGTATGGACTCTCATTGATTGTTATGG	59.28	37.04	2.74
BcaSSR001884	3147	ChrB01	AT	AT	2	8	17013990	17014005	16	1	148	CGTTTGCCAAGAGTAGGTGC	59.48	55	5.01	TGCATTATATAGCTCAGATGTTTCAGG	59.39	37.04	3.86
BcaSSR001885	3148	ChrB01	A	A	1	21	17026667	17026687	21	1	141	AAGATGTCCGGACCGATTGC	60.46	55	3.56	GAAGGGGTGCATCTACTCGG	59.89	60	4.63
BcaSSR001886	3149	ChrB01	AAG	TCT	3	26	17029151	17029228	78	1	218	GCCCTCTCTTTGGTTCCTCC	60.03	60	4.3	GAGGCTTCAGAGGGTGAACG	60.39	60	3.95
BcaSSR001887	3150	ChrB01	AC	AC	2	8	17060579	17060594	16	1	165	AACCCACACATCCATCCACG	60.32	55	4.94	GTCTAGAGGAACCAAACCATGC	58.99	50	4.06
BcaSSR001888	3151	ChrB01	AC	AC	2	8	17062124	17062139	16	1	165	AACCCACACATCCATCCACG	60.32	55	4.94	GTCTAGAGGAACCAAACCATGC	58.99	50	4.06
BcaSSR001889	3152	ChrB01	AAG	TCT	3	10	17067211	17067240	30	1	109	CTTCCTCCTACGTTCGAGGC	59.9	60	4.7	GAGGAGACTAACGCCATCGG	59.97	60	4.18
BcaSSR001890	3153	ChrB01	A	A	1	13	17072569	17072581	13	1	180	TGTTCCATGTCAATTATTGTGCG	58.27	39.13	5.34	TAGCGGCCCTTTCTTGATGG	60.11	55	3.51
BcaSSR001891	3158	ChrB01	AT	AT	2	45	17105440	17105529	90	1	228	ACTCGAAAATGCTCCTGAACC	58.57	47.62	3.62	AGCAAAAGGGTAAGTATGGGGG	60.02	50	5.4
BcaSSR001892	3159	ChrB01	AAAT	AATA	4	6	17113336	17113359	24	1	166	GAATCCACAGAGAGCTAGGGC	59.93	57.14	5.19	CATCAAACAACTCTTTGCCAAGC	59.51	43.48	4.01
BcaSSR001893	3160	ChrB01	AG	AG	2	7	17115257	17115270	14	1	127	AGACACTCCTACCCCTCTGC	60.32	60	4.26	CCTCCTGCAAGTCTGGAAGG	60.04	60	3.46
BcaSSR001894	3161	ChrB01	AT	AT	2	7	17122055	17122068	14	1	148	CTTTACTCCAAAATGCTCATGAACC	58.9	40	3.62	GCCTCTTTCGAAAGCCAAGC	60.11	55	4.01
BcaSSR001895	3162	ChrB01	A	T	1	16	17125067	17125082	16	1	149	TGCGGAAGAACTATGGTCGG	59.83	55	4.79	CAGACAGCAACCGTCTTTCG	59.49	55	3.46
BcaSSR001896	3163	ChrB01	A	A	1	20	17144552	17144571	20	1	118	ACGTGTGGGGTGAATAAGGC	60.32	55	4.35	TTCAGGATTATTTTTAGGGCTATTTGC	58.58	33.33	3.68
BcaSSR001897	3165	ChrB01	AC	CA	2	8	17165096	17165111	16	1	205	TGCTCTAGCTTCACAAGGCC	60.04	55	5.19	GCATTGAACCCTCCTTTTCATCC	60.12	47.83	3.51
BcaSSR001898	3166	ChrB01	A	T	1	35	17165495	17165529	35	1	145	TCATGATGCTACCTCTAAGGACC	59.1	47.83	4.46	TCTTTGACCTTCCCCTCATGC	60	52.38	4.06
BcaSSR001899	3167	ChrB01	AACG	CAAG	4	4	17166028	17166043	16	1	158	TCTAAGTTCAGGATGGAGCTGG	59.23	50	4.85	CGTTTGCACTGAATTTGACACC	59.21	45.45	4.16
BcaSSR001900	3168	ChrB01	AACG	CAAG	4	4	17167692	17167707	16	1	158	TCTAAGTTCAGGATGGAGCTGG	59.23	50	4.85	CGTTTGCACTGAATTTGACACC	59.21	45.45	4.16
BcaSSR001901	3171	ChrB01	AACG	CAAG	4	4	17195523	17195538	16	1	101	AGTCCAAGTTCAGGATGGAGC	59.72	52.38	4.7	AAGGCTTGCATGCTTTGAGC	60.04	50	4.26
BcaSSR001902	3172	ChrB01	AC	CA	2	8	17206597	17206612	16	1	137	ACATGCTCTCTTAACCAGCCC	60.07	52.38	5.19	GCATTGAACCCTCCTTTTCATCC	60.12	47.83	3.51
BcaSSR001903	3173	ChrB01	AACG	CAAG	4	4	17207560	17207575	16	1	145	CAAGAATGCAAATGCCCATATGC	59.5	43.48	3.14	AAGGCTTGCATGCTTTGAGC	60.04	50	4.26
BcaSSR001904	3174	ChrB01	A	T	1	13	17217934	17217946	13	1	174	ACTTGCATTAGGATTGAGTCTAAAGC	59.68	38.46	3.51	GGGAGAGTCTACTATCTCACACC	58.86	52.17	4.16
BcaSSR001905	3175	ChrB01	A	A	1	12	17219765	17219776	12	1	104	TTATAAAGAAAGTCTTGGCCCCC	58.39	43.48	5.4	ATTCTAAACATTGCTAGCCCCC	58.43	45.45	5.4
BcaSSR001906	3176	ChrB01	AAAAG	GAAAA	5	5	17219777	17219801	25	1	104	TTATAAAGAAAGTCTTGGCCCCC	58.39	43.48	5.4	ATTCTAAACATTGCTAGCCCCC	58.43	45.45	5.4
BcaSSR001907	3177	ChrB01	AAAAG	TTTTC	5	8	17247170	17247209	40	1	151	TCTTTTGGTTTTTCCCTTCCCC	58.96	45.45	4.81	TGATTGATGTTTTGACCTTCCCC	59.17	43.48	4.81
BcaSSR001908	3179	ChrB01	A	T	1	21	17248829	17248849	21	1	173	TCTTTTGGTTTTTCCCTTCCCC	58.96	45.45	4.81	TTGATGTTTTGACCTTCCCCC	58.4	47.62	5.4
BcaSSR001909	3180	ChrB01	AACG	CAAG	4	4	17249405	17249420	16	1	157	TCTAAGTTCAGGATGGAGCTGG	59.23	50	4.85	TTGCACTGAATTTGGCACCC	59.61	50	4.61
BcaSSR001910	3181	ChrB01	AC	TG	2	11	17267868	17267889	22	1	187	CATTAGACCATTTGATCACCTAGCC	59.53	44	3.93	TGCTCTAGCTTCACAAGGCC	60.04	55	5.19
BcaSSR001911	3182	ChrB01	AAAAG	AAAAG	5	5	17286983	17287007	25	1	116	TCTAGTTTATAAAGAAAGTCTTGGCCC	59.17	37.04	5.8	CATTCTAAACATTGCTAGCCCCC	59.68	47.83	5.4
BcaSSR001912	3183	ChrB01	AC	CA	2	9	17301473	17301490	18	1	208	TGCTCTAGCTTCACAAGGCC	60.04	55	5.19	TGCATTGAAACCCCATTATCATCC	59.66	41.67	3.51
BcaSSR001913	3184	ChrB01	AACG	CAAG	4	4	17302412	17302427	16	1	149	TGATCAAGTATGCAGATGCCC	58.15	47.62	5.36	AAGGCTTGCATGCTTTGAGC	60.04	50	4.26
BcaSSR001914	3185	ChrB01	AACG	CAAG	4	4	17306180	17306195	16	1	155	TCTAAGTTCAGGATGGAGCTGG	59.23	50	4.85	TTGCACTGAATTTGGCACCC	59.61	50	4.61
BcaSSR001915	3186	ChrB01	AC	CA	2	7	17330592	17330605	14	1	203	TGCTCTAGCTTCACAAGGCC	60.04	55	5.19	ACATTGAACCCCCATTATCATCC	58.52	43.48	3.51
BcaSSR001916	3187	ChrB01	AAAAG	TTTTC	5	4	17330995	17331014	20	1	106	CTCTTTTGGTTTTCCCTTCCCC	59.37	50	4.81	GCTAATGTTTTTGACCTTCCCCC	60.06	47.83	5.4
BcaSSR001917	3188	ChrB01	AACG	CAAG	4	4	17331519	17331534	16	1	155	TCTAAGTTCAGGATGGAGCTGG	59.23	50	4.85	TTGCACTGAATTTGGCACCC	59.61	50	4.61
BcaSSR001918	3189	ChrB01	AACG	CAAG	4	4	17336138	17336153	16	1	155	TCTAAGTTCAGGATGGAGCTGG	59.23	50	4.85	TTGCACTGAATTTGGCACCC	59.61	50	4.61
BcaSSR001919	3190	ChrB01	AC	CA	2	7	17362446	17362459	14	1	203	TGCTCTAGCTTCACAAGGCC	60.04	55	5.19	ACATTGAACCCCCATTATCATCC	58.52	43.48	3.51
BcaSSR001920	3191	ChrB01	AAAAG	TTTTC	5	6	17362849	17362878	30	1	159	CTCTTTTGGTTTCCCTTCCCC	58.75	52.38	4.81	AGAAAGAAGAACCCTAGGGACC	58.82	50	4.46
BcaSSR001921	3192	ChrB01	AACG	CAAG	4	4	17363380	17363395	16	1	155	TCTAAGTTCAGGATGGAGCTGG	59.23	50	4.85	TTGCACTGAATTTGGCACCC	59.61	50	4.61
BcaSSR001922	3193	ChrB01	AACG	CTTG	4	4	17373225	17373240	16	1	145	AAGGCTTGCATGCTTTGAGC	60.04	50	4.26	CAAGTATGCAAATGCCCATATGC	59.01	43.48	3.14
BcaSSR001923	3195	ChrB01	A	T	1	22	17411504	17411525	22	1	110	TCTTTCTAGATATTGCTAGCCCCC	59.47	45.83	5.4	AGAGGAATGAAAGATTGTAAGCTCC	58.88	40	4.7
BcaSSR001924	3196	ChrB01	A	T	1	16	17412175	17412190	16	1	114	AGCATGAGCATCTTTTCAAGGC	59.83	45.45	4.35	AGTTGTTAAAAGTCTTGGCCCC	59.04	45.45	5.8
BcaSSR001925	3197	ChrB01	A	T	1	13	17412841	17412853	13	1	110	TGTCCCCTTATGCATGATGC	58.01	50	3.91	AGCACAAAAAGAATCATGTAGTTGC	59.08	36	4.17
BcaSSR001926	3198	ChrB01	A	T	1	34	17416542	17416575	34	1	117	AGAACAACTAAGAGGATTCTCATGC	58.89	40	4.06	TGATAACTTGGGGATGGGTGC	60.06	52.38	5.01
BcaSSR001927	3199	ChrB01	A	A	1	16	17502184	17502199	16	1	143	CAGTCGCGAATTTCGGTTCC	59.91	55	3.62	TGACACCAACATCTAACAAGGG	58.25	45.45	3.95
BcaSSR001928	3200	ChrB01	AACG	CTTG	4	4	17510525	17510540	16	1	134	AAGGCTTGCATGCTTTGAGC	60.04	50	4.26	ATGCCCATATGCAAGAGAGC	58.09	50	4.09
BcaSSR001929	3201	ChrB01	A	A	1	13	17511039	17511051	13	1	129	TGATTGATGTTTTTGACCTTCCCC	59.72	41.67	4.81	CCAACTCTTAAGTTTTTCCTTCCCC	59.99	44	4.81
BcaSSR001930	3202	ChrB01	AC	TG	2	9	17511390	17511407	18	1	207	GCATTGAACCCTCCTTTTCATCC	60.12	47.83	3.51	TGCTCTAGCTTCACAATGCC	58.26	50	4.4
BcaSSR001931	3203	ChrB01	A	T	1	19	17517686	17517704	19	1	100	TCTTTTCAGCTCATTCTAAACATTGC	58.91	34.62	3.56	TTATAAAGAAAGTCTTGGCCCCC	58.39	43.48	5.4
BcaSSR001932	3204	ChrB01	AT	AT	2	9	17518270	17518287	18	1	114	CCTAGTCCCCTATGCATGATGC	60.36	54.55	3.91	GTTGCATTAGGATTGAGTCTAGAGC	59.53	44	4.09
BcaSSR001933	3205	ChrB01	AAT	TTA	3	5	17520715	17520729	15	1	152	ACCAGCAACCTAAGCAAAAGC	59.66	47.62	3.51	AATTTCGACCTGGGCATTGC	59.47	50	3.56
BcaSSR001934	3206	ChrB01	AAG	CTT	3	5	17543167	17543181	15	1	152	ACAGAGCATCATCCGCATCC	60.25	55	3.51	GTTCAAGCGAGAGAAGCAAGG	59.54	52.38	3.61
BcaSSR001935	3207	ChrB01	AG	AG	2	59	17550901	17551018	118	1	255	GACACTCATACCCCTCTGCC	59.53	60	4.85	ACCAAAGCTGACCTCCAACC	60.18	55	3.77
BcaSSR001936	3209	ChrB01	A	T	1	15	17559929	17559943	15	1	106	AGAAGTGACCGTGAAAGTGC	58.42	50	4.4	CCTGCACCGATACCACTCC	59.86	63.16	3.85
BcaSSR001937	3210	ChrB01	AACG	CTTG	4	4	17569990	17570005	16	1	143	AGCTTGCATGCTTTGAGCC	59.41	52.63	4.7	CAAGTATGCAAATGCCCATATGC	59.01	43.48	3.14
BcaSSR001938	3211	ChrB01	A	A	1	18	17570501	17570518	18	1	138	TTTGACCTTCCCCCTCATGC	59.96	55	4.06	AAGGACCTCTATTCACATTCTAAGC	58.41	40	3.09
BcaSSR001939	3212	ChrB01	A	A	1	14	17570530	17570543	14	1	154	TTTGACCTTCCCCCTCATGC	59.96	55	4.06	TCATGATGCTACCTCTAAGGACC	59.1	47.83	4.46
BcaSSR001940	3213	ChrB01	AC	TG	2	7	17570930	17570943	14	1	175	AGACCATTTGATCACCAAGCC	58.55	47.62	4.35	TGCTCTAGCTTCACAAGGCC	60.04	55	5.19
BcaSSR001941	3214	ChrB01	AC	TG	2	7	17617301	17617314	14	1	138	GTGCCCATTTGTGAGACTTTACC	60.06	47.83	2.85	TGCTCTAGCTTCACAAGGCC	60.04	55	5.19
BcaSSR001942	3216	ChrB01	AATCGT	AGCATT	6	6	17644513	17644548	36	1	169	TGACTTTGCAATGAATCTAAGGCC	59.84	41.67	5.19	ATGAGCATTTGCCAGAGAGC	58.61	50	4.09
BcaSSR001943	3218	ChrB01	A	A	1	12	17646453	17646464	12	1	197	AGAACTCAAGAAGATGGCGGG	60.07	52.38	6.13	CATCGCCTTAGAACCACAACC	59.26	52.38	3.77
BcaSSR001944	3219	ChrB01	A	T	1	12	17648144	17648155	12	1	108	TGACAACCCCATGTAACTCCC	59.65	52.38	4.3	CATATGGTAACTAGCCAAGCGG	58.93	50	5.52
BcaSSR001945	3220	ChrB01	ATAG	AGAT	4	5	17649764	17649783	20	1	144	CCCACCCTTCCATGATGACG	60.46	60	4.35	CAAAAATGATTTGAGCCGGGC	59	47.62	6.13
BcaSSR001946	3221	ChrB01	AAAAG	AAAGA	5	4	17678058	17678077	20	1	142	TGTATTGTTTGAGACCTTCCCCC	60.25	47.83	5.4	ACTCTTTTTGTTTTCCCTTCCCC	59.29	43.48	4.81
BcaSSR001947	3222	ChrB01	AAAAG	AAAGA	5	4	17680403	17680422	20	1	142	TGTATTGTTTGAGACCTTCCCCC	60.25	47.83	5.4	ACTCTTTTTGTTTTCCCTTCCCC	59.29	43.48	4.81
BcaSSR001948	3223	ChrB01	AAAAG	AAAGA	5	4	17682754	17682773	20	1	138	TTGTATTGTTTGAGACCTTCCCC	58.6	43.48	4.81	TGATTCTTTTTGTTTTCTCTTCCCC	58.18	36	4.81
BcaSSR001949	3224	ChrB01	AC	TG	2	8	17683173	17683188	16	1	130	AGACCCTTTGATCACCTACCC	58.8	52.38	3.69	AGATGCAACGCCTATCAACC	58.33	50	3.77
BcaSSR001950	3225	ChrB01	A	A	1	13	17688529	17688541	13	1	168	AGTTTGAGGGAGGTACCAGG	58.34	55	4.45	GTCTTAAGGATGCAAGTGAGGC	59.32	50	4.7
BcaSSR001951	3226	ChrB01	AACG	CTTG	4	4	17688773	17688788	16	1	155	TTGCACTGAAATTGGCACCC	59.61	50	4.61	TCTAAGTTCAGGTTGGAGCTGG	59.7	50	4.85
BcaSSR001952	3227	ChrB01	AC	TG	2	8	17689731	17689746	16	1	175	GCATTGAACCCTCCTTTTCATCC	60.12	47.83	3.51	TCTTATGCCTGTACACAACATGC	59.31	43.48	4.06
BcaSSR001953	3228	ChrB01	AT	TA	2	7	17708201	17708214	14	1	106	AAAGATTCCAATATCAACAGTGTACG	58.03	34.62	3.67	CCACAGAATAACTAAATCGAGGCC	59.49	45.83	5.19
BcaSSR001954	3229	ChrB01	AAT	TAT	3	5	17719077	17719091	15	1	116	AGCAGGCCAATACCGTTAGC	60.46	55	3.09	CACGACTCCCAAAGCTACCC	60.39	60	3.69
BcaSSR001955	3230	ChrB01	AATTCT	TAATTC	6	4	17737492	17737515	24	1	104	ACCCTAGAAGTAAACCAAGGTGG	59.67	47.83	4.61	ATTGGGCTGGGCTTATTTGG	58.5	50	3.28
BcaSSR001956	3231	ChrB01	AATTCT	TAATTC	6	4	17740122	17740145	24	1	151	TGAAGAAAACAAAAGCTGCTCCC	60.18	43.48	4.3	ATTGGGCTGGGCTTATTTGG	58.5	50	3.28
BcaSSR001957	3232	ChrB01	AATTCT	TAATTC	6	4	17748301	17748324	24	1	144	AAGAAAAACAAAAGCTGCTCCC	58.2	40.91	4.3	ATTGGGCTGGGCTTATTTGG	58.5	50	3.28
BcaSSR001958	3233	ChrB01	AT	TA	2	7	17758187	17758200	14	1	184	CCCAAAGACCAATGATACTTTTGC	58.83	41.67	3.68	TCCGAACTGGAAGAAGACGC	60.04	55	5.19
BcaSSR001959	3234	ChrB01	AAG	TTC	3	5	17819376	17819390	15	1	138	GCGAATATGGCCTTCTTCTCG	59.2	52.38	4.04	ACTTTTGATGAGTTTGCTAATCAGC	58.61	36	4.26
BcaSSR001960	3235	ChrB01	AAG	TTC	3	5	17820384	17820398	15	1	118	CTGTGCAAGCGTTTCCTTCC	60.04	55	3.46	GCAATCTGAGAGTTCACACGC	59.87	52.38	5.34
BcaSSR001961	3236	ChrB01	A	T	1	19	17877348	17877366	19	1	128	GCTCTTAGAATTTCTTAGGTGTACCC	59.24	42.31	3.69	GCAATTCTAAGTAACTATCTGGTCCC	59.29	42.31	4.46
BcaSSR001962	3238	ChrB01	A	T	1	13	17889846	17889858	13	1	128	GCTGGAGATGCTCTTAAATTTCTTAGG	60.26	40.74	2.69	GCAATTCTAAGTAACTATCTGGTCCC	59.29	42.31	4.46
BcaSSR001963	3242	ChrB01	A	T	1	13	17927961	17927973	13	1	166	TCCTTCTTTGTTGGAAATGGTTAGC	59.99	40	3.09	TGGTGTATTGATGGCAATGGC	59.24	47.62	4.4
BcaSSR001964	3243	ChrB01	AAG	TTC	3	6	17938134	17938151	18	1	182	TCACATCAGAACAAGTATGGCG	58.74	45.45	5.69	CAACTTCTTGGGACGGTTGC	59.69	55	4.17
BcaSSR001965	3244	ChrB01	ATC	CAT	3	5	17948466	17948480	15	1	144	TGCCTCAACCTGCTTGAACC	60.82	55	3.62	GCAGCAGGATCTACATCAACG	59.14	52.38	4.1
BcaSSR001966	3246	ChrB01	A	T	1	13	17970845	17970857	13	1	185	CCTGCTCCTCTTTTTGATCTTAGC	59.66	45.83	3.09	GTCAGTAAAAGAAAGGAGGCACC	59.5	47.83	5.01
BcaSSR001967	3247	ChrB01	AG	TC	2	105	17994989	17995198	210	1	299	TGGATCGGGTTCCTCCTCC	60.38	63.16	4.3	GGAGACACTTCTACCCTTCTGC	60.09	54.55	4.26
BcaSSR001968	3248	ChrB01	AG	TC	2	105	17996909	17997118	210	1	299	TGGATCGGGTTCCTCCTCC	60.38	63.16	4.3	GGAGACACTTCTACCCTTCTGC	60.09	54.55	4.26
BcaSSR001969	3249	ChrB01	AAG	AAG	3	5	18032386	18032400	15	1	129	GGTGGACATCAGTACTGCCG	60.46	60	5.69	CCATCTCCTAACCCTGACGC	59.89	60	5.19
BcaSSR001970	3250	ChrB01	AT	AT	2	9	18047908	18047925	18	1	191	TGGTTGTAGCCACCAAGTCC	59.89	55	3.85	AAGCCTTGTGTAGATTCTATCACC	58.32	41.67	4.02
BcaSSR001971	3251	ChrB01	A	T	1	15	18047931	18047945	15	1	190	CCTGTTCAGATTGCACCTAGC	58.99	52.38	3.42	GACAAGTCTGGAAGGTAAAGCC	58.92	50	4.35
BcaSSR001972	3252	ChrB01	AT	AT	2	9	18049500	18049517	18	1	198	TGGTTGTAGCCACCAAGTCC	59.89	55	3.85	GACAAGTCTGGAAGGTAAAGCC	58.92	50	4.35
BcaSSR001973	3253	ChrB01	AAAAG	TTTTC	5	4	18069680	18069699	20	1	125	TCTAACCATTGCTAGCCCCC	59.16	55	5.4	AGTTTATAAAGAAAGTCTTGCCCCC	59.28	40	5.4
BcaSSR001974	3254	ChrB01	AACG	CTTG	4	4	18109453	18109468	16	1	155	TGCACTGAATTTGACACCCG	59.05	50	5.28	TCTAAGTTCAGGATGGAGCTGG	59.23	50	4.85
BcaSSR001975	3255	ChrB01	AACG	CTTG	4	4	18140104	18140119	16	1	156	TTGCACTGAATTTGGCACCC	59.61	50	4.61	TCTAAGTTCAGGATGGAGCTGG	59.23	50	4.85
BcaSSR001976	3256	ChrB01	A	A	1	19	18140620	18140638	19	1	133	TTTGACCTTCCCCCTCATGC	59.96	55	4.06	AAGGACCTCTATTCACATTCTAAGC	58.41	40	3.09
BcaSSR001977	3257	ChrB01	A	A	1	14	18140645	18140658	14	1	152	TTTGACCTTCCCCCTCATGC	59.96	55	4.06	TGCTCATGATGCTACCTCTAAGG	59.68	47.83	2.69
BcaSSR001978	3258	ChrB01	AC	TG	2	7	18141044	18141057	14	1	175	AGACCATTTGATCACCAAGCC	58.55	47.62	4.35	TGCTCTAGCTTCACAAGGCC	60.04	55	5.19
BcaSSR001979	3259	ChrB01	AC	AC	2	66	18152333	18152464	132	1	261	CCTCTACACAAGATGCAATGCC	59.64	50	4.4	ACACCATTTTCTTGCCTAGCC	58.83	47.62	3.93
BcaSSR001980	3261	ChrB01	AAG	AAG	3	5	18162284	18162298	15	1	167	AGACGGAGATCTCGAGGACC	60.18	60	4.46	TGTCCGCATCATCCCTAAGC	59.89	55	3.09
BcaSSR001981	3262	ChrB01	AAG	GAA	3	5	18162490	18162504	15	1	115	CTGGTCAGGAGGATGTTCCC	59.46	60	3.97	CCGGGATCAACCTCTTTGGG	60.39	60	4.12
BcaSSR001982	3263	ChrB01	A	T	1	12	18164515	18164526	12	1	156	GCCTTTCGTAGTTCGTTGGC	59.83	55	4.52	CAGATAACGAGCAACACGCC	59.63	55	5.68
BcaSSR001983	3264	ChrB01	AACG	CTTG	4	4	18186013	18186028	16	1	100	AAGGCTTGCATGCTTTGAGC	60.04	50	4.26	GTCTAAGTTCAGGATGGAGCTGG	60.43	52.17	4.85
BcaSSR001984	3265	ChrB01	AACG	CTTG	4	4	18223637	18223652	16	1	158	CGTTTGCACTGAATTTGACACC	59.21	45.45	4.16	TCTAAGTTCAGGATGGAGCTGG	59.23	50	4.85
BcaSSR001985	3266	ChrB01	A	A	1	19	18224149	18224167	19	1	140	TGTAATGTTTTTGACCTTCCCCC	59.1	43.48	5.4	AAGGACCTCTATTCACATTCTAAGC	58.41	40	3.09
BcaSSR001986	3267	ChrB01	AC	TG	2	8	18224576	18224591	16	1	205	GCATTGAACCCTCCTTTTCATCC	60.12	47.83	3.51	TGCTCTAGCTTCACAAGGCC	60.04	55	5.19
BcaSSR001987	3268	ChrB01	C	G	1	13	18237806	18237818	13	1	164	AGTTTTTGGTGTGGGGAGGC	60.76	55	4.7	TGCTTCCTCTTTTCTCGCCC	60.32	55	6.13
BcaSSR001988	3269	ChrB01	A	A	1	12	18241514	18241525	12	1	204	TGCAAGACATCAACTCCCCC	59.96	55	5.4	AGTATTGATAGGCCTTGAGAAGC	58.03	43.48	3.86
BcaSSR001989	3270	ChrB01	AC	CA	2	9	18241691	18241708	18	1	160	ACACTCTAGCTTCTCAAGGCC	59.45	52.38	5.19	GCCAAATTATTGAGATCATGTGCC	59.01	41.67	5.01
BcaSSR001990	3271	ChrB01	AAAAAG	TTTCTT	6	4	18242028	18242051	24	1	174	ACATACTCACATCCCTCACCC	58.88	52.38	4.61	AGAAAGAAAAGCCCTAGGGACC	59.69	50	4.46
BcaSSR001991	3272	ChrB01	AACG	CAAG	4	4	18242560	18242575	16	1	155	TCTAAGTTCAGGATGGAGCTGG	59.23	50	4.85	TTGCACTGAATTTGGCACCC	59.61	50	4.61
BcaSSR001992	3273	ChrB01	A	A	1	22	18259463	18259484	22	1	200	TGCTTCAAACAAGTCTGGAAGG	59.05	45.45	3.46	TAACCGCCAAGTCCTGTTCG	60.32	55	3.95
BcaSSR001993	3274	ChrB01	AC	CA	2	8	18299236	18299251	16	1	205	TGCTCTAGCTTCACAAGGCC	60.04	55	5.19	GCATTGAACCCTCCTTTTCATCC	60.12	47.83	3.51
BcaSSR001994	3275	ChrB01	A	T	1	12	18299639	18299650	12	1	112	AGCTCTAACCCTTAAGTTTTCCC	58.08	43.48	3.97	TTGAAGTTTTGACCTTCCCCC	58.33	47.62	5.4
BcaSSR001995	3276	ChrB01	A	T	1	13	18299656	18299668	13	1	112	AGCTCTAACCCTTAAGTTTTCCC	58.08	43.48	3.97	TTGAAGTTTTGACCTTCCCCC	58.33	47.62	5.4
BcaSSR001996	3277	ChrB01	AACG	CAAG	4	4	18300165	18300180	16	1	143	CAAGTATGCAAATGCCCATATGC	59.01	43.48	3.14	AGCTTGCATGCTTTGAGCC	59.41	52.63	4.7
BcaSSR001997	3278	ChrB01	AAAAG	GAAAA	5	4	18327120	18327139	20	1	141	AATCAGAGTTTTTGCGCCGC	60.39	50	6.53	GTGGGAAGCTTAGAGGGCG	60.15	63.16	6.13
BcaSSR001998	3279	ChrB01	A	T	1	15	18360493	18360507	15	1	187	CCAAGCCCTGTTCGAATTCC	59.19	55	3.01	TGCTTCAAACAAGTCTGGAAGG	59.05	45.45	3.46
[truncated: 142,151 more rows]
