# Supplementary material for: Development and utility of SSR markers based on Brassica sp. whole-genome in triangle of U
Source: Front Plant Sci. 2024 Jan 8;14:1259736. doi: 10.3389/fpls.2023.1259736 (PMC10801002; doi:10.3389/fpls.2023.1259736)
Supplement: Supplementary Figure 1 — Transferability analysis on the designed SSR primers for the three basic species. (A), PCR amplification results of SSR primers for part of the AA genome; (B), PCR amplification results of SSR primers for part of the BB genome; C, PCR amplification results of SSR primers for part of the CC genome. [file DataSheet_1.zip › Supplementary Table 8.csv]

Table S8 Characteristics of SSR loci and primer sequences in B. rapa
	id	sequence	standard	motif	type	repeat	start	end	length	entry	product	forward	tm1	gc1	stability1	reverse	tm2	gc2	stability2
BrSSR00001	1	A01	A	A	1	13	6405	6417	13	1	133	TCACAGGCAAAATAGGTAAGATGC	59.36	41.67	3.91	ATTGTGGGTACGTCTCAGGC	59.75	55	4.85
BrSSR00002	2	A01	AAT	TAA	3	5	7044	7058	15	1	150	GGATGGGTTGACAAGTGATGC	59.53	52.38	3.91	TCATCCTCATGGTCCCTTGC	59.45	55	4.01
BrSSR00003	3	A01	A	A	1	12	10155	10166	12	1	166	TCTTAGTACGGCCCATGAACG	59.86	52.38	3.95	ATAAGATCTGAACCCACCATGC	58.17	45.45	4.06
BrSSR00004	4	A01	AT	TA	2	13	18239	18264	26	1	146	TGGTAATATGCGTGCCCTCG	60.25	55	4.63	TCCTACATAAACTGGTCCCTACC	58.71	47.83	3.18
BrSSR00005	5	A01	AT	AT	2	10	22167	22186	20	1	177	AAGAGAAAGCGGCAGAGTCC	60.04	55	3.85	CGACTTGTCAGTGTGTTGCG	60.04	55	4.85
BrSSR00006	6	A01	AG	CT	2	9	23682	23699	18	1	142	CCCTCCTGTAATGTGCGTGG	60.74	60	4.94	CAAGAGGAGCCAAGAAGAGGG	60.07	57.14	4.3
BrSSR00007	7	A01	AAG	AAG	3	7	24243	24263	21	1	102	TTGTACGGCAGAGCTGTTGG	60.6	55	3.77	ACCAAAGACTCCCGCATAGC	60.11	55	2.97
BrSSR00008	8	A01	AG	CT	2	7	25464	25477	14	1	199	AGTCCACACATTAACTTCACCC	58.25	45.45	4.61	GGTGTTGAAGTAGAAGAAGAAAGGC	60.05	44	4.35
BrSSR00009	9	A01	AC	TG	2	8	32849	32864	16	1	173	AGAAGCTAGAAGAGATAGCCAAGG	59.41	45.83	3.61	AGTGCTGCAAAGATACCCCC	60.03	55	5.4
BrSSR00010	10	A01	AG	GA	2	8	33531	33546	16	1	141	GCGACTCGATGTTGATATCTGC	59.59	50	4.26	CAGATCCTCCAAGCTGACCC	59.82	60	4.46
BrSSR00011	11	A01	A	T	1	19	35053	35071	19	1	143	CTACGCACCACATCCGATCC	60.6	60	3.36	TGCACAGAAGCAGATGAAACC	59.12	47.62	3.27
BrSSR00012	12	A01	AATCG	GAATC	5	4	36412	36431	20	1	151	CGAAACAGGCTCAACTTCTGC	60.07	52.38	4.26	AGATGGCTCATCGAATCGTCC	60	52.38	4.79
BrSSR00013	13	A01	AG	CT	2	8	36843	36858	16	1	150	TTCTCGTCTAAAACCTCTTTCACC	58.7	41.67	4.02	TCAAACCACCCGAATCCACC	60.25	55	4.61
BrSSR00014	14	A01	AG	AG	2	7	36878	36891	14	1	150	TTCTCGTCTAAAACCTCTTTCACC	58.7	41.67	4.02	TCAAACCACCCGAATCCACC	60.25	55	4.61
BrSSR00015	16	A01	C	C	1	20	59243	59262	20	1	148	TCTATTTCAAGGTACATGGGAATCG	58.71	40	3.34	TGGAACCTTTGTTGTCTCCG	58.04	50	4.63
BrSSR00016	17	A01	ATC	GAT	3	5	70433	70447	15	1	128	AGGCTCAACATTGTTCCCCG	60.61	55	5.73	GTTGCACAGTCCTGAGTATAAGC	59.38	47.83	3.09
BrSSR00017	20	A01	A	T	1	13	75015	75027	13	1	182	TCAACGGGACATCTGGAACC	59.68	55	3.62	AGAGATGATGACTGGCTCTGG	58.96	52.38	3.86
BrSSR00018	22	A01	AG	CT	2	9	81788	81805	18	1	142	CGTAAGGCGATGTTGTCCC	58.62	57.89	4.46	GGAGAGAGAGATTGGGGTCG	58.96	60	4.79
BrSSR00019	23	A01	AG	CT	2	7	81831	81844	14	1	135	CTCTCTCTGACAACGACCCC	59.47	60	4.95	ACATCCGAAATCAATCACATCAACC	60.16	40	3.77
BrSSR00020	24	A01	AT	AT	2	11	84527	84548	22	1	167	CCTGCTTGAAAGTGTAGTCCG	58.93	52.38	4.79	CGCTCCTTAACTGCCAAAGC	59.83	55	3.51
BrSSR00021	26	A01	A	A	1	14	93116	93129	14	1	146	ATTTGTCAATTGAAGGGATTGTGG	58.2	37.5	4.17	AAGGATTTGAGTCATTATCGAAAACC	58.24	34.62	3.27
BrSSR00022	27	A01	AGG	GAG	3	7	94913	94933	21	1	108	GACCAGTCGAGTCACACAGC	60.66	60	4.4	GAGCGGTGAGTTCTCTCTCG	59.9	60	4.04
BrSSR00023	28	A01	AAT	AAT	3	7	97585	97605	21	1	125	GACACTTGATCCCAGAGGCC	60.11	60	5.19	ACTCTCTACTCTAGCTTGGTCG	58.46	50	4.79
BrSSR00024	29	A01	A	A	1	13	97760	97772	13	1	102	GGAATCAACGTCTTCTGTTCTCG	59.63	47.83	4.04	TGCAACTGAACCGAACATGC	59.69	50	4.06
BrSSR00025	30	A01	A	A	1	12	97810	97821	12	1	177	TCTGTTCTCGAAACCTGCGG	60.32	55	5.69	CAGCTCAAAAGAGAACGCCG	59.84	55	6.46
BrSSR00026	31	A01	A	A	1	19	99784	99802	19	1	106	CAGAGCATTATGTTGGTCCTCC	58.79	50	4.3	TGGTTGGAAAGCTAATCGGGG	60.34	52.38	5.73
BrSSR00027	32	A01	AT	AT	2	18	103596	103631	36	1	211	CCAATCTTACGTTGTGCTGCC	60.14	52.38	4.85	GAAACTCTGCGAGATTGGAACC	59.58	50	3.62
BrSSR00028	33	A01	A	A	1	16	103996	104011	16	1	108	GGGTGCAGCAGTCAGAACC	60.97	63.16	3.62	CTATCACTGAGTTTGCTGTGGC	59.58	50	5.01
BrSSR00029	34	A01	AAG	GAA	3	6	105331	105348	18	1	157	CAAACAAAACAGAACGCAGAAGG	59.45	43.48	3.46	TCCAGTCCTCACCCGATTCC	60.98	60	3.01
BrSSR00030	35	A01	AAG	TTC	3	5	105503	105517	15	1	158	GGAATCGGGTGAGGACTGG	59.48	63.16	4	ATCGGTCTAGTGGTCCCTCC	60.11	60	4.3
BrSSR00031	36	A01	AG	CT	2	7	105530	105543	14	1	136	GCCCAGTCCACTCTCTGC	59.73	66.67	4.26	AAGAGAAGCCGGTGATCTGC	60.11	55	4.26
BrSSR00032	37	A01	AT	AT	2	8	105978	105993	16	1	147	GTTCTGAGACCACCGTGAGC	60.67	60	4.26	TCTGGTTAATTTGCATTAGCTACTCC	59.46	38.46	3.85
BrSSR00033	38	A01	AC	AC	2	7	108281	108294	14	1	100	TTCGAGAGACACACAGTGGC	59.97	55	5.01	ATCCAAAAGAGAGAGAGAGTGAGG	59.29	45.83	3.86
BrSSR00034	39	A01	AACAC	ACAAC	5	4	110574	110593	20	1	154	TCTAAAGAACACAACACTCCAATCG	59.53	40	3.34	ACGATTTGTGTTTGAATTGATTTGGG	59.8	34.62	4.12
BrSSR00035	40	A01	AT	TA	2	10	113112	113131	20	1	188	CCCAAATTGACGTTTAAATAGCAAGC	60.18	38.46	4.01	TGGGACAGCAAATTTGGGGG	60.84	55	5.4
BrSSR00036	44	A01	AAG	GAA	3	6	126661	126678	18	1	155	AGCTGCTCCGATTTTCCAGG	60.39	55	4.45	CCCATACGCTCTCCTTCACC	59.89	60	4.02
BrSSR00037	45	A01	AAAG	AAAG	4	4	129904	129919	16	1	152	ATCGGTTGCAACTCCTCTGC	60.67	55	4.26	ACCTGAGAGACAAGTACCGC	59.11	55	5.68
BrSSR00038	46	A01	A	T	1	13	144696	144708	13	1	153	TGCCGTGTTTGGGATGTACG	60.95	55	3.67	GCGGCATCTACGAACAAACC	59.9	55	3.27
BrSSR00039	47	A01	AG	TC	2	7	145955	145968	14	1	179	TTGAGTTGAGAAGAGCGGCG	60.67	55	6.46	GGATTTTATTGGCCAGGCTCG	59.66	52.38	5.03
BrSSR00040	48	A01	ATC	TCA	3	7	147744	147764	21	1	139	TCTTCTTCTTCCTCTTCTTGTAGGC	60.05	44	3.93	AGGTACTACTCGGGGAAAGC	58.52	55	3.51
BrSSR00041	49	A01	AC	CA	2	10	148759	148778	20	1	192	ACCGTAAAACCAATCACTTCTACG	59.31	41.67	3.51	GCTCTCATGCATTTATCTACGTATCC	59.75	42.31	2.59
BrSSR00042	50	A01	AAT	ATA	3	19	152957	153013	57	1	247	CTCCTTGTCGTGATCCTTTACC	58.48	50	2.85	GCATTTCTTCCTCCAACTCGG	59.26	52.38	4.63
BrSSR00043	51	A01	ACG	CTG	3	5	154312	154326	15	1	138	TGCGGAATAACCTTTGACGC	59.2	50	5.19	AGACTCAGAAACCGAGTTTTGG	58.53	45.45	3.28
BrSSR00044	52	A01	AG	AG	2	7	156198	156211	14	1	100	GCGTTCTATTGAGCAGTGCG	59.97	55	5.34	ACCGTGAGAAAAGAAAAGACTCG	59.2	43.48	4.18
BrSSR00045	53	A01	AGG	CCT	3	5	159292	159306	15	1	149	TTAGACCCGGCCCACTAAGG	60.98	60	2.69	GTTGGTTTGGACGGAGAAGC	59.41	55	3.86
BrSSR00046	55	A01	A	A	1	18	168221	168238	18	1	113	TTTTCATGTTTTGGCACTTGGG	58.46	40.91	4.12	AGCCCTTGAACTCTTTTTCATGC	59.99	43.48	4.06
BrSSR00047	56	A01	AAAC	TTTG	4	4	170138	170153	16	1	173	AAATTAGCCACACGTCTGCC	58.83	50	4.85	TTTTTGTGGACCTTTCCCCC	58.2	50	5.4
BrSSR00048	57	A01	A	A	1	14	179665	179678	14	1	185	CTGTTGACTTTGTCGCCACC	59.69	55	4.61	TGAAAATCCCAGTTTAGTCCTTCG	59	41.67	3.79
BrSSR00049	58	A01	AC	AC	2	7	188249	188262	14	1	168	TCAAACCTGAAAATTCAATAGTTACCG	58.71	33.33	4.02	AGAAACATATACGTCGAGTTGTGC	59.44	41.67	4.57
BrSSR00050	59	A01	AT	AT	2	13	189498	189523	26	1	160	TGGTTCACCAATACTCACGC	58.2	50	5.34	AGTTAGAATTCGAGAAATCAAATGCC	58.52	34.62	4.4
BrSSR00051	62	A01	A	A	1	12	198434	198445	12	1	145	GAAATGGACCTTCGCTTCGC	59.9	55	4.7	AGAAGGAGAGATGCGAGAGG	58.31	55	3.69
BrSSR00052	63	A01	A	A	1	23	199545	199567	23	1	161	AGATCGCTCAATGTATGTGTGG	58.54	45.45	4.17	TGTTGTGCTGATGTTGGTGC	59.61	50	5.01
BrSSR00053	64	A01	A	T	1	20	202032	202051	20	1	212	TCGAGGCTTCAATCTCACGG	59.83	55	4.94	TCACACGCGTGGAATAGAGC	60.46	55	4.09
BrSSR00054	69	A01	A	T	1	16	211137	211152	16	1	166	TTGCATCTGCCAGTTTGTGC	59.97	50	4.57	AATACCCGTTCTCACGTTGC	58.56	50	4.17
BrSSR00055	72	A01	A	T	1	28	243002	243029	28	1	129	GCAAGCAAGAAAAGCCTCCC	60.04	55	4.3	CTCAGTGGAAGGGAGTTCGG	59.75	60	4.3
BrSSR00056	74	A01	A	T	1	13	256537	256549	13	1	165	TGAGCATCAGTGAACCCCC	59.31	57.89	5.4	AGTTCATCACTGTAGCGCGG	60.46	55	6.46
BrSSR00057	75	A01	A	A	1	22	256550	256571	22	1	200	CATCAGTGAACCCCCTTTGG	58.45	55	3.28	CCCCTTCTCACCTCTTCTGC	59.75	60	4.26
BrSSR00058	76	A01	AAG	GAA	3	5	261450	261464	15	1	144	CATGTGTGGTGGTGATTGGC	59.76	55	4.52	ACCATGTCAAGTGCATCCCC	60.32	55	4.81
BrSSR00059	78	A01	A	A	1	12	264579	264590	12	1	138	GGGATTTGAATCGTGCTCGC	59.97	55	5.03	CAATCTGTAACCAAGCTTTCAAACG	59.6	40	3.6
BrSSR00060	79	A01	AG	CT	2	9	284197	284214	18	1	158	AGGTTGTGAAGAAGGACGCC	60.25	55	5.68	TCTCGAATGAAAGGAAGAGAGGG	59.55	47.83	4.3
BrSSR00061	80	A01	ATACCG	TGGCTA	6	8	285158	285205	48	1	123	TCTGGACGCAATATAACTAAGCC	58.37	43.48	4.35	ACTCTCTCATAATTCATCATGAACCG	59.07	38.46	4.44
BrSSR00062	81	A01	ATAC	ATGT	4	4	287652	287667	16	1	154	ACTGGTTCACACATGTAATTTGTCC	59.99	40	4.02	CACGACAAGGGAACAACACC	59.34	55	4.16
BrSSR00063	82	A01	AGG	GAG	3	5	288273	288287	15	1	108	TGGGAGCCTCTTGTTCCTCC	61.2	60	4.3	CAACTGCTTTGCCACCACC	59.93	57.89	4.61
BrSSR00064	84	A01	A	A	1	17	298903	298919	17	1	117	CTACAAATACAACAGTTATTGCAAACC	58.09	33.33	3.27	GCTAGGAAATGGTAATATGGTTCCC	59.29	44	3.97
BrSSR00065	85	A01	AT	AT	2	11	299947	299968	22	1	157	GCTCCACCAAATCCACAAGG	59.11	55	3.61	AGTTGATTTATAGGAACACCATTACGC	59.99	37.04	4.42
BrSSR00066	86	A01	AGG	AGG	3	5	307744	307758	15	1	139	GGGAAAGGCATCTACGTCTGG	60.47	57.14	3.86	AAAGCACCAGCAATAGCAGC	59.47	50	5.25
BrSSR00067	87	A01	A	T	1	12	312009	312020	12	1	101	TCTCACATCATCCGATCATGGG	59.7	50	4	AGAGCATGAACAACACCTAAAGC	59.5	43.48	3.51
BrSSR00068	88	A01	C	G	1	21	312418	312438	21	1	152	TGGAACCCAGGATCAGCTCC	61.27	60	4.7	TGCGATGTGATTGTTCATTCGG	59.9	45.45	4.3
BrSSR00069	89	A01	A	T	1	13	313286	313298	13	1	129	TCCAGCTTAGAACTCCACTAGC	59.24	50	3.42	ACTATGCGGATTGGTGTGGG	60.11	55	4.61
BrSSR00070	90	A01	AAG	GAA	3	5	313916	313930	15	1	157	AAAGGCCTAAACCCACTCCG	59.96	55	4.63	ACAAGTTCCTTCAGACCCACC	59.86	52.38	4.61
BrSSR00071	91	A01	AAG	GAA	3	5	313958	313972	15	1	137	AAAACGTTCTTCTTCGCGCC	60.04	50	6.53	ACAAGTTCCTTCAGACCCACC	59.86	52.38	4.61
BrSSR00072	92	A01	AGG	CTC	3	6	316924	316941	18	1	140	ATGTGGTTTTGTTGTGGCCG	59.9	50	6.13	AGTAGCATGCAATCTTCAAGCG	59.65	45.45	4.68
BrSSR00073	94	A01	A	T	1	38	331802	331839	38	1	150	ACACATCATTTTCAGGAATCAGGG	59.29	41.67	4.45	TCTAGTCTGGACCACCTCGG	60.03	60	4.63
BrSSR00074	96	A01	AT	AT	2	7	341138	341151	14	1	140	TCTCGAGCTGATTCGTTGGC	60.46	55	4.52	ACATATATACATATGCGGGTGTTACG	59.02	38.46	3.18
BrSSR00075	99	A01	A	A	1	24	345700	345723	24	1	149	TCTCGTCGTTGTATGTCGGG	59.55	55	5.14	TTTAACGGGGTAGGTGTGGC	59.96	55	5.01
BrSSR00076	101	A01	AG	TC	2	46	352628	352719	92	1	241	ACTGAACCTGGAAAGTGGCG	60.54	55	5.69	GTCATCGCCGAATGTTGTGC	60.52	55	4.57
BrSSR00077	102	A01	A	T	1	12	356919	356930	12	1	148	ACCTTGCTTCTGCTTTGACG	59.05	50	4.35	GGCTGCTCCTGGACTATGG	59.55	63.16	2.74
BrSSR00078	103	A01	AC	CA	2	8	358239	358254	16	1	172	CTGGTTCCTTAACTGCTCGC	58.92	55	5.03	CTTGATCGGTTATACGCTTGGG	59.2	50	4.12
BrSSR00079	104	A01	CCG	GCG	3	5	359086	359100	15	1	127	CCAAGAAGACGTCTCTGGCC	60.39	60	5.36	TCTAAGCTACACGAAGTCGGC	59.87	52.38	5.54
BrSSR00080	105	A01	ACG	CGT	3	5	359236	359250	15	1	144	AGTTAGCCGACTTCGTGTAGC	60.14	52.38	3.58	TAGCTGCTGTGGCTTCATCC	60.11	55	3.51
BrSSR00081	106	A01	AAG	TTC	3	5	359448	359462	15	1	132	GCGCATCTGGAATCAATGGC	60.32	55	4.4	TCCTTCGATTCTGGAGAAGATGG	59.61	47.83	3.51
BrSSR00082	107	A01	A	A	1	13	359608	359620	13	1	151	ACCCGGAAAACTCTCAAAATGG	59.11	45.45	3.16	AGCGTGCTGAAAACTACTGC	59.13	50	4.4
BrSSR00083	109	A01	A	A	1	13	364692	364704	13	1	133	TGGTTTTTGAATCAAGAATTGGTCC	58.71	36	4.46	CCGATCAAGTTGTGTAGATGACG	59.45	47.83	4.35
BrSSR00084	110	A01	AG	TC	2	36	371841	371912	72	1	164	TCCATCGACAAATCTCTCCTCC	59.3	50	4.3	TCTTGTTCGTGAGTGAGGGG	59.32	55	4.79
BrSSR00085	111	A01	AG	TC	2	8	372055	372070	16	1	150	AAACCAGGCAGGACGACG	59.97	61.11	5.12	TGGTGGTTGTGATGAGCGG	60.3	57.89	5.52
BrSSR00086	114	A01	A	A	1	12	382487	382498	12	1	171	ATCACTCATCCTCTTCCGCC	59.24	55	6.13	CCTCGTCTGTGATCTGACCG	59.9	60	4.79
BrSSR00087	115	A01	AG	AG	2	9	384767	384784	18	1	137	GAGGCATTTCTTTCTGTTTATAGCG	58.8	40	4.26	CTTTCCACAGGATCCTCCCC	59.45	60	4.81
BrSSR00088	116	A01	A	T	1	24	387971	387994	24	1	139	TCGGTGGTGTATTACTTTGTGC	58.93	45.45	4.57	TGATCAGAGAAGACAACAATGGC	58.99	43.48	4.4
BrSSR00089	117	A01	AGG	CTC	3	6	389833	389850	18	1	111	ATGAGCTCACTAGTGGACGG	58.89	55	4.79	CGACCTTTCTCCTTTTGTGGG	59.12	52.38	4.61
BrSSR00090	118	A01	AG	TC	2	7	390506	390519	14	1	118	ACAATTCCTAATCCTCCTTCCCC	59.54	47.83	4.81	CCATGAACGGTCCATCCAGG	60.46	60	4.45
BrSSR00091	119	A01	A	T	1	12	390831	390842	12	1	114	AGCTGTCCATGGCATCTACC	59.53	55	3.18	AATGTCTCTCAGTTTCTCTGTATACC	58.22	38.46	2.73
BrSSR00092	120	A01	A	T	1	13	391216	391228	13	1	135	ATCTTCTCCCGTGAGTGAGC	59.18	55	4.26	TGTGAGCTAAGTTTCCGGGG	59.68	55	5.73
BrSSR00093	121	A01	AATCG	TTCGA	5	4	394904	394923	20	1	137	TTTCTCCAGTTTCGACCCCG	59.97	55	5.73	GAGAGAGAGAGGGCTCCTGG	60.47	65	4.45
BrSSR00094	122	A01	AG	CT	2	20	394945	394984	40	1	219	CCTCCCTCAACAAGACTGCC	60.32	60	4.85	TCTTCCTTTGATTCGCTGAAACC	59.5	43.48	3.27
BrSSR00095	123	A01	ATC	TGA	3	7	396660	396680	21	1	210	TCAAAGCTGAGGATCGTACCG	59.87	52.38	4.02	TCTGTCTCTCCGGTAAGGGG	60.03	60	4.79
BrSSR00096	124	A01	AT	AT	2	7	399436	399449	14	1	126	CGACAAGCGTTCATGCTCG	59.94	57.89	5.03	GTCTGAGTTGTAGTCAATTTTGGC	58.55	41.67	4.52
BrSSR00097	125	A01	AC	GT	2	7	399450	399463	14	1	126	CGACAAGCGTTCATGCTCG	59.94	57.89	5.03	GTCTGAGTTGTAGTCAATTTTGGC	58.55	41.67	4.52
BrSSR00098	126	A01	A	A	1	13	400931	400943	13	1	109	CGAGAAAGACAAAAAGTTGCGG	58.96	45.45	5.69	ACGACGTATAAATCGCATGATCG	59.4	43.48	3.69
BrSSR00099	130	A01	A	A	1	13	407864	407876	13	1	188	GGTGTCCTATTTGTTGTTGGGC	60.03	50	5.36	GTGACCTGCCAAAATTCCTCG	59.8	52.38	4.63
BrSSR00100	131	A01	AG	CT	2	8	408294	408309	16	1	170	AGGTGAGGCTCTAATCCATGC	59.58	52.38	4.06	GGAGATACATGTTGCTGAACGG	59.39	50	4.44
BrSSR00101	132	A01	AG	AG	2	7	417663	417676	14	1	201	GGGGATAAGTTTCTACCAAATGGC	59.66	45.83	4.4	TCTCTCACTCTCTCCTGCCC	60.03	60	5.36
BrSSR00102	134	A01	AG	GA	2	7	417760	417773	14	1	127	GAGAGAGAGAGAGGGGAGGG	59.52	65	4.3	ACCTCTCTCTCTCTCCTGCC	59.74	60	4.85
BrSSR00103	135	A01	AG	GA	2	7	417785	417798	14	1	127	GAGAGAGAGAGAGGGGAGGG	59.52	65	4.3	ACCTCTCTCTCTCTCCTGCC	59.74	60	4.85
BrSSR00104	136	A01	AG	TC	2	7	422636	422649	14	1	164	AACCAACCCCTTTCCGTACC	59.89	55	3.34	GGTGGAGAGAGAGGAGGAGG	60.11	65	4.3
BrSSR00105	137	A01	AG	AG	2	7	425405	425418	14	1	134	CACTCACCGAAGACTCTCGC	60.46	60	5.03	AGCCATTACCAATCGGACCC	59.82	55	4.46
BrSSR00106	138	A01	AT	AT	2	7	430421	430434	14	1	152	TGTCCAGGACCGAAGAATTGG	60	52.38	3.16	AATGACTAGCCGTAACGTAACG	58.57	45.45	3.18
BrSSR00107	139	A01	A	A	1	13	433810	433822	13	1	116	TTGATCGCCTCCACTTCACC	60.04	55	4.02	TGAAGTCTCTTCAGGCTGAGG	59.1	52.38	3.86
BrSSR00108	140	A01	AAT	TAA	3	5	433956	433970	15	1	147	CGCAAAACTGACCACTAAGAAGG	60.06	47.83	3.46	GATTCTTCGTAAGCCGTTGCC	59.94	52.38	4.52
BrSSR00109	141	A01	A	T	1	12	434449	434460	12	1	165	GTCCACAGAGATGGGTTTAGGG	60.09	54.55	3.53	TACAAACAAACCATGCGCGC	60.66	50	6.86
BrSSR00110	142	A01	A	T	1	15	434582	434596	15	1	189	CAATATTTAGGCGCGCATGG	58.03	50	3.66	CCGTCATGTGAATATATATGGTGGC	59.71	44	5.01
BrSSR00111	144	A01	AG	GA	2	14	442667	442694	28	1	190	TTGGTGCAGACTTACGAGCG	60.67	55	5.03	GACCGCTCGTAAGTCTACCG	59.97	60	4.02
BrSSR00112	145	A01	A	A	1	15	446730	446744	15	1	137	GCAACATTCTCACGAGCAGC	60.18	55	5.25	TCTCTCCAGAGTGTGTGATGC	59.45	52.38	3.91
BrSSR00113	147	A01	AT	TA	2	10	453060	453079	20	1	166	TCAATGACGATGTATCAAACGACC	59.43	41.67	4.79	ACTCCCCTAATTCTCAAACGC	58.01	47.62	4.84
BrSSR00114	148	A01	A	A	1	14	457423	457436	14	1	136	GCAACATTCTCACGAGCAGC	60.18	55	5.25	TCTCTCCAGAGTGTGTGATGC	59.45	52.38	3.91
BrSSR00115	150	A01	AT	TA	2	10	463752	463771	20	1	166	TCAATGACGATGTATCAAACGACC	59.43	41.67	4.79	ACTCCCCTAATTCTCAAACGC	58.01	47.62	4.84
BrSSR00116	151	A01	ACG	CTG	3	5	478389	478403	15	1	135	TATCAAGCGGAAGGAGCTGG	59.53	55	4.85	TGAAAACCAGGTCCAAGCGG	60.82	55	5.52
BrSSR00117	152	A01	A	T	1	15	480704	480718	15	1	171	GACAATCCTCCTGGCTTCGG	60.46	60	4.3	GCTGGGACAATGACAAGAGG	58.54	55	3.69
BrSSR00118	153	A01	AGG	GAG	3	5	484934	484948	15	1	167	GAGAGGAAAGTGAGGACGGC	60.11	60	5.68	TCCACATGTGAGCTCCATCG	59.82	55	3.84
BrSSR00119	154	A01	A	T	1	16	494070	494085	16	1	102	AGTGTTGTGACATGCATGCC	59.4	50	4.4	AGACTATACACTTGGTTTCTACATGG	58.44	38.46	3.66
BrSSR00120	155	A01	A	T	1	24	494587	494610	24	1	180	AAAGAGATATTGAGGCTGATCTTCC	58.47	40	3.46	CAAGGTAAACTTTCCTCGACGG	59.26	50	4.79
BrSSR00121	156	A01	AG	AG	2	7	494753	494766	14	1	118	AGACAAGATAAGGTCGATCTAGGG	58.93	45.83	3.53	TCGAGTTTGTTCCCAATGCG	59.13	50	4.73
BrSSR00122	157	A01	AT	TA	2	36	495604	495675	72	1	195	TCGGATCAAACAATGTGGTAACC	59.25	43.48	2.85	GCATGTTTGTGTCGCTATTAGC	58.65	45.45	3.09
BrSSR00123	158	A01	A	A	1	14	499675	499688	14	1	123	ACAGGATAGAAGATAGACACTAAACCC	59.71	40.74	4.11	ACGAGTGGGTTATTATCTATCTACCC	59.34	42.31	3.69
BrSSR00124	159	A01	A	T	1	14	506827	506840	14	1	124	AGCATGTGCAACGGTAAATGG	59.8	47.62	3.16	AGGTTTTGCCACTTTTCGCG	60.25	50	5.87
BrSSR00125	162	A01	A	T	1	18	519206	519223	18	1	207	GGTGATGCAAGCTGTTGGC	60.08	57.89	4.52	GTTTCCGCCATGTCTATGAACC	59.65	50	3.62
BrSSR00126	164	A01	AAT	AAT	3	5	537839	537853	15	1	159	GTGGATTAGGATGAAACAGTGCC	59.62	47.83	5.01	GCATATGTCATGCAAGAAACCC	58.29	45.45	4.11
BrSSR00127	165	A01	A	A	1	15	539058	539072	15	1	175	CTGCAAGTTGAAAGAAAGGGGG	59.96	50	5.4	ACTTGCATCTCATTGGCTTCC	58.9	47.62	3.46
BrSSR00128	166	A01	AT	AT	2	8	540654	540669	16	1	151	GCGATAACGTTTAACTGACGC	58.32	47.62	5.19	AATTTCACCTATTGATTATTGAGTGGG	58.08	33.33	4.61
BrSSR00129	170	A01	AT	AT	2	13	548695	548720	26	1	102	TCGCACTACCAATCCGTAACC	60.14	52.38	2.85	CGACAAAGACAAACACTACTAGACC	59.6	44	3.85
BrSSR00130	171	A01	A	A	1	14	549274	549287	14	1	144	TGTTAAGTAGTAACAGACAGGCG	58.2	43.48	5.52	CCACAACGGTTTACTCCTTACC	58.93	50	2.85
BrSSR00131	172	A01	AG	AG	2	8	559055	559070	16	1	182	AATGTTTGTCTTAGGGTCAGCC	58.58	45.45	4.85	TGAGAATCTTCGCTTGGGGG	59.75	55	5.4
BrSSR00132	173	A01	AAC	TTG	3	8	559292	559315	24	1	161	GTTTCTCGGTTCAACAAATCTTCG	59.1	41.67	3.79	ACATAGGCGGCTATAAGAGTGC	60.03	50	4.4
BrSSR00133	174	A01	A	T	1	12	559598	559609	12	1	164	CACATCCGTAACAAGGAGTTTCC	59.56	47.83	3.13	GCTTCACCTCAAACAGACCG	59.13	55	4.79
BrSSR00134	175	A01	AT	AT	2	9	561594	561611	18	1	162	TGCTTAAATGAACTTCTATGCTGC	58.12	37.5	5.25	CGTCGTGACCTAAAAGTTAGGC	59.33	50	3.93
BrSSR00135	176	A01	A	A	1	12	567494	567505	12	1	158	AAACGCCACAGTCCCATACG	60.67	55	3.06	ACGTGTTGTTGATTAGCAAGGC	60.03	45.45	4.35
BrSSR00136	177	A01	ACG	CAG	3	5	569404	569418	15	1	146	CATGGATGTGTGTTTCTCCCC	58.91	52.38	4.81	GCTTGTCGTTGTTGTTTTCCG	59.16	47.62	4.3
BrSSR00137	181	A01	A	T	1	12	577029	577040	12	1	120	GCTTAGATAAACTGCATCCACGC	60.3	47.83	5.34	TGAACACATGATGTAAGCTGCC	59.25	45.45	4.85
BrSSR00138	183	A01	A	T	1	12	583353	583364	12	1	182	ATTGCGGTTTATCTTATAAAGCAGG	58.03	36	4.85	AGGATGAAATAAGCAGGAGTTTCG	59.12	41.67	3.46
BrSSR00139	186	A01	AT	AT	2	11	588433	588454	22	1	154	GAATCATTGAGCCTTTGACAGC	58.23	45.45	4.4	TTTTAACGAAAAGCCGAGAAGC	58.12	40.91	3.86
BrSSR00140	187	A01	AT	TA	2	14	592530	592557	28	1	173	AAGAAGATTACATCATTTGCAGCC	58.1	37.5	4.85	CACCAGTTTTAAATGCCGCG	58.66	50	6.46
BrSSR00141	188	A01	ATC	TAG	3	5	593035	593049	15	1	121	GCATCCCCACACTTTAACTCC	58.91	52.38	3.85	TGAAGAACATCTCTTGATCACCC	58.16	43.48	4.61
BrSSR00142	189	A01	AT	AT	2	7	596300	596313	14	1	100	ATACTAACATGGTAAAAGAGCTGTAGC	59.29	37.04	3.58	TTGTTATGTATGTCAGTCTATTGCAGC	59.99	37.04	5.25
BrSSR00143	191	A01	A	A	1	12	603214	603225	12	1	100	TTAAAAACCAATACAGAGGTTGACG	58.04	36	4.35	TCTGTGGATTTCTAATCAAACCGC	59.61	41.67	5.68
BrSSR00144	192	A01	A	A	1	12	606807	606818	12	1	105	CGTTGTCTCTAGCAGCGTGC	61.68	60	5.34	CTAAAAGCTAACGGTGCGCC	59.9	55	6.53
BrSSR00145	193	A01	AACCG	TTCGG	5	4	612785	612804	20	1	160	ACCAAACCATATCCAAATCTTACGG	59.41	40	4.02	AGGCAATATCATCCCACGTAGG	59.7	50	3.18
BrSSR00146	194	A01	A	T	1	20	621973	621992	20	1	218	TGCAGGAGATTTTGCATGTATGG	59.62	43.48	2.74	TGTTGCAGCAAAATTGTTAGCC	58.87	40.91	3.93
BrSSR00147	198	A01	A	T	1	13	642006	642018	13	1	106	TCTCCGACTATAGACCGCCG	60.6	60	6.46	AACCTAACGATGCTCCTCGC	60.18	55	5.03
BrSSR00148	199	A01	AAACT	AAACT	5	4	644210	644229	20	1	171	TTGCGGTTGCTTCAGATTGC	60.04	50	3.56	TCTAACCCGAGTGACGAAGC	59.48	55	3.86
BrSSR00149	201	A01	A	A	1	12	649180	649191	12	1	206	CCCAAAGGCGTATATAAGAAGGC	59.25	47.83	4.35	AGAGTTTGTATTTGGATTGGTTCGG	59.82	40	4.3
BrSSR00150	202	A01	A	T	1	13	649229	649241	13	1	147	AGTTGTTCAAGTACTATCGTAAGTGG	58.91	38.46	4	AGAGTTTGTATTTGGATTGGTTCGG	59.82	40	4.3
BrSSR00151	203	A01	C	G	1	26	649616	649641	26	1	136	CCACCATTTGAAATACTTTTGGCC	59.31	41.67	5.36	TCTCTAACCATGTATGTAAACCAGG	58.12	40	4.45
BrSSR00152	205	A01	A	A	1	25	660030	660054	25	1	175	CCAGCCCAGGTAAAGCCC	60.04	66.67	5.19	AAATTGGACCCGGTCGATGC	61.03	55	3.91
BrSSR00153	206	A01	AG	AG	2	7	661078	661091	14	1	161	CTAAGTCTCTGCTCGGGTCG	59.62	60	4.79	TCAGTTACACACTCACCTCCC	59.03	52.38	4.3
BrSSR00154	207	A01	AT	AT	2	8	663033	663048	16	1	115	ATCTCCGGAAGCAATAGCCC	59.6	55	5.19	TCCACCGATACATTGCTCTAGG	59.37	50	3.02
BrSSR00155	208	A01	AT	AT	2	7	665060	665073	14	1	121	TGCAAGCAAACTTAAACACACG	58.82	40.91	4.49	GTTTGAATTGTTAGCACATGTACCG	59.43	40	4.02
BrSSR00156	210	A01	A	A	1	15	669477	669491	15	1	103	CTATGGTTTCAGCCCGAACC	58.62	55	3.62	CAACGCCCACTTGCAAACC	60.59	57.89	3.27
BrSSR00157	212	A01	AAG	GAA	3	5	691808	691822	15	1	174	GACCGTTGGGGGAGAAACC	60.3	63.16	3.27	TTACCCGTGGTTTGCTGAGG	60.25	55	3.86
BrSSR00158	213	A01	ACG	AGC	3	5	693551	693565	15	1	123	CTATTGGCGTTTCAGCAGTGG	59.87	52.38	4	GGGGATCATAGCCACACCG	59.93	63.16	4.94
BrSSR00159	214	A01	A	T	1	13	697079	697091	13	1	107	GGCATTAGAGCATCCACAATGG	59.7	50	3.16	ACACTTATTTGGTTCAGATCCTTAGC	59.4	38.46	3.09
BrSSR00160	215	A01	A	A	1	17	703187	703203	17	1	129	CGACTTTCCAGAGGCATTGC	59.55	55	3.56	ACCTCAACACCAGTAAGATACACC	60.02	45.83	4.16
BrSSR00161	216	A01	AT	TA	2	14	703204	703231	28	1	176	CGACTTTCCAGAGGCATTGC	59.55	55	3.56	CCTTCGTTCACCTAAGAGCCC	60.41	57.14	5.19
BrSSR00162	217	A01	A	T	1	13	711044	711056	13	1	106	GCAAGACGTATTATGGAAGGCG	59.78	50	5.52	TGGCATTCAGAGAATCGGACC	60.13	52.38	4.46
BrSSR00163	218	A01	AAAG	TTTC	4	4	714814	714829	16	1	118	CCTTTCTCAAACTAGGGCACG	58.92	52.38	5.34	TCATCCTTTACAGGCGAGGC	59.82	55	4.7
BrSSR00164	219	A01	AAG	GAA	3	5	716319	716333	15	1	133	AAGAGGAGGATTGCCAGAGC	59.45	55	4.09	ATGCACGCACTCTAGCTGC	60.81	57.89	5.25
BrSSR00165	220	A01	AAT	ATT	3	5	716406	716420	15	1	110	AGCTAGAGTGCGTGCATCC	59.86	57.89	3.51	AGTGGTAGAAGAACAAAGTATTCAGC	59.35	38.46	4.26
BrSSR00166	221	A01	AAAG	TTTC	4	4	717925	717940	16	1	118	CCTTTCTCAAACTAGGGCACG	58.92	52.38	5.34	TCATCCTTTACAGGCGAGGC	59.82	55	4.7
BrSSR00167	222	A01	AAT	AAT	3	6	724119	724136	18	1	140	CTCCTCCAGTGATCAGTCAGC	59.86	57.14	4.26	ACTGATCCTTTGTGGGTGAGG	59.65	52.38	3.86
BrSSR00168	223	A01	ATC	CAT	3	5	724287	724301	15	1	142	ACAGTTCCACTAAAGGAGGAGC	59.7	50	4.7	TTTGGGTTATGGGGTTGAAGG	58.1	47.62	3.46
BrSSR00169	224	A01	A	T	1	12	724601	724612	12	1	106	AATTTACCAATCAGCGGCGG	59.26	50	6.13	CGTGGAGTGAAGTAGACCCC	59.47	60	4.95
BrSSR00170	226	A01	A	T	1	13	725041	725053	13	1	158	TCAAGGCGATTCAGTGTCCG	60.39	55	4.79	ATTATACTGCTAATGGTCCGAACC	58.45	41.67	3.62
BrSSR00171	228	A01	A	T	1	12	730905	730916	12	1	162	TAGCCCAAGCGTTAACCAGC	60.68	55	4.85	GGATTTTCCTGGATTTGGGGC	59.51	52.38	5.8
BrSSR00172	229	A01	A	A	1	15	737907	737921	15	1	136	ACCATTATGACAGCTGCTTCG	58.72	47.62	3.79	ACACACATGTTCAACATTCGAGG	59.75	43.48	4.63
BrSSR00173	230	A01	A	T	1	13	739702	739714	13	1	159	CGAATGAGATTGTGAAGTAGTTCAGC	60.45	42.31	4.26	ACGGGTATAGAATGGCTTGGC	60.2	52.38	4.52
BrSSR00174	233	A01	A	T	1	13	762717	762729	13	1	171	TGCCTTTGTCTAATCCCGGC	60.39	55	6.13	TGTACAGTCTTCTCATGCCCG	59.8	52.38	6.13
BrSSR00175	234	A01	A	A	1	12	765199	765210	12	1	132	GTTTGACGCCAGAAACAAACC	58.81	47.62	3.27	ATCTCAAGGCCCACATGTCG	60.11	55	4.35
BrSSR00176	235	A01	AT	TA	2	9	765211	765228	18	1	132	GTTTGACGCCAGAAACAAACC	58.81	47.62	3.27	ATCTCAAGGCCCACATGTCG	60.11	55	4.35
BrSSR00177	238	A01	A	A	1	12	768981	768992	12	1	100	CGAGCAATGAGATGGAAACCC	59.33	52.38	4.11	ATGGAGTTGTGTCTGACTAAAGC	58.68	43.48	3.51
BrSSR00178	241	A01	A	A	1	13	780214	780226	13	1	106	TGCAAAGCAGACCTTTCAGC	59.33	50	4.26	GCCTGTTTTAGCTTAGCAAGTCG	60.42	47.83	4.18
BrSSR00179	242	A01	A	T	1	19	782005	782023	19	1	119	GCCTAGGTCTTCCACTCTTCC	59.52	57.14	3.46	TCCAAACTGCTAGACAAACGC	59.13	47.62	4.84
BrSSR00180	246	A01	AG	CT	2	7	792553	792566	14	1	147	GTTCTCGCCTACCATGGTCC	60.18	60	4.46	GCCAATTGCGAAATCAACACG	59.61	47.62	4.49
BrSSR00181	247	A01	AC	AC	2	7	805147	805160	14	1	154	ACCATACCATTGCAGGAGAGG	59.51	52.38	3.69	TTGCTATTTCTACACGCTCGG	58.46	47.62	4.63
BrSSR00182	248	A01	C	G	1	21	805909	805929	21	1	202	GCTTTCAAATGATAGCTAAGAGTTGC	59.31	38.46	4.17	ACATCGACGTTCAAAGGTGC	59.13	50	5.01
BrSSR00183	250	A01	A	T	1	12	807846	807857	12	1	100	TTTATCGCGATATCGTATGCCG	58.9	45.45	5.69	ACTGCCAACTTGTGTATAAATATCGG	59.74	38.46	4.18
BrSSR00184	251	A01	AAG	TTC	3	6	819047	819064	18	1	120	TCTTTCACAACAGTGATGAAGCC	59.43	43.48	4.35	TCAACAGCAATCCATCGGGG	60.39	55	5.73
BrSSR00185	252	A01	AAG	TCT	3	5	820154	820168	15	1	157	CAACAACAACGACAAGCAACG	59.42	47.62	4.1	ACCGCTTTCTTCGTCAGACG	60.66	55	4.18
BrSSR00186	254	A01	A	T	1	22	830027	830048	22	1	144	GCTAAGTGCCATGCTACTGC	59.34	55	4.4	GTCTTCATTCTGGCCCAAGC	59.19	55	4.01
BrSSR00187	256	A01	AAG	TCT	3	5	836505	836519	15	1	103	CGCATGTAATCACTTCGCCG	60.04	55	6.46	GCCGGAGATTCCAAAAAGCC	59.83	55	4.35
BrSSR00188	257	A01	A	A	1	26	845219	845244	26	1	200	TTTGGCTTAGGATTGCTTCCC	58.54	47.62	3.97	TGGAAGCCCATAATAAACCCG	58.06	47.62	5.28
BrSSR00189	258	A01	AC	TG	2	7	847290	847303	14	1	191	GGGACCGTTCTAACATTTGGG	58.91	52.38	4.12	GTCCATACGTTTTGCGGTCC	59.55	55	4.46
BrSSR00190	259	A01	A	T	1	12	847694	847705	12	1	189	TCATTCAAGTTCTCTGCATATGTTCC	59.68	38.46	3.62	ACGTGTTTGTTCTCTTGTGGC	59.6	47.62	5.01
BrSSR00191	260	A01	A	T	1	12	848439	848450	12	1	114	AGATCCACATATTTGATTTGCACG	58.18	37.5	5.34	AGGTACATGAACTAGAATGTCGGG	59.9	45.83	5.14
BrSSR00192	261	A01	AAAT	TTTA	4	4	851086	851101	16	1	170	CCGTACTAATGGATTGATCTTTTCTGG	60.04	40.74	3.86	GTGGCACAGATAAATCTTGAGGC	59.93	47.83	4.7
BrSSR00193	263	A01	A	A	1	15	861758	861772	15	1	126	TGCGAGGTCAATAGTGTGGG	59.75	55	4.61	TCCTTACTTAGTGGTCCTATGAGG	58.54	45.83	3.86
BrSSR00194	265	A01	AG	AG	2	11	869216	869237	22	1	145	ACCCTTGTGTCTTAGCTGGC	59.96	55	4.85	TCTCCCATTATCTCTTCTTTTGTTGC	59.62	38.46	4.17
BrSSR00195	266	A01	ATC	ATC	3	5	869346	869360	15	1	110	AATACCTCGATTTACGACACTCG	58.4	43.48	4.18	GAACGGTCGAAAATATGCCGG	60	52.38	6.13
BrSSR00196	267	A01	AAG	AGA	3	6	874993	875010	18	1	119	GAAGATGTTTACAAGCTTTGGGC	58.76	43.48	5.36	CACGTCTCTGAGTCCTCTGC	59.83	60	4.26
BrSSR00197	268	A01	A	A	1	13	877157	877169	13	1	167	AAAGTTGGGAACAGATCAAAAGC	58.05	39.13	3.51	TTCATGGCTTGCTTTGCTCC	59.4	50	4.7
BrSSR00198	269	A01	AG	GA	2	7	878162	878175	14	1	194	ACAATCACCTCAAAGTTTGGTCC	59.36	43.48	4.46	GTGGACATGGACATAGCCGG	60.53	60	6.13
BrSSR00199	270	A01	ACC	CCA	3	5	878256	878270	15	1	124	TCAAATCAACCCAGCTCCGG	60.32	55	5.14	TTAATGGTGTCTGGCTCGCC	60.39	55	5.54
BrSSR00200	271	A01	AG	AG	2	9	878898	878915	18	1	142	ACTCATTTTTCTTTGTTGACCGG	58.07	39.13	5.28	TCTCTCTTCTCTCAAAGTTCTCACC	59.76	44	4.02
BrSSR00201	273	A01	AGG	TCC	3	5	883639	883653	15	1	157	GACATCCTCTACGGCGATGC	60.66	60	3.91	TGCAGATTCGATGGACGTGC	61.08	55	5.34
BrSSR00202	275	A01	A	A	1	14	898946	898959	14	1	176	CTTCCGCAATCGCACACAGC	62.84	60	4.4	CCTCATTGACGGTGGCATCG	61.43	60	3.84
BrSSR00203	276	A01	AT	AT	2	14	900445	900472	28	1	148	TCACACAAATTATAAGCAAAAGTCACC	59.13	33.33	4.02	AGCACTGAGGAATAAAAAGATCCC	58.8	41.67	3.85
BrSSR00204	279	A01	AT	TA	2	9	904480	904497	18	1	122	TCGGACGTGAAGATCGATGC	60.25	55	3.91	AGAATCCTTGACACGTAAAATTGC	58.3	37.5	3.56
BrSSR00205	280	A01	A	A	1	14	905446	905459	14	1	165	AATCATTTTCTCGCTTCTTATTCTCC	58.08	34.62	3.71	TTTTGTTTATGTGTTTCTTGGATTGC	58.09	30.77	3.56
BrSSR00206	282	A01	AAC	TTG	3	5	916894	916908	15	1	131	ACCTGAGATGGTTGTAGCCC	59.09	55	5.19	TGTCCTCCTACAATTATTGTTGCC	59.05	41.67	4.52
BrSSR00207	283	A01	AAG	GAA	3	7	918166	918186	21	1	140	AACCCTAGAAAGCACCACCG	59.96	55	4.94	ACGGCAATTAGACCTGCTCC	60.11	55	4.7
BrSSR00208	284	A01	AAG	CTT	3	5	919978	919992	15	1	141	GTCGCTTTCACCAACAGTGC	60.32	55	4.4	GTGAGGCAAGGTCACTGAGG	60.32	60	3.86
BrSSR00209	285	A01	AATCG	GATTC	5	4	931686	931705	20	1	121	ACTTACTTCGAGTGTCGGGC	59.76	55	6.13	ACGACATTGGTGGAGGAACC	59.96	55	3.62
BrSSR00210	287	A01	AT	AT	2	9	947254	947271	18	1	148	AGATCTCACACATTCAAGATATGTCC	58.78	38.46	4.02	AGTTCAGTTTTTGTAACAAAATGGTGG	59.67	33.33	4.61
BrSSR00211	289	A01	A	A	1	12	948398	948409	12	1	176	GAACTGGATGAGCTCTGCCC	60.46	60	5.36	AGGCTTATGAGTCACAGACCG	59.52	52.38	4.79
BrSSR00212	290	A01	A	T	1	12	951308	951319	12	1	154	TCTTGTCGCTTGGAGGTTCC	59.97	55	3.62	AGGGATGATCATCAAAGATGGC	58.24	45.45	4.4
BrSSR00213	291	A01	AAAAAT	ATTTTT	6	4	962218	962241	24	1	174	GCTGTCGATTGTTTCAGCCG	60.18	55	5.52	ACTCAGACGCAAGCTCACC	60.01	57.89	4.02
BrSSR00214	292	A01	A	T	1	12	965176	965187	12	1	100	AAATATAGAGAGACATAGCCGTGGG	59.81	44	4.61	ATGCTTTTATTAGTTTGAGATTGCACC	59.24	33.33	5.01
BrSSR00215	294	A01	A	A	1	14	972018	972031	14	1	173	AGCGGTTTATTTAGCTAATGTGGC	59.96	41.67	5.01	CAGGCTGTATACGTGGTGGG	60.18	60	4.61
BrSSR00216	295	A01	ACC	GGT	3	5	972728	972742	15	1	127	CCTGTGATGATACGGTGGGG	59.89	60	4.96	TCTATCGTGCTCAACTCCGC	59.9	55	5.54
BrSSR00217	296	A01	AGG	CTC	3	5	982999	983013	15	1	111	ACCGGAAAGATTGGGAGTGG	59.67	55	4	TTCCTGTCTACGAACCTGCC	59.39	55	4.85
BrSSR00218	297	A01	AG	AG	2	8	983579	983594	16	1	106	AGAATACCTTTGGAGTTTGCTGC	59.49	43.48	5.25	AGCCAGAGAAAGAGAGAGAGC	58.9	52.38	4.09
BrSSR00219	298	A01	AACCG	TTCGG	5	4	985252	985271	20	1	139	TCAAACCATATCCAAATCCTACGG	58.63	41.67	4.02	GGGCTGTTCAATATGGTAAAACCG	60.44	45.83	4.44
BrSSR00220	299	A01	A	A	1	18	987537	987554	18	1	109	TGTGTTTTCATTTAAAGCCTTTTCTCC	59.51	33.33	3.71	TGTTGTACTCATGTGCTGATCG	58.75	45.45	3.69
BrSSR00221	301	A01	AG	CT	2	7	992502	992515	14	1	187	TTGTTTACAAGTGTGCCCCC	58.6	50	5.4	TGTCTTAAAAAGCGTGAAGAAAGC	58.73	37.5	3.51
BrSSR00222	302	A01	ATCCTC	GATGAG	6	5	993728	993757	30	1	149	CCTTTGCTGTCATTGCTGAGC	60.4	52.38	4.26	CTTCTTCTGCTGCTTCCACC	58.84	55	4.61
BrSSR00223	303	A01	AAAG	TTTC	4	4	997307	997322	16	1	146	ACTCTCACTACTTGTCGCGG	59.48	55	6.46	GCGCGACAAGTCATAGTTAACG	60.28	50	3.18
BrSSR00224	304	A01	CCG	CCG	3	5	1002923	1002937	15	1	197	CCCTGTCTCCATCAGCTTCG	60.18	60	3.79	CGTTTGGGGAGAGTCTGAGG	59.75	60	3.86
BrSSR00225	305	A01	A	A	1	15	1010705	1010719	15	1	152	GATTCTCGTCTGCTCGCTCC	60.59	60	4.7	TGTCTCTCTGTCCGAATCTTGC	60.09	50	4.01
BrSSR00226	306	A01	A	A	1	13	1011387	1011399	13	1	140	TCGGATGTCAATAGATTGTGACG	58.64	43.48	4.35	TCCTCATTCGTCAGCATCCG	59.9	55	4.18
BrSSR00227	308	A01	AG	CT	2	8	1013496	1013511	16	1	145	GACGATGAAAGCCAATCCGC	59.97	55	5.54	GATGATCCTCCTCCACCTGC	59.6	60	4.85
BrSSR00228	309	A01	AC	TG	2	8	1018112	1018127	16	1	171	GGAAAAGATGAATCTGCGTTGG	58.24	45.45	3.77	AGACGAGTTTTATTGCCTTCCC	58.66	45.45	3.97
BrSSR00229	310	A01	A	T	1	14	1019222	1019235	14	1	105	ACTTTCTAGTCTTCAAAGCCAAAGC	59.99	40	3.51	TCTCAAAACACATTCAACAAGAGC	58.42	37.5	4.09
BrSSR00230	311	A01	AT	AT	2	15	1021645	1021674	30	1	163	AGCTCAACAGGGTTCTACGC	60.04	55	4.42	GGACCGACCCTGAGATTTTGG	60.68	57.14	3.28
BrSSR00231	312	A01	A	A	1	12	1022483	1022494	12	1	158	TCTGTTAGCGGTGTCTACGG	59.19	55	4.02	TGTAAGCAACTCATCACACGC	59.2	47.62	5.34
BrSSR00232	313	A01	AG	TC	2	7	1032620	1032633	14	1	140	AATTAAAGGCAGGAACGCGC	59.83	50	6.86	AGAGAGTCTTCGGTTTCGTCG	59.8	52.38	5.12
BrSSR00233	314	A01	AT	AT	2	9	1035110	1035127	18	1	126	GCGTCGAACCCATTCATATATTCG	60.2	45.83	3.34	CACTCAAGGCCTTAACTATGCG	59.39	50	4.73
BrSSR00234	316	A01	AT	AT	2	8	1048397	1048412	16	1	120	GTTTGAATGAAGTCTTTCGCACG	59.34	43.48	5.34	ACACAAACGTTTCATCCGGC	59.69	50	6.13
BrSSR00235	318	A01	A	A	1	15	1058816	1058830	15	1	161	GCACAAAATCACCGGCTCG	60.15	57.89	5.03	AAACCACCGAGAGCTTGTGC	61.17	55	4.57
BrSSR00236	319	A01	ATC	GAT	3	5	1060010	1060024	15	1	150	AGAGGCCTGAAGTGATGAGC	59.46	55	4.26	CGCTCTCCTCTTCATCACCC	59.9	60	4.61
BrSSR00237	320	A01	AAG	GAA	3	8	1060682	1060705	24	1	114	GCTGAGGAACATCTTGGTTGG	59.18	52.38	3.77	ACAAATCTCACCTCCTCCTCC	58.81	52.38	4.3
BrSSR00238	321	A01	A	A	1	17	1062058	1062074	17	1	157	GCATCCACATCAATGAACCCC	59.59	52.38	4.95	AGTTCATCACTGTAGCGCGG	60.46	55	6.46
BrSSR00239	326	A01	AC	AC	2	19	1077365	1077402	38	1	186	ACTTCACAACAGCAACGTGG	59.27	50	4.94	GACAAACCCATCACTTACGTAGG	59.07	47.83	3.18
BrSSR00240	330	A01	AG	AG	2	8	1086497	1086512	16	1	185	TTCAAGGCACTACGCTGAGC	60.67	55	4.26	GGGCTAAGACGTCTAACAAAGG	58.74	50	3.11
BrSSR00241	331	A01	AAAT	TTTA	4	4	1091593	1091608	16	1	160	CGGTAAAGACAAGAGACATGGG	58.74	50	4	GATCACTAGGACATTATCTCCATGC	58.89	44	4.06
BrSSR00242	332	A01	ATAC	ATAC	4	4	1093029	1093044	16	1	152	AGACATAAACCCGTGCAGGC	60.68	55	4.85	GCACTCTGATATATGTCTTCTCATTGG	59.67	40.74	3.16
BrSSR00243	333	A01	A	A	1	13	1093189	1093201	13	1	144	CCAATGAGAAGACATATATCAGAGTGC	59.67	40.74	4.4	TGTTATCGTGGTCAGGGTCG	59.47	55	4.79
BrSSR00244	334	A01	A	A	1	13	1099119	1099131	13	1	181	TCAATACTGCAGTGAATCCAGC	58.73	45.45	4.85	AGGATTCACTGCTTTGAAATAATGC	58.66	36	3.56
BrSSR00245	335	A01	AAG	AGA	3	10	1101114	1101143	30	1	149	ACAAAGGAAGCCAAGGTGGG	60.47	55	4.61	TGCATAACTGGAGCAACAACC	59.11	47.62	3.77
BrSSR00246	337	A01	AG	CT	2	7	1112166	1112179	14	1	154	CCCTTTCTCGTCATTTCGTCG	59.35	52.38	5.12	CTCTCTCTCTGTGCTCAGGG	58.89	60	4.45
BrSSR00247	338	A01	AG	AG	2	8	1112234	1112249	16	1	107	TGTTCAGACTCTCAAGCGCG	60.66	55	6.86	CAGTAACAACGAGTCTCTAGGGG	59.87	52.17	4.79
BrSSR00248	339	A01	AAG	GAA	3	5	1115054	1115068	15	1	134	TGTGAAACCACCAGTGAGGC	60.47	55	4.7	AACACCTTCCAGTGACAGGC	60.18	55	4.85
BrSSR00249	340	A01	A	T	1	12	1124155	1124166	12	1	138	TGTCCGAATCCAAGGTTAGGC	60.07	52.38	3.93	AGGAGGAAGACTATCACAAAACCC	60.02	45.83	4.11
BrSSR00250	341	A01	A	T	1	13	1124369	1124381	13	1	186	CTGAACAGGTTCTCTCCCCC	59.38	60	5.4	CAAGAACTGGTGGCTCATGC	59.48	55	4.06
BrSSR00251	342	A01	AT	AT	2	8	1129060	1129075	16	1	188	AAAACGGTGCTGAGGAGACC	60.25	55	3.85	GCTCTGCTGTAGATTCACTTCC	58.81	50	3.46
BrSSR00252	343	A01	AAG	AAG	3	6	1129973	1129990	18	1	146	CGTCAAGAGGACCTGGTAGC	59.83	60	3.58	TGTACAGACAAGAAGCAAAACCC	59.37	43.48	4.11
BrSSR00253	344	A01	A	T	1	12	1130795	1130806	12	1	133	CCATGACTTGTAGACCAGTGG	58.02	52.38	4	CTACAAGTCAAAGCAATCTCAAGC	58.61	41.67	4.01
BrSSR00254	345	A01	AAACC	GGTTT	5	5	1131906	1131930	25	1	138	CCCTAGCCGCTAGAGACTCC	60.89	65	3.85	AATGGGACCATCCAGCTTGG	60.03	55	3.61
BrSSR00255	346	A01	ACG	GAC	3	6	1133160	1133177	18	1	135	GGCGATATCCAAATTCGGCG	59.83	55	6.46	TACCGGAGATGAGCAGAAGC	59.25	55	3.86
BrSSR00256	348	A01	AAACC	GGTTT	5	4	1137767	1137786	20	1	132	CCCTAGCCGCTAGAGACTCC	60.89	65	3.85	AATGGGACCATCCAGCTTGG	60.03	55	3.61
BrSSR00257	349	A01	AAG	TTC	3	5	1143618	1143632	15	1	102	TCAAAGCCTCTACACGACGC	60.39	55	5.19	GACGATAGCAACGAGGGAGG	59.97	60	4.3
BrSSR00258	350	A01	A	A	1	28	1157078	1157105	28	1	167	AGTAAAGGTGATGCTTCTAGATATGG	58.32	38.46	2.74	TCCGATCCTTCGCTTGTTCC	60.11	55	3.62
BrSSR00259	352	A01	AG	GA	2	8	1168224	1168239	16	1	165	CCCTGAGACATCTATAACTAGCTGG	59.82	48	4.85	TGTTCAAACTAAACACACACATGC	58.9	37.5	4.06
BrSSR00260	353	A01	AGG	GAG	3	6	1170354	1170371	18	1	152	TCACTCGTACGCGGTAATGC	60.52	55	3.56	ATTCTCCATCAGTGACGCCG	60.18	55	6.46
BrSSR00261	354	A01	AGG	AGG	3	6	1174347	1174364	18	1	175	TCGGAGATGTCTCACAACGC	60.11	55	4.84	CTAGGGTTTCCAGTGGAGCC	59.75	60	4.7
BrSSR00262	355	A01	A	A	1	14	1177555	1177568	14	1	132	TCCTCAACCTGCAGTTACCG	59.68	55	4.02	ATCTCCTCCACTGACTTGCC	59.09	55	4.52
BrSSR00263	356	A01	A	A	1	17	1178485	1178501	17	1	140	GCCAATTTGCATCCCAACTGG	60.68	52.38	4	TGACTATGGTCCATGCGTCG	59.9	55	5.12
BrSSR00264	357	A01	AT	TA	2	7	1178725	1178738	14	1	169	GAGGGCTTGATTGTACTTTCGG	59.32	50	4.3	CAGTCGCGTTTCACAATTACG	58.52	47.62	3.18
BrSSR00265	358	A01	AT	AT	2	9	1180698	1180715	18	1	127	CTCCCTAGAGGCTGCAAGG	59.17	63.16	3.61	AACCACTAGCTCGACGTACG	59.55	55	3.67
BrSSR00266	359	A01	A	A	1	13	1182525	1182537	13	1	204	GCGTAGTTCTTCATAAGGCAGG	59.13	50	4.85	GGGTTCTCGCTTACTTTAACTTAGC	59.94	44	3.09
BrSSR00267	360	A01	A	T	1	15	1182813	1182827	15	1	148	ATACGTACGGACACATGTGC	58.08	50	4.57	ATCCCATGGACCAGAGTTCG	59.17	55	3.95
BrSSR00268	362	A01	AG	AG	2	14	1183199	1183226	28	1	193	TTCAGACAAAGCCAAAGCCG	59.33	50	5.52	TTGATTTTCTGCAAGCCGCC	60.04	50	6.13
BrSSR00269	363	A01	AAC	AAC	3	7	1183629	1183649	21	1	140	GTCTGGGATGTTTTCATTAGGAGG	59.12	45.83	4.3	TCGAGCCTGGGGTAATATTATTGG	60.02	45.83	3.16
BrSSR00270	364	A01	A	A	1	27	1186151	1186177	27	1	204	TTACGCACAGATATTCACCCG	58.18	47.62	5.28	TTGTTTCCCTTTCTTTAGTGTTTGG	58.36	36	3.28
BrSSR00271	365	A01	AG	GA	2	14	1186429	1186456	28	1	223	GCTCCTTGATTGTGAACTCTCC	58.99	50	3.71	ACCTCTAAACGTGGCTTCGC	60.67	55	4.7
BrSSR00272	367	A01	AGG	CCT	3	5	1194457	1194471	15	1	123	CACGATATCCTCCACCGCC	60.01	63.16	6.13	GAGGAGGAGGAGGTGGTGG	60.69	68.42	4.61
BrSSR00273	368	A01	AT	AT	2	8	1195429	1195444	16	1	162	TGGGTACGTAGGAGTTCATTGC	60.09	50	3.56	CCCTTTTAGTGCCCACATTACC	59.24	50	2.85
BrSSR00274	369	A01	ACG	CGA	3	5	1210567	1210581	15	1	178	TGTTTCCTCGAGACCAAGCC	59.97	55	4.35	GATTCCGTCTCCGATGACCC	59.97	60	4.46
BrSSR00275	370	A01	A	A	1	12	1213539	1213550	12	1	136	TGTCTGAATCTGCGATGGTCC	60.13	52.38	4.46	ACCCTTGACCACTTCTCTCC	58.65	55	3.71
BrSSR00276	371	A01	AG	CT	2	53	1222207	1222312	106	1	202	TCTCTTTTACCGGTCACGCC	60.04	55	5.68	TGATCAGAATCAAGTTTTCTTCGCC	60.11	40	5.54
BrSSR00277	372	A01	A	T	1	14	1228885	1228898	14	1	150	AGTTCATCACTGTAGCGCGG	60.46	55	6.46	GCACCCACATCAATGAACCC	59.47	55	4.11
BrSSR00278	373	A01	AT	AT	2	9	1232020	1232037	18	1	100	TGTGTGTTTGTATTCCATAGGGC	58.99	43.48	5.19	GCTAAAACAAGCCGACCTAAGC	60.16	50	3.09
BrSSR00279	374	A01	AT	AT	2	7	1239414	1239427	14	1	147	CCCTGCAAAAGTAACACATAAACC	58.77	41.67	3.27	CTTTGGCCCCAACCTTATAGC	58.97	52.38	2.97
BrSSR00280	375	A01	AT	AT	2	29	1239535	1239592	58	1	229	GGCCAAAGTACATAAACCCCC	58.9	52.38	5.4	CTTTGGCCCCAACCTTATAGC	58.97	52.38	2.97
BrSSR00281	377	A01	A	A	1	17	1243566	1243582	17	1	209	GTACGGAGGAGGAAGACACC	59.18	60	4.16	GTGGCCCATTAACCGTGG	58.4	61.11	4.94
BrSSR00282	378	A01	AAG	TTC	3	6	1257832	1257849	18	1	128	GCTTCAATTCAAGTTTGACACCC	58.95	43.48	4.61	TGGAAATCATCTCCACTTTGAAGC	59.54	41.67	3.86
BrSSR00283	379	A01	AG	GA	2	38	1260020	1260095	76	1	197	TCTTTATCGCCATGAGTTGAGC	58.8	45.45	4.26	ACCACCTTCACATCCACACC	59.89	55	4.16
BrSSR00284	380	A01	AT	AT	2	8	1260573	1260588	16	1	154	AGCCTAAGGTTTGAACTCAGGG	59.96	50	4.45	TGCCTTTGTTTCCTACATCCC	58.2	47.62	3.85
BrSSR00285	381	A01	A	T	1	17	1272561	1272577	17	1	164	ACTGGCCGAGATTGTTCACC	60.32	55	4.02	TCCAGTGTCGATTATTGCATTGG	59.37	43.48	3.16
BrSSR00286	382	A01	AC	TG	2	7	1289490	1289503	14	1	114	TCTTTTAGGTGGAAGTCGGAAGG	59.99	47.83	3.46	ACCCTCTCAGCATCATCAGC	59.53	55	4.26
BrSSR00287	383	A01	A	T	1	19	1292030	1292048	19	1	117	CCACGCCAATTGGATTCTGG	59.54	55	3.86	AAGCAAACTAGTGTAGTCGTGG	58.35	45.45	4.94
BrSSR00288	385	A01	A	T	1	12	1296470	1296481	12	1	147	TAAGAGCAAAGGTGGACGCG	60.67	55	6.01	GATTCGTCGGCGTGTTTCG	59.94	57.89	3.46
BrSSR00289	386	A01	AAT	TAT	3	5	1297574	1297588	15	1	129	GGGAATGATGATTTCGCCTGG	59.39	52.38	4.45	TCAACCGAAGTCATATAGCGC	58.26	47.62	5.92
BrSSR00290	387	A01	AAG	AGA	3	6	1303140	1303157	18	1	194	GAAACCCGCTTGATCTCAGC	59.27	55	4.26	TCCTATGGATCCCACTTCTTCG	59.03	50	3.79
BrSSR00291	388	A01	AG	GA	2	8	1305474	1305489	16	1	142	CATATGTTCCCGCGTCATGC	59.76	55	4.06	TCTTCCCGAAACTGTGCTCC	59.97	55	4.7
BrSSR00292	389	A01	AAAAC	TTTTG	5	4	1311808	1311827	20	1	153	GTTTAGACCTGCACACACGC	59.77	55	5.34	CACATCGCACCCAAAACTGC	60.66	55	4.4
BrSSR00293	390	A01	ACC	ACC	3	5	1312135	1312149	15	1	113	AGAGTAAACGCATGGTATATAGGC	58.28	41.67	3.93	TGCATGTGTGGAAAGGTTGG	58.96	50	3.77
BrSSR00294	391	A01	A	T	1	14	1321776	1321789	14	1	113	CATTCCCATTGGCTTGGAGG	58.88	55	4.3	AGGTTCATCCCTTTGGCTGG	59.96	55	4.85
BrSSR00295	392	A01	AC	AC	2	10	1322465	1322484	20	1	136	AATGGAGCTGTGGAAGACCG	60.04	55	4.79	ACACACGTTTTTGTCCAATGC	58.46	42.86	3.56
BrSSR00296	394	A01	ACC	TGG	3	6	1335586	1335603	18	1	148	TTTGATTCCCGTGCTCCTGG	60.32	55	4.45	AACCAGAGGAATGGCTCTGC	60.03	55	4.26
BrSSR00297	396	A01	AG	GA	2	7	1338576	1338589	14	1	146	GCTCACCCTGTGAAAAACGC	60.32	55	4.84	AAAGGAAACAGCCACTTCACC	58.97	47.62	4.02
BrSSR00298	397	A01	AC	AC	2	8	1339675	1339690	16	1	140	CGCGCATAGACTGTTGTTGC	60.52	55	4.17	TGCTGCTTACGTGTCTTTTACC	59.2	45.45	2.85
BrSSR00299	398	A01	AGG	GAG	3	6	1341867	1341884	18	1	162	AGATATTATATTTTTCCATCGGGTCCC	58.95	37.04	4.46	TTACAAGTCACCGACGCACG	60.94	55	5.34
BrSSR00300	399	A01	A	T	1	13	1342406	1342418	13	1	117	TGGAAAGTTAATGATTAACACGACGG	60.13	38.46	4.79	ACTCTTGTCCAGCCTACAACC	59.65	52.38	3.77
BrSSR00301	400	A01	AG	CT	2	7	1347724	1347737	14	1	142	AGTGGAAGGTTTAATGTTTAGAAATGG	58.41	33.33	3.16	CCCTTAGACCACCTCCATTGG	59.79	57.14	3.16
BrSSR00302	401	A01	AAAG	GAAA	4	6	1349578	1349601	24	1	206	GGGGAGAGAGGACAAAACCC	59.67	60	4.11	AACCCCATCTCTCTCCCTCC	60.03	60	4.3
BrSSR00303	403	A01	A	T	1	14	1351553	1351566	14	1	135	AAAGAAGTTATACCAACCGACTCC	58.51	41.67	3.85	TCGTCAACTATAGGAAACGGTGG	60.12	47.83	4.61
BrSSR00304	405	A01	A	A	1	21	1357880	1357900	21	1	104	TGAAAACCTTCAAATGGAGACGG	59.43	43.48	4.79	GAGGTGAGCTCTCGACTTCG	59.9	60	3.79
BrSSR00305	407	A01	A	A	1	17	1367449	1367465	17	1	150	TTGAGACACTTGTAGTAACTAGTAGC	58.19	38.46	3.58	TGAGCAGGTTAAACTAAGAAGGG	58.09	43.48	3.95
BrSSR00306	408	A01	ATAC	TACA	4	4	1372129	1372144	16	1	134	TGCAGCAATGAAACAGACGC	60.04	50	5.19	ACACTCAAAACCTGCAATGCC	59.93	47.62	4.4
BrSSR00307	409	A01	A	T	1	14	1372578	1372591	14	1	187	TAACGAGTTGCCTGGACAGC	60.32	55	4.4	TTCCCCTGATTCTGCCTTCC	59.37	55	3.46
BrSSR00308	410	A01	A	T	1	13	1373082	1373094	13	1	155	AGAAGAGCAGTGATCATCATTTGG	59.12	41.67	3.28	CAATTAAGTGCCGCTCCACC	59.55	55	4.61
BrSSR00309	411	A01	AAC	TTG	3	6	1377672	1377689	18	1	187	ACACTTTAATCTGTTGGATGCATCG	60.16	40	3.84	AGTGTTGGTGAGTAGCCTGC	59.96	55	4.85
BrSSR00310	412	A01	ATC	ATC	3	5	1382169	1382183	15	1	101	GGCCAGGTTTGCCTTCTTCC	61.54	60	3.46	GAGCAGAAACACAACTTCTCTAGC	59.85	45.83	3.42
BrSSR00311	413	A01	A	A	1	12	1382841	1382852	12	1	200	TGAGTGTTGACCATGGAGGC	59.96	55	4.7	GCATTCTTTCACTCGGTTCGG	59.87	52.38	4.3
BrSSR00312	414	A01	AAGG	TCCT	4	4	1383912	1383927	16	1	202	TCCACAAGAGTCACTGACAAGG	59.9	50	3.61	GCGGCTCCATTACAAGAAAGC	60.2	52.38	3.51
BrSSR00313	415	A01	A	T	1	12	1384589	1384600	12	1	192	TGAAAAGCTCCAGAGACAATGG	58.58	45.45	3.16	CTTGGTGACCTACGGTGTCC	60.04	60	4.02
BrSSR00314	416	A01	A	A	1	19	1392910	1392928	19	1	177	TGGATTCCCTTTTGTTTGGACC	59.03	45.45	4.46	GCTCATCTGTTGTTCAACAAAAACC	59.99	40	3.27
BrSSR00315	418	A01	AG	CT	2	7	1396781	1396794	14	1	153	AGGATGCCTCACCGAAAGC	60.08	57.89	3.51	CTACTGAGCTGCGTCCTACC	59.62	60	3.18
BrSSR00316	419	A01	AG	AG	2	7	1415250	1415263	14	1	140	TCTTCATCTTGATCGAACCACG	58.49	45.45	4.94	TCAAGGATTCGCAGAGTGGC	60.39	55	5.01
BrSSR00317	420	A01	A	A	1	12	1416955	1416966	12	1	125	ATGACACTCACCTAACTCTTTGC	58.68	43.48	3.68	GAATGGTGGGTTCCTCGACC	60.39	60	4.79
BrSSR00318	421	A01	A	A	1	12	1417706	1417717	12	1	187	CATCTGTTTACCAACGTCAGTAGG	59.37	45.83	3.18	AAATAACATGACGTTTCTCGAAGC	58.38	37.5	3.86
BrSSR00319	423	A01	A	A	1	12	1424466	1424477	12	1	174	ACGGACAGTCAAGATTCAAAGG	58.6	45.45	3.11	GAACTCAGACGAGAGCGAGG	59.9	60	4.63
BrSSR00320	424	A01	ACC	TGG	3	7	1429481	1429501	21	1	156	TGAAGAGCTGAGCCAACACG	60.6	55	4.49	GTCTCCACCTCAGACTCACC	59.11	60	4.02
BrSSR00321	425	A01	ATC	TCA	3	5	1430501	1430515	15	1	130	AGAAACGAGCTCCTCTCACC	59.11	55	4.02	AGAAGAGGGGAGATGAGTTGG	58.52	52.38	3.77
BrSSR00322	427	A01	AAG	TCT	3	6	1434861	1434878	18	1	123	GATTCGCATCTCCCTCCTCG	60.04	60	4.63	GTCGGTTGAAGCAGAGGAGG	60.39	60	4.3
BrSSR00323	428	A01	A	A	1	12	1440336	1440347	12	1	120	GACCTCGCTCCACCAATAGC	60.53	60	2.97	GAGCTCTTAGGGAAAATGCCG	59.06	52.38	5.69
BrSSR00324	429	A01	A	A	1	19	1441897	1441915	19	1	182	TCCAGACGAGGATGAACACG	59.47	55	4.49	GAGTGGGTTTGGTCTGAGGG	59.96	60	4.3
BrSSR00325	431	A01	A	T	1	12	1444229	1444240	12	1	101	GAGGCACGACTTTGACTCG	58.56	57.89	4.18	ACCCATGAAAACAACTTGAGACC	59.36	43.48	3.85
BrSSR00326	433	A01	AAC	AAC	3	5	1446588	1446602	15	1	119	ACCAATTGGATCAGATTCTTCTTCC	59.11	40	3.46	CCGAGGAATCTAGAGGAGCG	59.12	60	5.03
BrSSR00327	434	A01	AG	CT	2	7	1452564	1452577	14	1	150	ACAATACTGTGCACACTGATCC	58.66	45.45	3.36	GCCCAAGCAGATAATCCAGC	59.04	55	4.85
BrSSR00328	435	A01	AG	AG	2	9	1455597	1455614	18	1	141	TGTCCAGACGCTTATCCAGC	59.82	55	4.85	AGTCGAAACAAGAACCTCCTCC	59.96	50	4.3
BrSSR00329	436	A01	A	T	1	12	1455689	1455700	12	1	111	AGAGGAGGAGGTTCTTGTTTCG	59.7	50	3.46	AGATGGACTGAGGAAAGGAAGG	59.16	50	3.46
BrSSR00330	437	A01	AG	GA	2	9	1456420	1456437	18	1	134	TGCGAAGAAATAAAACAACAATGAACC	60.04	33.33	3.62	ACAGGGTAAAGAGCCAACGG	59.96	55	4.44
BrSSR00331	438	A01	A	A	1	13	1457326	1457338	13	1	193	GGCTTGCGGTTTGTTAGTGG	60.04	55	4	GTGTCCCACCTCACACATGG	60.61	60	3.66
BrSSR00332	439	A01	A	A	1	13	1459734	1459746	13	1	116	CGAGTCATAGTTTTAAAATCTTCGGC	59.1	38.46	5.54	TTTATCATTGTGAGATGAAAGTGACG	58.26	34.62	4.35
BrSSR00333	440	A01	AAAG	TCTT	4	5	1460252	1460271	20	1	157	TCATCTGCGAAGAAAATCTAGAGG	58.4	41.67	3.69	TCTGTGTTTTATTTGTTTCTCTCTCG	58.15	34.62	4.04
BrSSR00334	441	A01	AC	CA	2	10	1460565	1460584	20	1	211	AAGCATCCTTCTCGAGCAGC	60.46	55	5.25	CTCCTGGAGAATGGTGCAGC	60.75	60	5.25
BrSSR00335	442	A01	A	A	1	15	1461251	1461265	15	1	179	CCAACAGGCATACCCATTGC	59.54	55	3.56	ATGCTGGTGGTCCTTCTGC	60	57.89	4.26
BrSSR00336	443	A01	AAG	AGA	3	5	1462277	1462291	15	1	100	GAAGAGACGGAGGCAAGACC	60.11	60	3.85	TTTCTTCTTGCCACCACAACG	59.6	47.62	4.1
BrSSR00337	444	A01	AAAAT	TTTAT	5	5	1463367	1463391	25	1	180	TCCTCAGACTGGGCTCTCG	60.38	63.16	4.04	ACTGCAAAGAAGCATCCAGC	59.11	50	4.85
BrSSR00338	445	A01	A	T	1	13	1466029	1466041	13	1	147	TGCCTTGTGTAGATGTTGCC	58.47	50	4.52	ACAAAGCAAGCCGGTTTACG	59.69	50	3.18
BrSSR00339	446	A01	A	A	1	16	1482885	1482900	16	1	144	CCATGATTATTTGTCAGTGAACTATGC	59.14	37.04	3.14	ACAAGATTGAACTCCAGGTTTGC	59.68	43.48	3.68
BrSSR00340	447	A01	A	T	1	24	1485369	1485392	24	1	199	TGTCTCTCTCCACCCCTTCC	60.25	60	3.46	AGCATCCCCATTAGTGAACCC	59.78	52.38	4.11
BrSSR00341	448	A01	A	A	1	12	1487877	1487888	12	1	164	AGCTTGCATTGTCCTGTCCC	60.61	55	4.46	GAATGTGCGGTTCGGTTCG	59.87	57.89	3.95
BrSSR00342	449	A01	AACCG	AACCG	5	4	1487952	1487971	20	1	140	ACACATTCTGTTATGGAAAGAAACG	58.33	36	3.6	ACTTAATTCGGTTCGGTTCGG	58.66	47.62	4.3
BrSSR00343	450	A01	A	A	1	13	1494386	1494398	13	1	159	AAAGTCTCAACCTGGCGTCC	60.25	55	4.79	AGTACAGTGTTACCACCGCC	59.68	55	6.13
BrSSR00344	451	A01	A	A	1	15	1495387	1495401	15	1	171	TCAAATCAGTGGTGGTACAATTCC	59.24	41.67	3.01	ATGCCCAGCCAATTACATGC	59.25	50	4.06
BrSSR00345	452	A01	AAG	TTC	3	9	1500663	1500689	27	1	176	GTGATCACTACTTCCCACCCC	59.79	57.14	4.95	TGAGAGACGGGGAGAGAAGC	60.68	60	3.86
BrSSR00346	453	A01	AGG	CTC	3	7	1502572	1502592	21	1	136	ACACAAACAACCCACAAAGAGG	59.5	45.45	3.69	TCAACACTCTCTAGATGCTCACC	59.55	47.83	4.02
BrSSR00347	454	A01	A	A	1	13	1516149	1516161	13	1	174	TGTCTGTGGACCGATGATAGC	59.59	52.38	2.97	ATACTAATGTATGACGCCAAGCG	59.01	43.48	4.68
BrSSR00348	455	A01	A	T	1	13	1516177	1516189	13	1	187	ATCAGTCTCCATAAATTGCAATGC	58.16	37.5	3.56	CAACTCCGATCCCACCTTCC	60.11	60	3.46
BrSSR00349	456	A01	AAC	AAC	3	6	1523071	1523088	18	1	136	TCGTGAATATTCAACTACTACCTCCC	59.96	42.31	4.3	AACGAATTGAAAATCTCAGAAGAAGG	58.41	34.62	3.46
BrSSR00350	458	A01	A	T	1	12	1528603	1528614	12	1	177	ATCATAACATCTCAGCTCTTAAAAACC	58.1	33.33	3.27	ACAAGAACAAAGTGGACCACG	58.99	47.62	4.94
BrSSR00351	460	A01	AAAG	AAAG	4	6	1529767	1529790	24	1	161	GCTTGTTCTTGTAGGTTCATGTAGG	59.88	44	3.18	CACCACCACCACTACCTTCC	59.96	60	3.46
BrSSR00352	461	A01	AAC	ACA	3	6	1529991	1530008	18	1	133	ACTGGACAACAAGCTCCTAGC	60	52.38	3.42	ACTTTCTCCCTGTGTCTCCG	59.03	55	4.63
BrSSR00353	462	A01	A	A	1	14	1536469	1536482	14	1	125	TTTCGTCCGCCTCCAAAAGC	61.51	55	3.51	GAGGCGTTTGAGTTTCTGGC	59.76	55	4.85
BrSSR00354	463	A01	AAC	ACA	3	5	1541240	1541254	15	1	159	CAGTTCCAAGGCTCTGGAGG	60.04	60	4.3	GTTGATGTAATGTCTGATGAGTTTAGC	58.88	37.04	3.09
BrSSR00355	464	A01	AG	AG	2	7	1541470	1541483	14	1	175	CTAGCAAATCACGCCTGATCC	59.13	52.38	3.36	ATTACCTTCCTTCCGGCTCC	59.16	55	4.7
BrSSR00356	465	A01	AG	TC	2	9	1541624	1541641	18	1	104	AGTCACCATCTTTCCTGCCG	60.04	55	5.69	GGCTCTGACTCTCACCATCG	59.9	60	3.84
BrSSR00357	467	A01	AAG	AAG	3	5	1547217	1547231	15	1	109	AGAACCAGAACAAATTAAATGGTGC	58.78	36	5.01	TGAATTTAATGCATTGTGACGTCG	58.91	37.5	5.12
BrSSR00358	468	A01	A	T	1	14	1550191	1550204	14	1	174	GCAAGATTCCTCCACAGTCC	58.26	55	3.85	AAGAGTTGAAGTGATTGTTTTCTCG	58.28	36	4.04
BrSSR00359	471	A01	AAG	TCT	3	5	1551130	1551144	15	1	177	GCCTCCTTCGGTGATCTACG	59.97	60	3.51	GGCGGTTTAGTGGTTGTACC	58.84	55	3.34
BrSSR00360	472	A01	AAG	TTC	3	5	1551204	1551218	15	1	109	GTTACTCAAATACCGGACCCG	58.46	52.38	5.28	TCCCAGCCGTTAGACCTAGG	60.4	60	3.02
BrSSR00361	473	A01	CCG	CGC	3	5	1551429	1551443	15	1	183	TATACCGGAGCTGGAGGAGG	59.89	60	4.3	GATTTATCGACAACCGGCGG	59.42	55	6.13
BrSSR00362	474	A01	A	A	1	12	1559920	1559931	12	1	137	CGACTCGCTTTGTTTCTGTCG	60.14	52.38	4.35	GTTTTGAGTCACTTGCGGCG	60.66	55	6.46
BrSSR00363	475	A01	AGG	GGA	3	8	1560089	1560112	24	1	148	GCCGCAAGTGACTCAAAACC	60.32	55	3.27	TGTAGCTGCTTTGAGGTCGG	60.04	55	4.79
BrSSR00364	477	A01	A	T	1	12	1569489	1569500	12	1	198	GGGCTTTTTGTTTTGTGGGC	58.98	50	5.36	GTTGGGCCTTCGTGTTTGG	59.64	57.89	3.28
BrSSR00365	479	A01	A	A	1	16	1581572	1581587	16	1	169	TCATTAAGCTGGTCTTGACAAGG	58.67	43.48	3.61	ATGTAGCTACACTTTCTCAATCCC	58.32	41.67	3.85
BrSSR00366	480	A01	A	T	1	16	1587606	1587621	16	1	136	CAAGGACTGCAATACCACGC	59.55	55	5.34	AACATCCTTAGTCGTGCAACC	58.58	47.62	3.77
BrSSR00367	481	A01	AGG	GAG	3	5	1591557	1591571	15	1	131	GGAGAAACCTCCGTCGATCG	60.25	60	3.69	TGACAGTTCCTCCACTTCCC	58.94	55	3.97
BrSSR00368	482	A01	A	A	1	15	1596437	1596451	15	1	177	CTTGCGTGTGAAAGTGACTGG	60	52.38	4	TGCTATATTGTTCTCGTTCTTTTTGC	58.98	34.62	3.68
BrSSR00369	483	A01	AG	GA	2	7	1599428	1599441	14	1	209	GCTTCCCAATAACGACGTCC	59	55	4.79	AAATGAAGGAGAGCCACAGC	58.17	50	4.4
BrSSR00370	486	A01	A	T	1	12	1603744	1603755	12	1	158	TGCCTTTCTCGGATGATCGG	59.9	55	4.18	CTCAAGAACACTTGCACGCC	60.04	55	5.68
BrSSR00371	487	A01	ATC	TGA	3	5	1604915	1604929	15	1	172	ACGACATCAAGGTGTGGACC	59.97	55	4.46	TCCCCTTGGCTTTCTCTTGC	60.25	55	4.01
BrSSR00372	488	A01	ATC	ATG	3	5	1605163	1605177	15	1	115	GCTTCTTCGTCCTCCACTGG	60.39	60	4	AGAAGTCGTCACGGCTAACG	60.11	55	3.18
BrSSR00373	489	A01	AAG	GAA	3	6	1608075	1608092	18	1	191	AAACGGAGACAGATCCCACG	59.75	55	4.94	GACACGTGGCGAGTCTTACC	60.73	60	2.85
BrSSR00374	491	A01	AG	TC	2	8	1614977	1614992	16	1	169	TGTGATCGGTCTTTGTGGGG	59.96	55	4.96	TTTCACCAACCCTCTCACCC	59.52	55	4.61
BrSSR00375	492	A01	A	A	1	16	1618369	1618384	16	1	148	GAGGTCTTGTTCCGGTTTCC	58.48	55	3.13	ACAGTAGTAATCCACAAGTGTCG	58.19	43.48	4.35
BrSSR00376	494	A01	A	T	1	14	1627365	1627378	14	1	166	TGAGGTTCCTGAACTTATCGCC	60.09	50	5.54	GTCTTTGGAACCCTTTCGATAGG	59.06	47.83	2.57
BrSSR00377	495	A01	AG	TC	2	31	1628376	1628437	62	1	243	TTAAAGCGCAAAGGCACACG	60.32	50	4.49	CGGCGAACGCATAAAAGACG	60.58	55	4.18
BrSSR00378	501	A01	A	A	1	12	1635458	1635469	12	1	133	CTCCGAGCAGAGTTCAAAAGC	59.54	52.38	3.51	TTGGGGATTGTCATCAGCCC	60.03	55	5.19
BrSSR00379	504	A01	A	T	1	12	1641501	1641512	12	1	132	GTCAAAGGTTGGCCGATTTACC	60.09	50	2.85	CATCGGTCAACTAAAACGTTTTGG	59.33	41.67	3.28
BrSSR00380	505	A01	A	T	1	16	1645228	1645243	16	1	114	TCATCGCATGGCATATAACTACC	58.5	43.48	3.18	CGTCTATCAATTTTCAACGTTCACC	59.21	40	4.02
BrSSR00381	506	A01	AG	AG	2	9	1655242	1655259	18	1	142	ATGGAATCATCTCGGTGGCC	59.89	55	5.36	GCTGAGCTTCATTCACGTCC	59.28	55	4.79
BrSSR00382	507	A01	AATT	TAAT	4	4	1655273	1655288	16	1	142	ATGGAATCATCTCGGTGGCC	59.89	55	5.36	GCTGAGCTTCATTCACGTCC	59.28	55	4.79
BrSSR00383	508	A01	A	A	1	13	1665762	1665774	13	1	102	AAGCTTCTCATGTACTCTGTTTCC	58.76	41.67	3.13	ATGGCGCGGGTTATCACC	60.2	61.11	4.02
BrSSR00384	512	A01	AAGCCC	CCCAAG	6	4	1671373	1671396	24	1	170	ACGTTGAGCTTAACTTGGTCC	58.51	47.62	4.46	TATGAGAGAGGACGGCTCCC	60.18	60	4.3
BrSSR00385	513	A01	AGCCG	GCCGA	5	4	1671414	1671433	20	1	170	ACGTTGAGCTTAACTTGGTCC	58.51	47.62	4.46	TATGAGAGAGGACGGCTCCC	60.18	60	4.3
BrSSR00386	514	A01	A	T	1	12	1674427	1674438	12	1	178	TCACGCAGAATTTTGCAATCG	58.42	42.86	3.34	CACAAGGTTGCTGTCGTTGG	59.97	55	3.77
BrSSR00387	515	A01	AG	TC	2	10	1676585	1676604	20	1	147	AGGAAACAAACAGGTGGAGC	58.31	50	4.7	AAGGTAGTTCTCCAGCCACC	59.02	55	4.61
BrSSR00388	516	A01	A	A	1	15	1677271	1677285	15	1	106	ATGTCTCAGTTCAGGCACCC	59.67	55	4.61	AAGGTTTGTTCTCCCCCTGC	60.18	55	4.85
BrSSR00389	517	A01	AG	TC	2	7	1678176	1678189	14	1	151	GACAAGTCTTTCCGACAGCG	59.22	55	5.18	AGAACCTCACTCTCTCTCTCTCC	60.05	52.17	3.71
BrSSR00390	518	A01	A	A	1	12	1682402	1682413	12	1	187	GGTTTGAAGAAGGTCAAGTGGG	59.38	50	4.61	TTTCGCTCTCTGGTGCATCG	60.74	55	3.84
BrSSR00391	519	A01	AAG	AGA	3	6	1687074	1687091	18	1	143	TTGCTCACCTTCCTCCAACC	59.89	55	3.77	TGTTCGTGTGGTCCTTCTCG	59.97	55	4.04
BrSSR00392	521	A01	A	A	1	14	1697526	1697539	14	1	104	CATCCACCAAAGCCATCAGC	59.54	55	4.26	TTCGTTTTGGTTTCGATATGCG	58.26	40.91	4.73
BrSSR00393	522	A01	A	A	1	20	1700780	1700799	20	1	143	CGCAGATAGCTCAACAAACCC	59.6	52.38	4.11	AAGCCAAGCCATTTGAGAGC	59.11	50	4.09
BrSSR00394	524	A01	AG	GA	2	11	1706040	1706061	22	1	122	TTTGTTTCACGATGTCCGCC	59.41	50	6.13	ACCTCATTCTCTCTCTGTGCC	59.17	52.38	5.01
BrSSR00395	525	A01	A	A	1	14	1707220	1707233	14	1	156	GCATCAGCATTAGTGAACCCC	59.32	52.38	4.95	ATCATCACTGTAGCACGGGC	60.18	55	6.13
BrSSR00396	526	A01	AAG	TCT	3	6	1710538	1710555	18	1	151	AATGAGACGAGGGTCAAGCC	59.75	55	4.35	GGCGAAGTTTAAACCTGCGG	60.11	55	5.69
BrSSR00397	527	A01	AATCCC	CCCAAT	6	4	1728795	1728818	24	1	103	ATTGGATCATCAGTGGGCCC	59.81	55	5.8	TCCGTTGGGTTTGGGTTTGG	61.04	55	3.28
BrSSR00398	528	A01	A	T	1	12	1728885	1728896	12	1	121	CCAAACCCAAACCCAAACCC	59.82	55	4.11	CTTTAACGGCCGTCAAGTCG	59.56	55	4.18
BrSSR00399	529	A01	A	A	1	12	1733942	1733953	12	1	149	TCTTTACAAGATTACCATCAGGTTCC	58.89	38.46	3.62	ACGTGGGAATCCAAAAAGTGC	59.66	47.62	4.4
BrSSR00400	530	A01	A	T	1	12	1734456	1734467	12	1	152	AGAAGACAATTGACCTTGCAGG	58.85	45.45	4.85	CAGAAATGTCTTGCCCAACCC	59.73	52.38	4.11
BrSSR00401	532	A01	A	T	1	13	1738695	1738707	13	1	172	AGGACCCTTTGTGTAATACTAAGC	58.26	41.67	3.09	TGTAACTTCCGCCACTTGGG	60.25	55	4.12
BrSSR00402	533	A01	AT	AT	2	9	1742285	1742302	18	1	195	TCACTAATTTATGGCGGCTATAAGG	58.83	40	2.69	GACTCTAGAGAGAAGTTAGAGAAAACG	58.83	40.74	3.6
BrSSR00403	534	A01	A	A	1	16	1743237	1743252	16	1	174	TCTGTAATCTTCTCTAATTGGGCC	58.07	41.67	5.8	AGATCCTCTTGAAAATGAACTTACCC	59.11	38.46	3.69
BrSSR00404	536	A01	AT	AT	2	9	1745760	1745777	18	1	135	ATAAAAGGTGTGTTCGAAAACTGG	58.17	37.5	4	ACCCCACAAACCAAAAAGTCC	59.17	47.62	3.85
BrSSR00405	542	A01	AAAC	TGTT	4	5	1764576	1764595	20	1	135	AGGTTTTGCCCACATCAAGC	59.32	50	4.01	GAAGTTTGCCTATTCACCCGC	59.87	52.38	6.13
BrSSR00406	548	A01	AAG	GAA	3	5	1780332	1780346	15	1	167	TGATGTTCTCCGAGCAGTGC	60.39	55	4.4	GCATGTTGTGGAACGAACGG	60.39	55	4.44
BrSSR00407	549	A01	A	T	1	14	1784300	1784313	14	1	141	CAACTAACTGCAATGCAAATTATATCC	58.03	33.33	2.59	TGATCTGAAAAGTGATTTGGATGTAGG	59.66	37.04	3.18
BrSSR00408	550	A01	A	A	1	14	1786372	1786385	14	1	111	CAGGTGCCCATGGAACTACC	60.39	60	3.18	TCATTGGAAGGCGTGTCACG	60.95	55	4.35
BrSSR00409	551	A01	AG	AG	2	8	1787818	1787833	16	1	111	TGTATACGCTTGGGGAAGACC	59.52	52.38	3.85	CTTTGGTCGGTAGTTTCAAAAAGG	58.72	41.67	3.11
BrSSR00410	552	A01	AAG	TTC	3	5	1789160	1789174	15	1	139	GGAAGTTGATCAAAAATGCAAGGC	59.85	41.67	4.35	TCTCCGTTGAGTGTTTCCTCG	60	52.38	4.63
BrSSR00411	554	A01	A	A	1	12	1802580	1802591	12	1	138	CCTTGTACTCCTTCGTACCACC	60.09	54.55	4.61	ACTGACTGGCACTATTCATGC	58.36	47.62	4.06
BrSSR00412	555	A01	AAACGC	AACGCA	6	4	1804012	1804035	24	1	208	CAGTAACGTCCCCAAGCTCC	60.39	60	4.7	TCCAAATCGCAGGTGAGAGG	59.75	55	3.69
BrSSR00413	556	A01	A	T	1	18	1807292	1807309	18	1	103	TCCCTTTGATCTATTGCAAGTTTACC	59.62	38.46	2.85	TTCCAACATCTGCGCTTTGG	59.4	50	3.28
BrSSR00414	557	A01	A	T	1	12	1807685	1807696	12	1	181	GTGGGTGTTATGAGCAAAGAGC	59.84	50	4.09	CAAAGCCCAATTGATCATAGTATGC	58.85	40	3.14
BrSSR00415	558	A01	C	G	1	26	1808190	1808215	26	1	144	CATGGCATGGTCTAGGGTGG	60.18	60	4.61	GTACGCCTCACTGCAAGACC	61.01	60	3.85
BrSSR00416	559	A01	AG	TC	2	8	1816929	1816944	16	1	173	ATACCTAGCGCCAAAGACGG	59.9	55	4.79	GTGGACCAAACAAAGAACCTCG	59.97	50	4.63
BrSSR00417	560	A01	AAG	AGA	3	5	1817966	1817980	15	1	102	TCTTTGAAAATGAATCTTGATCGAGG	58.24	34.62	4.63	TCACATTCCCCCTTCTCTCC	58.42	55	3.71
BrSSR00418	561	A01	AG	TC	2	8	1826797	1826812	16	1	100	GAGATTAGCCATCGCCTCCC	60.04	60	4.3	ATCTGAGATGGAGGCTGAGC	58.95	55	4.26
BrSSR00419	562	A01	A	T	1	12	1836466	1836477	12	1	156	ACAATAGTCATGGTTAACGAAGACC	59.13	40	3.85	AGGAATGAAACCAACTCAACACC	59.36	43.48	4.16
BrSSR00420	563	A01	A	A	1	12	1837108	1837119	12	1	204	GGTCGATTTGTTTTCTTTAAAGAATGG	58.3	33.33	3.16	TCGAAATATCATATAGGATACGCACC	58.58	38.46	5.01
BrSSR00421	565	A01	A	A	1	12	1845994	1846005	12	1	157	TTGGAGCTGAGACAACCTGG	59.6	55	4.45	AGCAACTGTTAGTCCAAGGC	58.1	50	4.35
BrSSR00422	567	A01	A	A	1	13	1850666	1850678	13	1	164	TTTGGGGCTTAAACAACTTATGC	58.11	39.13	3.14	AATTGGAGCAATCCCCGAGG	60.11	55	4.63
BrSSR00423	568	A01	A	T	1	12	1851970	1851981	12	1	168	ATCACAGCTCTGTCTCCAGC	59.46	55	4.85	GTTTCCTAGATCGATATGCAGGC	59.07	47.83	4.85
BrSSR00424	569	A01	AAAC	TTTG	4	4	1858770	1858785	16	1	103	TGTCTCTATATTTTGGGATTGGAGG	58.16	40	4.3	CCCAAATCCAATCCAAAACCCC	60.03	50	4.95
BrSSR00425	570	A01	A	A	1	14	1860374	1860387	14	1	156	CCCCGCCTCCAAAATCATCC	61.11	60	3.51	TCGGATCGTTCGACATCAGC	60.25	55	4.26
BrSSR00426	573	A01	AAC	ACA	3	10	1864882	1864911	30	1	133	ACCGTTTTTGGAACAGTCAATCG	60.24	43.48	3.34	GATGAAGCAGTCAAGACACGC	59.87	52.38	5.34
BrSSR00427	574	A01	AAAT	TAAA	4	4	1868439	1868454	16	1	148	TTTTTATCTCTGAACAACCTTCATCG	58.19	34.62	3.84	GCTTTTGAGAAGCCAGCAGG	59.76	55	4.85
BrSSR00428	575	A01	AG	TC	2	8	1882091	1882106	16	1	175	CCGGTTGGCAAGAACATTCG	60.11	55	3.34	AGCCTAACATCGAGCCATGG	59.89	55	3.66
BrSSR00429	577	A01	AG	CT	2	19	1888596	1888633	38	1	154	TCTCCGATGTCACCAACTCC	59.1	55	3.85	ACCTCCAGCTTCAGACTTCC	59.02	55	3.46
BrSSR00430	579	A01	AAG	AGA	3	6	1889897	1889914	18	1	150	TCTTCTTCAACTAAAACAAGAAAGAGC	58.6	33.33	4.09	TTGGGAATGGTGATTCTTCGG	58.28	47.62	4.3
BrSSR00431	580	A01	AG	TC	2	12	1894850	1894873	24	1	132	TTCATGTCTTCCTCAACTGAAGC	58.93	43.48	3.86	TGTTTTCCTATTCCCGGCGG	60.39	55	6.13
BrSSR00432	581	A01	AATC	TCAA	4	5	1902768	1902787	20	1	186	CAAATTAAGCACAAACCACACCC	59.19	43.48	4.61	ATCGACTTTTGTCCCTTTCCC	58.21	47.62	3.97
BrSSR00433	582	A01	AATC	TGAT	4	4	1903209	1903224	16	1	118	GAATAACCGGAATCACGCGG	59.42	55	6.46	GTGAACCCAAGAATTACTCCTGC	59.56	47.83	4.85
BrSSR00434	583	A01	AG	CT	2	8	1910363	1910378	16	1	164	CGCAATTACGGAAGGAGAATCG	59.78	50	3.34	TGCTACGCGATTCAGCTTCC	60.81	55	3.46
BrSSR00435	584	A01	ACAG	TGTC	4	4	1915199	1915214	16	1	122	ACAAGTTTCGGTCAGCGTCG	61.21	55	5.12	GGAAAGGTCCGGAGAGATGG	59.53	60	3.51
BrSSR00436	585	A01	AAC	GTT	3	5	1916420	1916434	15	1	180	TGCTACTGCTTCTTTTGCTGG	59.12	47.62	4.85	AGATCCATCTAGTTCACCCCC	58.3	52.38	5.4
BrSSR00437	586	A01	AAG	AGA	3	5	1919275	1919289	15	1	164	GGTGTATCAGTGGTGGAGGC	60.11	60	4.7	GTCAGATCCAACGGCTCTCC	60.18	60	3.71
BrSSR00438	587	A01	A	T	1	24	1926362	1926385	24	1	165	GTCTGCTGCTGCTGGTATGG	61.09	60	2.74	CGATTTGGGCTTGTAACCGG	59.55	55	5.28
BrSSR00439	588	A01	AC	AC	2	7	1927552	1927565	14	1	155	TCCAAGAGGGGAAAAGTGCC	59.89	55	5.01	TTAGGGTTTTCGTCGGAGCC	60.04	55	4.7
BrSSR00440	589	A01	A	T	1	13	1927992	1928004	13	1	123	ACAAACAAACGTGCCTCTACC	59.06	47.62	3.18	CCCCTCAAATAGCATGGGAGG	60.2	57.14	4.3
BrSSR00441	590	A01	AG	TC	2	7	1939657	1939670	14	1	160	CGCTAGGGTTTGAGTGGAGG	60.11	60	4.3	ACTGCAAAGTTGATGGACCG	58.76	50	4.79
BrSSR00442	591	A01	A	A	1	25	1939847	1939871	25	1	208	GGTCCATCAACTTTGCAGTTTCC	60.55	47.83	3.13	CGATTATGTTTTTGTCACAAGTCGC	59.94	40	5.19
BrSSR00443	592	A01	A	A	1	15	1939983	1939997	15	1	126	GCGACTTGTGACAAAAACATAATCG	59.94	40	3.34	TCTCATCTTTCTCGTAATTAGTGATGG	58.86	37.04	3.51
BrSSR00444	593	A01	AG	AG	2	8	1946217	1946232	16	1	126	TCCGCCATTGCTACTACTGC	60.18	55	4.4	CATCCACTTCTCGAGGACGG	59.9	60	4.79
BrSSR00445	594	A01	A	T	1	15	1958682	1958696	15	1	166	CCCTCCGGCAAAAGGAATGG	61.32	60	3.16	CTTCCACACGTCTCTCCTCG	59.83	60	4.63
BrSSR00446	595	A01	AG	AG	2	7	1959255	1959268	14	1	118	ACTTATTATGCAAGAAACAACAACCC	58.85	34.62	4.11	CCATCACCTCTGCAGTTCTACC	60.42	54.55	3.18
BrSSR00447	596	A01	C	C	1	15	1959462	1959476	15	1	113	GTTTTAAACCGAGAAACACGTGG	58.97	43.48	4.94	TCACCCATTCTGATACAGACAGC	60.12	47.83	4.4
BrSSR00448	599	A01	C	G	1	26	1973630	1973655	26	1	153	GCTTCATGACTCTCTAATGGAATGG	59.53	44	3.16	ACCAAGGACTAAACATGTGGC	58.49	47.62	5.01
BrSSR00449	600	A01	A	T	1	13	1975430	1975442	13	1	183	ACAAGGAAACAAACTGCAGGC	59.86	47.62	4.85	CTTAACGTGGTGGGGTCTGG	60.32	60	3.86
BrSSR00450	601	A01	AAG	GAA	3	5	1980305	1980319	15	1	101	GTGTAAACACGTGGCGCC	59.75	61.11	6.53	TTTTTCCAATTCGCGCCACC	60.32	50	4.61
BrSSR00451	602	A01	A	T	1	16	1989081	1989096	16	1	132	TACAGTCAGAGACGTTGGCC	59.4	55	5.36	TCCGACTTCATGTCTACACTTGG	60.06	47.83	3.61
BrSSR00452	604	A01	AT	AT	2	11	1997442	1997463	22	1	117	TGTTACATTCACTAGGGCATCG	58.21	45.45	3.84	CGATATACAAGTTGCCTAACATATCGG	59.99	40.74	4.18
BrSSR00453	605	A01	AT	AT	2	25	1998016	1998065	50	1	133	TTTCGGACCTTCGGTTCAGG	59.97	55	3.86	TCGCTCAGTTTTATAAGTGTAACACG	59.91	38.46	4.49
BrSSR00454	606	A01	A	A	1	14	1998466	1998479	14	1	173	TGTTTTGGCTGATTATGTTGCC	58.08	40.91	4.52	CAGAGCAAATCAAATAATACAAGCCC	59.3	38.46	5.19
BrSSR00455	608	A01	A	T	1	13	2001365	2001377	13	1	193	GCGTTTTCTTTTCTTGTCATCTGG	59.32	41.67	3.86	GCTTTGACTTGTTGAGAAGAGGC	60.3	47.83	4.7
BrSSR00456	609	A01	AG	AG	2	11	2003719	2003740	22	1	162	CTCTATGGAGGCGTGCAGG	59.93	63.16	4.85	AACGTGAAAACCAACTCGCC	59.62	50	5.54
BrSSR00457	610	A01	AATG	ATGA	4	4	2005981	2005996	16	1	162	AACACTGCGTTCTTTCCACC	58.98	50	4.61	ACGTTGTCCTCGAGTACAGC	59.76	55	4.4
BrSSR00458	611	A01	AATC	TGAT	4	4	2009852	2009867	16	1	160	AGAGCTGCGTATCGTTGTCC	60.18	55	4.02	CGGTACAAGTTCATCGTCTCC	58.47	52.38	3.71
BrSSR00459	612	A01	A	A	1	12	2010593	2010604	12	1	190	CTTGGCAGGCTCCAAAACC	59.33	57.89	3.27	CGGCTACACCAGAAGTTCCC	60.39	60	3.97
BrSSR00460	614	A01	AT	AT	2	10	2019562	2019581	20	1	125	AGCATATATTACGGTATATTCTCGCC	58.63	38.46	5.54	GACATGTTTGCCGTGAGAGC	59.83	55	4.09
BrSSR00461	615	A01	AT	TA	2	11	2019785	2019806	22	1	123	TGAGGGTGTTCTGGTAGACG	58.75	55	4.18	ACCAGCAATGAAAGCAGAGG	58.46	50	3.69
BrSSR00462	616	A01	A	A	1	12	2024353	2024364	12	1	136	GCAGCCCTAACAACGTTTCC	59.76	55	3.13	CGTGGATTCAGATGGAAAACTGG	59.87	47.83	4
BrSSR00463	617	A01	A	T	1	18	2026136	2026153	18	1	110	TGAGCAAAGCAAAGCAGAGC	59.69	50	4.09	TCTTTGTTCCGTTTGTCTTTCCC	59.62	43.48	3.97
BrSSR00464	618	A01	AC	CA	2	9	2026494	2026511	18	1	145	ACTCTGCTTCAAGCTGCTCC	60.32	55	4.7	CATCTCCAGAGCAGCAGAGG	59.89	60	3.69
BrSSR00465	619	A01	A	A	1	12	2040082	2040093	12	1	147	TCCATCTCCTTGATTAACTTGGC	58.47	43.48	4.52	ATAGTGGTAGGTGGTTGATTTGG	58.14	43.48	3.28
BrSSR00466	622	A01	AGG	CTC	3	6	2043395	2043412	18	1	123	TCTCTGAACTTTGGCCTCGC	60.32	55	5.03	AGACGCAAAGAGGCAAAACG	59.69	50	3.6
BrSSR00467	624	A01	AG	CT	2	7	2047406	2047419	14	1	170	CGTTTCACTCGTCTTCTTCGC	59.88	52.38	4.7	TCGAAGAGATGAGCATCGGC	59.97	55	5.54
BrSSR00468	625	A01	AG	GA	2	16	2055567	2055598	32	1	190	GTAAAAGCGAGGCCATGTGG	59.55	55	4.17	AGTCGCTCTGAGATTCAGCC	59.54	55	4.85
BrSSR00469	627	A01	ACC	CAC	3	5	2059480	2059494	15	1	134	TCAGTCTCCGGTGAAGAACC	59.03	55	3.62	GAGGAGAGTGAACAGGTGGC	60.04	60	5.01
BrSSR00470	628	A01	A	A	1	19	2060448	2060466	19	1	124	TCCAACTAACTATCTATAGTGCATGC	58.62	38.46	4.06	AAAATTCTGCAACTAAGCTGTGG	58.13	39.13	4.17
BrSSR00471	629	A01	A	T	1	17	2063454	2063470	17	1	142	TGATACACCTCACCGCATGG	59.82	55	3.66	AGCGGAGTGTTTAGCATTGC	59.2	50	3.56
BrSSR00472	630	A01	A	A	1	15	2068660	2068674	15	1	200	TGCAACCTGATGAGTTATGATGC	59.37	43.48	3.91	ACGCCTGCTTATATCGCTCC	60.04	55	4.7
BrSSR00473	631	A01	A	A	1	13	2069677	2069689	13	1	141	ACGCTTCATTGATTCACATAAGC	58.09	39.13	3.09	AGCTAAGTAACGAGCTTCTTGC	58.75	45.45	4.01
BrSSR00474	632	A01	ATC	TGA	3	5	2070068	2070082	15	1	101	GAGCTAACCTGACGTGGAGG	59.83	60	4.3	CAAAAAGTCTCTTTCCCACACCC	59.93	47.83	4.61
BrSSR00475	633	A01	A	A	1	20	2076790	2076809	20	1	100	AGGAGAACTGACACTGAGAGC	59.11	52.38	4.09	TCTCTCTTTCCTTCTCTCGTTTACG	60.11	44	3.18
BrSSR00476	635	A01	C	G	1	14	2085626	2085639	14	1	140	ATAGCTGCCGACATTTGCG	58.98	52.63	4.85	GGGTAGAATCAGAATTAGGAAACGC	59.76	44	4.84
BrSSR00477	638	A01	AG	AG	2	9	2098995	2099012	18	1	172	TCAACTTCCCGCTTCTTCCC	59.96	55	3.97	TGAAGCCGTGGTCGTATTCG	60.46	55	3.34
BrSSR00478	639	A01	AG	TC	2	12	2099930	2099953	24	1	142	ACGAGAGAGAAACCGTCAGC	59.76	55	4.26	GCAGTGCGTAATGCCTATGC	60.04	55	3.14
BrSSR00479	640	A01	AG	TC	2	7	2100522	2100535	14	1	153	AACCACCTGCTCCAAAGTCC	60.18	55	3.85	CCACTGTAAATGTTGCTGTTGC	58.95	45.45	4.17
BrSSR00480	641	A01	AC	AC	2	7	2101478	2101491	14	1	170	ACCTGAACTCTAACATTTCTGATTCC	59.12	38.46	3.01	CCTTCCATGTGTTCTCTTCGC	59.27	52.38	4.7
BrSSR00481	642	A01	A	T	1	35	2104675	2104709	35	1	178	GGAAGTCGAGGTATACGTGGG	59.66	57.14	4.61	TCTAGTCTGGACCACCTCGG	60.03	60	4.63
BrSSR00482	645	A01	A	A	1	13	2112196	2112208	13	1	126	AAACCAACAACATATTAGCGCG	58.25	40.91	6.86	ACTGTTGCAACTTGTTTTCATTGG	59.37	37.5	3.16
BrSSR00483	646	A01	A	T	1	13	2113073	2113085	13	1	101	AACTACCCAGTACGAACCCC	58.73	55	4.95	TTCTATTAAAGAAGGAAAGAGTGTTGC	58.22	33.33	4.17
BrSSR00484	648	A01	A	T	1	12	2134581	2134592	12	1	154	CACAACTGACGACGTTCAACC	60.01	52.38	3.77	GTTTGCAAACATAAGACAAGAATTTGG	58.94	33.33	3.28
BrSSR00485	651	A01	A	T	1	14	2144354	2144367	14	1	143	AAGGAAATGCACGACTCTCG	58.29	50	4.04	TTATTAGCCACTTATTAGGTCGGC	58.46	41.67	5.54
BrSSR00486	652	A01	A	T	1	12	2145289	2145300	12	1	111	CCTCAGCATCGCAAATACGC	60.04	55	4.42	TTATTAACTATCTGCAAAACCCATACG	58.17	33.33	3.06
BrSSR00487	653	A01	AAG	GAA	3	5	2147885	2147899	15	1	145	TCTCCTCTTTTGACTTGTGCC	58.15	47.62	5.01	GTTTCACAGCCAGAGAAACGG	59.74	52.38	4.44
BrSSR00488	654	A01	A	T	1	13	2149805	2149817	13	1	129	ACCCCGCAAGATAAGATCGG	59.61	55	4.18	GCAACAGATATAACAGCTGAGATACC	59.63	42.31	2.73
BrSSR00489	656	A01	AAC	TTG	3	5	2154170	2154184	15	1	148	TCTGATGAGCTTCTTGCCGG	60.11	55	6.13	AAATGGCACCATTAGCTGCG	59.54	50	5.18
BrSSR00490	657	A01	A	T	1	16	2155626	2155641	16	1	184	TTGTGGATGAATGCTGCTGC	59.47	50	5.25	TTTTGCCAAAGAACACACAGC	58.38	42.86	4.4
BrSSR00491	658	A01	A	T	1	15	2156858	2156872	15	1	177	CCACTGCACACTGATTCTGC	59.48	55	4.26	ACGCACTCGAGAAACTCTCC	59.76	55	3.71
BrSSR00492	659	A01	AAG	GAA	3	5	2157970	2157984	15	1	100	AATTCCATTAGCTTGCCTGCC	59.24	47.62	4.85	GATGTAGCAGGATCCGGTGG	59.97	60	4.61
BrSSR00493	660	A01	ATC	ATC	3	7	2162403	2162423	21	1	146	TGGTCTAGAGGTGAGAGGAGG	59.43	57.14	4.3	ACCAAGACGATGGATCTCTTCC	59.57	50	3.46
BrSSR00494	661	A01	AG	CT	2	7	2163922	2163935	14	1	143	CTCCTTCCGAGATAGCCACG	59.69	60	4.94	TCACCACAGCATAACACCGG	60.32	55	5.28
BrSSR00495	662	A01	AAAG	TTTC	4	4	2164980	2164995	16	1	137	AATTGCTCCTGATGCATCGC	59.33	50	4.58	GAGGATGCGAAAACAGAGAGC	59.34	52.38	4.09
BrSSR00496	663	A01	A	A	1	13	2171918	2171930	13	1	104	TGCCTCTGATACCACTACAATGG	59.87	47.83	3.16	TGAGGTTTAAACTTTGGGAGATCC	58.68	41.67	3.36
BrSSR00497	664	A01	AG	CT	2	9	2182653	2182670	18	1	119	AGCTTCTTCCTCATCCGAGC	59.54	55	5.03	AAAAGGATCAGTGACGCGGG	60.67	55	6.13
BrSSR00498	665	A01	ACG	ACG	3	6	2182891	2182908	18	1	160	ATGGACGACGAGATAACCGG	59.33	55	5.28	CCACATTGTCGTCCTCCTCG	60.46	60	4.63
BrSSR00499	666	A01	AGG	TCC	3	8	2190998	2191021	24	1	129	TGAAGACGGAACAGAGACGC	60.04	55	5.19	AGTGGTGGTGGTGGATTTGG	60.18	55	3.28
BrSSR00500	667	A01	A	A	1	28	2192757	2192784	28	1	126	CAACCGGTTTATCAAAGCATAACC	58.9	41.67	2.85	GAGTGGCTCTGTTAAGTTTGGC	59.77	50	4.52
BrSSR00501	668	A01	AC	AC	2	7	2194424	2194437	14	1	160	AAACTGACCCGCCATTCTCC	60.32	55	3.71	GTGTGTGTGTGGTCAGATGC	59.41	55	3.91
BrSSR00502	669	A01	AC	CA	2	7	2194569	2194582	14	1	116	ACATAGGTGAGTGAAAAATCAAACC	58.02	36	3.27	TGTGTGTGTGTGGTCAAATGC	59.87	47.62	3.56
BrSSR00503	670	A01	AC	CA	2	7	2194629	2194642	14	1	137	AACAGAGTAGAGTGAAAAATCAAACC	58.07	34.62	3.27	TGAGTCTTGTTTGTGTTGTTAGATACC	59.77	37.04	2.73
BrSSR00504	671	A01	AC	CA	2	8	2194773	2194788	16	1	122	ACAGAGTTTGAATGAAAAACTGAACC	58.96	34.62	3.62	GTGTGTGTGTGGTCAGATGC	59.41	55	3.91
BrSSR00505	672	A01	AC	CA	2	7	2195189	2195202	14	1	194	TCAAACCTTTATAACTAGCATCTGACC	59.23	37.04	4.02	GGCGTTGTTCTCATGTTCGG	59.83	55	4.3
BrSSR00506	674	A01	AAG	TCT	3	5	2197876	2197890	15	1	135	GGGTTTGTCTCGGAGTGGG	60	63.16	4.61	ACGAGATCAAGCTTCTCCGG	59.54	55	5.14
BrSSR00507	675	A01	AG	CT	2	17	2202084	2202117	34	1	121	CAAGCGCAACAAACATTGGG	59.14	50	4.12	TCTTGTCTGAAAGGGCTCCC	59.31	55	4.3
BrSSR00508	676	A01	A	T	1	15	2204432	2204446	15	1	148	CACTCCACGTCTTGCTCTCG	60.73	60	4.04	ATGCCCCTGGGATTTGATCG	60.18	55	3.69
BrSSR00509	677	A01	AG	TC	2	7	2206107	2206120	14	1	140	CTCCGGCGAATTCACTTTGC	60.18	55	3.68	ATGAAGAAGACGGGTTCGGG	59.75	55	5.14
BrSSR00510	678	A01	ATC	ATG	3	5	2206425	2206439	15	1	139	GTGGGACCAACAAGAAACGG	59.33	55	4.44	ATGGTAGGAGGAGAGTTCGC	58.6	55	4.7
BrSSR00511	679	A01	AAAG	CTTT	4	4	2208483	2208498	16	1	195	TTTTGGGCAGGAGGAAGAGG	59.59	55	3.69	TCCATTCCCAAAGATAAAGATTTGC	58.12	36	3.68
BrSSR00512	680	A01	A	T	1	21	2208740	2208760	21	1	110	TGATTAGCTCTGCCTCAGATGG	59.63	50	3.51	ACACTATCTCACAACAGTTGTCG	58.7	43.48	4.35
BrSSR00513	682	A01	AATAC	GTTAT	5	4	2219176	2219195	20	1	200	CGATGCGTTTTCTGAGGATCC	59.41	52.38	3.36	AGGTAAGTTCAGGGTGGTGC	59.6	55	5.01
BrSSR00514	683	A01	A	T	1	12	2220930	2220941	12	1	188	GAACATGCTCGAGAGGAGGC	60.53	60	4.7	CTCCTCATCAGCCCTTGACC	59.82	60	4.02
BrSSR00515	686	A01	ATC	ATC	3	6	2231561	2231578	18	1	156	ACACCCTTTTGAAAGAGAGGC	58.41	47.62	4.7	AGCTGGTCAAAGTCAAACGC	59.34	50	4.84
BrSSR00516	687	A01	AAAG	TTCT	4	4	2232375	2232390	16	1	189	GTGCTTCAGAGTTGGGATGC	59.19	55	3.91	CATTCCCAAGGTCACTGAGC	58.54	55	4.26
BrSSR00517	688	A01	AGG	GGA	3	7	2247559	2247579	21	1	102	ACGTCGCCGCTATCATTAGG	60.04	55	2.69	TGCCTTTGTTAAGCTTCCTCC	58.49	47.62	4.3
BrSSR00518	689	A01	ATC	CAT	3	8	2248144	2248167	24	1	123	TGGTGGCAATGGTTTCAAGC	59.61	50	4.01	GAACAAACCAGGGTCACTGC	59.33	55	4.4
BrSSR00519	690	A01	A	A	1	14	2250214	2250227	14	1	138	TGGCGACATCATGTCTCAGC	60.46	55	4.26	CGGATTCGAAGATCCAAACATCC	59.75	47.83	3.51
BrSSR00520	691	A01	A	T	1	12	2252036	2252047	12	1	158	TTTCGCTTCTTGCCAGATCC	58.55	50	3.36	ACTTGAGCTGGGACACAAGG	59.89	55	3.61
BrSSR00521	693	A01	AAAG	TTCT	4	4	2260740	2260755	16	1	112	TGTCTTTTCGTGACCTTGTTCC	59.06	45.45	3.62	TCGCAGTGAGAGTGACATGG	59.76	55	3.66
BrSSR00522	695	A01	A	T	1	14	2269096	2269109	14	1	158	GCGCATGAACACTCACATCG	60.25	55	3.84	AGGCAAAGGCTGAAGTCTGG	60.25	55	3.86
BrSSR00523	696	A01	A	T	1	12	2283903	2283914	12	1	136	ACCCTGACCAAATGAAAACCG	59.04	47.62	4.44	TGGTCGTTGATGAGTTCCGG	60.04	55	5.14
BrSSR00524	697	A01	AG	CT	2	11	2283976	2283997	22	1	118	TTCGCCGGAACTCATCAACG	61.01	55	4.1	TGGGATTAGGGTTTGAGGAAAGG	59.99	47.83	3.11
BrSSR00525	698	A01	A	T	1	16	2289188	2289203	16	1	194	TTCAGTAGTGCTTGTGGGCC	60.25	55	5.8	AAACTTAATGTCCCAATCTTGAAACC	58.56	34.62	3.27
BrSSR00526	699	A01	AAT	TTA	3	5	2289541	2289555	15	1	141	AATTTCCGCGCGTAACAAGG	59.83	50	3.61	TCTCGGATCGCATATTCGCC	60.11	55	5.54
BrSSR00527	700	A01	A	A	1	12	2289730	2289741	12	1	102	TCGCTTGCGGTTTTACTTGC	60.04	50	4.01	TGAAGCACCTGAAACCCTAAGG	60.22	50	2.69
BrSSR00528	701	A01	AATC	TTGA	4	5	2290061	2290080	20	1	142	TGCTCGATTCTTCCGGTAGC	59.9	55	3.58	AAAAACGGTGAAGGAAGCGC	59.97	50	5.92
BrSSR00529	702	A01	AAT	TAA	3	5	2296901	2296915	15	1	141	TGTTCCCATGTATCTTGCTTGC	59.25	45.45	4.01	TTCGAGACAGGCATCCTTCC	59.46	55	3.46
BrSSR00530	703	A01	AC	TG	2	16	2302204	2302235	32	1	206	GTTTGGGCATTTGGCTGCG	61.03	57.89	5.18	TCGGTGGTTCTATTTCTGATGGG	60.12	47.83	4
BrSSR00531	704	A01	A	T	1	14	2302543	2302556	14	1	133	GAAAACAATGGAAGCTTAGACTTGG	58.85	40	3.61	ATGTTGTACCATTTACAGTCCCC	58.4	43.48	4.81
BrSSR00532	706	A01	AG	AG	2	12	2309997	2310020	24	1	151	AAAAGAGAGATAGTGGTGAACTGG	58.2	41.67	4	GAAAGAGGTGCCCAAGAAGC	59.12	55	3.86
BrSSR00533	707	A01	AAC	GTT	3	5	2327060	2327074	15	1	126	CGCCGATGCAGAGATAAAGC	59.49	55	3.51	CAAGGTTTATGAAGGCGGCG	59.9	55	6.46
BrSSR00534	709	A01	ATC	TCA	3	5	2328174	2328188	15	1	120	GCTTTCATGTGTGTGTATGTTTATTCG	59.99	37.04	3.34	GACAACACTTTGACTCGGTGC	60	52.38	5.01
BrSSR00535	710	A01	AAG	TTC	3	5	2328446	2328460	15	1	125	AGTGAAGTGTGAGCCCAACC	60.18	55	3.77	CGTCTGATCTTCACGGAGGG	59.9	60	4.3
BrSSR00536	711	A01	AAG	TCT	3	5	2328526	2328540	15	1	129	CTTCTTCTTCCGCTCCGACC	60.46	60	4.79	ACGAAAAGTGGCATTTGCGG	60.32	50	5.69
BrSSR00537	712	A01	A	T	1	12	2336469	2336480	12	1	184	CACCGTCACACCTGATGAGC	61.02	60	4.26	GAAGGTAAGCCAGCGTTTCC	59.2	55	3.13
BrSSR00538	713	A01	A	T	1	14	2336706	2336719	14	1	165	AGTTCTTGCTTACGGCCAGG	60.32	55	4.45	TCCAAAGTTAGTACCCATGCCC	60.03	50	5.36
BrSSR00539	714	A01	AT	AT	2	26	2338719	2338770	52	1	204	AGAAAAGGAGGTAGTGTGTTCG	58.01	45.45	3.95	GACCTGCAAAGCTCTTTTCTCC	59.77	50	3.71
BrSSR00540	715	A01	A	T	1	12	2339119	2339130	12	1	130	TTTGTGTTGCGTCATGTGGG	59.62	50	4.61	CACCATGTGATAGGCTACAAGC	59.13	50	4.01
BrSSR00541	716	A01	A	T	1	17	2340670	2340686	17	1	111	AGTTTAATGATCGATGCTTGGAGC	59.73	41.67	4.7	ACTAGCTCATGTTCTGAAAGCC	58.4	45.45	4.35
BrSSR00542	717	A01	AG	AG	2	18	2341476	2341511	36	1	156	TTAAGTTATCCGATTTGTTGCTGC	58.36	37.5	5.25	AAACTGTCTTCACGGATGCG	58.85	50	4.73
BrSSR00543	718	A01	A	A	1	12	2341774	2341785	12	1	156	TTCCGATCTCCTCCGTTTCG	59.55	55	3.46	AGTTCGTACAAGACCGTCGC	60.39	55	5.19
BrSSR00544	719	A01	ACG	ACG	3	5	2344901	2344915	15	1	134	TACTCAACCCCACACACACG	59.89	55	4.49	AGCCCACGTTACGCTATTGG	60.46	55	3.16
BrSSR00545	720	A01	AAC	TTG	3	7	2345527	2345547	21	1	154	TGAACGCAGCTGATCTCTCG	60.18	55	4.04	TCACATTGTCGGAATCTGAATCC	58.81	43.48	3.01
BrSSR00546	721	A01	A	T	1	14	2346078	2346091	14	1	109	GGCCGTTACTCAGTTTGAACC	59.47	52.38	3.62	TGGAGGCAAAGAGGAAGAAAGG	60.22	50	3.11
BrSSR00547	722	A01	AG	CT	2	10	2354480	2354499	20	1	115	TCCATGGTCAAGCTCGATCC	59.53	55	3.36	TCCCATAGCCATTCACGTCG	59.9	55	5.12
BrSSR00548	723	A01	AG	CT	2	17	2354526	2354559	34	1	148	TCGACGTGAATGGCTATGGG	59.9	55	4	GACACGTGTCGGTCAGAGG	60.08	63.16	3.69
BrSSR00549	725	A01	ACC	GGT	3	5	2355651	2355665	15	1	138	TGGGAGAAATCTATGTAAACTAACAGG	58.73	37.04	4	GCAGCATTCTGACGACTTGC	60.18	55	4.01
BrSSR00550	727	A01	AAG	CTT	3	6	2376533	2376550	18	1	123	GTTGGCTTATAGCTGCTCGG	58.78	55	4.63	AGCAAACCTTCTTCAACCATCC	59.11	45.45	3.51
BrSSR00551	728	A01	AC	CA	2	11	2376884	2376905	22	1	129	AGACATGGGTTTGAGTTCTAAAGC	59.24	41.67	3.51	TTTAGATGAACTGATTGCAACTTCG	58.4	36	3.79
BrSSR00552	729	A01	AAG	AGA	3	6	2377115	2377132	18	1	133	GTGAGGGCTTTGGAACTTGC	59.68	55	4.01	CGTCGTTTCCTCTCGTCTCC	60.18	60	3.71
BrSSR00553	730	A01	A	T	1	17	2383589	2383605	17	1	191	GATGCAGACTAGGGAGCAGC	60.25	60	5.25	GCAGGTCCGTGGTAAACAGC	61.57	60	4.4
BrSSR00554	731	A01	AAAC	TGTT	4	5	2386275	2386294	20	1	187	TCCAGAACAACGTCCTCAAGG	59.93	52.38	3.61	CGTACTCTCGGGAATACGGC	60.04	60	5.68
BrSSR00555	732	A01	AC	AC	2	8	2388127	2388142	16	1	135	TCAAAAAGTCCAAGAAACCATGGG	59.9	41.67	4	CTTCGGCTAGCGCTTTTCC	59.28	57.89	3.13
BrSSR00556	733	A01	A	T	1	13	2388692	2388704	13	1	139	GTCCGACGGTGGAGAAAAGG	60.67	60	3.11	TTGGTAATGGTTTTGTGTGTTTGG	58.82	37.5	3.28
BrSSR00557	734	A01	AT	TA	2	12	2397376	2397399	24	1	165	CTTCATATTCCCGGAGCCCC	59.96	60	5.8	TTCACAGCGGTCTTTGGTGG	60.82	55	4.61
BrSSR00558	736	A01	AT	TA	2	12	2404507	2404530	24	1	165	CTTCATATTCCCGGAGCCCC	59.96	60	5.8	TTCACAGCGGTCTTTGGTGG	60.82	55	4.61
BrSSR00559	738	A01	AT	TA	2	12	2411634	2411657	24	1	165	CTTCATATTCCCGGAGCCCC	59.96	60	5.8	TTCACAGCGGTCTTTGGTGG	60.82	55	4.61
BrSSR00560	739	A01	AAAG	AAAG	4	7	2418871	2418898	28	1	176	TCCGCATTTGGCATTTCTTCG	60.14	47.62	3.79	AACAAGCCCCGTCTCAAAGG	60.54	55	3.11
BrSSR00561	740	A01	AAT	AAT	3	5	2419049	2419063	15	1	214	GAAGTCCCTTTGAGACGGGG	60.04	60	5.73	CTTTGGTGGTGCTGGATTCC	59.11	55	3.01
BrSSR00562	741	A01	AAT	AAT	3	12	2419079	2419114	36	1	184	GAAGAAGAAACCAAACAAACAGGG	58.89	41.67	4.45	AAAACGGTCTTTGGTGGTGC	59.54	50	5.01
BrSSR00563	742	A01	A	T	1	12	2424423	2424434	12	1	137	TTTAGGCGCCACAAAACTCC	59.04	50	3.85	GACAAAACAAATATTTTACCATGGTGC	58.77	33.33	5.01
BrSSR00564	744	A01	AT	AT	2	11	2428011	2428032	22	1	145	TCTTTTTCTTATATTTGGTCGCAGC	58.45	36	5.25	ATCACCTCCGTTTCTCCAGC	59.75	55	4.85
BrSSR00565	745	A01	A	A	1	25	2428375	2428399	25	1	200	TCAGTGAACCCCATGGAAAGG	59.92	52.38	3.11	AGTGGTGAACCTGTCTCTTGC	60.2	52.38	4.01
BrSSR00566	746	A01	A	A	1	15	2435433	2435447	15	1	119	AGTGTAAATATCTTTGGTGTCGACC	59.13	40	4.79	ACAAGACATGTGTGAGATAAGGG	58.16	43.48	3.95
BrSSR00567	747	A01	A	T	1	12	2435547	2435558	12	1	139	TCTCACACATGTCTTGTAAGTCG	58.45	43.48	4.18	ACAAAACGTAGCACAGGAGC	58.77	50	4.7
BrSSR00568	748	A01	AG	CT	2	7	2437036	2437049	14	1	116	ATTTACCGAACAAAGCGCGC	60.45	50	6.86	AAACAGAACAGAGCTTCGTCG	58.87	47.62	5.12
BrSSR00569	749	A01	ATAC	TGTA	4	4	2449506	2449521	16	1	131	CCGTAACCAGTTAATGCTCAAGG	59.63	47.83	3.61	CTGCCAATCAAACACGGGC	60.08	57.89	6.13
BrSSR00570	750	A01	A	A	1	13	2451738	2451750	13	1	126	GTGACGATCCTTCATATTCAAAATTCC	59.14	37.04	3.01	CCAATGGAGAGAAACAAAAACACG	59.26	41.67	4.49
BrSSR00571	751	A01	AAT	TTA	3	5	2453848	2453862	15	1	102	AGTGCCTAAAGTCAGGAGCC	59.38	55	4.7	AGCTTCGGTGTGAGAATCTCG	60.14	52.38	4.04
BrSSR00572	752	A01	A	T	1	13	2456562	2456574	13	1	142	TTTAGTTTTCAGCCAGTTTTCTACG	58.28	36	3.51	CGGATGATAGTGGGAATGAGC	58.31	52.38	4.26
BrSSR00573	754	A01	A	T	1	12	2473992	2474003	12	1	175	AAGCAACACAAACGTACCGG	59.34	50	5.28	TCCACCGTCACTTTCCTTTCC	60.2	52.38	3.13
BrSSR00574	755	A01	A	A	1	20	2474005	2474024	20	1	175	AAGCAACACAAACGTACCGG	59.34	50	5.28	TCCACCGTCACTTTCCTTTCC	60.2	52.38	3.13
BrSSR00575	756	A01	AT	TA	2	7	2476845	2476858	14	1	116	CCACTGCTGCTGGTTTTGC	60.3	57.89	3.68	AGTCTTAGTTACAACACGAAAGAAACC	59.99	37.04	3.27
BrSSR00576	758	A01	C	G	1	12	2488015	2488026	12	1	133	GCGGAAACCCTAAATCGAAGG	59.33	52.38	3.46	TCCCTTTCTCTTCTCTCTGGC	58.82	52.38	4.85
BrSSR00577	759	A01	AT	TA	2	7	2494053	2494066	14	1	172	GTGCAGACTCCTTGACAAGC	59.13	55	4.01	GTGGACCTCAAGTTCCCTCC	59.67	60	4.3
BrSSR00578	760	A01	AG	AG	2	9	2495697	2495714	18	1	121	TGGTGTTGTGTCTCCGTAGC	59.97	55	3.58	TTAAAAAGCTTCGAGCCCCG	58.84	50	5.73
BrSSR00579	761	A01	A	T	1	12	2496861	2496872	12	1	101	TCTCGCAACTTCAATTTCTGGG	59.19	45.45	4.45	TGAGCTAATCTTGAATGTGATCAGG	58.95	40	3.86
BrSSR00580	762	A01	A	T	1	14	2511583	2511596	14	1	161	ATTATCATGATTGTTCAGCATATCCG	58.02	34.62	4.18	GGGGAGGTCTATGTGTTCCG	59.54	60	4.3
BrSSR00581	763	A01	A	A	1	21	2517173	2517193	21	1	151	TAACATCCCTTCCGTTGGGG	59.38	55	4.96	TACTCACCTGGTAAACCGGC	59.39	55	6.13
BrSSR00582	764	A01	A	A	1	13	2518084	2518096	13	1	162	TCGACCCATGATCAGAAGCC	59.53	55	4.35	ACTTGTTGGGTAGGGGGAGG	60.85	60	4.3
BrSSR00583	766	A01	A	A	1	13	2527453	2527465	13	1	145	CACAAATAATCAACCTCTGAGGCC	59.9	45.83	5.19	AGTATTGTTTTTGATTTGCTAGAGAGG	58.27	33.33	3.69
BrSSR00584	769	A01	ATC	ATC	3	5	2530300	2530314	15	1	141	TTCAGGCGCCTTACTTCACC	60.32	55	4.02	TGCCTTTGCTTCTAATGTGGC	59.45	47.62	5.01
BrSSR00585	770	A01	A	A	1	12	2530951	2530962	12	1	132	TCACACCTCGCTCCTCTAGG	60.39	60	3.02	ACGGAGCTCACAGTTGATAGC	60.13	52.38	2.97
BrSSR00586	771	A01	AAAG	AGAA	4	6	2532923	2532946	24	1	141	AACATCTTTGTTCGACATTGCC	58.1	40.91	4.52	CGTAATCTTCATTACCAAGGAGAGG	59.01	44	3.69
BrSSR00587	773	A01	AAGAG	GAGAA	5	4	2546870	2546889	20	1	159	GTCGCTCTCTCCACCATAGC	59.97	60	2.97	GAGGGAGAGATTCTTCGCCG	59.97	60	6.46
BrSSR00588	774	A01	AAAAC	CAAAA	5	4	2559592	2559611	20	1	186	CAGTTGAACTAACAATCATCATGAGC	59.03	38.46	4.26	TTGTCTTTGTTTTCTCTTCACAGC	58.36	37.5	4.4
BrSSR00589	775	A01	AAT	ATA	3	5	2563032	2563046	15	1	127	ACTCCACCTACACAAATCGATACC	60.14	45.83	2.73	CAGCCAAATCAGTGCTACGC	59.9	55	4.42
BrSSR00590	776	A01	A	T	1	17	2563410	2563426	17	1	130	TCACAACCCTATGCCATCCG	59.82	55	4.18	CCGACAACCTAAACTTTGGAGG	59.19	50	4.3
BrSSR00591	778	A01	A	T	1	12	2574775	2574786	12	1	138	AGATAGATAGATTCCAACTTTCTGTGG	58.57	37.04	4.17	AACGGGCACAAGACTCATCC	60.32	55	3.51
BrSSR00592	779	A01	AT	TA	2	9	2582373	2582390	18	1	139	CTATATGGCTAGAGAGAAGTATCATGC	58.65	40.74	4.06	TGCTACAATGCCGAATGTCG	58.99	50	4.35
BrSSR00593	780	A01	AAG	GAA	3	5	2586090	2586104	15	1	113	GGTCAATCCGCGATCTAGAGG	60.07	57.14	3.69	TGATCTCCTCAAATCGCCGG	59.9	55	6.13
BrSSR00594	781	A01	AG	CT	2	7	2588093	2588106	14	1	207	ACTCGTCTATGGCGAATGCG	60.6	55	4.73	CGTTACCTCCACGCGACC	60.51	66.67	4.79
BrSSR00595	782	A01	AC	GT	2	7	2588779	2588792	14	1	181	ACAGTTACGCCTCGTGAGC	60.08	57.89	4.26	CCCTCAAGATAATGGCATGGC	59.11	52.38	4.4
BrSSR00596	783	A01	ATC	ATC	3	5	2593654	2593668	15	1	157	CTCCACCACTGGTTGATCGG	60.39	60	4.18	CTGGTGTGAACATAGTCTGCG	59	52.38	5.18
BrSSR00597	784	A01	AG	GA	2	7	2594581	2594594	14	1	137	TGACGAGAGAGACAGAGAAGC	58.92	52.38	3.86	TGTCACTTTCTTCTGCCGGG	60.25	55	5.73
BrSSR00598	785	A01	ACG	GAC	3	6	2594691	2594708	18	1	118	GAAGACGGTGGCTACGATCG	60.59	60	3.69	ACGGATCGTTTGGTCCTTCC	60.04	55	3.46
BrSSR00599	786	A01	AGG	GGA	3	7	2595379	2595399	21	1	171	ATGGCGGTTCTAAAGCTTGC	59.19	50	4.01	GCGTGTGAGACAATCATGCC	59.9	55	4.4
BrSSR00600	788	A01	A	T	1	12	2612085	2612096	12	1	102	AGCAATGCCGACAAATGTCC	59.47	50	4.02	ACTGTGAACTTTTGTTAGAGTATGGC	59.8	38.46	4.4
BrSSR00601	789	A01	A	A	1	12	2615817	2615828	12	1	120	ACTAACCGGACATGTTTGGC	58.47	50	4.52	ACACTCTTTCACGGTTTCACC	58.71	47.62	4.02
BrSSR00602	790	A01	AAC	GTT	3	6	2618213	2618230	18	1	167	TCGTCAACAATCTCAAAGCGG	59.2	47.62	5.52	AGAAGCTTTCACTCTGTTGATAAACC	59.79	38.46	3.27
BrSSR00603	791	A01	AG	TC	2	8	2620044	2620059	16	1	112	GTCTTAAAGCTTTCCCGCCG	59.55	55	6.46	GCGTTTTAAGGCGGATCTACC	59.4	52.38	3.18
BrSSR00604	792	A01	ATC	CTA	3	5	2620689	2620703	15	1	126	CTTTCTCGCTTGACCTTGGC	59.48	55	4.52	TCTTGTTTGTGTTGACGCGG	59.62	50	6.46
BrSSR00605	793	A01	AG	TC	2	9	2628144	2628161	18	1	185	CGACTCCTTTGTCAGCAACC	59.13	55	3.77	GAAGCTGGTCAGATCTCCCG	59.9	60	5.14
BrSSR00606	794	A01	A	T	1	13	2635310	2635322	13	1	166	TCTGGTCAGCGCTATCATGG	59.61	55	3.66	CAAATGAAAGAGAGAACCAGTTGC	58.78	41.67	4.17
BrSSR00607	799	A01	AGG	AGG	3	5	2658667	2658681	15	1	147	GTGAAGAGCAACCCAGATGC	59.19	55	3.91	ACCAGCATCCGTCTCTTTGC	60.67	55	3.68
BrSSR00608	800	A01	ATCC	GTAG	4	4	2664291	2664306	16	1	153	GAATCCGCTGAACCACAACC	59.48	55	3.77	AATCTTGGAGACTCGCGTGC	60.74	55	5.34
BrSSR00609	801	A01	AG	TC	2	8	2666423	2666438	16	1	109	CATAAAGACAAAACCTTTCTCGCC	58.85	41.67	5.54	TCATGGACACACTCAACGAGG	60	52.38	4.63
BrSSR00610	802	A01	AG	TC	2	7	2667097	2667110	14	1	111	TGAGTAAGCATGTGGTTGATTAAGC	59.88	40	3.09	CCAATGTCCCAACTAATCCACC	58.98	50	4.61
BrSSR00611	803	A01	ACG	TGC	3	5	2675982	2675996	15	1	166	TTGCCTCATAACTGGGTCGC	60.39	55	5.19	TCAACAGCAGCAACAACAGC	59.9	50	4.4
BrSSR00612	804	A01	AAC	TGT	3	5	2676075	2676089	15	1	145	CTGTGGTGTTGGCTGTTGC	59.93	57.89	4.17	ACAGCAGCAACAACAACAGC	60.18	50	4.4
BrSSR00613	805	A01	AAC	TGT	3	7	2676192	2676212	21	1	111	TGTTGCTGTTGTTGCTGTGC	60.46	50	4.57	ACAAGGTCAACACCCACAGG	60.11	55	4
BrSSR00614	807	A01	A	A	1	13	2679128	2679140	13	1	111	TCCAATCGTAAAAACACATATTGGG	58.14	36	4.12	AGTCAACTAGTCATAGTCGCGG	59.64	50	6.46
BrSSR00615	808	A01	AC	CA	2	9	2680221	2680238	18	1	116	CGATCACTTTTTGTGTCTCGTAGC	60.43	45.83	3.58	TCTCACATGTTTTCCCATGAATCG	59.6	41.67	3.34
BrSSR00616	812	A01	A	T	1	15	2695775	2695789	15	1	176	AAACATGTCTTTGTGCCGCC	59.97	50	6.13	CCAAATTCTTGTCACAATCTTCACC	59.08	40	4.02
BrSSR00617	813	A01	AG	AG	2	7	2696143	2696156	14	1	149	GCGCGTGATTCACAGTTCC	59.87	57.89	3.62	GAGCTCGCATCAACCATTCC	59.34	55	3.01
BrSSR00618	814	A01	AT	AT	2	7	2696681	2696694	14	1	115	TGATGTCTTTCCACTCATTTCAGC	59.54	41.67	4.26	TTGTGCTAATGTCATCATAAACGC	58.43	37.5	4.84
BrSSR00619	815	A01	AG	CT	2	9	2701084	2701101	18	1	121	GGAAACAGCTATTTCGCGGG	59.62	55	6.13	AGAGAGAGAGACTGCCTGAGG	60.06	57.14	3.86
BrSSR00620	816	A01	A	T	1	12	2701106	2701117	12	1	121	GGAAACAGCTATTTCGCGGG	59.62	55	6.13	AGAGAGAGAGACTGCCTGAGG	60.06	57.14	3.86
BrSSR00621	817	A01	AAG	TTC	3	5	2701286	2701300	15	1	112	ATCGGATCTCTCCACGTTGG	59.25	55	3.77	AGATACAATCGCGCACCTGG	60.53	55	4.45
BrSSR00622	818	A01	AAT	ATA	3	5	2705178	2705192	15	1	100	ATCGATTGTAGTGGATAACAAAATGG	58.07	34.62	3.16	AAGGTTTCTTGTTAGGCACGC	59.39	47.62	5.34
BrSSR00623	819	A01	AG	AG	2	14	2712299	2712326	28	1	101	CTTCTCTCCCCAGAAGCAGC	60.11	60	5.25	GATGAGCGATTGCAGAAGCG	60.04	55	4.68
BrSSR00624	820	A01	A	A	1	15	2714227	2714241	15	1	121	ATTGTTACATGTTTTGTCTCCAGC	58.23	37.5	4.85	TTCACTTTTTCACTCCCCGG	58.02	50	5.73
BrSSR00625	821	A01	A	A	1	20	2715785	2715804	20	1	163	ACAAAACAATACCGTAATAGTCAATCC	58.33	33.33	3.01	CATAAGGCTATCGATCAGTCAATAGG	59.02	42.31	2.57
BrSSR00626	823	A01	AAG	AAG	3	5	2736185	2736199	15	1	156	AGTAGATAAGCGAGTTTGGTTTTCC	59.36	40	3.13	TGAACGGCTACGAATAGGGC	59.9	55	5.19
BrSSR00627	824	A01	AG	AG	2	8	2737168	2737183	16	1	155	ACGGAACACACAGACACAGC	60.81	55	4.4	CCGATTCAATACGGCATCTCG	59.28	52.38	4.04
BrSSR00628	825	A01	A	T	1	12	2741158	2741169	12	1	168	CGAGGACAAGACTGAGTGGG	59.76	60	4.61	CGAGCATGCATCTTGAACCC	59.62	55	4.11
BrSSR00629	826	A01	AAG	TTC	3	5	2743966	2743980	15	1	132	ACGCAAGGAAGGGTTACCG	60	57.89	4.02	TCCAACGCCTCCTTATCTGC	59.82	55	4.26
BrSSR00630	827	A01	ACG	GTC	3	5	2744428	2744442	15	1	157	CGAATGGTGTGAAGAGGACG	58.65	55	4.79	ACTGACTCCACCCACCTACC	60.54	60	3.18
BrSSR00631	828	A01	ACC	TGG	3	5	2747136	2747150	15	1	170	GATCGCGACGTAGGTGTAGG	60.04	60	3.18	AAGTCTCCTCTCCACTCCCC	59.96	60	4.81
BrSSR00632	829	A01	C	G	1	15	2747204	2747218	15	1	109	GATAGTGTCGAGGGTGCAGG	59.9	60	4.85	GTAGCCCAGTCATGCCAACC	61.03	60	3.77
BrSSR00633	830	A01	AG	AG	2	7	2747254	2747267	14	1	172	GATAGTGTCGAGGGTGCAGG	59.9	60	4.85	AATGGGCCCCAGATCTAAGC	59.52	55	3.09
BrSSR00634	833	A01	A	T	1	13	2762131	2762143	13	1	122	AGCATCCATTGAAGGTGAAATCG	59.62	43.48	3.34	TCCCTCACAAAACCCAAAACC	58.89	47.62	3.27
BrSSR00635	835	A01	AT	AT	2	11	2785722	2785743	22	1	113	GCAACTGAAGTTAAGCATCAGC	58.5	45.45	4.26	ATTTTGAGGAACTTTGGCATGC	58.33	40.91	4.06
BrSSR00636	836	A01	A	A	1	14	2788465	2788478	14	1	149	CAACGCCATGGTGGTTTTGG	60.6	55	3.28	ACCAAAATCGTAACGATCTTCGC	59.94	43.48	4.7
BrSSR00637	837	A01	A	T	1	12	2795732	2795743	12	1	162	AGTAATTTGCGGTCAAGAGAGG	58.4	45.45	3.69	AGGACTCCCTGGTGAAATGG	59	55	3.16
BrSSR00638	838	A01	A	A	1	12	2802567	2802578	12	1	179	TCTCATTAGATCAGAATTTGCAAAACG	59.04	33.33	3.6	CTGTCTTCGCCGTCACTACC	60.46	60	3.18
BrSSR00639	839	A01	AG	GA	2	11	2802813	2802834	22	1	142	CTTGAGAAGCTGATAAAGACAGGG	59.13	45.83	4.45	GGGCTTTGTTGTGGTTGTGG	60.18	55	4.17
BrSSR00640	840	A01	AGG	GAG	3	5	2804644	2804658	15	1	144	CGGAGGAGAAAGACAGAGCC	59.83	60	4.7	AACCCCTCATCTCCCTCTCC	60.03	60	3.71
BrSSR00641	841	A01	A	T	1	12	2808558	2808569	12	1	157	AAGGTAAGGAAGGGGGTTGC	59.59	55	4.17	AAGATCACAACTCGCCAGCC	60.67	55	4.85
BrSSR00642	842	A01	AC	TG	2	11	2810690	2810711	22	1	143	TGGCCAGCTGATTTGTTTGG	59.32	50	3.28	GCTTCATGTCGAATAGCCTGC	59.74	52.38	4.85
BrSSR00643	843	A01	AG	GA	2	9	2818513	2818530	18	1	135	GGATGGTCAGATCGAGGTGG	59.61	60	4.61	TAAAGTAGACGACACCGCCG	59.83	55	6.46
BrSSR00644	844	A01	A	T	1	12	2818847	2818858	12	1	166	AAGGCTGAGTTTTGTTGGGC	59.25	50	5.36	CGAATACATATATCATGCTTGTATCCC	58.02	37.04	3.85
BrSSR00645	846	A01	AG	GA	2	9	2820088	2820105	18	1	144	GGCGAAAAGGTCTCTCCAGC	61.02	60	4.85	GAGCGAGGTGGACGAATCG	60.59	63.16	3.34
BrSSR00646	847	A01	AG	CT	2	7	2820235	2820248	14	1	126	GATCTGGCGATTCGTCCACC	60.88	60	4.61	AGAATCGCCATGACGGAAGC	60.81	55	3.86
BrSSR00647	848	A01	AG	CT	2	13	2825235	2825260	26	1	114	TCGTCAACTCTCTTGCCTCC	59.4	55	4.3	CCTCTCCTGTCTGATTTCGACG	60.48	54.55	5.12
BrSSR00648	849	A01	A	T	1	12	2831685	2831696	12	1	137	GTGAAATACAGTGCTTTGTTTGTGG	59.77	40	4.17	AAAAACAACGAGCCATCTATATTAGC	58.36	34.62	3.09
BrSSR00649	851	A01	AT	TA	2	9	2834474	2834491	18	1	201	CGCTTGCTCTTAAATTTTCTGCC	59.39	43.48	4.85	GTCACCAAAATGTGAACAGTAATACG	59.2	38.46	3.06
BrSSR00650	852	A01	AG	GA	2	8	2834492	2834507	16	1	172	TCATGTTTGTTTCGTTGATGAGC	58.46	39.13	4.26	ACACTACAGTTGTTTGGTCACC	58.72	45.45	4.02
BrSSR00651	853	A01	A	A	1	13	2834880	2834892	13	1	152	AGGAGATAAAACACCTTCCGC	58.01	47.62	5.54	TGCTTGTAAATGGCTCATGGC	59.52	47.62	4.4
BrSSR00652	854	A01	AAT	ATA	3	5	2837292	2837306	15	1	120	TCCTTACCATTTCGTCCGTCC	59.79	52.38	4.79	GGAGTGAACCCTAATCCACCC	59.79	57.14	4.61
BrSSR00653	855	A01	AAAT	TATT	4	4	2837330	2837345	16	1	120	TCCTTACCATTTCGTCCGTCC	59.79	52.38	4.79	GGAGTGAACCCTAATCCACCC	59.79	57.14	4.61
BrSSR00654	856	A01	A	A	1	17	2846676	2846692	17	1	154	CAAGACTGCAAACTGTCGCG	60.38	55	5.87	CGCTTCTTTGAACTGTCCTTGG	60.03	50	3.61
BrSSR00655	857	A01	A	A	1	14	2853535	2853548	14	1	104	AGGTAAAGAGAAAGCAAAGTGGC	59.43	43.48	5.01	GACGCCATCTCTCTCGAGC	60.01	63.16	5.03
BrSSR00656	858	A01	A	T	1	16	2854320	2854335	16	1	119	TGGATGGTGTTATATACTACGAGGC	59.82	44	4.7	GGTGAATTTGGGTTTCGGCC	60.04	55	6.13
BrSSR00657	859	A01	A	T	1	24	2865906	2865929	24	1	216	CGTGCGCCATAAACTCTTGC	60.52	55	4.01	AACTCAGAGCACCCACAACC	60.18	55	3.77
BrSSR00658	861	A01	AG	TC	2	8	2872621	2872636	16	1	183	TCATCCACCTGCTTCACAGC	60.32	55	4.4	TGAGCAGCTCTCGAAAATAGC	58.46	47.62	2.97
BrSSR00659	862	A01	AT	AT	2	9	2879633	2879650	18	1	112	GAGTTAGTCTCTTCTTTGTGCCC	59	47.83	5.36	AGACATGCCTACAGTCCTGC	59.46	55	4.85
BrSSR00660	863	A01	A	T	1	13	2882477	2882489	13	1	161	CACAGATTGAGACATCACATCTATCC	59.35	42.31	2.59	TCGGAAAGATGAGATGAAAATTCTCC	59.46	38.46	3.71
BrSSR00661	864	A01	AAG	TTC	3	5	2882900	2882914	15	1	103	TAAACAGGCACCGATCCAGG	59.75	55	4.45	GTTGCGATGCATTGAGGAGG	59.62	55	4.3
BrSSR00662	865	A01	AT	AT	2	7	2887448	2887461	14	1	164	CATAGTTGCCAACTCCGTACC	58.72	52.38	3.34	AGGTTTTAACGAGCTGCAAAGG	59.71	45.45	3.11
BrSSR00663	867	A01	A	A	1	14	2898782	2898795	14	1	149	AGCTAGGTGTAAGAAGAATAAAACCC	58.89	38.46	4.11	ATCTGCATGCGTTCACTTGC	59.83	50	4.01
BrSSR00664	868	A01	AG	AG	2	8	2899138	2899153	16	1	167	ATCGAAGGTGACGAAGGAGC	59.83	55	4.7	AGTAAAAGAATAGTCACCACTCATTCC	59.18	37.04	3.01
BrSSR00665	870	A01	AT	AT	2	7	2911306	2911319	14	1	178	ACAGAGTTTAATTTATCCCCGTCC	58.57	41.67	4.79	CGTTGTTCGTTCGTATCTATAGGC	59.62	45.83	3.93
BrSSR00666	877	A01	AAAC	TTTG	4	4	2920153	2920168	16	1	164	TGGTGTCTTTCACTGTTTTCTTACG	59.94	40	3.18	GGATGAAACCAATTTAATTTTGGCCG	60.4	38.46	6.13
BrSSR00667	878	A01	A	T	1	13	2929350	2929362	13	1	140	TTCTGGATGAATCAGAAACAGAGG	58.51	41.67	3.69	TGACCTGTCTGATCAGCAGC	59.75	55	5.25
BrSSR00668	880	A01	AG	CT	2	9	2960140	2960157	18	1	149	AACGAGAAGATCTCCAGCGG	59.54	55	5.52	GGAGAGAGAGAGAGAAGAAAAGGG	59.6	50	3.95
BrSSR00669	881	A01	AG	TC	2	7	2960183	2960196	14	1	139	GACTGGCTTCATCTCTCTCTCC	59.64	54.55	3.71	CAAAGAAAAACAAAACGTAAATGGCG	59.59	34.62	5.69
BrSSR00670	882	A01	AAAT	ATAA	4	4	2963423	2963438	16	1	197	GGTTTGAGAGTAAAACTTTTGCCC	58.95	41.67	5.36	TGGAGTAATTAGGTGAAAAACAAATCG	58.71	33.33	3.34
BrSSR00671	883	A01	ATC	TGA	3	6	2967296	2967313	18	1	142	AGGCACGTAAACTGTTGAAACC	59.64	45.45	3.27	TGAGAACAGCTCCAGCAACG	60.6	55	4.1
BrSSR00672	885	A01	A	T	1	12	2975375	2975386	12	1	178	AGAATAAACGGATGGTCGAAGG	58.21	45.45	3.46	CCTTTAATGCGAATTCTCAAGGC	58.65	43.48	4.35
BrSSR00673	886	A01	AGG	AGG	3	5	2977795	2977809	15	1	108	TACCCGTCTGGATTCGATCG	59.05	55	3.69	AAGCCCTTCAACGGTAACCC	60.25	55	4.11
BrSSR00674	887	A01	A	T	1	12	2979397	2979408	12	1	147	CCCTTCTCTCCTACTTTCTCTTCC	59.6	50	3.46	TAAAGACTCACCTCGTGGGC	59.39	55	5.36
BrSSR00675	890	A01	A	T	1	12	2986466	2986477	12	1	199	TTGCAACATCGATCGAACGC	59.91	50	4.84	CCTTCCCCATTGTTTCATATTCAGC	60.45	44	4.26
BrSSR00676	895	A01	A	A	1	12	2998562	2998573	12	1	123	AGAAACTCGAGTCTGGTCGG	59.12	55	4.79	TGAGTGTGTCTTTTTCTATTTTTGGC	59.02	34.62	4.52
BrSSR00677	896	A01	A	A	1	13	2998823	2998835	13	1	194	AGTAACAAACTCAATGAGGCGG	58.93	45.45	6.13	CGGAAAGCCAACCTCATGC	59.49	57.89	4.06
BrSSR00678	897	A01	AAT	ATA	3	6	3001594	3001611	18	1	183	GATCGGTGCTCAATGATGTGG	59.4	52.38	4.17	TGGCAAACAATTTGGAAATTCAGC	59.72	37.5	4.26
BrSSR00679	898	A01	ATC	GAT	3	5	3010521	3010535	15	1	100	TGATGAAGAGGAGGAACATGCC	60.09	50	4.4	TGCTTTCTTCTTGGACGAAGG	58.51	47.62	3.46
BrSSR00680	900	A01	AG	TC	2	8	3014203	3014218	16	1	115	CAACGCACCTTTCTTCGTCG	60.11	55	5.12	GGAAAGATGTAACAGAGAGACTAAACC	59.45	40.74	3.27
BrSSR00681	901	A01	ATC	TGA	3	7	3017233	3017253	21	1	216	TTCCACGTCACACCTTCTGG	59.89	55	3.86	TTCAGTTGAAGACGACTCTGC	58.26	47.62	4.26
BrSSR00682	902	A01	A	A	1	13	3019916	3019928	13	1	162	CGGTGGTTTTTGTGATGTTTGG	59.14	45.45	3.28	GTTTCGGAATTCAGTGGGTGG	59.46	52.38	4.61
BrSSR00683	903	A01	AAG	TTC	3	5	3025611	3025625	15	1	107	TCACTGCATCTGCTTCAGGG	60.04	55	4.45	TTCCGAAAGTGGGGAAAGGC	60.54	55	4.35
BrSSR00684	904	A01	AG	CT	2	8	3030890	3030905	16	1	133	AGTGTAAGACAGATCTCACAAGC	58.18	43.48	4.01	GGTTGGTGAGAGAGAGAGTGG	59.45	57.14	4
BrSSR00685	905	A01	AAAC	TGTT	4	4	3034052	3034067	16	1	103	TGGAACCGTAGTTGGTAGGC	59.39	55	3.93	CGTCTCTCACACACTCTATCCC	59.64	54.55	3.85
BrSSR00686	906	A01	A	T	1	12	3043397	3043408	12	1	155	GCAGATGTGATAGCATATGGAGC	59.38	47.83	4.7	CGTAGCCTGTATATTGCTTGACC	59.26	47.83	4.02
BrSSR00687	907	A01	A	T	1	15	3043713	3043727	15	1	155	TTGCGTGAAGTCCACATTGG	59.05	50	3.16	ACCATATGGCATGCATGTTGC	59.93	47.62	4.17
BrSSR00688	908	A01	C	C	1	12	3044474	3044485	12	1	117	CATCTGCATCTTTCGGAGTCG	59.14	52.38	4.18	ACAGCGTCATTGATTGTGAAGG	59.51	45.45	3.46
BrSSR00689	909	A01	AG	CT	2	17	3053466	3053499	34	1	189	AATCACACAACCTGACCCGG	60.25	55	5.73	GATCAACGGCCATGATGAGC	59.41	55	4.26
BrSSR00690	910	A01	AT	TA	2	11	3056296	3056317	22	1	177	ATCTATACGGGCATAGTTGAAGC	58.18	43.48	3.86	CCCAGCCACTAGATTCCAGG	59.53	60	4.45
BrSSR00691	911	A01	A	A	1	12	3064539	3064550	12	1	106	CCAAAGAACAGAAGCATCAAACG	59.02	43.48	3.6	CAGAAATTTCATGCGTTTAGGGC	59.14	43.48	5.19
BrSSR00692	913	A01	AG	AG	2	8	3081439	3081454	16	1	103	CAGAGAGACGAACCTCAGAGG	59.26	57.14	3.69	TGCGAGTGTTCTGAGATCCG	59.83	55	4.18
BrSSR00693	917	A01	C	G	1	12	3092352	3092363	12	1	176	TCCAACAGAAGACAGCTATGATCC	60.14	45.83	3.36	TGCCACCGAGAACAAAGAGC	60.88	55	4.09
BrSSR00694	918	A01	A	A	1	13	3092848	3092860	13	1	128	TCAACGTCGAAACCCTAACG	58.23	50	3.18	TCAGCAAGTCAGGGATTCCG	59.75	55	4.3
BrSSR00695	919	A01	AAG	CTT	3	5	3097405	3097419	15	1	119	TGATGATCTTCAGCACCTTGC	58.64	47.62	4.01	AGTTGGATCAATTGGTGTGAAGG	59.17	43.48	3.46
BrSSR00696	920	A01	A	T	1	14	3098017	3098030	14	1	147	GAGGGAATGAGGGAAGCGG	59.85	63.16	5.52	GTCGCTTGTCTGAATTTCTGGG	59.84	50	4.45
BrSSR00697	921	A01	AAG	TTC	3	6	3098247	3098264	18	1	125	CTGCGATCGCTGCTTATTGG	59.77	55	3.16	AAGCCAAAGTAGAAAGTACAATAAGC	58.18	34.62	3.09
BrSSR00698	922	A01	A	A	1	12	3101645	3101656	12	1	105	AGCAATTGAGTGACATTAATGAGGG	59.64	40	4.3	GTCGGAATCTGAAACCAACCC	59.19	52.38	4.11
BrSSR00699	923	A01	AAG	GAA	3	9	3106745	3106771	27	1	220	CCTTAAAGCGAGCGGATCCG	61.22	60	4.18	TCTTCCCCTCGAAAACTGCC	59.96	55	4.85
BrSSR00700	924	A01	A	T	1	15	3106944	3106958	15	1	150	AGATGGGGTTTCTTGTGGGG	59.59	55	4.96	ATTCAGACCAATCAAACCCCC	58.18	47.62	5.4
BrSSR00701	926	A01	AAC	AAC	3	5	3114576	3114590	15	1	110	ACAAAGGAGAGTACAAAAGGGC	58.51	45.45	5.19	GTGGTACGATTTCATATGGCTCC	59.25	47.83	4.7
BrSSR00702	930	A01	A	A	1	12	3119516	3119527	12	1	122	AGAGCACCCATAACCATAGTCC	59.29	50	3.85	GTGGAAATCCGCAATTGGCC	60.46	55	5.36
BrSSR00703	931	A01	A	A	1	12	3121761	3121772	12	1	194	ATGGGCTTTCGGTTTCTGGG	60.61	55	4.45	GCCCAGGCCTAACATAGACC	59.89	60	3.85
BrSSR00704	932	A01	AG	CT	2	43	3126209	3126294	86	1	241	TGCCCCACATAATAACGGCG	60.82	55	6.46	AGGATCTCCAGCTGCTTTGG	59.74	55	3.28
BrSSR00705	933	A01	AACAC	GTTGT	5	4	3129203	3129222	20	1	152	ACGATTTGTGTTTGAATTGATTTGGG	59.8	34.62	4.12	TGAAGAACACAACACTCCAATCG	59.44	43.48	3.34
BrSSR00706	934	A01	A	A	1	13	3133992	3134004	13	1	120	AGCAACGAGATGAATCAAAGTAGC	59.67	41.67	3.58	CTGTAAGTGCTGCTGTCTGG	58.56	55	3.86
BrSSR00707	935	A01	A	A	1	12	3134804	3134815	12	1	126	TTCCTTCACCTGAATGGCCC	59.96	55	5.8	GGAAAGAGATAGGATTTGCATCTGG	59.53	44	3.86
BrSSR00708	936	A01	A	T	1	13	3135403	3135415	13	1	154	CGAAACACAACAAAGAGACAAGC	59.21	43.48	4.01	ACCCTTCCAGAACAAGTGGG	59.52	55	4.61
BrSSR00709	938	A01	A	T	1	13	3146242	3146254	13	1	104	AGTTCCATACTACGTACGCATAGG	59.79	45.83	2.57	CTAGTCGTGACGATCGAGCC	60.04	60	4.7
BrSSR00710	939	A01	ATC	ATC	3	5	3147046	3147060	15	1	122	AGAACAACCGATTCCCCACC	59.96	55	4.61	CAACACTCCCTTTCCTCCGG	60.32	60	5.14
BrSSR00711	942	A01	A	A	1	16	3153795	3153810	16	1	119	CCCTAACCTCCTAAACCCACC	59.44	57.14	4.61	CTTCTTGGCTTCCATTGCGG	59.83	55	5.69
BrSSR00712	943	A01	A	T	1	15	3158367	3158381	15	1	132	TCTTAGCTACATGACAGACATTTGC	59.42	40	3.68	GGGTTTCATTGATTTCCACATGC	59.07	43.48	4.06
BrSSR00713	944	A01	AG	TC	2	9	3163026	3163043	18	1	169	TTGCAGAGAATGGTCGAGGG	59.75	55	4.3	CCTTTCTCCACATCGCCTCC	60.46	60	4.3
BrSSR00714	945	A01	A	T	1	24	3165063	3165086	24	1	174	TGACGGAGCTGAATCTTGAGG	59.79	52.38	3.86	TCATGAGGCTGAGAGCAACC	59.75	55	3.77
BrSSR00715	946	A01	A	A	1	12	3176767	3176778	12	1	128	ATTATCCCGTCTGGCGTACC	59.32	55	3.34	GGGACTGACACAGTTTTGTTTACC	60.2	45.83	2.85
BrSSR00716	947	A01	AAG	AGA	3	5	3180888	3180902	15	1	101	AGGTTTCAAATCGTCCCACG	58.48	50	4.94	CTCTCTCCTTGTTACTCCGCC	59.86	57.14	6.13
BrSSR00717	948	A01	AAC	CAA	3	5	3181439	3181453	15	1	143	CGAAGACAGCACGATTACGC	59.71	55	4.42	GAAGCGTTCATTGGTGGTGG	59.76	55	4.61
BrSSR00718	949	A01	AGG	CTC	3	6	3181665	3181682	18	1	142	CATCACCACCACCTTCCTCC	60.04	60	4.3	TAGCCTCAAACTCAGGACCG	59.1	55	4.79
BrSSR00719	950	A01	A	T	1	16	3183653	3183668	16	1	122	TGGAAAAGACTTATCAGCACATCC	59.06	41.67	3.51	TGATGAAAAGATGAAATGTGTTGACC	58.85	34.62	4.02
BrSSR00720	952	A01	AG	TC	2	9	3192355	3192372	18	1	179	GGGATTTGGACAAGAAGAAGGC	59.51	50	4.35	TCAGACATTGGGACAGACTCC	59.1	52.38	3.85
BrSSR00721	953	A01	AG	AG	2	7	3195225	3195238	14	1	104	AGATGAAAAAGGCAAGTGATAAGGG	59.58	40	3.95	ACCACACGGTTAACGGTCC	59.93	57.89	4.46
BrSSR00722	957	A01	ATC	ATC	3	5	3198117	3198131	15	1	142	TTCTGACACTCGTGAACGCC	60.6	55	5.68	TACCGATGCGACGAATCTGG	59.97	55	3.86
BrSSR00723	958	A01	A	T	1	13	3198511	3198523	13	1	183	AATTGAATGCTGCTGATTATCGC	58.46	39.13	4.58	GCAGAGAGGTAACCCAAGGC	60.39	60	4.35
BrSSR00724	959	A01	AAC	TTG	3	8	3216198	3216221	24	1	117	TGTTGGTCTTGTCGCATTGG	59.05	50	3.16	GAGAGCAATGGTGGAAACTCG	59.27	52.38	4.18
BrSSR00725	960	A01	AAG	GAA	3	5	3221005	3221019	15	1	108	TCCTGAGGATTCCAAGGTGC	59.38	55	5.01	ACGCTCCAAGAATCATCTCCC	59.86	52.38	4.3
BrSSR00726	961	A01	AAG	TCT	3	6	3228992	3229009	18	1	126	CACAACTTTAACAGAAAACGAAGAGG	59.31	38.46	3.69	AGGTGGTGGAGGAGAGAAGG	60.25	60	3.46
BrSSR00727	963	A01	AAG	AAG	3	8	3239026	3239049	24	1	152	GTGTTTACCGCAACCTCTGG	59.13	55	3.86	TCTCGCTTTCACATGGATTCC	58.37	47.62	3.01
BrSSR00728	964	A01	AT	TA	2	16	3239062	3239093	32	1	184	GTGTTTACCGCAACCTCTGG	59.13	55	3.86	TCCATGGCCATCACAACTACC	60.06	52.38	3.18
BrSSR00729	965	A01	AAG	TCT	3	5	3243107	3243121	15	1	135	ACAAACCCTCACTCAAATCGG	58.5	47.62	4.18	TCATCGTGGTCAAACGTTGC	59.42	50	4.17
BrSSR00730	967	A01	A	T	1	13	3249979	3249991	13	1	144	GAGAGGGTTCCAAGACAGCG	60.39	60	5.18	CACCAGGTGGCTCTATTACCC	59.86	57.14	3.69
BrSSR00731	969	A01	AAAC	GTTT	4	4	3264692	3264707	16	1	122	TGTTGTTGAACCGCCAATAGC	59.73	47.62	2.97	GTGTCTCCACAAATTCATGTATATACC	58.23	37.04	2.73
BrSSR00732	970	A01	A	A	1	12	3266312	3266323	12	1	107	AGTTTAGTTCGTTGTTTGTGAGC	58.09	39.13	4.26	ACTAGACATTGTTGCACCAGC	58.85	47.62	4.85
BrSSR00733	971	A01	AG	TC	2	7	3287795	3287808	14	1	178	CACTCATTGTTCTTGTCTCCTTCC	59.55	45.83	3.46	TCTCACCTTGAAATTCACCGC	58.85	47.62	5.68
BrSSR00734	974	A01	AAT	TTA	3	5	3294285	3294299	15	1	131	GTTTTGTTTTGATTCCTCTGAGATGG	59.13	38.46	3.51	AGTACTTAACAGAGCTCCAGACC	59.24	47.83	3.85
BrSSR00735	975	A01	A	T	1	17	3295099	3295115	17	1	165	GAAGGAAGTTGTTTGGGGGC	59.32	55	5.8	GGTCTTTTGCCACATGACACC	60	52.38	4.16
BrSSR00736	976	A01	AT	AT	2	8	3298476	3298491	16	1	159	TCTATTAAAACAGCAGTGTGACCC	59	41.67	4.46	ACAAAAAGTGGTGGTTGCCG	59.83	50	5.69
BrSSR00737	977	A01	A	A	1	12	3301397	3301408	12	1	134	GAAGCATCCACGATGATCGC	59.49	55	4.58	CAAGAAATTGAGCTCCGGCG	59.9	55	6.46
BrSSR00738	978	A01	AT	AT	2	9	3314377	3314394	18	1	140	AACAAATTGTGGCGTGGTGC	60.53	50	5.01	CATATACACGCAAGATCCTTGAGG	59.31	45.83	3.86
BrSSR00739	981	A01	AG	TC	2	7	3324795	3324808	14	1	180	CAACTCCAACTGGTGCATCC	59.12	55	3.51	GCCTGATGGGAAGACTCTTTACC	60.68	52.17	2.85
BrSSR00740	982	A01	A	A	1	16	3325252	3325267	16	1	154	GAAAATCACGTGTAACATATCAAAAGC	58.42	33.33	3.51	AAACATGTTTTGATTGCTAGGAGC	58.53	37.5	4.7
BrSSR00741	983	A01	A	A	1	13	3338514	3338526	13	1	180	CTCAAGTTTGGGGGAGGTACC	60	57.14	3.34	GCTCCCAATGCAAGTGAATGC	60.74	52.38	3.56
BrSSR00742	984	A01	A	A	1	26	3339172	3339197	26	1	119	GGGACCAGTATATAAGCCTCTAGC	59.6	50	3.42	CTAACAACTTTGCTAGCCCCC	58.91	52.38	5.4
BrSSR00743	985	A01	A	A	1	12	3342223	3342234	12	1	109	TGACACTCGTCTCTTCACGC	60.04	55	5.34	CAACTTTCGCCTTCCTTACCC	59.19	52.38	3.69
BrSSR00744	986	A01	AAACC	TTGGT	5	7	3342388	3342422	35	1	214	GGTGGGTACTTTGGAAAACATCG	60.06	47.83	3.84	ACGCAGAGAATCAGCTTCCC	60.11	55	3.97
BrSSR00745	987	A01	AAAT	TTTA	4	5	3345006	3345025	20	1	128	CAGCCTGAGCAGAGAGTTGG	60.39	60	3.77	AGCTCCTAATCTCACCCAATGC	60.16	50	3.56
BrSSR00746	988	A01	A	A	1	13	3348603	3348615	13	1	157	ATACTTAGCCGGTGCCATCG	59.97	55	3.84	GTTCTTCCTCTTATGCTCTGCG	59.14	50	5.18
BrSSR00747	989	A01	A	T	1	16	3350940	3350955	16	1	142	TTTCCCTCAAGCCCAAACCC	60.47	55	4.11	TGAAACATCTCAGACTGTTCCCC	60.24	47.83	4.81
BrSSR00748	990	A01	A	A	1	14	3353239	3353252	14	1	118	GGCGAAAATGCTACTTGTATGC	58.64	45.45	3.14	AAGAACTGAAATGGGAAACAATCG	58.23	37.5	3.34
BrSSR00749	991	A01	AG	CT	2	7	3354115	3354128	14	1	153	TGTTACTGACCTCTCTACGAGC	58.99	50	5.03	GGTAGAAGAATTTGATCGGGCG	59.46	50	6.13
BrSSR00750	992	A01	A	T	1	13	3357738	3357750	13	1	174	ACACACTTACAGTTCCACTCCC	59.9	50	4.3	TCCTACGACTTTCGAACTCTCG	59.59	50	4.04
BrSSR00751	993	A01	AG	CT	2	7	3361117	3361130	14	1	168	GCATCAATACGCTTCTCCGC	59.77	55	5.54	CAAACGATCAATGGCGGAGG	59.62	55	4.3
BrSSR00752	994	A01	A	A	1	13	3365307	3365319	13	1	100	GGTCTCTAGTCTGGACCACC	58.52	60	4.61	GACACAGTCACGTTATACAGTCC	58.84	47.83	3.85
BrSSR00753	995	A01	A	A	1	19	3365528	3365546	19	1	129	CCTGCTACATTGTTACACATTCACC	60.39	44	4.02	TGAGTTTTCAAGTGAGAACCCC	58.45	45.45	4.95
BrSSR00754	999	A01	A	T	1	14	3372616	3372629	14	1	191	GTGATTAGTCGGCGAGGAGG	59.97	60	4.3	CACATAACATCAGATTTTGGTGCG	59.21	41.67	5.34
BrSSR00755	1000	A01	AAAAAT	ATAAAA	6	4	3372972	3372995	24	1	217	CGGGGTTTCTTACGCTGGG	60.74	63.16	4.45	TTCGAAACTACGGTAGGCGC	60.46	55	6.53
BrSSR00756	1001	A01	A	A	1	13	3375257	3375269	13	1	116	CATTTTTGGGGCTGTGGACG	60.04	55	4.79	TGGTGTGGCTCTTGTGATCC	59.96	55	3.36
BrSSR00757	1002	A01	A	A	1	12	3377867	3377878	12	1	109	GGGCTTCGATGTAACTGATCG	58.87	52.38	3.69	ACCGACAGCACGCTTTCC	60.67	61.11	3.13
BrSSR00758	1005	A01	AG	TC	2	12	3380461	3380484	24	1	203	TACCCTGTTCATCCGCTTGC	60.39	55	4.01	TTAACTCCCACGAAACGGGC	60.6	55	6.13
BrSSR00759	1006	A01	A	T	1	12	3380659	3380670	12	1	210	GTTAAGCCCAAACGAACAGGG	59.73	52.38	4.45	GCCGTTCGTAGATGGTTTAAAGG	59.94	47.83	3.11
BrSSR00760	1007	A01	AG	TC	2	21	3384073	3384114	42	1	203	GAGGAGCTGCAACCATTAGC	58.98	55	3.09	AGCCTCTGGTTTAAGCCACG	60.32	55	4.94
BrSSR00761	1008	A01	A	A	1	12	3386579	3386590	12	1	111	AACGTGTAGTAAAGCCGAACC	58.59	47.62	3.62	CTAATTAGATCAGCTGGTCAGTCG	58.78	45.83	4.18
BrSSR00762	1009	A01	AAT	AAT	3	5	3386966	3386980	15	1	138	TCTCATGTACCTGGGCTTGC	59.75	55	4.01	ACATTATGTGAGCTACCAAGGC	58.45	45.45	4.35
BrSSR00763	1010	A01	A	A	1	15	3386981	3386995	15	1	138	TCTCATGTACCTGGGCTTGC	59.75	55	4.01	ACATTATGTGAGCTACCAAGGC	58.45	45.45	4.35
BrSSR00764	1011	A01	A	T	1	14	3388428	3388441	14	1	112	GCAATGGAACTTTCAAACCAAGG	59.19	43.48	3.61	GAGATTTGGTAAAGAGCCCTCG	58.8	50	4.63
BrSSR00765	1012	A01	A	T	1	13	3392927	3392939	13	1	163	AAGCTCTCAACTCACACCCG	59.97	55	5.28	AGGGGAAGAAGAAATCCATCCC	59.48	50	3.85
BrSSR00766	1013	A01	A	A	1	15	3394316	3394330	15	1	151	ACGTATCCAACAGTCTTTCCTCC	60.06	47.83	4.3	GAGCTGGGCGTTCATCAGG	60.82	63.16	3.86
BrSSR00767	1014	A01	A	A	1	21	3397912	3397932	21	1	135	TTCCATCAAGCTTCAACGCC	59.12	50	5.68	TCTTCCTCCAGCTTGATCGC	59.82	55	4.58
BrSSR00768	1018	A01	AG	CT	2	7	3404256	3404269	14	1	168	GCATCAATACGCTTCTCCGC	59.77	55	5.54	CAAACGATCAATGGCGGAGG	59.62	55	4.3
BrSSR00769	1020	A01	ACC	GTG	3	7	3412225	3412245	21	1	124	TCCTGGAGACGAGGTTTTGG	59.31	55	3.28	GAGTGGAAGCCGACTTAGGG	59.82	60	3.53
BrSSR00770	1021	A01	A	T	1	13	3412423	3412435	13	1	122	TCGAAATTTGTGAGCTTCAAGC	58.11	40.91	4.01	ACTTTTGTGTGTGTTTCCCGG	59.53	47.62	5.73
BrSSR00771	1022	A01	ACC	GTG	3	6	3413794	3413811	18	1	137	CGAAGTCTTGCACAACACGG	60.04	55	4.94	CGAGTGGTAGCTGACGAACC	60.46	60	3.62
BrSSR00772	1023	A01	ACC	TGG	3	6	3413846	3413863	18	1	132	GTGGAAGGGGTCGTAGTAGC	59.54	60	3.58	TCAACAACATCAAGCTCGCG	59.49	50	5.87
BrSSR00773	1024	A01	AT	AT	2	19	3415068	3415105	38	1	196	GTCTTGACATTGTAATCTTTTTCAACC	58.03	33.33	3.77	TGAGGTACCCTTCTTGTGGC	59.31	55	5.01
BrSSR00774	1025	A01	A	T	1	18	3419061	3419078	18	1	147	CGTTCACGTAGAGGATGAACC	58.47	52.38	3.62	TGTCCTCGGAATTTCCTCGG	59.46	55	4.63
BrSSR00775	1028	A01	A	T	1	16	3423253	3423268	16	1	141	TGTAGCATTACTGGCCACGC	60.74	55	5.34	AGATTCTCCCCACATGAACGG	59.79	52.38	4.44
BrSSR00776	1031	A01	AAG	AAG	3	5	3438829	3438843	15	1	138	ATGGTAGCCTCTTGTACGCC	59.54	55	5.68	TTCGACAACAGACCGGATGG	60.04	55	3.51
BrSSR00777	1033	A01	A	T	1	12	3444187	3444198	12	1	122	CCCACAAAGAAGAAGCCACC	59.04	55	4.61	TGTCTGGTCTGTCTCATAAACTCC	59.78	45.83	3.85
BrSSR00778	1035	A01	AG	TC	2	7	3451469	3451482	14	1	178	TCAAGTTGTGGGTTAGTTTTGGC	59.87	43.48	4.52	AGGAGGAGGAGGAGGATACG	59.23	60	3.06
BrSSR00779	1036	A01	AGG	TCC	3	5	3451561	3451575	15	1	208	TCGTCTCTCTCTCTCTCGCG	60.53	60	5.87	CGTTCATCGAGGAGCCTACG	60.32	60	3.51
BrSSR00780	1037	A01	A	T	1	19	3454327	3454345	19	1	179	TCATCATCACTATCTTCATCACTACC	58.11	38.46	3.18	GGGATAGTAGCGACTCCAACG	60	57.14	4.1
BrSSR00781	1039	A01	AAT	TAA	3	5	3460059	3460073	15	1	110	CGAAAGGAGCATATGAATAATGGTCG	60.4	42.31	4.79	GGCTTGTATATTAGGTTAACTTTGTCG	58.67	37.04	4.35
BrSSR00782	1041	A01	AG	GA	2	13	3468965	3468990	26	1	100	TAGTGCCCACAGAAATAACTTTGG	59.24	41.67	3.28	TCGTTTCGTCTGAGAGAAGCC	60.07	52.38	4.35
BrSSR00783	1042	A01	AAT	ATT	3	5	3471161	3471175	15	1	203	GATGTTACCGGTTTCAACTTTGG	58.46	43.48	3.28	CACTCAGACATTGTGATTCGTAGG	59.44	45.83	3.18
BrSSR00784	1043	A01	AAT	TAT	3	5	3473967	3473981	15	1	174	TTTGTGTATGGTCCCGTGGG	59.96	55	4.61	CACGAGCCTTGTATACACTGC	59.07	52.38	4.4
BrSSR00785	1044	A01	AGG	AGG	3	5	3489481	3489495	15	1	137	GGATCGGTACTGGTATCGGC	59.76	60	5.54	ACCAGAGCTCGAAGAACTGC	60.04	55	4.4
BrSSR00786	1046	A01	A	T	1	17	3492650	3492666	17	1	146	TGCAGTGGTCTGTCACTTACG	60.27	52.38	3.18	TCATAAGGTAGGTGGACTAACTCG	59.11	45.83	4.18
BrSSR00787	1047	A01	A	A	1	17	3494492	3494508	17	1	202	ATTAACGCGGCTCCTTGTCC	60.74	55	4.02	AGAAGGCATGGTTAACGGCG	61.02	55	6.46
BrSSR00788	1049	A01	A	A	1	13	3506329	3506341	13	1	188	TCCCTGCTATCTTCGCTAAGC	59.66	52.38	3.09	AATCCATGACCTCCACACCC	59.37	55	4.61
BrSSR00789	1050	A01	C	C	1	21	3511336	3511356	21	1	100	ATACACATGTAACTGACCCGC	58.1	47.62	6.13	ACACACACACTGAAACGACG	59	50	5.12
BrSSR00790	1051	A01	AG	CT	2	11	3513075	3513096	22	1	129	CCCCACCATTTTCCCTCTCC	60.03	60	3.71	ATATCTGCGGTCACCTCACG	59.61	55	4.35
BrSSR00791	1053	A01	A	A	1	12	3523721	3523732	12	1	102	ATGCTGCACCATTTTGTAACG	58.05	42.86	3.18	TTCTCTCCCTGTGACTTCGC	59.4	55	4.7
BrSSR00792	1054	A01	A	T	1	12	3526888	3526899	12	1	140	TCTTGGCCTCTGTTTATTTCGG	58.66	45.45	4.3	AAACCAGAACCGAACTTGGC	58.97	50	4.52
BrSSR00793	1055	A01	A	T	1	12	3530512	3530523	12	1	165	GCCTTCTTAAAAACGGAGAAAATGC	59.88	40	3.56	GAGCTTTTTGGAAAGGGGGC	59.68	55	5.8
BrSSR00794	1056	A01	CCG	CCG	3	5	3534926	3534940	15	1	164	ACCTCCCTTCGTACCTCTCC	60.03	60	3.71	TGAAATCTCCGGGTTGGTGG	59.96	55	4.61
BrSSR00795	1057	A01	A	A	1	15	3536322	3536336	15	1	167	CAACAACTTCAAAAACTTTCTCATAGC	58.47	33.33	2.97	GCTTTCGTCCCATTATAGCTGC	59.78	50	5.25
BrSSR00796	1058	A01	A	A	1	13	3537069	3537081	13	1	119	TCTGTATTTCACACGCAATCCC	58.99	45.45	3.85	AGGAATAACTTTTGTAACGGCGG	59.56	43.48	6.13
BrSSR00797	1059	A01	A	A	1	15	3544350	3544364	15	1	201	TGTGAGCTAAGTTTCCGGGG	59.68	55	5.73	GGTGTTGTTGGATCGTGAAGC	60.07	52.38	3.86
BrSSR00798	1061	A01	CCG	CGC	3	5	3545359	3545373	15	1	130	CTGAGTATCTCCGACTCGCC	59.41	60	5.54	ACCATCGGTGTATGAGGAGC	59.25	55	4.7
BrSSR00799	1062	A01	A	T	1	22	3545916	3545937	22	1	139	AAAAAGGCAGAAACTTTATTACTCGG	58.63	34.62	4.63	GGCTTCACTTCTGTTAGATCAAATACC	60.2	40.74	2.73
BrSSR00800	1064	A01	A	T	1	12	3552958	3552969	12	1	126	AATTCACTAAGCAGATGCCTAGG	58.29	43.48	3.02	TGCTTGGTGTAAGTGAGGCC	60.25	55	5.19
BrSSR00801	1066	A01	AC	TG	2	7	3559902	3559915	14	1	164	TCGTGAATGAGTTACTTGGCG	58.67	47.62	5.69	GTTGTAGTAACGAAACCTTTTCTTTCC	59.36	37.04	3.13
BrSSR00802	1069	A01	AG	TC	2	8	3572648	3572663	16	1	106	TCCTCCCATTGTCTATAAATTGAAGC	59.23	38.46	3.86	CTTGAGATTTGGGAGGGAAAGC	59.24	50	3.51
BrSSR00803	1070	A01	C	G	1	16	3586729	3586744	16	1	146	ACAACTTAATGATCATGCTGTGGC	60.14	41.67	5.01	AGAGAGCTTTGTGAAGAATCTGC	59	43.48	4.26
BrSSR00804	1071	A01	ATC	GAT	3	6	3587294	3587311	18	1	180	ACCTCTGGAGCTCTTCCTCG	60.68	60	4.63	TCTGGTGTTGAGCTTGGACC	59.89	55	4.46
BrSSR00805	1072	A01	A	A	1	14	3589562	3589575	14	1	200	CTCGCCGCATTGTCTGTAGG	61.15	60	3.18	TAACAGGACGATTACGCGGC	60.53	55	6.53
BrSSR00806	1073	A01	AT	TA	2	9	3590546	3590563	18	1	158	GAGCGTTTGGTTAGGTGTGG	59.13	55	4.17	GTCTCACCACTCCAACCACG	60.6	60	4.94
BrSSR00807	1074	A01	A	A	1	13	3596228	3596240	13	1	106	CTGGGCCTGGGAGATTATGG	59.6	60	2.74	CAGGTTGTATGCATATTTTATGCCG	59.14	40	5.69
BrSSR00808	1075	A01	A	T	1	13	3596536	3596548	13	1	165	GTTCGATAAAGGGAAATTTGCCC	58.57	43.48	5.36	CGAAGGGCTTATTTGTGTACTAACC	59.94	44	2.85
BrSSR00809	1077	A01	A	T	1	17	3601120	3601136	17	1	120	TGTTCACAGCTGATGATGAAGC	59.25	45.45	3.86	AGCCAGTAAACTAGATCAAGTAGC	58.09	41.67	3.58
BrSSR00810	1078	A01	A	T	1	13	3608342	3608354	13	1	199	CATGTGCAGTTCTGTGTTAAAACC	59.26	41.67	3.27	ACTCCAAGTGAAACATTGAGCC	59.11	45.45	4.7
BrSSR00811	1079	A01	A	T	1	16	3608454	3608469	16	1	163	AACACTGGTATTTTAGGAGTCTACC	58.06	40	3.18	AGCCCAGAGATCTAACTATATGCC	59.29	45.83	4.4
BrSSR00812	1080	A01	AG	TC	2	10	3612852	3612871	20	1	136	TGATACGTGACGTGAAGCGG	60.46	55	5.52	ATGGCGAGATTCCACGATCG	60.32	55	3.69
BrSSR00813	1081	A01	AAC	CAA	3	5	3617231	3617245	15	1	131	TCAATGTGAACAAGAAAGAATTGTACG	59.14	33.33	3.67	AGTCATGTAAGTTTGATCCAGAACC	59.06	40	3.62
BrSSR00814	1083	A01	A	T	1	13	3618594	3618606	13	1	180	TCGAAAATAATCTTTTGGAAACTCGC	59.2	34.62	5.03	GGCTGCAATTTGAATTTAACAAGC	58.62	37.5	4.01
BrSSR00815	1084	A01	AT	AT	2	12	3622770	3622793	24	1	158	GGAAAAGAATTCAGGACATACAGACC	59.91	42.31	3.85	TTTGTTTATTCTGCCACCTATTTGG	58.3	36	3.28
BrSSR00816	1085	A01	A	T	1	13	3623795	3623807	13	1	183	AGAAGAGAGATGTCGAGTCTCG	58.81	50	4.04	GCATAGAGACAGAACACGAAACC	59.63	47.83	3.27
BrSSR00817	1090	A01	AAAC	AAAC	4	4	3648657	3648672	16	1	147	CGCTGCTGTGACTTTTCAGG	59.76	55	3.86	CTCCATGCTTGATAGAGTGTGC	59.13	50	4.57
BrSSR00818	1091	A01	A	A	1	15	3649390	3649404	15	1	155	CGCACCTTCAGAACTTCTGG	58.85	55	3.86	ACCCTCACTTGTTCTCCTGC	59.6	55	4.85
BrSSR00819	1092	A01	AG	AG	2	7	3668367	3668380	14	1	185	TCACATCATGGTTCCTTAGAGCC	60.12	47.83	4.7	ACACTGGACCGACTTTACGC	60.32	55	4.42
BrSSR00820	1093	A01	AG	AG	2	7	3670208	3670221	14	1	151	TTTCCTTCACTGAGGGACCC	58.94	55	4.46	CTCTCTCCTTCTTCACGCTCC	59.87	57.14	4.7
BrSSR00821	1094	A01	C	G	1	26	3682175	3682200	26	1	129	CGTTCATGTGGTCAAAAAGTTGC	59.76	43.48	4.17	TGTCGTATATTCCCAACCCCC	59.23	52.38	5.4
BrSSR00822	1095	A01	A	T	1	14	3687482	3687495	14	1	136	AGAAAAATGTGGATGAATCCTTTTCG	58.91	34.62	3.46	GGCAACATGGGATCCAGAGG	60.47	60	3.69
BrSSR00823	1099	A01	A	T	1	12	3730963	3730974	12	1	166	ACAGATCAACAAGATGGTAAAGGC	59.3	41.67	4.35	GAACACATGGATCTCCTTGCC	58.98	52.38	4.52
BrSSR00824	1100	A01	ACG	CTG	3	6	3735371	3735388	18	1	158	TACCAAACTGGAGCCCTTGC	60.25	55	4.01	GCTTCGTTTAGTGGCACTGC	60.11	55	4.4
BrSSR00825	1101	A01	AG	AG	2	15	3739587	3739616	30	1	164	TCGCACAAAATAGATGTTTATTCTTGG	59.03	33.33	3.61	TCAATGAAGAACCTCCTGCTCC	60.03	50	4.7
BrSSR00826	1105	A01	AGG	GAG	3	6	3747764	3747781	18	1	159	CACTAAGCGCAAATCCGAGG	59.35	55	4.63	TCTACCTCCTCCTCCTCAACC	59.71	57.14	3.77
BrSSR00827	1106	A01	ACC	GTG	3	6	3748928	3748945	18	1	150	GCCTTCGGATGACTCTGAGG	59.9	60	3.86	AGTGCTACACCGTCAGATGC	60.11	55	3.91
BrSSR00828	1107	A01	AAT	AAT	3	5	3758486	3758500	15	1	138	CCTTAACGGTAACACCATTGAAGC	60.38	45.83	3.86	TGACTATAAGAGCACCTCCAATGG	59.9	45.83	3.16
BrSSR00829	1108	A01	AATC	TGAT	4	4	3758576	3758591	16	1	112	TGTTAAGGACTCCAATGGTGGG	59.96	50	4.61	GGCACGTAAACAAACCTCTTAGG	59.81	47.83	2.69
BrSSR00830	1111	A01	AAG	GAA	3	5	3775010	3775024	15	1	100	TCAAGGCAGCTGAGTTTGGG	60.54	55	4.12	CGCTTGAGATTTGAGTGACCG	59.61	52.38	4.79
BrSSR00831	1113	A01	A	T	1	14	3793855	3793868	14	1	124	ACTACGGCTGTCTAGGTTACG	58.99	52.38	3.18	AGAGGAGGCAGTCATGTAGC	58.88	55	3.58
BrSSR00832	1114	A01	A	T	1	13	3794594	3794606	13	1	165	ATTGCAGATTCGAAGGGACG	58.34	50	4.79	GTCAGAAAAGAAAAGATGCATGAGC	59.43	40	4.26
BrSSR00833	1117	A01	AG	CT	2	19	3806540	3806577	38	1	129	ATTCAGGAGGACCCGGACC	60.69	63.16	4.46	AACGAACGAGAGAGAGAGCG	59.56	55	5.03
BrSSR00834	1118	A01	A	T	1	12	3807608	3807619	12	1	153	AGTGCTCTATTGGGTTTCTCAGG	60.05	47.83	3.86	GTGCCGCTTGCTACAAAACC	60.66	55	3.27
BrSSR00835	1119	A01	A	A	1	12	3817981	3817992	12	1	141	GCTGGGTATGTTTGCTTTCCC	59.8	52.38	3.97	TCCCAAAGCAGTGTTGACCC	60.47	55	4.46
BrSSR00836	1120	A01	A	T	1	13	3823729	3823741	13	1	151	CAAACGGAATCTTCGTGGGC	59.83	55	5.36	AAAAACGGGAGGGTGTCAGG	60.18	55	3.86
BrSSR00837	1121	A01	AGG	GGA	3	5	3829331	3829345	15	1	202	CGCGACTAGAGACGGTAACC	59.97	60	2.85	CATCGCTTTCTCGAGCTTCG	59.43	55	3.79
BrSSR00838	1122	A01	A	T	1	16	3830398	3830413	16	1	130	AACCGCAACGCTATAAACGC	59.9	50	4.84	ACGTTGAAGCAAAAGAAAAGCC	58.81	40.91	4.35
BrSSR00839	1123	A01	AAG	AAG	3	8	3830623	3830646	24	1	188	TGTACAGAGGGCAACAATAATGG	58.73	43.48	3.16	CCGGCTGTTAAGATAGGTCGG	60.27	57.14	4.79
BrSSR00840	1124	A01	A	A	1	13	3833640	3833652	13	1	132	TCATGCCCATCATCTGAGCC	59.89	55	4.7	TGCTGCTCCAATAGATTTTCTTGG	59.6	41.67	3.61
BrSSR00841	1125	A01	AC	TG	2	7	3846857	3846870	14	1	147	TGTTTACGCAGAACCTCATTTCG	59.81	43.48	3.46	TGAGTAAGAAACGGCTTCACG	58.6	47.62	4.35
BrSSR00842	1126	A01	AAAG	TTCT	4	5	3847731	3847750	20	1	191	TTTTCCTTGGAGTCCGGTGG	59.89	55	4.61	CAGTCGCGAGCTCAAACC	58.84	61.11	3.27
BrSSR00843	1128	A01	A	A	1	15	3851930	3851944	15	1	176	GTAACTGTACGACACGTGGC	58.94	55	5.01	TCAGTCCAATGTACGTCGCC	60.11	55	5.54
BrSSR00844	1129	A01	A	T	1	15	3857017	3857031	15	1	157	TGAATTCAAAGAACGCATGTTTCC	59.02	37.5	3.13	AGATAATTCCCTCTATCTGTTGTAGGC	60.04	40.74	3.93
BrSSR00845	1131	A01	AC	AC	2	8	3861366	3861381	16	1	138	CTCACAACTCAGCTTTGCGG	59.76	55	5.69	AGTGTGGTGAGGGGATGAGG	60.91	60	3.86
BrSSR00846	1132	A01	AG	CT	2	7	3861482	3861495	14	1	105	CATCCCCTCACCACACTTCC	60.04	60	3.46	TCCGATGATCACGATTCTCGG	59.73	52.38	4.63
BrSSR00847	1135	A01	A	A	1	16	3875343	3875358	16	1	159	AGGCTCGGAGAATCTCTTTAGC	59.64	50	3.09	CAGATGTGTTGGACTTGGATGG	59.25	50	3.51
BrSSR00848	1137	A01	A	T	1	19	3878932	3878950	19	1	117	TCTCTATTGCATGTGGACACG	58.11	47.62	4.49	TGTAGGAACAATAAGGTCATGGC	58.48	43.48	4.4
BrSSR00849	1139	A01	A	A	1	17	3885832	3885848	17	1	130	AGTTTGCAACTTTCTGAGTTTCC	58	39.13	3.13	GGAAGATAATGTGTCGCCGG	58.78	55	6.13
BrSSR00850	1141	A01	AG	TC	2	9	3891979	3891996	18	1	100	TAAGTTTAAGGGTTTCCATCCATTCC	59.33	38.46	3.01	TTTCAGGACATCAGAAGAGAGGC	60.06	47.83	4.7
BrSSR00851	1145	A01	A	A	1	12	3902621	3902632	12	1	119	TCTGCATCGAACTCCCATCG	59.9	55	3.84	TGCCTTTTCAGGATTTGTGGG	59.03	47.62	4.61
BrSSR00852	1148	A01	AAAT	AAAT	4	5	3909026	3909045	20	1	123	ACCCAAGTAACAAATAGTGCTAAACC	59.79	38.46	3.27	AACAGGTTACTTTCGCGACC	58.49	50	4.79
BrSSR00853	1149	A01	A	A	1	18	3910830	3910847	18	1	125	TTACCCAGACCACCTCAAGC	59.31	55	4.01	AGAAGAAGAAAATGATTAAAAGAGGGC	58.47	33.33	5.19
BrSSR00854	1152	A01	A	A	1	13	3923982	3923994	13	1	163	TCTCGATGAAAAACTGGTTCGC	59.52	45.45	4.7	CTAGGGTATGCACGACGTCG	60.32	60	5.12
BrSSR00855	1153	A01	AAC	GTT	3	5	3928597	3928611	15	1	112	GTTCAGGTTGTGTCCGAAGC	59.41	55	3.86	TTTCTTTCTCTCTTCCTCGCG	58.05	47.62	5.87
BrSSR00856	1154	A01	AAAACC	CAAAAC	6	4	3931742	3931765	24	1	121	GTGCATCGAACAAACTAACACG	58.78	45.45	4.49	CAAGGTTGCCTGAGGATTATGC	59.64	50	3.14
BrSSR00857	1155	A01	A	T	1	12	3940496	3940507	12	1	146	GCGCTTCTGGAACTCTATGG	58.42	55	2.74	TTCCCTAAACCAGCTGCAGG	59.96	55	4.85
BrSSR00858	1156	A01	A	T	1	16	3947834	3947849	16	1	148	TGCACACGACTCTCCTTTCC	59.97	55	3.13	TTCAATGACCAAACAATGCAGC	58.61	40.91	5.25
BrSSR00859	1157	A01	AT	AT	2	9	3953815	3953832	18	1	140	TCCCTTTGTGTTTTTGTTTATTCCC	58.65	36	3.97	ACTCTCAGCTTTTCCTCTGCC	60	52.38	4.85
BrSSR00860	1158	A01	A	T	1	28	3956393	3956420	28	1	127	GGTTTCTCAGTTTGTTGTGTGC	58.82	45.45	4.57	ACTAGAACTCAGACAACAAACTCC	58.4	41.67	3.85
BrSSR00861	1159	A01	ATC	GAT	3	7	3958220	3958240	21	1	182	TTCTGACTCTGGTGTGAGCC	59.32	55	4.7	TTCGTTGGAGCATCAGGAGC	60.39	55	4.7
BrSSR00862	1160	A01	ATC	GAT	3	9	3962862	3962888	27	1	121	TTTTGGCGCTCGTTTCTTCG	60.04	50	3.79	AGCTGCGACTACTCATTCCC	59.54	55	3.97
BrSSR00863	1161	A01	ATC	ATG	3	5	3963116	3963130	15	1	149	GTGGTGGGGTTGAGGATGG	60	63.16	3.51	TTGCCAGTCAAAAGCTTCCC	58.96	50	3.97
BrSSR00864	1162	A01	A	A	1	14	3967928	3967941	14	1	162	GAAATTGCCATAAACAGTAGCACC	58.9	41.67	5.01	TCAGAGTCCACAAGATTTAACATGC	59.59	40	4.06
BrSSR00865	1163	A01	AAG	TCT	3	5	3969268	3969282	15	1	137	CCCTCCGTAACTTTCTCTCTTCC	60.12	52.17	3.46	GTGCGGATTGGTCTAGGAGG	59.89	60	4.3
BrSSR00866	1164	A01	C	G	1	36	3969530	3969565	36	1	209	AACTCGCCGAACAATAAGGC	58.92	50	4.35	GCTTATGTGACGTCAGCTTCG	59.68	52.38	3.79
BrSSR00867	1165	A01	AAC	TTG	3	5	3969952	3969966	15	1	174	GTCGTCGTCACACATTTGCC	60.11	55	4.52	GAGCCAATGAACCGTGAACC	59.48	55	3.62
BrSSR00868	1166	A01	AAC	TTG	3	5	3973318	3973332	15	1	174	GTCGTCGTCACACATTTGCC	60.11	55	4.52	GAGCCAATGAACCGTGAACC	59.48	55	3.62
BrSSR00869	1167	A01	AG	GA	2	8	3980494	3980509	16	1	151	GAGCGATTTTGTTCCCCATCG	59.94	52.38	3.84	CTTCCGACTCCTTTCCTCCG	59.83	60	4.63
BrSSR00870	1168	A01	A	T	1	12	3980582	3980593	12	1	126	GTGTCGGAGGAAAGGAGTCG	60.11	60	4.18	CAACTAATTAAGAAAGGAAACGTGTCG	59.47	37.04	4.35
BrSSR00871	1170	A01	AAAAT	ATTTT	5	4	3986114	3986133	20	1	115	GCGGCCTGAAATTGGTTCG	60.15	57.89	3.95	TTAACGGACACTGTTCTTAGGC	58.34	45.45	3.93
BrSSR00872	1172	A01	AGG	GGA	3	6	3997347	3997364	18	1	148	GGTCCAAGCTCAAGTCCTGG	60.32	60	4.45	AATCAACACTCCCAGGACCG	59.68	55	4.79
BrSSR00873	1173	A01	AG	TC	2	7	3999191	3999204	14	1	148	CGCACATGAGATGGTCATCG	59.14	55	3.84	TGAAGCTTTCATTGTGTCCACG	59.71	45.45	4.94
BrSSR00874	1175	A01	AG	AG	2	9	4006938	4006955	18	1	111	AATCGACGCGAAGTGAAACG	59.57	50	3.6	CTCCGCTTCTGAATCAATCGG	59.14	52.38	4.18
BrSSR00875	1183	A01	A	T	1	16	4039498	4039513	16	1	181	GTTTGGTGTAGTTGGCGTGG	59.69	55	4.94	AAAACTCCAATCCGTCGACG	58.57	50	5.12
BrSSR00876	1184	A01	A	A	1	14	4040474	4040487	14	1	133	TGGCAAAAAGTTCCAGCACG	59.9	50	5.34	TTCCAACCTTTACCCCGAGC	59.96	55	5.03
BrSSR00877	1185	A01	A	A	1	19	4044623	4044641	19	1	132	TGATGCTGCATCTTGGACCC	60.39	55	4.46	TTGGCCTAGAGGAAGCTATCG	59.04	52.38	2.92
BrSSR00878	1186	A01	AAG	TTC	3	5	4045312	4045326	15	1	143	TTGATGGTTTTGATGCAGAATTCC	58.52	37.5	3.01	GAAGGGTATTTAAGCTGCGCC	59.67	52.38	6.53
BrSSR00879	1189	A01	AG	AG	2	8	4050601	4050616	16	1	123	AGGAACAAACTTGGTCGAGC	58.41	50	5.03	TCATACTTTCTCTTCTTCTCCCCC	59.28	45.83	5.4
BrSSR00880	1190	A01	ATC	ATC	3	5	4056502	4056516	15	1	113	AGAGCACGTCTTCCGAAACC	60.32	55	3.27	AACGATCAAGAGGAGACCCG	59.18	55	5.28
BrSSR00881	1192	A01	A	A	1	12	4073769	4073780	12	1	139	CCTGAAAAGGGTTCATTTTGGC	58.6	45.45	4.52	TCACTGATTTACCAGTTATTTGTGC	58.09	36	4.57
BrSSR00882	1196	A01	A	A	1	25	4094049	4094073	25	1	205	AAGAAAGGTGGCAAGGTTCC	58.3	50	3.62	TGCAGATCGATCTAGATTTGGC	58.34	45.45	4.52
BrSSR00883	1197	A01	C	G	1	21	4100495	4100515	21	1	127	TAGTGCAAGGCTTTTGTGGC	59.33	50	5.01	AGATGAAACCGAGAGTGGGG	59.09	55	4.96
BrSSR00884	1204	A01	AT	TA	2	12	4128222	4128245	24	1	177	TGATGAAGCGCTGCGATCC	60.88	57.89	3.36	AAAGCAAGCACGTTTTCTATATGC	58.9	37.5	3.14
BrSSR00885	1205	A01	AAC	TTG	3	6	4129185	4129202	18	1	144	AAGACCGTTGTGAATGCTCG	58.85	50	5.03	GGCTACCTCACACCTTCTCC	59.46	60	3.71
BrSSR00886	1209	A01	A	A	1	12	4144886	4144897	12	1	111	CGTCCGATTTTTGGTGGAGG	59.2	55	4.3	AAGCAAACTTAGTCAGCTCTACC	58.43	43.48	3.18
BrSSR00887	1211	A01	A	A	1	14	4145930	4145943	14	1	156	TCATTTCAGACTTCCAATTGAATAGC	58.23	34.62	2.97	TGTCTCTAATTTGAATCGTCTGGG	58.58	41.67	4.45
BrSSR00888	1212	A01	A	A	1	14	4147447	4147460	14	1	143	CAAGTGTGTTGTTTGATGCGG	58.88	47.62	5.69	AGTAGCCAGTACTGACGATCG	59.06	52.38	3.69
BrSSR00889	1213	A01	A	T	1	12	4153380	4153391	12	1	126	GTCGCAGATCCTCAATGAAAGC	59.97	50	3.51	ACCCCATCAAAGCTTTTCACC	59.03	47.62	4.02
BrSSR00890	1216	A01	AAAT	TAAA	4	4	4164892	4164907	16	1	129	ATTTGTGTTTAAACCCCAAAGAGG	58.08	37.5	3.69	TGTGTGATAAACAAAAGCAAGAGC	58.72	37.5	4.09
BrSSR00891	1218	A01	AAC	ACA	3	5	4165149	4165163	15	1	189	TGAATCCGTAGCAGCAGAGC	60.18	55	4.09	AAGAACCGCTGGTCAACTCG	60.6	55	4.18
BrSSR00892	1219	A01	A	A	1	12	4165443	4165454	12	1	160	AAGAAGAGCTCTGCTGCAGC	60.67	55	5.25	TGATCTAATCGGTGGCCAACC	60.13	52.38	3.77
BrSSR00893	1220	A01	ACC	CAC	3	7	4171379	4171399	21	1	141	GTCCCATCCAACATCTGCCC	60.75	60	5.36	TGACGATCCTCCTAAACGCC	59.54	55	5.68
BrSSR00894	1221	A01	AG	TC	2	7	4172366	4172379	14	1	131	ACGAGGGAAGTGGTGAGAGG	60.9	60	3.69	AGTCAGCCTGGAGTTTGAGC	59.96	55	4.26
BrSSR00895	1223	A01	AAT	ATT	3	9	4173453	4173479	27	1	210	AACAAGCTGGCCCAGTTTCC	61.12	55	3.13	GAGACTAACCTTTGCACAAGGG	59.19	50	3.95
BrSSR00896	1224	A01	A	A	1	19	4173508	4173526	19	1	143	GCTTCCTGTCAACATGACCC	58.83	55	4.46	GAGACTAACCTTTGCACAAGGG	59.19	50	3.95
BrSSR00897	1225	A01	AG	AG	2	14	4175262	4175289	28	1	152	CAGAAAGATGACTTAAACCCTACTTCC	59.67	40.74	3.46	GTCGTGCTTCTCCATCCTCG	60.53	60	4.63
BrSSR00898	1227	A01	A	T	1	13	4180822	4180834	13	1	179	TACCCTTCCGAAGCGTAACC	59.47	55	2.85	TGCACCTCCTTCCTTGTACG	59.68	55	3.67
BrSSR00899	1228	A01	AT	AT	2	8	4187955	4187970	16	1	159	CGGACCGGTTGGATATTCCC	60.25	60	3.97	CCAGCGTCAAACAATCACATCC	60.41	50	3.51
BrSSR00900	1230	A01	A	A	1	12	4204845	4204856	12	1	131	AGCTATGTTGTTATGCATCTGTAGC	59.53	40	3.58	TTTGACAATGCCCCATGTGC	59.68	50	4.57
BrSSR00901	1231	A01	CCG	GCC	3	5	4216139	4216153	15	1	135	CTCGATGGAGCCGATGTAGG	59.76	60	3.18	AGCAACAACGTCAATGTCGC	60.04	50	5.19
BrSSR00902	1232	A01	AG	GA	2	7	4216356	4216369	14	1	105	TGAAGTGAGAAGACGATGGATGG	60.12	47.83	3.51	TTCTGATCCGACGACTTGCC	60.11	55	4.52
BrSSR00903	1235	A01	AAC	CAA	3	6	4243183	4243200	18	1	136	TCGTGATACCACAGCATCGG	59.9	55	4.18	AGTGGTGTCGCTGTTGTAGG	59.97	55	3.18
BrSSR00904	1236	A01	AT	AT	2	9	4248391	4248408	18	1	162	CCCTAATTTTAAGACGATGAACGC	58.5	41.67	4.84	CTACGGCATCTTGGAGAGCC	60.25	60	4.7
BrSSR00905	1238	A01	AC	TG	2	8	4248570	4248585	16	1	213	TCCAAGATGCCGTAGTTGGG	59.75	55	4.12	AGATGCTCAGCCTCACATAGC	59.93	52.38	2.97
BrSSR00906	1239	A01	AT	TA	2	16	4249165	4249196	32	1	145	ACTGTGTGTATACATGCAACGC	59.58	45.45	4.84	ACTACTTCAGGAGGATGTGAGG	58.63	50	3.86
BrSSR00907	1241	A01	A	T	1	14	4259368	4259381	14	1	110	TTCATTTTTGTCTTCTGTACCTAAGC	58.13	34.62	3.09	TGATGATCAACAAGCTGGAGG	58	47.62	4.3
BrSSR00908	1242	A01	AAG	GAA	3	5	4260203	4260217	15	1	176	TAAAATCACGCAACGCTGCC	60.11	50	4.85	ATGAAGGTCGCCTCTCAAGC	60.11	55	4.01
BrSSR00909	1243	A01	AG	TC	2	9	4261346	4261363	18	1	146	TGGGCCAATAATTAAACTCTAGGC	58.86	41.67	3.93	TGTTACCTCAGCAAGCGACG	60.67	55	5.12
BrSSR00910	1244	A01	A	A	1	13	4263151	4263163	13	1	139	TTGCCTGGCTGAAACTCACC	60.82	55	4.02	CAGTTGCAGGTAGTTCTTTCCC	59.19	50	3.97
BrSSR00911	1245	A01	A	A	1	13	4263952	4263964	13	1	161	AGTTCTTGGAGAGCCTTGAGC	60	52.38	4.26	TGCGGAAATGCATAACATCTCC	59.38	45.45	3.71
BrSSR00912	1246	A01	AT	AT	2	7	4265235	4265248	14	1	163	CACCAAACCTCTGAGAGTACTCC	60.06	52.17	3.85	AGTTTCTTGGGGGTTTATGGC	58.46	47.62	4.4
BrSSR00913	1247	A01	A	T	1	15	4270034	4270048	15	1	132	TTGGGACTGAAAATAGAATGGGG	58.39	43.48	4.96	ATCTTTCTCAGGGCATATACAACC	58.37	41.67	3.77
BrSSR00914	1248	A01	A	A	1	13	4270221	4270233	13	1	127	GGAGGGCCTTCATCTTCTCG	59.89	60	4.04	TTGAGTTTCAACACTGGGGC	58.6	50	5.8
BrSSR00915	1249	A01	A	A	1	16	4270393	4270408	16	1	152	ACCCTTTCGGAGATGTTAGAGC	59.83	50	4.09	AGAGAGAGCAAGAAGAGACCG	58.91	52.38	4.79
BrSSR00916	1250	A01	AAAC	TTTG	4	4	4270609	4270624	16	1	132	CCTTTCCTCTGCGATCCAGG	60.18	60	4.45	ACTTCCCACAACTCACTCGG	59.61	55	4.63
BrSSR00917	1251	A01	A	A	1	14	4271886	4271899	14	1	103	TCACCAGTTTCCTGTACGCC	59.97	55	5.68	GCATGTTAGTCACTTGCGCG	60.52	55	6.86
BrSSR00918	1252	A01	ACG	CTG	3	5	4272414	4272428	15	1	123	GCCCTTCTCTCGGCTATAACC	60	57.14	2.85	CTCCGTCTCTCTCACACAGC	59.83	60	4.4
BrSSR00919	1253	A01	AGG	AGG	3	5	4272706	4272720	15	1	145	AGAGTGTAGAGAGGCGGAGG	60.11	60	4.3	GCCATCTTGTTCGAAGCAGC	60.18	55	5.25
BrSSR00920	1254	A01	AG	GA	2	8	4273200	4273215	16	1	171	TGTGAACTTGTATCTATGTACCACC	58.36	40	4.61	TGACCAAAGAGGAAAGCCGG	60.25	55	6.13
BrSSR00921	1255	A01	A	A	1	12	4279459	4279470	12	1	181	GCCCAGCGGACTCTTTAGC	60.82	63.16	3.09	TCTGGGTGGTTTCTTGGAGC	59.89	55	4.7
BrSSR00922	1256	A01	A	A	1	16	4280722	4280737	16	1	200	TGGTACGCTTTCGAGATAGTCC	59.64	50	3.85	GCTTGTCATTATTCTTGGAAGCTCG	60.73	44	5.03
BrSSR00923	1257	A01	AGG	GAG	3	5	4281405	4281419	15	1	167	ACTATCTTGTGAGCTATCGGCC	59.7	50	6.13	TCGAACCAGCCTCAGTTTCC	59.97	55	3.13
BrSSR00924	1259	A01	A	A	1	14	4292900	4292913	14	1	162	GCATGTGCATCAGTGAACTCC	59.87	52.38	3.85	GTCTCTCCCAAGCTCTTCCC	59.46	60	3.97
BrSSR00925	1260	A01	A	T	1	16	4293155	4293170	16	1	135	TCTACGACGACTTATATTAAAACACGG	59.36	37.04	4.94	GGATAGGATCCGAAGCTTTGC	58.85	52.38	3.68
BrSSR00926	1261	A01	A	A	1	12	4294646	4294657	12	1	187	GCACGTGAGAACCTTCTTGC	59.76	55	4.01	CGTTGTTGAGACCGTACTGC	59.22	55	4.4
BrSSR00927	1262	A01	AT	AT	2	8	4298415	4298430	16	1	102	CCAGATTCCAGCAAATCAGTGG	59.57	50	4	TGCCTGTGACTTCTTTCTGGG	60.2	52.38	4.45
BrSSR00928	1263	A01	AG	CT	2	7	4298844	4298857	14	1	120	TACGTCAGAAACTCAGCCGG	59.76	55	6.13	TTTATCCCACTCCGTGAGCG	59.83	55	5.03
BrSSR00929	1264	A01	AT	AT	2	8	4299909	4299924	16	1	156	ACAAATCGAGCAAACACACAGG	59.97	45.45	4	TTGCATGCGACCCATATTCG	59.06	50	3.34
BrSSR00930	1265	A01	A	A	1	14	4305848	4305861	14	1	115	CTCCAAAGTCCAGGAGGAGC	59.75	60	4.7	ACTTCGAAGTATCCATTAGTATTGCG	59.36	38.46	4.85
BrSSR00931	1266	A01	AT	AT	2	8	4307588	4307603	16	1	156	CCAAATCTTTGTTCTACTGACATGC	58.91	40	4.06	ATACTTACCAATTCTTCTAGCCCG	58.14	41.67	6.13
BrSSR00932	1267	A01	A	T	1	14	4308736	4308749	14	1	100	AACAGACATAGGCATGTGAGAGG	60.12	47.83	3.69	TCACTCATGTTCAAGGGCCC	59.96	55	5.8
BrSSR00933	1268	A01	A	A	1	15	4311813	4311827	15	1	108	CAACAAACGAATCAAATAACCCCC	59.07	41.67	5.4	TCCACTTGTTGTTTTGGGCG	59.54	50	6.13
BrSSR00934	1271	A01	AG	AG	2	36	4327622	4327693	72	1	196	CTGTGCCTCCTCCACTTTCC	60.32	60	3.13	CTTTCTATTCGGTTGCGCCC	59.62	55	6.13
BrSSR00935	1272	A01	ACC	GGT	3	5	4327725	4327739	15	1	101	AGAGAGAGAGACGTGACCGG	60.39	60	5.28	CATGCTTCTCACCACCATGC	59.55	55	4.06
BrSSR00936	1273	A01	A	T	1	13	4332837	4332849	13	1	133	AGAAACGTCGGTAACACTACG	58.08	47.62	3.51	TCTTGTATGTTGTACAGGCTGG	58.06	45.45	4.85
BrSSR00937	1274	A01	A	A	1	12	4338620	4338631	12	1	145	GTCCTGGGATGATCCAAGTGG	60.13	57.14	4	TCACATATACAAACCCTCCCCC	59.22	50	5.4
BrSSR00938	1275	A01	C	G	1	21	4338669	4338689	21	1	170	TCCAAGTGGACTCCTTCCC	58.23	57.89	3.97	TGTTACGTGTGTAATGAAATTCTCCC	59.85	38.46	4.3
BrSSR00939	1276	A01	AG	GA	2	7	4342140	4342153	14	1	180	ATGTTGGAAGGCTGGATCCG	60.11	55	4.18	GAGTCCACAACTTGCCGGG	60.97	63.16	5.73
BrSSR00940	1277	A01	AG	GA	2	7	4355516	4355529	14	1	193	TTTCCAGCATTTCCCCCTCC	59.96	55	4.3	ACCACTGTGGATTTCCTGGC	60.25	55	4.85
BrSSR00941	1278	A01	AG	GA	2	10	4355992	4356011	20	1	196	GAAGACGGAAGAGAGACGGC	60.18	60	5.68	GTTCCATCAATCGAACCGGC	59.62	55	6.13
BrSSR00942	1279	A01	A	A	1	16	4361628	4361643	16	1	127	TGTCCTTCAGATTTTTCAGACTTGG	59.47	40	3.61	TGACAATAGCATCCGAGGCC	59.89	55	5.19
BrSSR00943	1280	A01	AAC	TTG	3	5	4365301	4365315	15	1	103	AGTCTTCAATCTCCGCCAGC	60.11	55	4.85	CCAAATGCAGTTCCGTGTGG	60.04	55	4.17
BrSSR00944	1281	A01	A	A	1	16	4366866	4366881	16	1	204	GGTTCACTCCCTAGGTTCACC	59.72	57.14	4.02	AGGGTTTAGGGATTAGGATTTAGGG	59.38	44	3.53
BrSSR00945	1282	A01	AG	AG	2	8	4388771	4388786	16	1	207	CGAGAAACAACAGCCATCGG	59.56	55	4.18	CACAAAACGTTTCAGAGCAATGC	60.06	43.48	3.56
BrSSR00946	1283	A01	AAG	GAA	3	5	4390254	4390268	15	1	155	CCATGGAATCAGCTGTTCGC	59.62	55	4.7	TCGTCTTACGTTGAGCCTCG	59.83	55	4.63
BrSSR00947	1284	A01	A	T	1	12	4390640	4390651	12	1	150	AAGGTTAATAAGAGCATATGCAATGG	58.11	34.62	3.16	AGGACTCCAATTCAAGTAACACC	58.35	43.48	4.16
BrSSR00948	1285	A01	A	A	1	13	4391524	4391536	13	1	145	GCAGCAACACATGAGCTTCC	60.11	55	3.46	ATCATGACGTGGGTTGTTCC	58.18	50	3.62
BrSSR00949	1286	A01	AG	AG	2	8	4391757	4391772	16	1	106	ACAGGCGGTGACAAATCTCG	60.67	55	4.04	TTGCTCCATCATCTCCCACC	59.45	55	4.61
BrSSR00950	1287	A01	ATC	ATC	3	6	4393414	4393431	18	1	115	AAGAAGCGATGTCGAGGAGC	60.18	55	4.7	CGTTTTGTGAAAGTGGTGAAGC	59.15	45.45	3.86
BrSSR00951	1288	A01	AGG	CTC	3	5	4393766	4393780	15	1	104	CGGAGCCAAGTTCTTGAACG	59.49	55	3.95	AAGGGTTTGTGGTAGCGAGG	59.96	55	4.63
BrSSR00952	1289	A01	ACC	CCA	3	6	4396618	4396635	18	1	111	AGTGAACGACGGATGATCCC	59.54	55	3.85	ACGGTGATTTTTATTTTCCGGC	58.16	40.91	6.13
BrSSR00953	1290	A01	ACG	CAG	3	5	4397140	4397154	15	1	174	CGTCCGGTTCAGAGATCAGG	59.9	60	3.86	GTAGTTTTGTCCTCCTAACGGC	59	50	5.68
BrSSR00954	1291	A01	AAC	AAC	3	5	4397178	4397192	15	1	145	CCAAACCCTTCTTCAGCAGC	59.4	55	5.25	TATGTCCAACAGCTCCACCG	59.75	55	4.94
BrSSR00955	1292	A01	ACG	GCT	3	5	4397358	4397372	15	1	126	GCTCTTCCTCATCCTCTGGC	59.89	60	4.85	TGCACCAAGAACTATCGTCCC	60.07	52.38	4.46
BrSSR00956	1293	A01	AAC	AAC	3	8	4401419	4401442	24	1	139	AATGCCGCCTCTATGTTCCC	60.18	55	3.97	TTTCTTCATCACCACCCGCC	60.61	55	6.13
BrSSR00957	1294	A01	A	A	1	19	4405551	4405569	19	1	133	AGTGTGGTTGAATCACTATTGTGG	59.24	41.67	4.17	GCACAGTCACCAAAACCATCC	60	52.38	3.51
BrSSR00958	1295	A01	C	C	1	13	4406099	4406111	13	1	169	AGCTACGTATCGCTCGTTAGC	60.07	52.38	3.09	GTTTTCTTGGCAGACGGTGG	59.69	55	4.61
BrSSR00959	1296	A01	A	T	1	12	4407698	4407709	12	1	139	AGATCCTCTGTTGGCATGACC	59.79	52.38	4.02	TCGTCTAGGAGAACAAATGAGGC	60.12	47.83	4.7
BrSSR00960	1297	A01	AT	AT	2	8	4419666	4419681	16	1	161	CCGAAAGTGAAATGTATCTACCACC	59.71	44	4.61	GGCTAATGTTGAAATCATTGTTTGAGG	59.94	37.04	3.86
BrSSR00961	1298	A01	AT	AT	2	10	4421503	4421522	20	1	133	TTTTGCTAAATTGATCACAGAGACG	58.4	36	4.18	CGGTAGGCAATTAAATATTTATCCAGC	59.03	37.04	4.85
BrSSR00962	1301	A01	AT	AT	2	22	4451766	4451809	44	1	189	TGCTTACATCCACCACCACG	60.32	55	4.94	GTAATGCGACTCAAAAGGGGC	59.87	52.38	5.8
BrSSR00963	1302	A01	A	A	1	12	4451874	4451885	12	1	117	TGTAGCCCCTTTTGAGTCGC	60.32	55	5.19	TCCAAACCTAATCGACACATTACC	58.82	41.67	2.85
BrSSR00964	1303	A01	A	T	1	15	4457685	4457699	15	1	158	AGAGGCATAGGAGGAGGAGG	59.51	60	4.3	GTGTTCGCTTCCCTCTTTGC	59.76	55	3.68
BrSSR00965	1304	A01	A	T	1	12	4472970	4472981	12	1	150	GGCACAAACACATCACTACGG	59.8	52.38	4.02	TGGTGTTGTGATATTGAAAAAGGC	58.46	37.5	4.35
BrSSR00966	1305	A01	A	T	1	13	4473548	4473560	13	1	121	GCTTTTGCGTTATCGTGAGC	58.48	50	4.26	AATAGTTGTTTGTTTAGTAGTGTTCCC	58.16	33.33	3.97
BrSSR00967	1307	A01	ACC	GGT	3	5	4484015	4484029	15	1	104	ACCGGGTAAACATGAGGTCG	59.75	55	4.79	GTTCCCCTTCCTCAGGTTCC	59.67	60	3.62
BrSSR00968	1309	A01	AT	TA	2	8	4498267	4498282	16	1	145	GGTGTTCTAACTCACGCTGG	58.57	55	4.85	AGATTATATGGCAAGTGATGTTAAACG	58.44	33.33	3.6
BrSSR00969	1310	A01	AG	GA	2	8	4537560	4537575	16	1	199	TGGAGAATATCTCTGCCTGCC	59.3	52.38	4.85	ACTGTTACAGAGAGAGAGTCACC	58.92	47.83	4.02
BrSSR00970	1312	A01	A	A	1	14	4543559	4543572	14	1	170	TGTCTCGGGTAAGAAGAAGCC	59.45	52.38	4.35	ATCTATGGCTTAACCTGATGATGG	58.19	41.67	3.51
BrSSR00971	1313	A01	C	G	1	13	4547923	4547935	13	1	157	TCCTCGAGGTCCATTCAACC	59.1	55	3.77	CAAGATGTACATGCACATACCCG	59.75	47.83	5.28
BrSSR00972	1315	A01	AG	GA	2	8	4558002	4558017	16	1	101	AACGAAGAGACGATTCCGCC	60.46	55	6.13	GTCATCCGTCGACACAAAGC	59.56	55	3.51
BrSSR00973	1317	A01	A	A	1	13	4564021	4564033	13	1	196	AATAGCGTGGAGAGGTTCCC	59.17	55	3.97	CTTCTTCTCGAAGTTGGTCGC	59.28	52.38	5.19
BrSSR00974	1319	A01	AG	GA	2	11	4569572	4569593	22	1	183	ACCTCTACATTGATTTCTCCTTTTGC	59.85	38.46	3.68	ATGGTGATGACGAGCTTGGC	60.75	55	4.52
BrSSR00975	1320	A01	AG	GA	2	11	4574988	4575009	22	1	183	ACCTCTACATTGATTTCTCCTTTTGC	59.85	38.46	3.68	ATGGTGATGACGAGCTTGGC	60.75	55	4.52
BrSSR00976	1321	A01	AG	TC	2	7	4578218	4578231	14	1	133	AAAGCAGAGACTCAGAAAGCC	58.22	47.62	4.35	TGCTTCACCAACTATGAGGGG	59.72	52.38	4.79
BrSSR00977	1322	A01	AG	TC	2	7	4580757	4580770	14	1	138	CACTTGTAACGCCACAGTGG	59.41	55	4	TCTCATTGCTTAGTCTATAAAAACTGC	58.12	33.33	4.4
BrSSR00978	1323	A01	A	A	1	13	4581498	4581510	13	1	127	AGGCAATAGTCGTTTGATGTCC	58.73	45.45	4.02	CAGCCATTTTTGAGGAGAGAGC	59.58	50	4.09
BrSSR00979	1324	A01	A	T	1	18	4582623	4582640	18	1	206	TCTCAGATTCTTTGTTTTCTTTTCCG	58.58	34.62	4.3	TTACAGCGTTCAATCAAAATAGGC	58.36	37.5	3.93
BrSSR00980	1326	A01	AG	TC	2	9	4585184	4585201	18	1	178	GCTCAATCGGCTCATGAACG	59.7	55	3.95	GTGCTCATGATCATTAGGTGTGC	60	47.83	4.57
BrSSR00981	1327	A01	ACC	TGG	3	6	4588740	4588757	18	1	138	AGGATTCGCTACATTCTCAGGG	59.63	50	4.45	CGCATTTCCACATCCATGGC	60.25	55	4.4
BrSSR00982	1328	A01	A	A	1	17	4590218	4590234	17	1	189	TTTGGGTTTAGCTTCCGGGG	60.25	55	5.73	CTTCCCTCCCATCATTTTGCC	59.24	52.38	4.52
BrSSR00983	1329	A01	AGG	AGG	3	5	4604138	4604152	15	1	199	TCGACCACAACATCAAAGAACG	59.46	45.45	3.95	CGTTGCAGTTGTTTGTGTGG	58.73	50	4.17
BrSSR00984	1330	A01	A	A	1	16	4604448	4604463	16	1	160	CCACCAACGAAGCAATGTGG	60.04	55	4.17	AAGAGTTGCCTTTTCACGCG	59.69	50	6.01
BrSSR00985	1331	A01	A	A	1	13	4619486	4619498	13	1	147	ATTCCCGTTTTGCCCTTCCC	60.9	55	3.97	CGATACGGAGCTTCTCGTGG	60.32	60	4.94
BrSSR00986	1332	A01	A	A	1	16	4620091	4620106	16	1	148	ATTTGGGGATTCAACTCTTTTTCG	58.22	37.5	3.46	CAAGAACAATGGATCAAAGTTTCTAGC	59.46	37.04	3.42
BrSSR00987	1334	A01	A	A	1	12	4628098	4628109	12	1	100	TGGTTTAAATAATTCGATCAAACCGG	58.75	34.62	5.28	TCACACTTCAAGGAGGGTCC	58.94	55	4.46
BrSSR00988	1336	A01	AAG	AAG	3	5	4641443	4641457	15	1	141	AGATACGTTGCTTGCTCATGC	59.33	47.62	4.06	ACAGAGGTGTCTTCTTCGCC	59.68	55	5.54
BrSSR00989	1337	A01	AAT	TTA	3	10	4645602	4645631	30	1	197	TAAGCGACTCAAGTGTGGCC	60.32	55	5.36	CAGCCATGTAAGTCAGTGTACC	58.74	50	3.34
BrSSR00990	1338	A01	A	A	1	13	4651356	4651368	13	1	195	ACGAACATGCTTCTACTTTTTCTCG	60.11	40	4.04	AGGACGAGGAAGATAACGGG	58.6	55	5.28
BrSSR00991	1340	A01	A	A	1	13	4653480	4653492	13	1	100	TTTTTGGCACACGAAAACTGC	59	42.86	4.4	GCCTTTTTGTTTACGGGGTCG	60.34	52.38	4.79
BrSSR00992	1342	A01	AC	AC	2	7	4659029	4659042	14	1	193	CAGACCTTGGAGATCTCTGGC	59.86	57.14	4.85	GAGAAGCCTACAACATCATCAGG	58.87	47.83	3.86
BrSSR00993	1343	A01	A	A	1	14	4660363	4660376	14	1	151	GTTTGGGTTTCGCTATGGGC	59.83	55	5.36	ACCCCATCTCTGTGTATGGC	59.16	55	4.4
BrSSR00994	1345	A01	ATC	GAT	3	5	4674809	4674823	15	1	114	GCTTCCGCTACATCAGAGAGG	60.27	57.14	3.69	GCCCCTGATTACCAACTCTCC	60.13	57.14	3.71
BrSSR00995	1346	A01	AG	GA	2	10	4676369	4676388	20	1	128	CTCTCTCTCCGCGATTCACG	60.32	60	4.35	GTCTCGGTAAACCCACCACG	60.67	60	4.94
BrSSR00996	1347	A01	AAC	TTG	3	5	4677253	4677267	15	1	184	GCATCAAGAGCAGCGTGC	59.9	61.11	5.34	TCTATCCCTTGCTCCCTTTCC	58.87	52.38	3.13
BrSSR00997	1348	A01	AT	AT	2	10	4682391	4682410	20	1	147	CACAATCGAACAGGTTGAACCC	60.03	50	4.11	GGCTGATTATGCATCTTAACCGC	60.37	47.83	5.68
BrSSR00998	1350	A01	A	T	1	24	4685833	4685856	24	1	159	GATCGTCCGTTATGGCAAGC	59.42	55	4.01	AGGTCTACACTTGATGTAAAATGGC	59.35	40	4.4
BrSSR00999	1352	A01	AG	CT	2	8	4694087	4694102	16	1	116	GGTGATGATGATTCATGGTCTATGG	59.35	44	2.74	CAAGTGGTTCTGATCAACTTTTCG	58.79	41.67	3.46
BrSSR01000	1353	A01	AT	TA	2	11	4694316	4694337	22	1	166	CGCTGTATCTGTCTCTTTATCACC	59.02	45.83	4.02	GAAAAATGCTTTAGTGGTGGCG	59.01	45.45	5.69
BrSSR01001	1356	A01	AG	TC	2	7	4698159	4698172	14	1	158	GAGACAGACAGAGAGGAGAAGG	58.98	54.55	3.46	AACATCTTCTCGGAGTCGCC	59.83	55	5.54
BrSSR01002	1357	A01	AT	AT	2	12	4702116	4702139	24	1	151	GCAACGGTTTTTGGTTTGGC	59.62	50	4.52	GGTGCTATTGTGTGTTTGGCC	60.34	52.38	5.36
BrSSR01003	1358	A01	AGG	TCC	3	6	4702564	4702581	18	1	161	CTTCCACCTGAATTCCCCGG	60.39	60	5.73	CATCTAGGAGGAGGGGGAGG	59.88	65	4.3
BrSSR01004	1360	A01	AT	TA	2	10	4707982	4708001	20	1	138	CAGCACTACACAGAAATATAGCGG	59.55	45.83	5.52	AGACAAAATGATTCACGTGACTCC	59.55	41.67	3.85
BrSSR01005	1361	A01	A	A	1	28	4709998	4710025	28	1	164	GATCAGACCCGGACAGATGG	59.61	60	3.51	TCGGCTTGTATTGGTTTCGC	59.2	50	4.7
BrSSR01006	1362	A01	AG	GA	2	34	4711398	4711465	68	1	208	TCTGCACATACGGGTCTTGC	60.39	55	4.01	AGAAGTGACAGCCTGCTTCG	60.32	55	3.79
BrSSR01007	1363	A01	A	T	1	16	4712911	4712926	16	1	139	TCATTACCGCACCTAAGAAGC	58.1	47.62	3.86	ACTCTACAATCCCAAACTTTAATTTCC	58.2	33.33	3.13
BrSSR01008	1367	A01	AT	AT	2	8	4717512	4717527	16	1	124	TGTTCTCAACAAAAGTTTCTTCTAAGG	58.54	33.33	2.69	CTGGTGAGGTTCTTGTGTAGC	58.58	52.38	3.58
BrSSR01009	1369	A01	AT	AT	2	9	4719369	4719386	18	1	191	TTTCGGATAATAAGTCCCATGCC	58.61	43.48	4.4	TATCGGGTTGAGTTCGGTCC	59.18	55	4.46
BrSSR01010	1370	A01	AT	AT	2	8	4725065	4725080	16	1	124	TGTTCTCAACAAAAGTTTCTTCTAAGG	58.54	33.33	2.69	CTGGTGAGGTTCTTGTGTAGC	58.58	52.38	3.58
BrSSR01011	1372	A01	AT	AT	2	11	4726923	4726944	22	1	195	TTTCGGATAATAAGTCCCATGCC	58.61	43.48	4.4	TATCGGGTTGAGTTCGGTCC	59.18	55	4.46
BrSSR01012	1373	A01	A	A	1	20	4730982	4731001	20	1	104	ACTCACTAAAACCCGGAACTCG	60.29	50	4.18	GTTAGTGGTGCATTGGTGTCG	59.8	52.38	4.35
BrSSR01013	1374	A01	A	T	1	13	4733768	4733780	13	1	105	TCCTTTATTCAGTTAGAAGGACTGC	58.59	40	4.4	TGGTAACACATAAGTAAGAAACCCC	58.76	40	4.95
BrSSR01014	1376	A01	AG	AG	2	11	4744328	4744349	22	1	182	CATCTCTAATGGCACGAGCG	58.86	55	5.03	TCTTGGTTACGCTTCTCCACC	60	52.38	4.61
BrSSR01015	1378	A01	AAG	GAA	3	5	4749958	4749972	15	1	111	CAGTAACTTCCAAGCTCATACACG	59.67	45.83	4.49	TCCACACGACGTCTCTTTGC	60.6	55	3.68
BrSSR01016	1379	A01	AAAT	TAAA	4	4	4753274	4753289	16	1	190	AGAAAACTCAAAAACAGTCACATGC	59.19	36	4.06	TCCTTATTTTGGTTCTCAGTTTCTGG	59.51	38.46	3.86
BrSSR01017	1380	A01	AG	GA	2	91	4754467	4754648	182	1	300	GAGTGTCACCGGGGAGGG	61.39	72.22	4.3	GGTAACGTTCTACCAATTCTGAGC	59.67	45.83	4.26
BrSSR01018	1383	A01	AG	AG	2	8	4760989	4761004	16	1	125	TCTCCTCCCTCTGCTTCACC	60.62	60	4.02	AGATGGATTGGGTGAGTTCGG	59.79	52.38	4.3
BrSSR01019	1384	A01	A	T	1	12	4762426	4762437	12	1	135	TGAGTTATAAATCGTTGTGAGTAGGC	59.24	38.46	3.93	AACTTCACATAAGATTGCAATGGG	58.03	37.5	4
BrSSR01020	1385	A01	AGG	GAG	3	5	4775262	4775276	15	1	123	TTGCTGGAGAGTGTCTTCGG	59.68	55	4.3	TCAACAACCGAAGACAATGCG	59.74	47.62	4.73
BrSSR01021	1387	A01	AG	TC	2	9	4778859	4778876	18	1	209	GGGTGATCTGTTGTTGATGGC	59.53	52.38	4.4	TGTGACTGATGCCCATGTCG	60.39	55	4.35
BrSSR01022	1389	A01	ACCGCC	CGGTGG	6	4	4802218	4802241	24	1	154	AAGCGACGTGATCAGATCGG	60.25	55	4.18	TCTCCTATCCTCGTACCCGC	60.25	60	6.13
BrSSR01023	1390	A01	ACC	CCA	3	5	4803530	4803544	15	1	133	CTCGAATGTTGCTGCTGTCC	59.55	55	4.02	AGAAACCGAAACAAAGCGCC	59.97	50	6.53
BrSSR01024	1391	A01	ACG	GCT	3	5	4804790	4804804	15	1	118	GGTGGGACCCATTAACGAGG	60.11	60	4.63	AGAACTCCACCACCAACACC	59.82	55	4.16
BrSSR01025	1392	A01	A	T	1	12	4805370	4805381	12	1	122	CTCTTTGGATTTGGTGTCCTCC	58.92	50	4.3	TCTCTTCCACTACCAAACTCGG	59.44	50	4.63
BrSSR01026	1393	A01	A	T	1	18	4807636	4807653	18	1	177	TGGAGTTCCGGTTCAAGTCG	59.97	55	4.18	TCGTAAGTCAAGTTCCAGACTCC	59.74	47.83	3.85
BrSSR01027	1394	A01	A	A	1	13	4807811	4807823	13	1	138	GCTTTCTGATCGAGTAGGTTCG	58.89	50	3.95	TCTACGATTAGTAACGGTTAAAGAAGG	58.82	37.04	3.46
BrSSR01028	1398	A01	A	T	1	12	4822223	4822234	12	1	193	TTGGGCGTGTTCAAATGTGC	60.25	50	4.57	TGCGTTTTGTTAGTTGGTCCG	59.67	47.62	4.79
BrSSR01029	1399	A01	A	A	1	12	4826039	4826050	12	1	139	CAACAGAATTAAGACAGAACAAGGC	58.85	40	4.35	ACCAGGTTTCGACTCTAGTTCC	59.44	50	3.62
BrSSR01030	1400	A01	A	A	1	19	4832493	4832511	19	1	166	GGTTGTTCATGGTGGTTGTGG	59.93	52.38	4.17	TGGTTTTGCCCTATTCATCCC	58.25	47.62	3.85
BrSSR01031	1401	A01	A	T	1	13	4838724	4838736	13	1	118	CACTTGCTTTCCCAACGTCC	59.69	55	4.79	TTTCGCAAAGGGTGTTGTCC	59.26	50	4.02
BrSSR01032	1402	A01	A	A	1	12	4840638	4840649	12	1	114	AATGAAAACCGAACAGTTAACCG	58.15	39.13	4.44	GCTGTACCCTGAGAACAAAACG	59.78	50	3.6
BrSSR01033	1405	A01	A	A	1	16	4851119	4851134	16	1	131	GTTTGGTTACCCAGACCACC	58.39	55	4.61	ACCTGAAGGCTGAAGAAGTGG	59.93	52.38	4
BrSSR01034	1406	A01	A	T	1	12	4851872	4851883	12	1	146	CGACAAATGACAGAATTGAAAATAGCC	59.99	37.04	3.93	TGGACACGTTATTTTGTTCGGC	60.03	45.45	5.54
BrSSR01035	1408	A01	AT	TA	2	7	4872259	4872272	14	1	109	GGGACATGAAACGGACAACC	59.12	55	3.77	ACAAGAGCATTGGGAGTCTGG	60	52.38	3.86
BrSSR01036	1411	A01	AAC	ACA	3	5	4878973	4878987	15	1	145	ACTGTTCTCCAATCAAAGCAAGC	59.99	43.48	4.01	AGGGAGAAGTCTGATAAGCCC	58.6	52.38	5.19
BrSSR01037	1412	A01	A	T	1	13	4881598	4881610	13	1	127	ACGAACTGAACCCACATGCC	60.89	55	4.4	GAGCCCCAATAACAATGGCG	59.61	55	5.69
BrSSR01038	1413	A01	AG	CT	2	9	4881698	4881715	18	1	123	AAATGTTTCCTCCACTCCACC	58.12	47.62	4.61	AGCATTTAAAAGGGGAATCTTTATTGG	58.73	33.33	3.16
BrSSR01039	1414	A01	AAG	AAG	3	6	4888907	4888924	18	1	131	TTGTTCCATGTTGCTTGCGG	59.97	50	5.69	TCTCTTGCAAATGATAAAAGAATCAGC	59.03	33.33	4.26
BrSSR01040	1415	A01	A	T	1	15	4888996	4889010	15	1	169	AGAAGAAGAAGAAGAAGGAGAAGC	58.21	41.67	3.86	CGTGTGGAAGAGAATGCAAGC	60.14	52.38	4.01
BrSSR01041	1417	A01	AG	AG	2	7	4891522	4891535	14	1	145	TCTTTCCCATTTTTCCCAAAGAGC	59.96	41.67	4.09	TGCCCATTATTCTCTCTCTAACGG	59.96	45.83	4.44
BrSSR01042	1418	A01	A	T	1	14	4892343	4892356	14	1	155	GACGGCTACAACACCTCTCG	60.46	60	4.04	ACACTCCCCCTCTCTGAACC	60.55	60	3.62
BrSSR01043	1419	A01	AAC	CAA	3	6	4894861	4894878	18	1	155	TCAACAGCCTCCTGGTTTCC	59.89	55	3.13	GTTGCTGGTGTTGGTGATGG	59.69	55	3.51
BrSSR01044	1420	A01	AC	GT	2	7	4895119	4895132	14	1	158	GTCAAATCCGTCTCCATGCC	58.98	55	4.4	AGCATCTAAACAAGCCAGCC	58.53	50	4.85
BrSSR01045	1421	A01	CCG	CCG	3	7	4897996	4898016	21	1	133	ATCTTCGGACCTTCCTCACG	59.18	55	4.35	GTGCTAGAGTTGAGGAGTCGG	59.87	57.14	4.79
BrSSR01046	1424	A01	AAAACT	AAAACT	6	4	4904242	4904265	24	1	158	AACATTTGTTGGAGAAAAGGAATTTCC	59.5	33.33	3.13	AGGGTGATGTATTTATTCGCTATCG	58.9	40	2.92
BrSSR01047	1425	A01	A	A	1	13	4907529	4907541	13	1	160	AAGTTCCCATTTTCCCCGGG	60.25	55	5.73	CTGAACGCCGTAATTGGTGC	60.18	55	5.01
BrSSR01048	1427	A01	A	A	1	14	4925688	4925701	14	1	176	GAGGAATACATGTCCCAGGACC	59.9	54.55	4.46	ATTCTTGCCACTGTTCACGC	59.41	50	5.34
BrSSR01049	1428	A01	AAC	ACA	3	5	4927569	4927583	15	1	168	TCAGATCCAACCATTGCTCCC	60.06	52.38	4.3	GGTTTCAGATTGTTGATTTGGAACC	59.3	40	3.62
BrSSR01050	1429	A01	A	A	1	16	4930845	4930860	16	1	185	TAGTGGTTGTGGTTCCCTCG	59.32	55	4.63	ACGGTTCTTCCTTTCCAGCG	60.6	55	5.18
BrSSR01051	1430	A01	AAG	CTT	3	5	4931017	4931031	15	1	177	GGCGCTGGAAAGGAAGAACC	61.59	60	3.62	GCAGCTTCCTGAATGTGATTGG	60.16	50	3.16
BrSSR01052	1431	A01	A	T	1	12	4933401	4933412	12	1	127	CTAACAACTTTGCTAGCCCCC	58.91	52.38	5.4	TTTGAAAAGTCTTGGCCCCC	58.58	50	5.4
BrSSR01053	1432	A01	A	T	1	20	4933445	4933464	20	1	127	CTAACAACTTTGCTAGCCCCC	58.91	52.38	5.4	TTTGAAAAGTCTTGGCCCCC	58.58	50	5.4
BrSSR01054	1433	A01	A	T	1	16	4934110	4934125	16	1	179	GCTCCCAATGCAAGTGAATGC	60.74	52.38	3.56	CTCAAGTTTGGGGGAGGTACC	60	57.14	3.34
BrSSR01055	1434	A01	A	T	1	14	4940780	4940793	14	1	157	GACCTTGCCGAGAAACTTTGG	59.73	52.38	3.28	GAGCTTCTGACCACAAAGGC	59.12	55	4.35
BrSSR01056	1435	A01	A	T	1	12	4957266	4957277	12	1	157	CCCTGCTAATGTAGGTTTGCC	58.98	52.38	4.52	ACAACCAGCCTTCAAGTTGG	58.6	50	3.77
BrSSR01057	1436	A01	A	T	1	13	4958148	4958160	13	1	114	TTGAGGCTACCTACTCGACC	58.24	55	4.79	GAGCCACGCTTGAAAACTCC	59.76	55	3.85
BrSSR01058	1440	A01	AT	TA	2	16	4965657	4965688	32	1	225	GGTTAGTTGCCACGTATATCAATAGC	60.13	42.31	2.97	TCGTCGTGTAAACGAATAATGTCG	59.74	41.67	4.35
BrSSR01059	1441	A01	AT	AT	2	14	4966240	4966267	28	1	193	TCGTTTCTTCAGTTAAAATACTTGAGG	58.23	33.33	3.86	CAACACGGGACTTGCATGC	60.08	57.89	4.06
BrSSR01060	1444	A01	A	T	1	16	4971104	4971119	16	1	164	TGGTTCATCACTGTAGCGCG	60.74	55	6.86	AGAGCATCCCCATTAGTGAACC	59.83	50	3.62
BrSSR01061	1446	A01	AG	TC	2	7	4974593	4974606	14	1	135	ACGAGTTAGCTCACTGTTTGC	58.86	47.62	3.68	GCGGATGTCTTTCTCAAGCC	59.27	55	4.35
BrSSR01062	1447	A01	AG	CT	2	7	4975650	4975663	14	1	149	TCTAGTCTCAGGGGCAGTGG	60.32	60	4	CCACGTACCTGATTTTCACCG	59.27	52.38	4.94
BrSSR01063	1448	A01	AG	CT	2	9	4977205	4977222	18	1	100	CCAAGATTTGTTATAGTTGCCTCGG	60.22	44	4.63	GAGAAAGAGAGGGAGTAGGGC	58.96	57.14	5.19
BrSSR01064	1450	A01	AT	TA	2	11	4987669	4987690	22	1	162	TTTTCGAGACACCAAGAGCC	58.12	50	4.7	TGCTAACATCGAACGAGAAGG	58.12	47.62	3.46
BrSSR01065	1451	A01	C	G	1	26	5000053	5000078	26	1	161	GTGGCGGATCTGTTCTCTCC	60.18	60	3.71	TGGCGAAGGGTGGTTAAAGG	60.25	55	3.11
BrSSR01066	1454	A01	A	A	1	24	5009517	5009540	24	1	109	CCACTGGGCTTCATTTCAAGG	59.45	52.38	3.61	GTTGTATGTCAATTTTGCAAAAATCCC	59.2	33.33	3.85
BrSSR01067	1455	A01	A	T	1	19	5009686	5009704	19	1	174	TGGTTTTGCCCTATTCACCC	58.07	50	4.61	TTCAAATTGGTTGTTCATGGTGG	58.3	39.13	4.61
BrSSR01068	1457	A01	AG	GA	2	10	5020223	5020242	20	1	192	ACTTCCTCAACACTACAAGTAGC	58.12	43.48	3.58	AATGGCTTGTCATTGCAGGC	59.75	50	4.85
BrSSR01069	1458	A01	AG	CT	2	12	5032733	5032756	24	1	211	TGTCCACACGCGCTATTTCC	61.02	55	3.13	GAGAGAGCGGATCTGAACGG	59.97	60	4.44
BrSSR01070	1459	A01	ACACC	TGGTG	5	4	5035566	5035585	20	1	151	ACACTACCTTTCTCCCTTGCC	59.65	52.38	4.52	TGTTTCTACATCACAATGAGAAGTCC	59.35	38.46	3.85
BrSSR01071	1460	A01	A	T	1	12	5040834	5040845	12	1	140	CACACTGTATTTTGTAAGCATTGATGG	59.73	37.04	3.51	TTTGATGGTGAAATATCGAAAACCC	58.37	36	4.11
BrSSR01072	1461	A01	A	T	1	17	5043808	5043824	17	1	181	ACATACTCCTTTTTGCAACATGC	58.44	39.13	4.06	GCTTGCTTATCTCATCTGATTTGC	58.79	41.67	3.68
BrSSR01073	1464	A01	AG	AG	2	12	5050421	5050444	24	1	150	AAGCAAGACACTCAGCCTGG	60.25	55	4.45	CAGCTTGCTCTGTGTTTTTGC	59.14	47.62	3.68
BrSSR01074	1466	A01	A	A	1	13	5054427	5054439	13	1	100	TTCCATGTGATCAAACAGCGG	59.19	47.62	5.52	CGGTTGGATATAAAAGATTCTCAGAGC	60.1	40.74	4.09
BrSSR01075	1469	A01	AT	AT	2	21	5069031	5069072	42	1	160	GCTACATTTGAAACCAGCTACTAAGG	60.18	42.31	2.69	TGGATTAGGGCAGAAACATTGG	58.64	45.45	3.16
BrSSR01076	1470	A01	AG	GA	2	7	5082162	5082175	14	1	159	AACCCATCATACCGAGACGC	59.9	55	5.19	AGCTCTAAGGTTCCATTGTGC	58.28	47.62	4.57
BrSSR01077	1471	A01	AG	GA	2	7	5082192	5082205	14	1	159	AACCCATCATACCGAGACGC	59.9	55	5.19	AGCTCTAAGGTTCCATTGTGC	58.28	47.62	4.57
BrSSR01078	1472	A01	AG	GA	2	7	5082361	5082374	14	1	140	CAGATCGGATCGAGAGTCGC	60.11	60	5.19	ACTCTCCGTTCTCTCTCCCC	60.03	60	4.81
BrSSR01079	1473	A01	AG	GA	2	7	5082391	5082404	14	1	152	GAGAGATGATCGAGACGCCG	60.11	60	6.46	GCGACTCTCATCTCTTCCCG	59.97	60	5.14
BrSSR01080	1474	A01	AAG	GAA	3	5	5083681	5083695	15	1	208	ACATTGTCGCTTCACTTGAGC	59.47	47.62	4.26	GATCTACCACCACGACCACG	60.18	60	4.94
BrSSR01081	1475	A01	A	A	1	13	5088242	5088254	13	1	175	TTTTGGTCCCATCCTCTGCC	59.96	55	4.85	TGAATCAGATACAGATGCTGATGC	59	41.67	3.91
BrSSR01082	1479	A01	AAG	AAG	3	5	5099139	5099153	15	1	109	AAGAAAAGAAGAACAAAGAAGAGTAGC	58.38	33.33	3.58	CAGGTCCCCTCATCAACATCC	60.13	57.14	3.51
BrSSR01083	1480	A01	AGAGGG	GAGGGA	6	4	5101694	5101717	24	1	161	GACTCGTCGCGTCTCTGG	59.9	66.67	3.86	TTTGTCACTGCGGGGTATCG	60.39	55	2.92
BrSSR01084	1481	A01	AG	CT	2	14	5101991	5102018	28	1	135	GCATACCGTTTGACGACTCG	59.36	55	4.18	CAGCAAAGATCAAGGCTACGG	59.33	52.38	4.02
BrSSR01085	1482	A01	A	A	1	12	5102960	5102971	12	1	170	GTGGAACCAGGAGGGAATGG	60.03	60	3.16	CCTCGGTAAGACCATCATCCC	59.66	57.14	3.85
BrSSR01086	1483	A01	A	T	1	12	5103970	5103981	12	1	160	AGAAATACTCGCCTTCGCCC	60.18	55	6.13	GAGATCCAAAGCATGCGAGG	59.06	55	4.63
BrSSR01087	1487	A01	A	A	1	14	5119734	5119747	14	1	126	AGTTGGGATTGTGACTGCCC	60.25	55	5.36	TCATTCGTAGCCTCTCTGAACC	59.57	50	3.62
BrSSR01088	1488	A01	A	T	1	16	5121530	5121545	16	1	164	TGGCAGTTGTTCTGATTCTTGC	59.71	45.45	4.01	CTCTCAGGTGGGTTGAAATTGC	59.77	50	3.56
BrSSR01089	1489	A01	ACTC	CTCA	4	4	5126956	5126971	16	1	150	ATGAATCACCCTCCTCGTCC	58.88	55	4.79	ATCTCTAACTTGGCCGTCCC	59.17	55	4.46
BrSSR01090	1491	A01	A	A	1	13	5129676	5129688	13	1	107	ATGCTAATCCAGTTGCACCC	58.23	50	4.61	AGATTGCATGCACCATGTACC	58.97	47.62	3.34
BrSSR01091	1493	A01	AAT	TAA	3	5	5144280	5144294	15	1	104	TGTTCTGGAGAATTAATCTGATCATGG	59.28	37.04	3.66	GTTTTCGAAATTGAAACCGACCG	59.58	43.48	4.79
BrSSR01092	1495	A01	AAT	TTA	3	5	5145931	5145945	15	1	193	TCGCCAAAACATCAAACCTGG	59.66	47.62	4.45	ACTCATTCCACGGTGGTTCG	60.32	55	3.95
BrSSR01093	1496	A01	A	A	1	15	5150695	5150709	15	1	165	GCTATAAAATCTAACGATCGGTGCG	60.44	44	5.34	TCACAAAGCCAGAACAAGCC	58.97	50	4.35
BrSSR01094	1497	A01	A	T	1	12	5150911	5150922	12	1	170	CGCGTAAGTATAAATAGGAGTCTATGG	59.09	40.74	2.74	GCTCTAACAGACGTTTATCAAAGC	58.45	41.67	3.51
BrSSR01095	1498	A01	AAG	TTC	3	5	5157174	5157188	15	1	143	TCCAACGGCTGTAACAACCC	60.54	55	4.11	ACGAGATGTTTCAGCTTCACG	58.94	47.62	4.35
BrSSR01096	1499	A01	A	A	1	14	5158351	5158364	14	1	124	CGCTAGGGTTTTAACTGGTTTGG	60.06	47.83	3.28	AGCCTGCTTTTCTTTATGCCG	59.53	47.62	5.69
BrSSR01097	1500	A01	A	T	1	19	5158771	5158789	19	1	160	CCTAGTGCTATTATTTGGGACTTTGG	59.74	42.31	3.28	TATTGGGCCTTGTTTTCGGC	59.11	50	5.54
BrSSR01098	1502	A01	AG	CT	2	8	5173517	5173532	16	1	102	TCTTCTTCATAAACCAAAGGCCC	58.91	43.48	5.8	GCATGTCGTTGTCCGTGC	59.83	61.11	5.34
BrSSR01099	1503	A01	ATC	TCA	3	5	5173637	5173651	15	1	165	GGACAACATTTTGAAAATCAAACGC	59.1	36	4.84	GGTTTAAGCGGGGGAGTAGG	59.82	60	3.18
BrSSR01100	1504	A01	AT	AT	2	7	5178004	5178017	14	1	203	TGGACGATTAAGGGAGGGGG	60.69	60	5.4	CGTTGGGTGTGGAGTTAAACC	59.39	52.38	3.27
BrSSR01101	1505	A01	A	A	1	12	5178191	5178202	12	1	171	CAACGGTTTAGCTTCGTCGC	60.18	55	5.19	ACGATTTCCGGCGAAGTAGG	60.18	55	3.18
BrSSR01102	1506	A01	AAAAT	TTTTA	5	6	5178515	5178544	30	1	206	TGGGTTGCTTTAAAGATTTGGGG	59.67	43.48	4.96	CGGATCACCTGAACAACAGC	59.2	55	4.4
BrSSR01103	1507	A01	A	A	1	12	5178811	5178822	12	1	156	AGCGAGAACACCATTCGAGC	60.74	55	5.03	GCATCTGCAAACCAAATCAAGG	59	45.45	3.61
BrSSR01104	1509	A01	A	T	1	12	5180992	5181003	12	1	206	TGAAATGGATGCAAAATAGTAAGCC	58.43	36	4.35	CCACAGCTACATTGCATGCC	59.9	55	4.4
BrSSR01105	1510	A01	AG	TC	2	7	5190393	5190406	14	1	104	CCTAAGCTGAGCTCGTTCCG	60.53	60	4.3	AGTTCAGTTTCATTCATTTTTCTACGG	58.92	33.33	4.02
BrSSR01106	1511	A01	AATT	AATT	4	5	5190438	5190457	20	1	168	CTCACCAACGGCATTGTCG	59.5	57.89	4.35	GGTTCCGAAATAAATAAAGGAAGTAGG	58.38	37.04	3.18
BrSSR01107	1513	A01	A	A	1	16	5191577	5191592	16	1	184	AATCAAAACCTGGGTTGGGC	58.94	50	5.36	TTCACGTGGGATTTGGGTCC	60.25	55	4.46
BrSSR01108	1514	A01	AT	AT	2	7	5192124	5192137	14	1	151	TCTTGTCCGAGAGCAAGCC	59.71	57.89	4.35	TGGCAACCAAAAGAACCTTGC	60.13	47.62	4.01
BrSSR01109	1517	A01	AG	TC	2	8	5194244	5194259	16	1	157	CATGAATAGTTTCTCTCCTCGTTCC	59.25	44	3.62	TCGTTGGTGTGTGATGCTCC	60.6	55	4.7
BrSSR01110	1518	A01	A	T	1	26	5205244	5205269	26	1	127	GCATTGCATTGTGAATACTTATTTGC	58.88	34.62	3.68	AACTCAATCCTAAAGATGCAAATGG	58.13	36	3.16
BrSSR01111	1519	A01	A	A	1	18	5205906	5205923	18	1	160	TGGTTGTTGGGTTTGTGAGC	59.18	50	4.26	GGGGATTCTATTTATAAACACAAGAGC	58.43	37.04	4.09
BrSSR01112	1520	A01	A	A	1	14	5206040	5206053	14	1	167	GCTCTTGTGTTTATAAATAGAATCCCC	58.43	37.04	4.81	AGACTCACTTTCATCTCTCACCC	59.49	47.83	4.61
BrSSR01113	1521	A01	AG	CT	2	7	5209646	5209659	14	1	130	GAACAGAGAGAGGAGAGCCG	59.26	60	5.52	AGCAACAAGGCAAACACTCG	59.62	50	4.18
BrSSR01114	1522	A01	A	T	1	20	5212286	5212305	20	1	109	AGTACTAGCGAACCTCAGCC	58.9	55	4.85	TGTCCTCGGAATTTCCTCGG	59.46	55	4.63
BrSSR01115	1524	A01	ATC	GAT	3	5	5221449	5221463	15	1	148	AGCTGAGCATGAACATTTCGC	59.87	47.62	4.7	CCTTGGCAAGAATCCACAAGC	60.07	52.38	4.01
BrSSR01116	1526	A01	A	T	1	13	5227452	5227464	13	1	196	TCTGAGAATGTGAATCGAAGAATGG	59.19	40	3.16	ATCTTCAGGGTCCGTGATGC	59.82	55	3.91
BrSSR01117	1529	A01	A	T	1	14	5241688	5241701	14	1	104	TTCAAATGAAATCTGAATCGTAGCC	58.21	36	3.93	ACTAACCAATCTAGATTTGCAAGAACC	59.88	37.04	3.62
BrSSR01118	1530	A01	A	T	1	13	5249148	5249160	13	1	122	TCCCTGATTATTCACAACTCTTCG	58.58	41.67	3.79	TTCAAAGAAATGATAACACCGACG	58.08	37.5	5.12
BrSSR01119	1531	A01	A	T	1	12	5256204	5256215	12	1	134	ACGTTTAAGAAGAACCCATATGAGC	59.41	40	4.26	TCCCAGCAACCAGTTTAAATGC	59.7	45.45	3.56
BrSSR01120	1532	A01	AT	AT	2	9	5256329	5256346	18	1	131	AAACTGGTTGCTGGGATGGG	60.54	55	4	GGACATACATGCTTTTGGCGG	60.2	52.38	6.13
BrSSR01121	1533	A01	AG	TC	2	14	5257303	5257330	28	1	100	TCCATTTGTTTCTCTCAACCCC	58.5	45.45	4.95	AGCTTACCCTATCGTCAGCC	58.96	55	4.85
BrSSR01122	1534	A01	A	T	1	12	5258676	5258687	12	1	135	AGTTTGTCACAGAGATCTAAAGCC	58.76	41.67	4.35	ACTTGATGAGTAAGAGGATCAACC	58.02	41.67	3.77
BrSSR01123	1535	A01	AAG	TCT	3	5	5259852	5259866	15	1	154	AACCTGACTTCCCCCAAACC	59.81	55	3.27	TCTCTGACTAAACTCATTTACAGATGC	59.24	37.04	3.91
BrSSR01124	1536	A01	AGG	GGA	3	5	5267200	5267214	15	1	141	GGGCTTTGAGCTGTTTTGGG	59.97	55	4.12	TCCTCTCACCCACTACCTCC	59.66	60	4.3
BrSSR01125	1537	A01	AG	AG	2	8	5267355	5267370	16	1	111	AGGTAGTGGGTGAGAGGAGG	59.66	60	4.3	TCTGTCTTTTTACTTTCTGACACTTCC	59.72	37.04	3.46
BrSSR01126	1538	A01	AAG	AGA	3	13	5267424	5267462	39	1	150	AGAGAGAGAGAGAGATGAGGAAGG	59.9	50	3.46	TCCCAACTGTCACATGACCC	59.6	55	4.46
BrSSR01127	1540	A01	ATC	CAT	3	8	5270709	5270732	24	1	165	GTCGTTGACCAATCAAAGCCC	60.07	52.38	5.19	ATTGGCACATGACGACGTCG	61.35	55	5.12
BrSSR01128	1541	A01	AAGGAG	AGAAGG	6	5	5272082	5272111	30	1	129	TTCCTGCAAGAGGTAGACGC	59.75	55	5.19	GCACAATCCTGTCTTGTCCG	59.2	55	4.79
BrSSR01129	1544	A01	AT	AT	2	7	5274897	5274910	14	1	146	AAAACAAATTGTTCAAAACCTTCACC	58.41	30.77	4.02	ACCTATCAACAGTAACATGTTTCATCG	59.94	37.04	3.84
BrSSR01130	1546	A01	A	A	1	12	5296113	5296124	12	1	139	TTCGCTAAATGGAACCGTGC	59.2	50	5.34	GCTCTCAACAAGACATTCGAGG	59.33	50	4.63
BrSSR01131	1547	A01	A	T	1	13	5302200	5302212	13	1	131	GCAATACCAGACGCAGAAGC	59.62	55	3.86	AGTTTTGTCATCCCCAGTATCCC	60.05	47.83	3.85
BrSSR01132	1548	A01	A	T	1	13	5303525	5303537	13	1	192	ATCGAGAAGGCAGAAGAGGC	59.54	55	4.7	TGACGATTAACTTAACAATGCATTAGG	58.61	33.33	2.69
BrSSR01133	1550	A01	AG	TC	2	7	5310157	5310170	14	1	133	TCTCTGCAACAGATCTGTCTCC	59.5	50	3.71	AGGAGACTCATGGGTTCTGG	58.42	55	3.86
BrSSR01134	1551	A01	AG	CT	2	7	5310357	5310370	14	1	146	ACTTCCTTTAAAACGCTGCCG	59.73	47.62	5.69	ACTTTGTGGTGATTCAGGTGC	59.04	47.62	5.01
BrSSR01135	1552	A01	ACG	GAC	3	5	5310588	5310602	15	1	151	TTTGGTTTCACAAAGATGAGATACG	58.1	36	3.06	TGTGGTTACGGAGATGCTCG	59.83	55	5.03
BrSSR01136	1553	A01	ATC	TCA	3	5	5311758	5311772	15	1	125	TGCGGATAATTTGCTCAAGAACG	60.18	43.48	3.95	GATGCTGTTGCTGATGCTGC	60.53	55	5.25
BrSSR01137	1555	A01	AAG	TTC	3	5	5317154	5317168	15	1	127	CCCCCGGTAGAAAAAGAAAGC	59.18	52.38	3.51	AGGATGAGCACGAGACAACC	59.75	55	3.77
BrSSR01138	1556	A01	A	T	1	16	5319938	5319953	16	1	171	GTGGAGTTGATGAGCAAGTGC	59.8	52.38	4.4	ATGCGGAGTTGCCAATTTGG	59.75	50	3.28
BrSSR01139	1557	A01	A	A	1	12	5326196	5326207	12	1	127	TGACTCCTACCATCAACTGAACG	60.06	47.83	3.95	TGGAAGAGAGGCATTTTCTTGG	58.58	45.45	3.61
BrSSR01140	1563	A01	AAG	GAA	3	6	5343631	5343648	18	1	109	ACAGCGTGGATGGTAGTAACG	60.14	52.38	3.18	GCTTCTGCTACAGCCTTGGC	61.65	60	4.52
BrSSR01141	1564	A01	AAC	TTG	3	5	5343871	5343885	15	1	153	TGTACAGAGCAGATTTTTGCCG	59.52	45.45	5.69	AGCAGCATCCTTCAGATAGGG	59.3	52.38	3.53
BrSSR01142	1565	A01	A	T	1	19	5346469	5346487	19	1	158	GTCCATCTTACCGGTCCTGG	59.54	60	4.45	TGCTTTCCTAATTCTGTATTACACTGC	59.93	37.04	4.4
BrSSR01143	1567	A01	A	T	1	16	5348253	5348268	16	1	182	TCCGTGACATTTAAAATGCATAAAACC	59.67	33.33	3.27	CGAAGAGAAGTGATTAAGCTCCC	58.88	47.83	4.3
BrSSR01144	1568	A01	A	T	1	19	5348428	5348446	19	1	199	TCTCTTCGTGTTTTCAATTTCGC	58.48	39.13	4.7	ACTCCATGATACGTGCGACC	59.9	55	4.79
BrSSR01145	1569	A01	AG	CT	2	7	5352841	5352854	14	1	108	CATGAAAAGTCTAATCTCTCTCCCG	59.02	44	5.14	CGGACTGTTATGACTTGTGCG	59.61	52.38	5.34
BrSSR01146	1570	A01	AT	AT	2	7	5356588	5356601	14	1	162	ACATGGCAAATTGATCGCGG	59.9	50	6.46	TTAATGATGGTGCACCTAGTGG	58.12	45.45	4
BrSSR01147	1571	A01	C	C	1	22	5363512	5363533	22	1	192	CCATGACGGCTCATCATCC	58.08	57.89	3.51	GTGCAGATCTTGTCCACACG	59.21	55	4.49
BrSSR01148	1572	A01	A	A	1	12	5367780	5367791	12	1	159	AAGCCTTTAGATGTTCTTTGTTATTCC	58.48	33.33	3.01	AGTTGACTAGAGGTAGGTACTTGG	58.74	45.83	3.61
BrSSR01149	1573	A01	AAAT	AATA	4	4	5370966	5370981	16	1	158	GGTCTAAGGAGAGAAAGTTAGGGC	60.14	50	5.19	GATGCCTGACCCTTCGATGG	60.53	60	3.51
BrSSR01150	1574	A01	AT	TA	2	7	5372526	5372539	14	1	211	TTTTGTACATTTGTCTGTTTTTGCG	58.24	32	4.85	GGTTGAGGTTGCGTTTGAGG	59.69	55	3.86
BrSSR01151	1576	A01	ATCCTC	TGAGGA	6	4	5382262	5382285	24	1	168	CACCAAAAGACAGCCGATGG	59.48	55	3.51	GCCTCCGTTCTTCGTTTTCC	59.48	55	3.13
BrSSR01152	1577	A01	A	A	1	27	5387048	5387074	27	1	194	TCACTCAAGTTTGGGGGAGG	59.23	55	4.3	GCTCCCAATGCAAGTGAATGC	60.74	52.38	3.56
BrSSR01153	1578	A01	A	A	1	28	5387716	5387743	28	1	115	AAAAGTCTTGGCCCCCAACC	60.76	55	3.77	CTTAACAACTTTGCTAGCCCCC	59.51	50	5.4
BrSSR01154	1579	A01	A	A	1	13	5387759	5387771	13	1	115	AAAAGTCTTGGCCCCCAACC	60.76	55	3.77	CTTAACAACTTTGCTAGCCCCC	59.51	50	5.4
BrSSR01155	1581	A01	AAC	TGT	3	5	5391697	5391711	15	1	159	AGCCATGAGATCTTGGTCGG	59.53	55	4.79	AAATTCGGCGTCGACTATGC	59.07	50	3.14
BrSSR01156	1582	A01	AG	AG	2	7	5398695	5398708	14	1	168	GAGAACCAGGGAGGAGGAGG	60.69	65	4.3	TAGCGGCAACTCTTTCTCCG	60.11	55	4.63
BrSSR01157	1583	A01	A	A	1	14	5399107	5399120	14	1	102	GCCTTTGTCTGTTTGTGTCGG	60.27	52.38	4.79	ACACAGCTCATCTCATTTGGC	58.91	47.62	4.52
BrSSR01158	1584	A01	AG	TC	2	9	5402111	5402128	18	1	100	ACATTTCCCACACTTGGCCG	61.18	55	6.13	GGTCTTCTGACTCACATTTCGC	59.59	50	4.7
BrSSR01159	1585	A01	A	A	1	12	5410251	5410262	12	1	183	AGTCTCTGTTTTACTTGTTTCAGGC	59.7	40	4.85	CAGAAACTCCGTGCTCCTGG	60.67	60	4.45
BrSSR01160	1586	A01	A	A	1	13	5412382	5412394	13	1	185	GCCATCTTCATCTTCTGGTGC	59.33	52.38	5.01	TCTCTCCAAATCGGCTGCC	59.78	57.89	4.85
BrSSR01161	1587	A01	AC	CA	2	7	5413718	5413731	14	1	117	TGAAAGTTCAAACATTGGCAGGG	60.18	43.48	4.45	TGTTGTTGTTACTCGAAGCGC	59.74	47.62	5.92
BrSSR01162	1589	A01	AT	TA	2	9	5421882	5421899	18	1	193	AACGCTTCTTATTAGCTAGAGCC	58.38	43.48	4.7	AGTCGAGTTGCTTTATTCCTTGC	59.56	43.48	4.01
BrSSR01163	1590	A01	A	T	1	14	5422060	5422073	14	1	105	TGGGCAAAGCATAAACCTAAGG	58.9	45.45	2.69	GAAGCATGCACTTGTGTCCG	60.11	55	4.79
BrSSR01164	1591	A01	AG	TC	2	10	5427748	5427767	20	1	100	TGGAGGATTTTTCGGCGACC	60.68	55	4.79	GCAATCTCTCATCTCTCTCTCCC	59.74	52.17	4.3
BrSSR01165	1592	A01	A	A	1	12	5427890	5427901	12	1	174	GGGAGAGAGAGATGAGAGATTGC	59.74	52.17	3.56	AGAAAATGAGAGAGAGAGAGTGAACC	60.07	42.31	3.62
BrSSR01166	1595	A01	A	A	1	29	5430709	5430737	29	1	163	CTGCCATCACAAAAGGTCGC	60.11	55	5.19	GGAGGTGAGCTTCCATTATTTTCG	59.96	45.83	3.46
BrSSR01167	1596	A01	AAG	TTC	3	5	5438105	5438119	15	1	103	CGAATCTCACCTCAGATCCCC	59.66	57.14	4.81	AGAAAGCAAACAACAGTGGTGG	59.83	45.45	4.61
BrSSR01168	1597	A01	A	T	1	12	5438165	5438176	12	1	211	TCAGATCCCCACAATGCTCC	59.45	55	4.7	GGCGTCTGGATAGTCACTTCC	60.2	57.14	3.46
BrSSR01169	1598	A01	A	T	1	12	5438988	5438999	12	1	163	TGAGTTGCCAAGTCTCATGC	58.47	50	4.06	ACATAGCATCCATCTCCCGG	59.02	55	5.73
BrSSR01170	1601	A01	AG	CT	2	8	5456138	5456153	16	1	118	CAACCTGGCGTCTCTCTCC	59.78	63.16	3.71	AAGAATCTAGAACGCGAGATCG	58.12	45.45	3.69
BrSSR01171	1602	A01	A	T	1	12	5462070	5462081	12	1	174	TGGTTTTGTAATTGACAGTTTGTGC	59.42	36	4.57	AAAGAGGAGAGGTGAGACAGG	58.47	52.38	4
BrSSR01172	1603	A01	AAG	TCT	3	5	5462346	5462360	15	1	108	TTCCCACTCAACACCGTCG	59.93	57.89	5.12	TGCAAAGATTATGTGATGCTTAGC	58.18	37.5	3.09
BrSSR01173	1604	A01	A	T	1	29	5467745	5467773	29	1	156	TTTGGGCTGCCTACGTATCC	59.82	55	2.59	CGAGTAAATGCGCCACAAAGG	60.47	52.38	3.11
BrSSR01174	1605	A01	A	T	1	37	5467810	5467846	37	1	135	AAAAGTGTCCTTTGTGGCGC	59.9	50	6.53	AACCAACCCGAGTAAATGCG	58.84	50	4.73
BrSSR01175	1606	A01	AG	AG	2	7	5476549	5476562	14	1	158	TGCAAACCAAAATAGGGAATGC	58.06	40.91	3.56	TCAGTCCCCGTTCAGAAAGC	59.97	55	3.51
BrSSR01176	1607	A01	AAG	TTC	3	5	5477921	5477935	15	1	152	TGTTGGTGCTCAAATCAAGCG	60	47.62	4.68	ATTTGCTCTGGCGTAAAGGC	59.19	50	4.35
BrSSR01177	1608	A01	A	T	1	12	5479161	5479172	12	1	152	TCGTAACTGTTTGCGGGTCC	60.6	55	4.46	AGAGTTGTTAGAGCACCCGC	60.04	55	6.13
BrSSR01178	1611	A01	AT	AT	2	10	5488619	5488638	20	1	151	TGGTTAATATGTACTTATGACCAAGGC	59.28	37.04	4.35	AGTATGGGAATACGTGCACCC	59.86	52.38	4.61
BrSSR01179	1614	A01	AG	CT	2	16	5499237	5499268	32	1	162	GCATGCTCTTTGACACGTGC	60.73	55	5.34	AAGTGGGAGATGTGAAGGGG	59	55	4.79
BrSSR01180	1615	A01	C	C	1	20	5504225	5504244	20	1	176	CCATGCCAGTACAGTTCAATCG	59.65	50	3.34	GCGCAAAGGAAAATAATGCCC	59.07	47.62	5.36
BrSSR01181	1616	A01	A	A	1	12	5506563	5506574	12	1	144	ACTGATGCAAATTCACAATCACC	58.19	39.13	4.02	GGCTTTATTGGTTGACTACTCAGG	59.36	45.83	3.86
BrSSR01182	1617	A01	A	T	1	13	5508831	5508843	13	1	126	GTTTTGTCTCATGAACTTAACTTTTGG	58.19	33.33	3.28	TGGTCTCTGCAGCTGTATTGG	60.07	52.38	3.16
BrSSR01183	1621	A01	A	T	1	12	5522110	5522121	12	1	140	ACTCTGTGGACTAGACCAGC	58.45	55	4.85	GCAAGCGAGGAAAATAGGACG	59.67	52.38	4.79
BrSSR01184	1622	A01	AT	TA	2	9	5532197	5532214	18	1	154	AACTGGGGGTCAAAATATAGTTGG	58.73	41.67	3.77	GCTTCTCATACCGGAACTCCC	60.2	57.14	4.3
BrSSR01185	1626	A01	A	A	1	12	5541969	5541980	12	1	100	TAATCATCCCTTTTACCTTTGGTTTCC	59.82	37.04	3.13	TTGGTTGTTTATAGTTTGAAGCAGAGG	60.26	37.04	3.69
BrSSR01186	1628	A01	AATCGG	TCGGAA	6	4	5547911	5547934	24	1	131	TTCATCGGACGTCTGCTTCC	60.11	55	3.46	CGGAATCATAAGCTTCCAACAGG	59.69	47.83	4
BrSSR01187	1630	A01	A	A	1	12	5551114	5551125	12	1	140	TGATCAGCTGCAGCCATAGC	60.53	55	2.97	TCTGTGAGTCCTCTTCACTTGC	59.96	50	4.01
BrSSR01188	1631	A01	A	T	1	19	5551353	5551371	19	1	137	CCACACAGAAAACTACACTCTCC	58.94	47.83	3.71	TGAGACGTGGCAATCTTCCG	60.39	55	4.3
BrSSR01189	1632	A01	A	T	1	13	5552083	5552095	13	1	133	TTGCAATTGTACCCTCTCTCG	58.03	47.62	4.04	AGTTATGTTTGTCCCACCCCC	59.92	52.38	5.4
BrSSR01190	1635	A01	A	A	1	13	5562784	5562796	13	1	151	TTGTCTGGTAGTAACGCGCG	60.73	55	6.86	ATCATCTCGCACACACCACC	60.39	55	4.61
BrSSR01191	1639	A01	AG	AG	2	36	5589460	5589531	72	1	180	AGCTGTTGTTGAGCCACACC	61.1	55	4.16	CGATCTCGTTCGTGTCTCCC	60.25	60	4.3
BrSSR01192	1640	A01	AT	AT	2	12	5598215	5598238	24	1	150	TGGGCCTAGAAAACCTTTGGG	60.2	52.38	4.12	AGGGTATGAACGTATATGGCCG	59.77	50	6.13
BrSSR01193	1642	A01	AG	CT	2	13	5623105	5623130	26	1	113	GTCCCTGGTAGTGACAGTGG	59.39	60	4	GAAACGCCCTAAACGAAGCC	59.83	55	4.35
BrSSR01194	1643	A01	AAAG	TTTC	4	4	5623162	5623177	16	1	140	CTCTGGCTCCTCTAGGGTGG	60.76	65	4.61	GCAGAACCCACAGAACGACG	61.56	60	5.12
BrSSR01195	1645	A01	ATC	AGT	3	6	5628095	5628112	18	1	149	AACCGAGCAGAATCCATGGG	60.11	55	4	TGGTTGCACCAGAAGCTCC	60.23	57.89	4.7
BrSSR01196	1646	A01	AAC	CAA	3	5	5628452	5628466	15	1	157	CAAGTTTTGTGTCTCCGGGC	59.69	55	6.13	GCTTGACTTGCGGCATTTCC	60.73	55	3.13
BrSSR01197	1647	A01	AT	TA	2	8	5629674	5629689	16	1	176	ACTTTTAAGACATGCATTTGATCAACC	59.4	33.33	3.77	TGAGCAACGACATAATACTCTAGC	58.48	41.67	3.42
BrSSR01198	1648	A01	AAGATG	GATGAA	6	5	5637866	5637895	30	1	175	TGGAGTACTTCAAGAGCAGGG	59.1	52.38	4.45	TCATCATCGCCATCAACGGG	60.53	55	5.28
BrSSR01199	1649	A01	ATC	TGA	3	8	5637898	5637921	24	1	175	TGGAGTACTTCAAGAGCAGGG	59.1	52.38	4.45	TCATCATCGCCATCAACGGG	60.53	55	5.28
BrSSR01200	1650	A01	ATC	TGA	3	5	5642109	5642123	15	1	120	GAAGCGATTCTCTAGTGGCG	58.52	55	5.69	ACTGTGAGACGTGAACCTCG	59.69	55	4.63
BrSSR01201	1651	A01	A	A	1	23	5642413	5642435	23	1	140	CGAATTCCAAGTGCTCAGATCC	59.39	50	3.36	CTCACCGAACTTGACACATACG	59.34	50	3.06
BrSSR01202	1652	A01	A	T	1	15	5646124	5646138	15	1	168	TGTTATCGCTCATATCGTTTGTGC	60.03	41.67	4.57	TCATCTTTGGAGGTGGTCTGC	60	52.38	4.26
BrSSR01203	1653	A01	A	T	1	13	5648189	5648201	13	1	136	TCCGCTGTGATTCTCCATGG	59.82	55	3.66	ACCCGTCTAACATGTCCTAATTCC	60.14	45.83	3.01
BrSSR01204	1656	A01	A	A	1	16	5654651	5654666	16	1	156	CCCTCCACCCCTAAACACG	59.7	63.16	4.49	TGTATTGATATGAGCGTTGGTTTCG	59.99	40	3.46
BrSSR01205	1658	A01	A	T	1	17	5662323	5662339	17	1	107	TTCCTATCTTTACATGGTATCAGAGC	58.33	38.46	4.09	AACAACAACACAAGCCTCCG	59.26	50	4.63
BrSSR01206	1659	A01	A	A	1	13	5667829	5667841	13	1	100	TTATGAGTTGCGATGAATGTCCC	59.12	43.48	4.46	GTGAGGACGACATTCATCGC	59.08	55	4.58
BrSSR01207	1660	A01	AC	CA	2	7	5674836	5674849	14	1	157	GCTTCACTCTCGCATTCTGC	59.63	55	4.26	CCGCACTGAAGAAGAAACGC	60.11	55	4.84
BrSSR01208	1661	A01	A	A	1	12	5677529	5677540	12	1	111	GGTTTATGGCAACCTTGTGGG	59.72	52.38	4.61	TAAATATCCGACCCGACCCG	59.04	55	5.28
BrSSR01209	1662	A01	A	T	1	21	5678167	5678187	21	1	166	CTCACTTTGAAAATTTGTGATCAATGG	58.51	33.33	3.16	ACCTGAAATCATACAGAACGACC	58.5	43.48	4.79
BrSSR01210	1663	A01	A	A	1	13	5678188	5678200	13	1	166	CTCACTTTGAAAATTTGTGATCAATGG	58.51	33.33	3.16	ACCTGAAATCATACAGAACGACC	58.5	43.48	4.79
BrSSR01211	1664	A01	A	A	1	13	5692818	5692830	13	1	108	AGCTTCATCCATGAACCCGC	60.75	55	6.13	TGTGAGTCTGATACCACATGCC	60.09	50	4.4
BrSSR01212	1668	A01	AT	TA	2	8	5702584	5702599	16	1	103	AAGTGGCATGCAAACATCGG	59.76	50	4.18	TGTGCTTTGGATTGGAGTTATGG	59.24	43.48	2.74
BrSSR01213	1672	A01	A	T	1	16	5712519	5712534	16	1	116	AGTTGGGATCTGATGCAGCG	60.46	55	5.18	AGATAAGGACTACACGAACTCGG	59.37	47.83	4.63
BrSSR01214	1673	A01	A	T	1	14	5713430	5713443	14	1	105	TCTTTTCAGGCCGAGTAAACG	58.59	47.62	3.6	TCGAAAGAGCGATCCCTAACG	59.93	52.38	3.18
BrSSR01215	1674	A01	AAT	AAT	3	5	5715915	5715929	15	1	191	CTCTTGATGTACGGCTAACTCC	58.29	50	3.85	ACGTTTTATTGAGTTTACGCGC	58.53	40.91	6.86
BrSSR01216	1675	A01	ATGACC	CATGGT	6	4	5716736	5716759	24	1	103	TCGATTCCATGGCTACGAGC	59.97	55	5.03	GTAACATCATTTGCGGGGCC	59.9	55	5.8
BrSSR01217	1677	A01	A	T	1	13	5720004	5720016	13	1	104	TTCACCCCTTAAACAAGATTCCC	58.59	43.48	3.97	AGAGAGAGAGTAAAGAGAAAGTTTTGG	58.85	37.04	3.28
BrSSR01218	1678	A01	A	T	1	12	5720711	5720722	12	1	177	ACATTAGCATAGTCAGTATAATTGCGC	60.15	37.04	6.09	CACCAAAAATTCAAGCCATTTTTACC	58.86	34.62	2.85
BrSSR01219	1679	A01	A	T	1	17	5723035	5723051	17	1	157	TGGACAGAGACATGGCAACG	60.32	55	4.1	GCAGCTTTTAATTCGTTAGGCG	58.9	45.45	5.52
BrSSR01220	1680	A01	A	A	1	13	5723172	5723184	13	1	190	CGAATTAAAAGCTGCCATGTGG	58.82	45.45	4.17	GTTCATGGCTGAGAAATCTTAGGG	59.42	45.83	3.53
BrSSR01221	1683	A01	A	A	1	12	5728790	5728801	12	1	146	CGTTTGGCCCTTTATGTCGG	59.55	55	4.79	TATTGGACCCACACGTCTCG	59.47	55	4.04
BrSSR01222	1684	A01	AAAT	TTTA	4	4	5729670	5729685	16	1	163	GCATTTTCGGTTAGGTACACGG	59.91	50	4.94	TCCGATGATGATTTGTCTATGCC	58.68	43.48	4.4
BrSSR01223	1685	A01	A	A	1	23	5734409	5734431	23	1	148	ATTGTGGCTGCCCAGATACC	60.11	55	2.73	CCAATGACTTCGGCAAACACG	60.66	52.38	4.49
BrSSR01224	1686	A01	A	A	1	16	5739021	5739036	16	1	154	TGTGTCATTATTTCTAAGCAGCCC	59.36	41.67	5.19	TCCTTCCTATCATATCGGTTTAGACG	59.85	42.31	4.18
BrSSR01225	1688	A01	AG	TC	2	7	5744149	5744162	14	1	126	GTAAACGCTGTTTCGGAGGC	59.83	55	4.7	GGAGACTTGTGTCATCATTAGTGG	59.13	45.83	4
BrSSR01226	1691	A01	A	A	1	12	5763473	5763484	12	1	159	TGCAATGTCGATTTCGGTTAAGG	59.87	43.48	2.69	TTTGTTGTTTCTTCCCAATGCC	58.2	40.91	4.4
BrSSR01227	1692	A01	AT	TA	2	7	5766472	5766485	14	1	141	GGCGTTTGGAAGAAAGGGC	59.71	57.89	5.19	TCCATATAGACATGTCATGATGTGG	58.3	40	4.17
BrSSR01228	1693	A01	A	T	1	14	5769299	5769312	14	1	122	ACCTCTCATGTCCATACTGCG	59.59	52.38	5.18	CTCTAGACTGGCCTTAGCAGC	59.93	57.14	5.25
BrSSR01229	1694	A01	A	T	1	13	5790498	5790510	13	1	116	CGTAAAGGAGTGACCAAAACGG	59.78	50	4.44	TCCATTGTTACTTCGGTGTGG	58.23	47.62	4.17
BrSSR01230	1695	A01	A	A	1	30	5796758	5796787	30	1	122	ACCTGTTGTAACCTCCGTTGG	60.2	52.38	3.77	TGTGATCCCAATAATTTGCAGGC	59.87	43.48	4.85
BrSSR01231	1699	A01	AT	TA	2	10	5811097	5811116	20	1	139	CTCACGCTGGTAGAAAACAGG	58.93	52.38	4	AGATTATATGGCAAGTGATGTTAAACG	58.44	33.33	3.6
BrSSR01232	1700	A01	AAC	AAC	3	6	5818022	5818039	18	1	182	ACAATGATGGAGCCAGGTGC	60.68	55	5.01	GTCGATACCGTGTAGTCCACC	59.94	57.14	4.61
BrSSR01233	1701	A01	AT	TA	2	16	5821083	5821114	32	1	169	AGGATACAACTTCATCTTCACGG	58.24	43.48	4.94	GGAAAATACGCTGATGGTGGG	59.32	52.38	4.61
BrSSR01234	1702	A01	AT	AT	2	11	5831072	5831093	22	1	173	TCAGTAGATTATGCATAAAGACTCTCC	58.42	37.04	3.71	TGAGTTCTTTGTTGTATCCTTTCACC	59.74	38.46	4.02
BrSSR01235	1703	A01	AAG	AGA	3	5	5833175	5833189	15	1	162	GTTCATCGACGCCAAGTTCG	59.91	55	3.95	TTCTTGACGTGTAAGCAGGC	58.49	50	4.85
BrSSR01236	1704	A01	A	T	1	14	5835482	5835495	14	1	135	GCTATCTCGGATTTTCTTGCGC	60.35	50	6.09	TTGTTGATGTTTTGAAGACTCGC	58.4	39.13	5.03
BrSSR01237	1705	A01	AC	CA	2	8	5835851	5835866	16	1	184	TGAGGGTTCTCTGCATGTAGC	59.79	52.38	3.58	GCAGTGACGAAGACATCTATGC	59.46	50	3.14
BrSSR01238	1706	A01	AT	TA	2	7	5835867	5835880	14	1	184	TGAGGGTTCTCTGCATGTAGC	59.79	52.38	3.58	GCAGTGACGAAGACATCTATGC	59.46	50	3.14
BrSSR01239	1709	A01	AAC	TTG	3	5	5841826	5841840	15	1	158	CATATACATCACAGTTAAACAACGACC	58.89	37.04	4.79	ACTAGATCAATTGTTCACACACGC	59.85	41.67	5.34
BrSSR01240	1710	A01	AAT	TAT	3	6	5843137	5843154	18	1	185	TGATCAAGTGTGAAATGGCCG	59.19	47.62	6.13	ACTTTACGGTTCATTGATGAGAGC	59.37	41.67	4.09
BrSSR01241	1711	A01	A	A	1	13	5845747	5845759	13	1	134	TGTTTTTGGCCTCTTCCAAGC	59.59	47.62	4.01	ACTAAGACAAGAGTGAGATACATTGG	58.45	38.46	3.16
BrSSR01242	1716	A01	A	T	1	14	5863704	5863717	14	1	141	GGCTTTCTCGAGCTTGATGC	59.62	55	3.91	CCGTTTGATACTGCGACAACC	59.87	52.38	3.77
BrSSR01243	1717	A01	AAC	TTG	3	5	5866490	5866504	15	1	165	GGAGGAAGGAGCTGATTCGG	59.89	60	4.3	ACGCCACACAGAGAGAAGC	60.01	57.89	3.86
BrSSR01244	1720	A01	AG	TC	2	8	5875681	5875696	16	1	122	ATGATCGTTGACCTTTGCCG	58.91	50	5.69	AAGAGTTAATGAAGAGACTGGGC	58.16	43.48	5.36
BrSSR01245	1722	A01	ATC	GAT	3	7	5889472	5889492	21	1	172	GGATGAAGAGGTGAAAGAAGTAGC	59.13	45.83	3.58	TTCCCAGTAACTTCGAGGCC	59.39	55	5.19
BrSSR01246	1723	A01	AC	AC	2	7	5899056	5899069	14	1	143	AGAAGTATTGAATTTAACGCCAAGC	58.68	36	4.01	TCACCTTCTTAGTGGTATGGTATCC	59.4	44	2.59
BrSSR01247	1726	A01	AAT	AAT	3	5	5904936	5904950	15	1	126	AGTTTCACCTCAAGAGTGAAAACC	59.36	41.67	3.27	TGAGATTCCTAACACTTCTCGGC	60.12	47.83	5.54
BrSSR01248	1727	A01	AG	AG	2	14	5907235	5907262	28	1	155	TGCGACCGCTTTCATGATCC	61.09	55	3.36	TGTACCGACGCTTTGATTGC	59.21	50	3.56
BrSSR01249	1730	A01	A	T	1	15	5914441	5914455	15	1	206	CTCGCACCGAAATATGTCTACG	59.28	50	3.51	ATACATGCACATGGGTTGCC	58.89	50	4.52
BrSSR01250	1733	A01	AT	TA	2	12	5917749	5917772	24	1	205	AGGGCTTGTTCGGTATTATCCC	59.89	50	3.85	TGAATCAAAACCTAAGCTATTAAGGC	58	34.62	4.35
BrSSR01251	1734	A01	A	T	1	12	5920932	5920943	12	1	161	CACTATACCCACGGTAGGCC	59.32	60	5.19	AGTGGCAAAGATGGACCAGG	59.96	55	4.45
BrSSR01252	1738	A01	A	A	1	13	5933818	5933830	13	1	100	ATGCAGCAGTTTTCAATTTGAAATCC	60.07	34.62	3.01	TTGAGGGAGAAGAAGCTCTTGG	59.7	50	3.61
BrSSR01253	1739	A01	A	T	1	12	5934947	5934958	12	1	157	GTCTTTTGGCTTTTCTTCAAGGC	59.2	43.48	4.35	AGGAAACCACACTTCAAGATTTGG	59.66	41.67	3.28
BrSSR01254	1740	A01	AAAT	TAAA	4	4	5935228	5935243	16	1	176	TGGGTACTACATATTTAACACACCC	58.35	40	4.61	GTTCCTTGATGGTGATCCGC	58.98	55	5.54
BrSSR01255	1741	A01	A	A	1	14	5939937	5939950	14	1	129	GTGGAGCAAGACGTGTTTTAGG	59.78	50	2.69	GTTTTTGGAAGTGGAGCAAAGC	59.13	45.45	3.51
BrSSR01256	1747	A01	A	A	1	12	5981976	5981987	12	1	115	TCAGTCCACCATTAGGATCCG	58.96	52.38	4.18	GTGTCACTGTTCCGATTGCC	59.48	55	4.52
BrSSR01257	1749	A01	AAT	TAA	3	5	5983474	5983488	15	1	186	CAGAAGCGCGTGTTAAGACC	59.56	55	3.85	AGGCCAATCCAAATTGAGAAATGG	60.08	41.67	3.16
BrSSR01258	1750	A01	A	A	1	12	6003603	6003614	12	1	129	CCCCTTTCTATAAGCTAATCTCTCCC	60.07	46.15	4.3	TGAGGTTGCTTGGAAGTGGC	60.82	55	5.01
BrSSR01259	1751	A01	AGG	GAG	3	5	6006134	6006148	15	1	119	ACCTGAGAATTAGAGAGAAGCGG	59.62	47.83	5.52	TCTTCTCTTCCTCCCCCTCC	59.66	60	4.3
BrSSR01260	1752	A01	AAG	GAA	3	5	6006270	6006284	15	1	100	GGGGGAGGAAGAGAAGAACG	59.46	60	3.95	TTGCATTGCACGTTTCGTCC	60.32	50	4.79
BrSSR01261	1753	A01	A	A	1	12	6007775	6007786	12	1	166	TGCCAAGGTATCACTTTTAGGC	58.65	45.45	3.93	GTTTGCGTCGACATTTCATTCG	59.42	45.45	3.34
BrSSR01262	1754	A01	ATCATG	CATGAT	6	4	6008696	6008719	24	1	156	CTCTGGCAGCATTTATGGATCC	59.18	50	3.36	CTTGATCATGATCATGGTAGTAAAACG	58.72	37.04	3.6
BrSSR01263	1757	A01	AAAC	AAAC	4	4	6039640	6039655	16	1	157	GCTAATTGAATCCCCCATAGCC	58.91	50	3.93	AGTCTCACCCTTTCTTCTCTCG	59.18	50	4.04
BrSSR01264	1759	A01	AGG	GAG	3	5	6044205	6044219	15	1	130	ATTGGAGAGTACGAGACGCC	59.26	55	5.68	CGTAAACTCTCTCCACCCACC	60.07	57.14	4.61
BrSSR01265	1760	A01	AAT	AAT	3	9	6046262	6046288	27	1	149	GGAAATGCGATTAAACAAACGGC	59.94	43.48	5.68	TGTCTCCTTACCTTAAATTCGAGGG	60.11	44	4.3
BrSSR01266	1761	A01	A	T	1	12	6046701	6046712	12	1	115	AATCGGTTGGAAAGTTGTTTAGC	58.13	39.13	3.09	TTAACTTGGATATGCGGCGC	59.06	50	6.53
BrSSR01267	1762	A01	AAC	TTG	3	6	6050934	6050951	18	1	161	GAGCCACGGTAGTTGCATCG	61.42	60	3.84	ACTTCACCGAATGCTCTGTCC	60.34	52.38	4.02
BrSSR01268	1763	A01	AT	TA	2	8	6055593	6055608	16	1	135	GTAAGCTCAGCCGAACCTCC	60.46	60	4.3	ACAAAGTTGGAGTTCAATTTTTGCC	59.65	36	4.52
BrSSR01269	1764	A01	AC	TG	2	8	6060108	6060123	16	1	136	CCACCCCATTCAACAAGTGC	59.68	55	4.4	ATAGCTTCTGCACACCACCC	60.04	55	4.61
BrSSR01270	1765	A01	AGG	CCT	3	5	6061850	6061864	15	1	152	TAGGCATGAGAGAAGCGAGG	58.96	55	4.63	TAGTGGTTTCTCGGCGATGC	60.46	55	3.91
BrSSR01271	1767	A01	ACC	GTG	3	5	6067910	6067924	15	1	127	TAGCCTCTCTCTCTCCTCCG	59.24	60	4.63	CGAGATCTGATCACCCCACC	59.61	60	4.61
BrSSR01272	1768	A01	ACC	ACC	3	5	6068929	6068943	15	1	124	CGAGATCTGATCACCCCACC	59.61	60	4.61	TCTCTCTCTCCTCTGTGCCG	60.39	60	5.69
BrSSR01273	1769	A01	AG	GA	2	8	6068986	6069001	16	1	124	CGAGATCTGATCACCCCACC	59.61	60	4.61	TCTCTCTCTCCTCTGTGCCG	60.39	60	5.69
BrSSR01274	1771	A01	A	A	1	15	6072882	6072896	15	1	165	CAGTGCGAGTCAAGAACTGC	59.49	55	4.4	TGTATGTGTAGAGGGTCCTCG	58.35	52.38	4.63
BrSSR01275	1772	A01	AG	TC	2	7	6073845	6073858	14	1	112	ACCTTTGAAGAAGAACAAGCGC	59.97	45.45	5.92	GTGTGACAGAGTGTTGCTGC	59.69	55	5.25
BrSSR01276	1774	A01	AAG	TCT	3	6	6078182	6078199	18	1	135	ACTTTCCCGCCTAACAACCC	60.25	55	4.11	CGAGATTGGTTCGAATCCGC	59.42	55	5.54
BrSSR01277	1775	A01	AAG	CTT	3	5	6078376	6078390	15	1	100	TCAATCTCCACACCTTCCGC	60.04	55	5.54	TCGTGAAGAAGATCGTGCCG	60.46	55	5.69
BrSSR01278	1776	A01	ATC	GAT	3	5	6078593	6078607	15	1	169	TCCTCGATGCAATCTCTCGG	59.33	55	4.63	TCACGCTCCTCAATCTCTGC	59.83	55	4.26
BrSSR01279	1777	A01	AGG	GAG	3	5	6078981	6078995	15	1	125	TTCGTCGATCTTACTCGCCG	59.97	55	6.46	CTCAGATACCAACCGGTCCG	59.9	60	4.79
BrSSR01280	1778	A01	A	T	1	12	6084332	6084343	12	1	156	TGTTGACGTTGCAAGCTTCC	59.62	50	3.46	TGGATGAGTTAATTCCCCCACC	59.76	50	4.61
BrSSR01281	1779	A01	ATC	ATC	3	7	6101221	6101241	21	1	157	GCGTTCAACTATATCATCCCAAGC	60.08	45.83	4.01	AAGGTATGCTTTTGGTACCTACC	58.15	43.48	3.18
BrSSR01282	1780	A01	A	A	1	15	6103956	6103970	15	1	158	CCCACAAAAAGTGTCTCACTGG	59.64	50	4	AAATGCCGACAGAGTTGAGG	58.19	50	3.86
BrSSR01283	1789	A01	A	A	1	16	6127574	6127589	16	1	107	TCCCTCAAAGAGTGATAAGAAACC	58.19	41.67	3.27	ACAATTGGCGAGAGTAACACG	58.93	47.62	4.49
BrSSR01284	1790	A01	AAC	CAA	3	5	6130109	6130123	15	1	101	TGCCAGCACTAGTGGAAGC	60	57.89	3.86	GCTTCTCCAAATGATAGGCGG	59.12	52.38	6.13
BrSSR01285	1791	A01	AAC	CAA	3	10	6143017	6143046	30	1	164	ACCAGAGCTTCACCAACACC	60.18	55	4.16	GATTCAAGGACCATGCTTCTCC	59.05	50	3.71
BrSSR01286	1793	A01	C	C	1	20	6147568	6147587	20	1	184	CCATTATATTTTGGCGCGAACG	59.03	45.45	3.95	TGAGGGGTGTAACAAATGTTCC	58.51	45.45	3.62
BrSSR01287	1794	A01	AAC	CAA	3	5	6149365	6149379	15	1	141	ATGCCAGCACTAGTGGAAGC	60.39	55	3.86	CGGGTAAAACGGTTATGATTCAAGG	60.45	44	3.61
BrSSR01288	1797	A01	A	T	1	17	6154532	6154548	17	1	129	AGTATTGAGAAGTTGGCAAACGC	60.06	43.48	4.84	GAGGTCTTGTTCCGGTTCCC	60.32	60	3.97
BrSSR01289	1798	A01	AAC	ACA	3	5	6159087	6159101	15	1	122	TATAAGACACCCTCACGGCC	58.88	55	6.13	GTTGAGTGTGTCCTTTCACGG	59.4	52.38	4.94
BrSSR01290	1799	A01	AAG	TTC	3	5	6166661	6166675	15	1	125	GCTTTGCTTCATTGGGAGGG	59.47	55	4.3	CCAGATGTCTCAGTTTGACACG	59.27	50	4.49
BrSSR01291	1800	A01	AAACT	TGATT	5	4	6166742	6166761	20	1	121	GTCAAACTGAGACATCTGGGC	58.92	52.38	5.36	GCAAAGAGAAAGGCTTAAGACCC	59.81	47.83	4.46
BrSSR01292	1801	A01	A	A	1	14	6172657	6172670	14	1	101	AACGAAAACCTATGACCGCG	58.93	50	6.46	CGTTTCATCAGAAAGCCGCC	60.18	55	6.13
BrSSR01293	1802	A01	AAAG	AAAG	4	4	6178327	6178342	16	1	123	GCCTCTGTAGTACAGCAGCC	60.18	60	4.85	AGTTGATTAGCTTCCTAAGTTGGG	58.5	41.67	4.12
BrSSR01294	1803	A01	AT	AT	2	10	6184045	6184064	20	1	128	CTCGTCGTTGTCACAACAGC	59.77	55	4.4	TTGGGAAGTGCCTGTAGTGG	59.6	55	4
BrSSR01295	1806	A01	A	T	1	16	6191949	6191964	16	1	143	AGGCAGATAGAGCAAAGTAAATAACG	59.52	38.46	3.18	ACACCCCTGAAACGAAGTGG	60.18	55	4
BrSSR01296	1807	A01	AATG	TGAA	4	4	6193288	6193303	16	1	152	TGTTCAGTTTTTCGACGGCC	59.34	50	6.13	TCTAGGCTTCTCAGATCTTCAGC	59.36	47.83	4.26
BrSSR01297	1809	A01	AAAT	TTTA	4	4	6202360	6202375	16	1	148	TCTTCTCCGTCGTAGTTGGC	59.48	55	4.52	GAAACACTGAAGCTGCACCG	60.04	55	4.94
BrSSR01298	1810	A01	A	T	1	14	6209646	6209659	14	1	114	ACTAGAACTTGAGTGGCTGCG	60.34	52.38	5.18	ACAGATCCAACTGCAGGACG	60.04	55	4.79
BrSSR01299	1816	A01	AACCG	AACCG	5	4	6225554	6225573	20	1	194	TATGTGGGTCATCACGTCCC	59.17	55	4.46	CCAAACCATATCCAAATCCTACGG	59.48	45.83	4.02
BrSSR01300	1817	A01	A	T	1	14	6227701	6227714	14	1	188	GTAGCACAATCGGCAGATTCC	59.4	52.38	3.01	GGATTCGGCGAGACAGAGG	59.93	63.16	3.69
BrSSR01301	1819	A01	A	T	1	12	6236277	6236288	12	1	126	AGTCTTTCCCCTGTCTTGGG	58.93	55	4.12	TTCCATTGGGCTCTTTGTAGC	58.55	47.62	3.58
BrSSR01302	1820	A01	A	T	1	13	6239749	6239761	13	1	194	TCTGACTCCAACAAGAGGTTCG	59.96	50	3.95	CGTTCAAGAAATCTCCCATTCCC	59.62	47.83	3.97
BrSSR01303	1822	A01	A	A	1	12	6249582	6249593	12	1	107	TGAATCAAAAGATAGTATGCAAGACG	58.09	34.62	4.18	TGAGTTATTCGCTCGTGTGC	58.65	50	4.57
BrSSR01304	1824	A01	A	A	1	14	6263301	6263314	14	1	146	GCCGATGAACTAAAATAGTGGGC	60	47.83	5.36	CATTCACCTTTGCCGTGACC	59.76	55	4.02
BrSSR01305	1825	A01	A	A	1	12	6265869	6265880	12	1	145	GTCCGAAAACGAAACCAGCC	60.04	55	4.85	TCACGCTTCCTTCGAGAACG	60.39	55	3.95
BrSSR01306	1827	A01	AAC	GTT	3	6	6271033	6271050	18	1	186	GCAGATGAAGAACCCTACATTCC	59.12	47.83	3.01	CATCCAACCTAGAGAGTGTAAAGC	58.89	45.83	3.51
BrSSR01307	1828	A01	AG	TC	2	45	6273492	6273581	90	1	186	TCTCTTTCTTTGACTCTAACTGAAACC	59.29	37.04	3.27	GTTAAAAGGCATGAGTTATATAGCTGC	58.98	37.04	5.25
BrSSR01308	1829	A01	AC	TG	2	7	6273901	6273914	14	1	181	AGAGAAGCTACATGGTCGGC	59.54	55	5.54	TCGCATCTTCAACAATACTCGC	59.4	45.45	5.03
BrSSR01309	1830	A01	A	T	1	13	6275796	6275808	13	1	109	TGTCTACTGGTCCATCTTTTACCG	60.08	45.83	4.02	GAATAATTCGTGGAGTGGGAAGG	59.12	47.83	3.46
BrSSR01310	1831	A01	AG	AG	2	8	6281941	6281956	16	1	145	GGCACCTGAAATCGTTTGGG	59.76	55	4.12	TCTCTCTCTCTCCCTCTGCG	59.82	60	5.18
BrSSR01311	1832	A01	AG	GA	2	11	6281985	6282006	22	1	151	TGGGAGTCTTTTTCAGAGTGAGG	59.93	47.83	3.86	CCCTGCAAAAAGCTTCACGG	60.32	55	4.94
BrSSR01312	1835	A01	AT	TA	2	11	6298668	6298689	22	1	157	CCAAGCCCAGTGAAACATTGG	60	52.38	3.16	GGGCCAGATATGAAATTTAAGGGG	59.47	45.83	4.79
BrSSR01313	1836	A01	AAG	TCT	3	6	6304415	6304432	18	1	142	CCCAACAAAACCACCAAACCC	60.41	52.38	4.11	CGAAGCGGTGAGGAAATTGC	60.18	55	3.56
BrSSR01314	1837	A01	AAG	CTT	3	6	6304446	6304463	18	1	149	CCCAACAAAACCACCAAACCC	60.41	52.38	4.11	AAGAAGACGAAGCGGTGAGG	60.04	55	3.86
BrSSR01315	1838	A01	AG	AG	2	7	6304923	6304936	14	1	110	GGTGGAATCTCTGGTGAGGC	60.11	60	4.7	TGCCACTTGGTCTACTCTGC	59.68	55	4.26
BrSSR01316	1841	A01	AC	GT	2	13	6310602	6310627	26	1	165	TTTTCTGGAAAGCATACACTTTGG	58.16	37.5	3.28	TCCCTCGATCAGCTTCTGC	59.18	57.89	4.26
BrSSR01317	1843	A01	A	A	1	16	6314788	6314803	16	1	194	TGATATTCATTTTGGCAACCGC	58.22	40.91	5.68	AGTTGTCTGCAAAATATTTAAAACGC	58.22	30.77	4.84
BrSSR01318	1844	A01	A	T	1	18	6318593	6318610	18	1	135	ACTCAAACTCAAAAGAACGCCG	59.97	45.45	6.46	CGGGTCCATCAAAGGTTTAGC	59.26	52.38	3.09
BrSSR01319	1845	A01	A	T	1	12	6319931	6319942	12	1	106	GAGAGAAAGGAGGGCTTTTTGC	59.77	50	3.68	ACTTGTGGGGTGAATAGGGC	59.67	55	5.19
BrSSR01320	1846	A01	A	T	1	12	6330360	6330371	12	1	135	AGCATTTCTAAATTAGGAAGCTTTTGG	58.96	33.33	3.28	CTCCTCACTTGCTTCCCAGG	60.04	60	4.45
BrSSR01321	1847	A01	A	A	1	13	6331664	6331676	13	1	169	CTCTGCTAACTTCCATATTCATAATGG	58.06	37.04	3.16	TCAACCGGGTGGATTCAGC	60	57.89	4.26
BrSSR01322	1848	A01	AGG	GAG	3	5	6340685	6340699	15	1	156	GGGAGAGGAAGATTCGAAGGG	59.59	57.14	3.95	CTCTCTCCCACATCGTCACG	59.9	60	4.35
BrSSR01323	1849	A01	AG	GA	2	7	6340739	6340752	14	1	126	ACAGGAGAAGAGAGGAGGAGG	59.71	57.14	4.3	GGGGGCTTTTAAATGCAACG	58.28	50	4.1
BrSSR01324	1850	A01	A	A	1	12	6344494	6344505	12	1	180	CTGGCGTTTACGGAAACAGC	60.11	55	4.4	ATTACTCCTCCGTTGCTCGC	60.18	55	5.03
BrSSR01325	1851	A01	AT	AT	2	12	6344797	6344820	24	1	160	AGGACATAAATCTTATGTGTAGAGTGC	59.07	37.04	4.4	GGGACGCAATGCTCAAATCG	60.25	55	3.34
BrSSR01326	1852	A01	A	T	1	12	6344821	6344832	12	1	160	AGGACATAAATCTTATGTGTAGAGTGC	59.07	37.04	4.4	GGGACGCAATGCTCAAATCG	60.25	55	3.34
BrSSR01327	1853	A01	AAAG	AAAG	4	6	6367771	6367794	24	1	114	GAAGCTGACCTGTGAGGGG	59.7	63.16	4.79	CATTCATTAACACTGCCTCAAGC	58.58	43.48	4.01
BrSSR01328	1854	A01	AAG	AGA	3	5	6367882	6367896	15	1	107	GAGGGAGATTCGCTTGAGGC	60.53	60	4.7	GATCATCGCAACTCCAACACG	59.94	52.38	4.49
BrSSR01329	1855	A01	AATC	TTGA	4	4	6370460	6370475	16	1	129	TGAGACGCTTCAAACGTTTGG	59.67	47.62	3.28	TTTTTGCTCAGCGCTGACG	59.72	52.63	4.35
BrSSR01330	1856	A01	A	T	1	17	6374260	6374276	17	1	148	TGTGTTACTCATTACTTGGGAGC	58.42	43.48	4.7	AGTTTCTCTTTGTTATACCGTGGC	59.31	41.67	5.01
BrSSR01331	1857	A01	AAG	TCT	3	5	6376094	6376108	15	1	148	CTGCATCTCTCCGTTCTCCC	59.9	60	4.3	TGCTCTCAAGAAGGCCAAGG	59.96	55	3.61
BrSSR01332	1858	A01	AAG	TCT	3	5	6376597	6376611	15	1	172	GCGGCGAATCGATTTCTCG	59.8	57.89	4.04	TCCTCCTCTCCTCATCCACC	59.74	60	4.61
BrSSR01333	1859	A01	AACG	TGCT	4	4	6376733	6376748	16	1	162	TCTCGGTGGATGAGGAGAGG	60.11	60	3.69	TGACAGATCTCATCTTCTCTTCTGG	59.64	44	3.86
BrSSR01334	1860	A01	A	T	1	12	6382972	6382983	12	1	126	ACACGGGTCAATGAAGAAATCC	58.92	45.45	3.01	AGTTACCTAATGCATGCTAGTAGC	58.46	41.67	3.58
BrSSR01335	1861	A01	ATC	GAT	3	5	6383105	6383119	15	1	143	ATAATGAAATCACAAACCTTGATCCC	58.21	34.62	3.85	ATTTGATTCTGGTGCTCGGC	58.9	50	5.54
BrSSR01336	1862	A01	AAT	TAT	3	6	6383798	6383815	18	1	177	GTTGCCAAGAATATCAATTTTCTCGG	59.53	38.46	4.63	CAAACAGAACAAGACCCGCG	60.04	55	6.46
BrSSR01337	1863	A01	A	T	1	13	6392008	6392020	13	1	113	AGCTAGAGTCTATGCTGATTTGC	58.37	43.48	3.68	CAAGCTTTGACGTGTGGAGC	60.04	55	4.7
BrSSR01338	1864	A01	A	A	1	12	6393822	6393833	12	1	155	GTTTATCCTGGTTGTCATATTGGGG	59.7	44	4.96	TCATAGCTATGCATGTTGTAAGACG	59.31	40	4.18
BrSSR01339	1866	A01	A	A	1	12	6394132	6394143	12	1	144	TCACCAATGCTTAGAGAACACC	58.33	45.45	4.16	GGATTCGAGCAGACACTATTGG	58.87	50	3.16
BrSSR01340	1867	A01	A	T	1	41	6397620	6397660	41	1	207	GCCTCTTCTTTGCTGTATATAACATGG	60.31	40.74	3.66	TGCTTGAATCTCTGCATGAAAGG	59.56	43.48	3.11
BrSSR01341	1868	A01	AAG	TCT	3	5	6400625	6400639	15	1	111	GTATCAACCGATTCCATGCCG	59.47	52.38	5.69	GCACTGGGGTGATTTGGAGG	60.97	60	4.3
BrSSR01342	1869	A01	A	A	1	12	6402788	6402799	12	1	142	CTGAAGTAGCGTCCCAGACC	59.83	60	3.85	CCGCTAGGCCTGATGTCG	59.97	66.67	4.35
BrSSR01343	1874	A01	ATGACC	CCAGTA	6	4	6411467	6411490	24	1	219	TTGTGGATCTTCAGCTGCCC	60.32	55	5.36	GGTGCTGGTACTGGTACTGG	59.75	60	4
BrSSR01344	1875	A01	AT	TA	2	7	6412033	6412046	14	1	140	TGCATGAGATTGCTATTAAATGTGG	58.26	36	4.17	AACCCGGTTTGTAGTCCACC	59.89	55	4.61
BrSSR01345	1878	A01	A	A	1	13	6419400	6419412	13	1	117	AAGACAAAAAGAGATGAGTTTGGC	58.16	37.5	4.52	TCTGCCTAGACCACCTTTGC	59.68	55	3.68
BrSSR01346	1879	A01	A	T	1	18	6420890	6420907	18	1	101	AACCAGAAGCTGAGGTTGGG	59.89	55	4.12	TTTGCGATGGATTTCCGACG	59.28	50	5.12
BrSSR01347	1882	A01	C	G	1	19	6425199	6425217	19	1	124	GAACACACATTTTGGGGCGG	60.32	55	6.13	AATGAGTGGAAGGATCGGCG	60.18	55	6.46
BrSSR01348	1883	A01	AG	TC	2	7	6442762	6442775	14	1	134	TCTCTTTCTCTCTTCGCCGC	59.83	55	6.53	AATACGGACACCACACGACC	60.04	55	4.79
BrSSR01349	1884	A01	A	A	1	13	6444510	6444522	13	1	144	ACGGAGGAATTAAGCCCTGC	60.11	55	4.85	GTTTGCTCCTTCCTCGTCGG	61.01	60	4.79
BrSSR01350	1885	A01	AG	TC	2	7	6446378	6446391	14	1	182	GAGATCAGAAGCCCTAGCCG	59.68	60	5.52	AATACGGACACCACACGACC	60.04	55	4.79
BrSSR01351	1887	A01	A	T	1	13	6461582	6461594	13	1	161	TTCTCTTGTCGAAGCAAGGC	58.49	50	4.35	GGCTCCCTAAGACACTCTTGC	60.41	57.14	4.01
BrSSR01352	1888	A01	AAC	TTG	3	5	6463264	6463278	15	1	150	CACTTCTGCTCAAGTCTTGTCC	59.19	50	4.02	ACTCTGTGAAGAAGACCCTGG	59.03	52.38	4.45
BrSSR01353	1889	A01	A	A	1	12	6468598	6468609	12	1	103	GCACCCAACATAAGGAAAGCC	59.8	52.38	4.35	AGCATTTGTTATTCAAAATCAGCAGG	59.41	34.62	4.85
BrSSR01354	1890	A01	AG	TC	2	7	6472755	6472768	14	1	136	GGCTCATCATCACATTACATAAAAGC	59.14	38.46	3.51	AGACCGAAGCCGATCTAACG	59.62	55	3.18
BrSSR01355	1891	A01	A	A	1	12	6473421	6473432	12	1	138	TGTTACACACCCACTGACCC	59.53	55	4.46	AGCAAACTCGAACCAAGTCC	58.41	50	3.85
BrSSR01356	1892	A01	AT	TA	2	12	6476893	6476916	24	1	101	TTCTCACATGAATTTGACCTATTATGC	58.38	33.33	3.14	AACTTGAGGGCAATTTTAATATGGG	58.11	36	4
BrSSR01357	1893	A01	ATC	TGA	3	5	6478529	6478543	15	1	105	ATGTTGCATGCGAACTTTGC	58.58	45	3.68	GTTTTGGGCAGTTGTATCGAGG	59.84	50	4.63
BrSSR01358	1894	A01	AACCG	ACCGA	5	4	6491351	6491370	20	1	190	GCGTGTTTAAAGTGTTTTCGGC	59.79	45.45	5.54	CCAAACCATATCCAAATCCTACGG	59.48	45.83	4.02
BrSSR01359	1895	A01	AAG	TTC	3	5	6494207	6494221	15	1	143	ACTTTTGAAACCATGCACCCC	59.58	47.62	4.95	ATGCATGCTAGATATTCACAGGG	58.41	43.48	4.45
BrSSR01360	1896	A01	C	C	1	24	6495211	6495234	24	1	105	ATTGTTTCTCTTCCCTAAATTACATGG	58.03	33.33	3.66	GTTTCTATGATCAGTGTAGTTTTGTGG	58.77	37.04	4.17
BrSSR01361	1899	A01	A	T	1	12	6510554	6510565	12	1	136	AGTTCATCACTGTAGCGCGG	60.46	55	6.46	TCGATGAACCTCCTCTTGGG	58.8	55	4.12
BrSSR01362	1900	A01	A	A	1	18	6515532	6515549	18	1	116	CCCTCTTGTATTGTATCAGAACAAGG	59.46	42.31	3.61	AAAGAACCTAATAATGCTGGTTTGG	58.06	36	3.28
BrSSR01363	1901	A01	AAG	AAG	3	6	6525777	6525794	18	1	137	TTCATCACGTCTGAGTTCTTGG	58.35	45.45	3.61	CCTGATTCTCACCGGACACC	60.11	60	4.16
BrSSR01364	1902	A01	AT	TA	2	7	6526078	6526091	14	1	106	TGAGCATATTCAGCTTTTCTTTTACC	58.46	34.62	2.85	ACCACCAAGCAAAAAGAAAATCC	58.55	39.13	3.01
BrSSR01365	1903	A01	AG	TC	2	28	6527673	6527728	56	1	115	GGTCGCATCGTTCTCAATCG	59.43	55	3.34	ACCCACAGGTCAGATGGC	58.92	61.11	4.4
BrSSR01366	1905	A01	AC	TG	2	9	6536375	6536392	18	1	171	CTTTGTCGTCAATGGAGGTGC	59.8	52.38	5.01	ATCTCACCTTGGGATGCACG	60.11	55	5.34
BrSSR01367	1906	A01	AG	CT	2	7	6538406	6538419	14	1	100	GACCTAACTTTGGTTTCCTCCG	58.93	50	4.63	CCGTTCTTTTGACAGACTAAACTCC	60.05	44	3.85
BrSSR01368	1907	A01	AG	TC	2	11	6543506	6543527	22	1	138	GAACAGTTGCAATAGTGTTTACCG	58.86	41.67	4.02	AGGGTGTGAGAGTGAGAACG	59.04	55	3.95
BrSSR01369	1909	A01	A	T	1	13	6560655	6560667	13	1	112	ACTTAATGGGTAATTGACATCTGATGC	59.99	37.04	3.91	TTTGTAAAATGATATGGTCTGGTGC	58.14	36	5.01
BrSSR01370	1910	A01	A	A	1	12	6560837	6560848	12	1	132	TGGAAGTTGAACACTATACCTGC	58.42	43.48	4.85	TGAAATTGTGGAAACTTTGTAGTGC	58.96	36	4.4
BrSSR01371	1911	A01	AAG	GAA	3	6	6570639	6570656	18	1	113	TAACCTGCGAGGAATGAGGC	59.82	55	4.7	TGAAATTAAATAAACCCCCACTGCC	60.05	40	4.85
BrSSR01372	1912	A01	AT	AT	2	12	6570801	6570824	24	1	131	CTATCGTTCAAACACAGCCCC	59.26	52.38	5.8	AGTAAAACGATCATGCCCGC	58.99	50	6.13
BrSSR01373	1913	A01	AAG	GAA	3	9	6578921	6578947	27	1	120	AGCTAACCTGCGAGGAATGG	59.82	55	3.16	TTAAATAAACCCCCGCTGCC	58.52	50	4.85
BrSSR01374	1914	A01	A	A	1	15	6583810	6583824	15	1	139	TGGCAAAATCAAAAAGTACTGAAAGC	59.74	34.62	3.51	TGTGGGACGATAAGAAGTAGCC	59.57	50	3.93
BrSSR01375	1915	A01	A	T	1	12	6584659	6584670	12	1	198	ACGAAGGAAACAAAAGTCGCC	59.67	47.62	5.54	TCTGTAGGCTTCAATGCGGC	60.74	55	6.53
BrSSR01376	1917	A01	A	A	1	17	6592926	6592942	17	1	146	AGATCCAGCCGGACATAACG	59.61	55	3.18	ATAATTTGGGTTTGGGCCGC	59.46	50	6.53
BrSSR01377	1918	A01	AT	AT	2	16	6601257	6601288	32	1	188	GCGGTAAGGTTTGTACTAGAAAGG	59.37	45.83	3.11	TGATTGATACAACCACATGAGATTGG	59.68	38.46	3.16
BrSSR01378	1919	A01	AC	CA	2	9	6607618	6607635	18	1	187	TCAGTCCTGCTCTTACGTCC	58.83	55	4.79	GCAAGAGAAGGCATCGAAGC	59.62	55	3.86
BrSSR01379	1920	A01	A	A	1	13	6609333	6609345	13	1	140	TTTCATTTCGATGAAGTCAATGTGG	58.62	36	4.17	TGGAGAGAGTTGGAGGAGGC	60.62	60	4.7
BrSSR01380	1921	A01	AAAAC	TGTTT	5	4	6619696	6619715	20	1	181	GAAACGTTGATCGCTAGTGCC	59.94	52.38	5.01	CGCCACCTAAAATTGGAAAAAGC	59.57	43.48	3.51
BrSSR01381	1922	A01	A	A	1	12	6620359	6620370	12	1	114	AGCTTCAATCCAACAAATTCAATCC	58.83	36	3.01	AGATGGTGGAATGCTTTTGCC	59.45	47.62	4.52
BrSSR01382	1925	A01	AT	AT	2	14	6625695	6625722	28	1	111	TTTAAAAGTATAGACAATCTGCGCG	58.3	36	6.86	CCCTTTGCATGTCCAGATACC	58.7	52.38	2.73
BrSSR01383	1929	A01	AT	TA	2	12	6641244	6641267	24	1	103	AATTATGGAGAATGTGACAAATCAGC	58.51	34.62	4.26	ACTAATGCCAAAACTATTACATTTCCC	58.53	33.33	3.97
BrSSR01384	1932	A01	ACC	TGG	3	5	6646676	6646690	15	1	135	TGGTGGTGAAAGGTATGGCC	59.96	55	5.36	CCGGATCCACTTCCATGACC	60.18	60	4.02
BrSSR01385	1933	A01	ACC	GGT	3	5	6647139	6647153	15	1	131	GGTCATGGAAGTGGATCCGG	60.18	60	5.14	CCGCTTCCATGACCTGATCC	60.53	60	3.36
BrSSR01386	1934	A01	ACC	GGT	3	8	6647787	6647810	24	1	126	AGTGGTAGTGGAGGAGGTGG	60.25	60	4.61	TATACCGGTTCCTCCTCCCG	60.18	60	5.14
BrSSR01387	1935	A01	A	T	1	14	6649800	6649813	14	1	161	ACGAATCACCAGAACTGATTCC	58.4	45.45	3.01	GATGTCTAGAACTCGGCGGG	59.97	60	6.13
BrSSR01388	1936	A01	AAC	GTT	3	5	6652068	6652082	15	1	184	ATAGTTGCTTCAGACCGGGC	60.11	55	6.13	GAGAAGAAAGCCCGGAGTCC	60.11	60	3.85
BrSSR01389	1937	A01	A	A	1	12	6653540	6653551	12	1	143	TCTCAGCAAGCCAAGAAACG	58.77	50	3.6	TCACGAGTTGAAGACAAAGATCG	59.02	43.48	3.69
BrSSR01390	1938	A01	A	A	1	29	6656478	6656506	29	1	172	GCGAAGAAATGGACTTCTGGC	59.87	52.38	4.85	CTCCTACTGTGCATCCGACC	59.9	60	4.79
BrSSR01391	1939	A01	A	T	1	14	6660272	6660285	14	1	109	TCATCCTTTCATATATCTTTCCGCC	58.83	40	6.13	AATGCGTGTTAAAGACTTATGGC	58.02	39.13	4.4
BrSSR01392	1940	A01	A	A	1	14	6663722	6663735	14	1	109	GCCGTGTAAACGTCCAATGG	59.83	55	3.16	ACCACGATTATTGGACCACCC	60.06	52.38	4.61
BrSSR01393	1941	A01	AAAT	AAAT	4	4	6667176	6667191	16	1	150	GTTTTTGGCTAGTAATTTTCCACCG	59.37	40	4.94	TGTCTTATCAACATTAACTTTGTGCC	58.63	34.62	5.01
BrSSR01394	1945	A01	A	T	1	17	6687484	6687500	17	1	136	TTGGCTTCCAAACTACTGAGC	58.5	47.62	4.26	CGCATCATGGTGTCTTAAGGG	59.06	52.38	3.95
BrSSR01395	1947	A01	A	A	1	21	6691803	6691823	21	1	134	CTTGGGGATTAGTCTGGGCC	59.82	60	5.8	AGCTACAACTCTTCTCTTTTACGC	59.08	41.67	4.42
BrSSR01396	1948	A01	AAAC	CAAA	4	4	6692316	6692331	16	1	126	GTCCTTCACTATCAATGATTTTGAAGC	59.3	37.04	3.86	TGAGTAGTTGAGTCAATCATGTAGC	58.67	40	3.58
BrSSR01397	1949	A01	AC	TG	2	7	6712219	6712232	14	1	142	AGCTCTTAACTGGTCGGAAGC	60.07	52.38	3.86	CTAGTGACTGCTCTGCTCTCG	59.94	57.14	4.04
BrSSR01398	1950	A01	A	A	1	12	6715075	6715086	12	1	131	TGCGCCATTACATAAACCAACC	59.84	45.45	3.77	GCAGTGTGTGTATGTAAATACAAAGG	58.98	38.46	3.11
BrSSR01399	1951	A01	A	T	1	13	6716245	6716257	13	1	131	TTCAGACATTTTGCCCTTTTCG	58.02	40.91	3.46	CGGAAAACGTTTCTTGCAGG	58.25	50	4.85
BrSSR01400	1952	A01	A	A	1	15	6719036	6719050	15	1	157	CTTCCACCGCTCCTAGTTGC	60.74	60	4.17	AATCTGAAAGGTTGAAACTTGATTGG	58.79	34.62	3.16
BrSSR01401	1954	A01	A	T	1	12	6728719	6728730	12	1	113	CTAACAACTTTGCTAGCCCCC	58.91	52.38	5.4	AAAAGTCTTGGCCCCCAACC	60.76	55	3.77
BrSSR01402	1955	A01	A	T	1	13	6728743	6728755	13	1	113	CTAACAACTTTGCTAGCCCCC	58.91	52.38	5.4	AAAAGTCTTGGCCCCCAACC	60.76	55	3.77
BrSSR01403	1956	A01	A	T	1	15	6728761	6728775	15	1	113	CTAACAACTTTGCTAGCCCCC	58.91	52.38	5.4	AAAAGTCTTGGCCCCCAACC	60.76	55	3.77
BrSSR01404	1957	A01	A	T	1	14	6729423	6729436	14	1	124	GCTCCCAATGCAAGTGAATGC	60.74	52.38	3.56	GAGTCATGCATTGCCACACC	59.83	55	4.16
BrSSR01405	1958	A01	A	T	1	18	6732651	6732668	18	1	193	GTATCGCTGTGAGACCTCGC	60.59	60	5.03	AGCTCGGGACTTAAAACAAGC	58.85	47.62	4.01
BrSSR01406	1961	A01	AG	GA	2	7	6748322	6748335	14	1	194	CTCCTCCGTCTTTGGCTACC	59.82	60	3.18	TCCGTCATTTGTGTACTCTGC	58.32	47.62	4.26
BrSSR01407	1962	A01	AAAT	TTTA	4	4	6751888	6751903	16	1	186	TTCAGCATCCGTACACTGCC	60.39	55	4.85	CACCAAACTTGAAACTTTAGTTCCG	59.26	40	4.3
BrSSR01408	1963	A01	AAAG	AAAG	4	4	6758680	6758695	16	1	130	TGAACTTTTTCTGCGCTCTGC	60	47.62	4.26	AAAACTGCAGCGAGAACAGC	59.69	50	4.4
BrSSR01409	1964	A01	A	T	1	13	6767017	6767029	13	1	194	ATGTCACGTGGCTAGTCTGG	59.47	55	3.86	AGAATCAGGAGGTGGAGGGG	60.33	60	4.79
BrSSR01410	1965	A01	AAAG	AAGA	4	6	6767764	6767787	24	1	141	CACTTTTAGCGTTCTCCCCG	58.92	55	5.73	AAAACTGCAGCGACAACAGC	60.25	50	4.4
BrSSR01411	1968	A01	AAAC	GTTT	4	4	6783805	6783820	16	1	164	GTGACGTAAGCCCTAGAGCC	59.9	60	4.7	TATGTCCGAACCGAACTGGC	60.11	55	4.85
BrSSR01412	1969	A01	A	A	1	12	6785197	6785208	12	1	142	ATCCCTCGTGAAAGCAACGG	60.67	55	4.44	ATCCTCGCGTAAGTTTCCCG	60.18	55	5.14
BrSSR01413	1970	A01	C	G	1	12	6787449	6787460	12	1	105	AGTGAAACAGACGGATCGGC	60.39	55	5.54	AGAACAAACGTTTTCCCGCC	59.62	50	6.13
BrSSR01414	1971	A01	A	A	1	20	6799516	6799535	20	1	142	GATCAGACCCGGACAGATGG	59.61	60	3.51	AAACTGGTCCGGTTCACACG	60.81	55	4.49
BrSSR01415	1972	A01	AAG	GAA	3	5	6802974	6802988	15	1	151	TGACAGTGAACATAGCATGAATAAGG	59.46	38.46	2.69	GAAACCATATCATCGCCACGG	59.47	52.38	4.94
BrSSR01416	1973	A01	CCG	GCG	3	6	6805439	6805456	18	1	180	GTCTGGATCCACTGTTGGGG	60.04	60	4.96	GCGACATCAAGAAATCCGGC	59.97	55	6.13
BrSSR01417	1974	A01	AATC	GATT	4	4	6809205	6809220	16	1	165	CGACATCGTATGGTGTACATTTGG	60.03	45.83	3.28	GCTTGAAGCTTCGAAGTCGC	60.18	55	5.19
BrSSR01418	1975	A01	A	T	1	12	6809810	6809821	12	1	140	TCTCTTACCCTCAACAGCTTGG	59.7	50	3.61	ACTCCAGTGCATGTAACAGC	58.19	50	4.4
BrSSR01419	1976	A01	AATC	GATT	4	5	6817857	6817876	20	1	145	CGATATCGTTTGGCACCTGC	59.7	55	4.85	GCTTGAAGCTTCGAAGTCGC	60.18	55	5.19
BrSSR01420	1977	A01	A	T	1	13	6818649	6818661	13	1	161	CTGGTTTCGCTATGGCATGG	59.34	55	3.66	CGGCCATAGCAAGATTAACGC	60.07	52.38	4.84
BrSSR01421	1978	A01	A	T	1	15	6818835	6818849	15	1	168	GCATTTGCCAGCTTGCTCG	60.8	57.89	5.03	ACAGGCTCCACTTCAGATGC	60.04	55	3.91
BrSSR01422	1979	A01	AG	AG	2	14	6833368	6833395	28	1	208	AGCCTATGCGATGATGACCC	59.68	55	4.46	CCGACACCATTGACAAATGACG	60.41	50	4.35
BrSSR01423	1980	A01	A	T	1	30	6838646	6838675	30	1	148	AATCAGCTCTCTTCCGTCGC	60.18	55	5.19	GATAGTGCTGGTTCACACTGC	59.27	52.38	4.4
BrSSR01424	1981	A01	AAT	TAA	3	6	6840235	6840252	18	1	132	ACAATAATTTGGAGGAGATAGAGATCG	58.69	37.04	3.69	TCTTGTAGCACTGTCCAAATGC	59.19	45.45	3.56
BrSSR01425	1982	A01	AAT	TTA	3	5	6840436	6840450	15	1	137	GAGCAATTCTTAGAGCACCTCC	58.8	50	4.3	AACGGTAACACCATTGGAGC	58.47	50	4.7
BrSSR01426	1984	A01	ATC	TCA	3	6	6848006	6848023	18	1	139	GACGTATGGTAAGGGGTGGC	60.18	60	5.01	TGTCTTTGACTCGTCCACGG	59.97	55	4.94
BrSSR01427	1985	A01	AG	CT	2	7	6848801	6848814	14	1	139	TGTGCTTCCATTTGAATGTTGC	58.61	40.91	4.17	CAAGACCGGCTCTGTATGGG	60.18	60	4
BrSSR01428	1988	A01	A	T	1	17	6858191	6858207	17	1	106	CCCCATACTGACTACGTGGC	59.9	60	5.01	GGAGTCCTTAGCGACAAGGG	59.82	60	3.95
BrSSR01429	1989	A01	C	C	1	22	6862515	6862536	22	1	165	AGGTTGTCCAAACACGTAAACC	59.32	45.45	3.27	GCCTTTGGAGAGAAAAATCGCC	60.42	50	5.54
BrSSR01430	1990	A01	AT	TA	2	7	6868973	6868986	14	1	155	GCATAACTAAACTTACAATCAAGCCC	59.03	38.46	5.19	TCGACGCAAGAGCTTCCG	60.13	61.11	4.3
BrSSR01431	1992	A01	A	A	1	13	6870143	6870155	13	1	199	TCTAACCAGGTCAGATCGTTGC	60.09	50	4.17	GACTTGTCAGGCCTGAAGGG	60.32	60	3.95
BrSSR01432	1993	A01	A	A	1	12	6876837	6876848	12	1	161	ACTATTTAACGAGAGAGATGCGG	58.14	43.48	5.69	AGAAGGGCAGAGAACAAGAGG	59.37	52.38	3.69
BrSSR01433	1994	A01	A	A	1	13	6880538	6880550	13	1	155	TATCGACGGATGGCAAATGC	58.77	50	3.56	TCTGGTGTTCTGTACCTTTAGGG	59.42	47.83	3.53
BrSSR01434	1995	A01	AG	AG	2	21	6881616	6881657	42	1	175	TGGAAAGCATGCAGATTTGGG	59.45	47.62	4.12	AGTTGGGTTGAAAGCTTACGC	59.39	47.62	4.42
BrSSR01435	2000	A01	A	T	1	20	6896945	6896964	20	1	154	ATCAACTCTCTGCCACTCGG	59.47	55	4.63	AGCAAAAGGGAGAGTGATTAGGG	60.05	47.83	3.53
BrSSR01436	2001	A01	AG	AG	2	7	6907458	6907471	14	1	142	AAGTCTCACCTTGTCACGGC	60.25	55	5.68	TGCTCTTGTCTGAAACACAAAAGG	60.14	41.67	3.11
BrSSR01437	2002	A01	AAT	TAA	3	6	6907517	6907534	18	1	174	GGCCACATCTTTAACAGCAGC	60.14	52.38	5.25	GTCGATGACCCTGATCGTGC	60.87	60	5.34
BrSSR01438	2004	A01	A	A	1	12	6911088	6911099	12	1	135	CTCACACCTTCCCGAGTCG	59.79	63.16	4.18	TCACCTACTTAGATTGTTGATTCTCG	58.74	38.46	4.04
BrSSR01439	2006	A01	A	T	1	15	6923866	6923880	15	1	169	TCATATTCTACGTTGACCTAACCG	58.18	41.67	4.44	AGACATGTTTTTGTTACCAGGTCG	59.73	41.67	4.79
BrSSR01440	2007	A01	AAG	TTC	3	6	6931854	6931871	18	1	198	CCCCTCCGTTACTTGTCACG	60.39	60	4.35	AGGAAAACAAAAGCTTTAACTTGAGG	58.96	34.62	3.86
BrSSR01441	2009	A01	A	T	1	13	6942675	6942687	13	1	132	TGGCCCAATAGATTGCAACC	58.52	50	3.77	GGGGCCTAGAAAGTTCTTTAATTGC	60.39	44	3.56
BrSSR01442	2010	A01	AT	TA	2	10	6949341	6949360	20	1	136	AGAGAGACGCGAAAATGAAAGC	59.59	45.45	3.51	GGGGAAAGGTGTGATCAGAAGG	60.62	54.55	3.46
BrSSR01443	2013	A01	A	A	1	12	6954479	6954490	12	1	152	TTGCGTGTGATTAAGACTAACCC	59	43.48	4.11	GTCAGAAGTCGGCAGTGTCC	60.67	60	4.02
BrSSR01444	2014	A01	AAAT	TATT	4	4	6957139	6957154	16	1	137	ATGGGACTTCAACACTGGGG	59.59	55	4.96	TGCATTGTGAGAGGGTATAGGC	59.9	50	3.93
BrSSR01445	2015	A01	AG	AG	2	8	6966366	6966381	16	1	153	GAGTACTCTGCTCCATAAATCACG	59.02	45.83	4.35	GGCATCCATTACTGCTCTTTGC	60.22	50	3.68
BrSSR01446	2017	A01	A	T	1	12	6977599	6977610	12	1	128	AGATTGTTGGGCTCTAGGGC	59.45	55	5.19	AGGAGAGTATAGGCACACAGC	58.96	52.38	4.4
BrSSR01447	2018	A01	AT	AT	2	11	6980870	6980891	22	1	199	GCTGATGGTTACACACAAAATTTGC	60.33	40	3.68	TGCAATATGGCAAAGTTACATTTCC	58.89	36	3.13
BrSSR01448	2019	A01	AC	AC	2	7	6989899	6989912	14	1	185	AAGCCTAGGACACTTAGCGC	59.82	55	5.92	CACCGTATCACCAGGAAGCC	60.46	60	4.35
BrSSR01449	2021	A01	AT	AT	2	10	6996773	6996792	20	1	180	GCGCAAATGTTATGTTCAATACTGG	59.77	40	4	CACCGTATCACCAGGAAGCC	60.46	60	4.35
BrSSR01450	2022	A01	AC	GT	2	7	6996793	6996806	14	1	167	GTTCAATACTGGAAAAGCAAGAAAGG	59.36	38.46	3.11	CACCGTATCACCAGGAAGCC	60.46	60	4.35
BrSSR01451	2023	A01	AT	TA	2	8	6999924	6999939	16	1	154	GGATCATACTTTGAGAGTTAGTCTGG	58.79	42.31	3.86	TGGTGACTGATCGGATCAACC	59.79	52.38	3.77
BrSSR01452	2027	A01	A	A	1	14	7005055	7005068	14	1	184	GCTTCTTTTGGAATCGGTAACCC	60.12	47.83	4.11	TTGGAGGACAAAGCCAAAGC	58.96	50	3.51
BrSSR01453	2028	A01	A	A	1	13	7011166	7011178	13	1	111	TTGTAACCTTGTGCTACACGG	58.51	47.62	4.94	GATAAAGAGGCGCGTTTGGG	59.62	55	4.12
BrSSR01454	2029	A01	A	A	1	12	7011522	7011533	12	1	102	TGAGAATTGAGTCTCTCTGTATATGC	58.34	38.46	3.14	CGAAATTTCGTGAAACCAAACCC	59.51	43.48	4.11
BrSSR01455	2030	A01	A	T	1	16	7017730	7017745	16	1	163	TGTGGCTACAACCAGTGAGC	60.25	55	4.26	ACTGGTTCATCCTATAATGTCCCC	59.65	45.83	4.81
BrSSR01456	2032	A01	AG	CT	2	7	7032623	7032636	14	1	105	ATCATAACAACAAAGCGCAACG	58.77	40.91	4.1	CCCCCATCAGAGGAGAGAGG	60.47	65	3.69
BrSSR01457	2033	A01	A	T	1	12	7032955	7032966	12	1	140	TCTCCTGTCCTCCCATCTGG	60.03	60	3.86	AGCTCAAAGTGTTCCCTCCC	59.6	55	4.3
BrSSR01458	2038	A01	AT	AT	2	27	7044338	7044391	54	1	160	ACTAAAATTCTGCCTCCGCC	58.25	50	6.13	CCAGATTCCATTTTCAGTATTTTGTGC	59.94	37.04	4.57
BrSSR01459	2039	A01	AAAAAT	TATTTT	6	4	7044872	7044895	24	1	119	ACCCTAAAACTCCATTCGGGG	59.72	52.38	5.73	AACCTCACTGACACGTAGCG	60.04	55	4.26
BrSSR01460	2040	A01	AG	AG	2	53	7045587	7045692	106	1	157	TCCGGATACAATCTGATGAGCC	59.7	50	4.7	CCCTCTCTCTCTCCCTCTCC	59.52	65	3.71
BrSSR01461	2042	A01	A	A	1	14	7049420	7049433	14	1	131	TTAACCCACATGTCTCCCCC	59	55	5.4	CAACTTTTTCGGAAGACAATTCTTAGG	59.41	37.04	2.69
BrSSR01462	2043	A01	AGG	GGA	3	7	7054020	7054040	21	1	154	GTCCTGTGGTGGTTATGGCC	60.68	60	5.36	TGATGTGGCATTGGTCCTCC	60.03	55	4.3
BrSSR01463	2044	A01	ATC	ATC	3	6	7060174	7060191	18	1	178	AAAGGCGGTTCTTTTGCTGC	60.25	50	5.25	CTTGGCCCAGAACCAAAACG	59.97	55	3.6
BrSSR01464	2045	A01	AAG	AAG	3	5	7060206	7060220	15	1	135	AAAGACGTCGAGAAAGGGGC	60.32	55	5.8	CTTGGCCCAGAACCAAAACG	59.97	55	3.6
BrSSR01465	2046	A01	ATC	ATC	3	5	7066021	7066035	15	1	139	GGCAGGAGCTTTACCATATGC	59.12	52.38	3.14	TGGAGGAGTTACACCACAGG	58.65	55	4
BrSSR01466	2047	A01	A	T	1	14	7070206	7070219	14	1	107	AGCTCATGTGGGAAGGAAGC	60.03	55	3.86	AAAGATGAAGCCTATTCACCCC	58.1	45.45	4.95
BrSSR01467	2049	A01	ACC	TGG	3	5	7079065	7079079	15	1	163	TTCACGTGGTGTTACATCGG	58.21	50	4.18	GTGGATCTAATATAGGTTTTGGTTTGG	58.37	37.04	3.28
BrSSR01468	2050	A01	AGG	CTC	3	6	7090434	7090451	18	1	135	CAAGGAGGCGTTGTTATGCG	59.9	55	4.73	CTTCAGGAGGAGGAGAAAGCC	59.79	57.14	4.35
BrSSR01469	2052	A01	AGG	TCC	3	6	7098141	7098158	18	1	129	AGGAGGTGTTGTTATGCGGC	60.68	55	6.53	TCTACAGGTTGAAGCGTGGC	60.32	55	5.01
BrSSR01470	2054	A01	AAT	ATT	3	6	7104653	7104670	18	1	104	TCGTGTCGTCAGTATTCTGGG	59.53	52.38	4.45	AACCTCAAAACTTTCAAACGGC	58.48	40.91	5.68
BrSSR01471	2055	A01	AGG	CTC	3	5	7105593	7105607	15	1	113	GGCCAAGCTGCTTTTTCAGG	60.32	55	3.86	TCCAGGAGGAGGAGAAGCC	60	63.16	4.35
BrSSR01472	2056	A01	A	T	1	12	7121410	7121421	12	1	147	TCACTTAAACCATTCAAGCTCCG	59.25	43.48	4.63	ACCAAGTCCTCAACGATTCCG	60.34	52.38	4.3
BrSSR01473	2057	A01	A	A	1	12	7126319	7126330	12	1	152	TGAAAGAGGATGTCACATTCCC	58.04	45.45	3.97	TTTGGTTTCCGGTTCATGCC	59.32	50	4.4
BrSSR01474	2058	A01	AG	AG	2	8	7130216	7130231	16	1	128	ACCTTGCTGAATGTTCCTCTCC	60.29	50	3.71	TCGCCGTGAATCTCACTTCG	60.46	55	3.79
BrSSR01475	2059	A01	A	A	1	13	7132293	7132305	13	1	153	TGACAAAAGCTTGAAACCCACG	60.16	45.45	4.94	TCACTTTCCGGCGAATTTGG	59.12	50	3.28
BrSSR01476	2062	A01	AC	CA	2	10	7140971	7140990	20	1	160	TCCATCCATTATTTTCAAACGTTCG	58.68	36	3.95	CTTGGAAGTACCCGTATGTTTCC	59.06	47.83	3.13
BrSSR01477	2063	A01	AG	AG	2	9	7141261	7141278	18	1	131	TGGATAAACATTAAAGTTTCCAGATCG	58.33	33.33	3.69	GTACTTGTGTGAGCCATCCG	58.64	55	4.18
BrSSR01478	2064	A01	AC	GT	2	7	7141284	7141297	14	1	101	GAGAGAGAGAGAGAGAGTGTGC	59.06	54.55	4.57	TGTAAATATGTGTACTTGTGTGAGCC	59.63	38.46	4.7
BrSSR01479	2065	A01	AAT	TTA	3	5	7142381	7142395	15	1	195	TGGGAACTTCTCTCAGAAACCC	59.63	50	4.11	ACTACTAGCGAGTCAGGTCTAGG	60.18	52.17	3.02
BrSSR01480	2066	A01	A	A	1	18	7144113	7144130	18	1	100	GCTTGATGGTCAGTTAGTACATGC	59.97	45.83	4.06	ACCTAATACTTTCATTCGGATTTGGC	59.96	38.46	4.52
BrSSR01481	2067	A01	AAG	TCT	3	5	7146482	7146496	15	1	142	CTCCAGAACGAGAACGGACC	60.11	60	4.46	AGCGATCGAAGATACAGCCG	60.04	55	5.52
BrSSR01482	2068	A01	AAT	ATA	3	5	7160184	7160198	15	1	115	CGCCTTGGCATCTAAAACCC	59.54	55	4.11	CTGGTTCAGGTCAGTGTGGG	60.25	60	4.61
BrSSR01483	2069	A01	A	A	1	12	7165952	7165963	12	1	100	AGCCCAAACGAAGACAAGGC	61.17	55	4.35	GCACTAGATAACTTGACACTTGTCC	59.65	44	4.02
BrSSR01484	2071	A01	AAG	TCT	3	5	7184288	7184302	15	1	167	AAAGATGTGCGGAGAGGAGG	59.46	55	4.3	AATGTCTGCTGCTCATCACC	58.25	50	4.02
BrSSR01485	2072	A01	A	A	1	12	7186500	7186511	12	1	175	CAAGAACACCAGTCACCAGC	59.05	55	4.85	GCGTTATTGACATTGGAGCTCC	59.97	50	4.7
BrSSR01486	2073	A01	AT	AT	2	11	7192011	7192032	22	1	114	CCACATCTTATCAAAAGATAGAAAGCG	58.93	37.04	4.68	ACTTCTTGCATGCACATGGG	59.11	50	4
BrSSR01487	2074	A01	AG	AG	2	9	7198367	7198384	18	1	183	TCACAGAAACAACACCAACCC	58.9	47.62	4.11	CGAGTATTAAGTCTTGACGCGC	59.79	50	6.86
BrSSR01488	2078	A01	AT	TA	2	16	7214457	7214488	32	1	220	AGTTCTCTTTGGTTCATATTCTCGG	58.89	40	4.63	ACTGCAAATAGAAACTGATGTTCCC	59.82	40	3.97
BrSSR01489	2080	A01	A	A	1	13	7220053	7220065	13	1	113	ACATGGATGCAGATCACCCG	60.18	55	5.28	CACTTTTACATTGCTTTCAACAAGGG	60.02	38.46	3.95
BrSSR01490	2082	A01	A	A	1	26	7227381	7227406	26	1	164	GTCGCGAAATCAGAACCACC	59.56	55	4.61	TTGCTCGACCTTTCCAGTGG	60.25	55	4
BrSSR01491	2084	A01	A	T	1	12	7238859	7238870	12	1	115	CTCTAATCTCTTTGACTTGAAAACACC	58.71	37.04	4.16	ATGAGTACCATCTAATTAAAAACCTGC	58.1	33.33	4.85
BrSSR01492	2085	A01	AG	CT	2	7	7241371	7241384	14	1	163	CACTGTTGTCAACTGCTGCG	60.32	55	5.18	ACCACCGTGAAGCTTTTCCC	60.82	55	3.97
BrSSR01493	2088	A01	AAC	AAC	3	5	7256850	7256864	15	1	197	CGTCAAACACAAACAGAAAACCG	59.7	43.48	4.44	TTCTGCAACGACCAAACACC	59.26	50	4.16
BrSSR01494	2089	A01	ATAG	ATAG	4	5	7258125	7258144	20	1	111	CGTCAGAAGCCCCTATCTTCC	59.93	57.14	3.46	ACCATAACTTGACCGGAGCC	59.75	55	4.7
BrSSR01495	2091	A01	ACC	GGT	3	6	7277717	7277734	18	1	115	CTCTGACCAGGTCGTTCAGG	59.76	60	3.86	TGCCGAGTTGTAATTCAAGATTCG	59.91	41.67	3.34
BrSSR01496	2093	A01	AC	GT	2	8	7288522	7288537	16	1	205	TGAAAGCCTACAAGGAAGAACC	58.25	45.45	3.62	CAAAGGGACATATGCAGTGGG	58.97	52.38	4.61
BrSSR01497	2094	A01	A	T	1	17	7289518	7289534	17	1	147	AAGGAGAGTGCTGGTGTTGG	59.89	55	3.77	ATGGTGTCAGAGCTTTGATCC	58	47.62	3.36
BrSSR01498	2095	A01	A	T	1	12	7292394	7292405	12	1	146	ACTTGCATGCTAGAACAAGCG	59.53	47.62	4.68	TGGAACAACAACAGCGATTGC	60.27	47.62	3.56
BrSSR01499	2096	A01	A	A	1	12	7296944	7296955	12	1	168	GGACAAAGAGAATGGATGATTCCC	59.42	45.83	3.97	CCCCTAGCAAAATCCATATTCGG	59.24	47.83	4.3
BrSSR01500	2100	A01	A	T	1	13	7320454	7320466	13	1	169	TCAATTCCTTCACCACGGCC	60.61	55	6.13	GTGGAGTTTCCGCTTTCTCC	58.84	55	3.71
BrSSR01501	2101	A01	A	T	1	12	7323394	7323405	12	1	158	TCTTTACACGGTCTTTAGGAAAAGC	59.53	40	3.51	TGAGTGCTAGTTTGGGGAGG	59.02	55	4.3
BrSSR01502	2102	A01	A	A	1	13	7337004	7337016	13	1	170	CGGTTACTGAGTTACATGATGTCG	59.5	45.83	4.35	GATTCTCCTCAGCCTAGCGG	59.68	60	5.52
BrSSR01503	2103	A01	A	A	1	13	7337240	7337252	13	1	163	TAGTTCAGGATGGGCTTCCG	59.17	55	4.3	GATTCTCCTCAGCCTAGCGG	59.68	60	5.52
BrSSR01504	2104	A01	A	A	1	13	7337476	7337488	13	1	163	TAGTTCAGGATGGGCTTCCG	59.17	55	4.3	GATTCTCCTCAGCCTAGCGG	59.68	60	5.52
BrSSR01505	2105	A01	ACG	GAC	3	7	7340807	7340827	21	1	153	TAAACGGAGAGACGACGACG	59.56	55	5.12	CTTCTTCTCGTCTCTCCGTCG	59.94	57.14	5.12
BrSSR01506	2106	A01	ACG	GAC	3	6	7340870	7340887	18	1	107	GAGAGACGACGACGACAAGG	60.18	60	3.61	TCAATTTGTCGCCGTCCTCG	61.01	55	4.63
BrSSR01507	2107	A01	AAC	CAA	3	5	7350310	7350324	15	1	135	TACTCGGGTGGCATGTAACC	59.46	55	2.85	AGTGTGGACCAAACTGAAGC	58.32	50	3.86
BrSSR01508	2108	A01	A	T	1	13	7358394	7358406	13	1	150	AGCTCGGTTGATCACATGGG	60.11	55	4	ACTGAATCCATATCTCCAAGTCCC	59.65	45.83	4.46
BrSSR01509	2109	A01	A	T	1	12	7358465	7358476	12	1	110	TCTTGTTAGGGACTTGGAGATATGG	59.63	44	2.74	AGGCAAGAGTTGATGTAACGG	58.3	47.62	4.44
BrSSR01510	2110	A01	AG	AG	2	18	7369864	7369899	36	1	169	CGGGCAAGAAAGTGTGAAGG	59.41	55	3.46	TCAACCAAACCGATGTGAAAGG	59.38	45.45	3.11
BrSSR01511	2112	A01	AG	GA	2	9	7375598	7375615	18	1	153	GAACCTGCAGATTCGATGGC	59.34	55	4.4	AGAGGGTCTCGTCGTTTTGC	60.32	55	3.68
BrSSR01512	2113	A01	A	T	1	12	7381638	7381649	12	1	126	ACTTGGGTATTACCTGAGTCAAGG	59.77	45.83	3.61	TCGCAGATCTGAAGTTATCTTCC	58.06	43.48	3.46
BrSSR01513	2114	A01	A	A	1	13	7381874	7381886	13	1	147	TTCAATCACAGAGACAAAGTAAAGC	58.04	36	3.51	AATATTTGGCTCAACTGATGATGC	58.16	37.5	3.91
BrSSR01514	2115	A01	AAG	CTT	3	5	7392038	7392052	15	1	106	ACGTCGTTTTAATTCGAGCTGG	59.59	45.45	4.85	TGTTCAAGACTCAGCCAAAGC	59.05	47.62	3.51
BrSSR01515	2116	A01	AAG	TTC	3	5	7392300	7392314	15	1	175	CTGCTTAGATCTGCAACGTCC	59.07	52.38	4.79	CATTAAACGGTGATGAAAATCGTCC	59.26	40	4.79
BrSSR01516	2117	A01	AAG	AAG	3	5	7397392	7397406	15	1	115	CCTGGGAAGCTCTTGAGGC	60.08	63.16	4.7	GATAAAGTCGCCTGCCTTGG	58.98	55	3.61
BrSSR01517	2118	A01	A	T	1	15	7404518	7404532	15	1	115	GTTGAAAAGCTGCATGTGATTACC	59.38	41.67	2.85	CTATCTCGTTTTGTCGCCGG	59.08	55	6.13
BrSSR01518	2119	A01	A	A	1	12	7407048	7407059	12	1	122	AATGAATTGAGTTTCTTCTGCTCG	58.06	37.5	5.03	TCTTCGGTTCTTTATAATGGGCC	58.54	43.48	5.8
BrSSR01519	2120	A01	AT	AT	2	9	7418954	7418971	18	1	161	ACCTCCCAATAACAACACTTATGC	59.29	41.67	3.14	AGGGGATAACCAAGTGAGAACG	59.76	50	3.95
BrSSR01520	2122	A01	A	A	1	12	7422445	7422456	12	1	144	AGAGGGAGATGAAGTCAAAAATACG	58.89	40	3.06	ACTCACAGGCGAGATAAGAGG	58.97	52.38	3.69
BrSSR01521	2123	A01	AATC	GATT	4	4	7422695	7422710	16	1	139	ACTCCTTGTACTCCCCTCCC	59.96	60	4.3	AGAAGCTCAGATCGAAGCGG	59.9	55	5.52
BrSSR01522	2124	A01	AAC	TGT	3	6	7424270	7424287	18	1	144	GGAGACTTCTTTTTCATCTGCCG	59.87	47.83	5.69	CAAATGACTCAGTCCAAGAGGC	59.25	50	4.7
BrSSR01523	2133	A01	A	T	1	14	7453453	7453466	14	1	112	TGGCAAAACACACCTGTAGC	58.97	50	3.58	GTTTAAGACTAAGAGACCAAAGACTCC	59.4	40.74	3.85
BrSSR01524	2134	A01	AT	TA	2	9	7455691	7455708	18	1	165	CGGCAAATTCATCGTGAGGC	60.25	55	4.7	GCAATGCTGATGCCCTTACG	59.97	55	3.18
BrSSR01525	2135	A01	A	A	1	13	7460630	7460642	13	1	188	AGTGGGAGACGTTGAGAATCG	59.8	52.38	3.34	AAATCGTCATCCTCTCCGCC	59.89	55	6.13
BrSSR01526	2136	A01	C	C	1	17	7471299	7471315	17	1	182	GGGTTTATCCGGTTTCTTGCC	59.52	52.38	4.52	CACGTTTTTGCGGTTTTGGC	59.97	50	4.52
BrSSR01527	2137	A01	A	T	1	13	7471767	7471779	13	1	140	TGGTTTGCAAAACTAAGGCGG	59.93	47.62	6.13	GTTGTCCCCCTCAAAGTTTGC	59.93	52.38	3.68
BrSSR01528	2138	A01	A	T	1	19	7483040	7483058	19	1	114	ACTCCAATGTCGCCTATGGC	60.18	55	4.4	CTCCAGTTCCAAAAATGATTTGGG	58.76	41.67	4.12
BrSSR01529	2139	A01	AT	TA	2	15	7485762	7485791	30	1	184	AGATACCAGAAAAGGCATGTGC	58.98	45.45	4.57	AGTTGGTGCCTGTTGACTCC	60.18	55	3.85
BrSSR01530	2140	A01	A	A	1	12	7486290	7486301	12	1	148	TCCTTACCTCAGATTCTCAGCC	58.97	50	4.85	CGGCACATTGTGTTTTTCCG	58.87	50	4.3
BrSSR01531	2141	A01	AG	TC	2	7	7490004	7490017	14	1	100	TGGAGTCTCAACTGCTCTGC	59.68	55	4.26	CGTAGGCATCTGTTGAAGAGAGG	60.74	52.17	3.69
BrSSR01532	2143	A01	AG	GA	2	9	7500470	7500487	18	1	186	GAGGGGGTATCGGTTACTGC	59.61	60	4.4	TATTCTGTTGGGCTGCCTCC	59.74	55	4.3
BrSSR01533	2145	A01	A	T	1	12	7502103	7502114	12	1	100	AGATGTGTATTACGATGTCTTTGGG	58.95	40	4.12	AACAAGATAACGCCAGACTCG	58.39	47.62	4.18
BrSSR01534	2146	A01	AT	AT	2	9	7510360	7510377	18	1	172	CCCATCGGAGTCTTGACAACC	60.68	57.14	3.77	AGTACCCCAAATGAGGTGTTAGG	59.73	47.83	2.69
BrSSR01535	2147	A01	A	T	1	18	7510453	7510470	18	1	120	TTAATCCTAACACCTCATTTGGGG	58.48	41.67	4.96	TGCAGGTTCCACTGTCACG	60.23	57.89	4.35
BrSSR01536	2148	A01	A	A	1	16	7511491	7511506	16	1	117	AGTCTGTAATAATAGACCAAACGACG	59.03	38.46	5.12	GGAAAGCATGTTCGTGTCGG	59.83	55	4.79
BrSSR01537	2149	A01	ACC	GGT	3	5	7512583	7512597	15	1	131	GGAAGGAGAAGCGTTTTGGC	59.76	55	4.52	CTCCTCCGTTTCCTCTGCC	59.78	63.16	4.85
BrSSR01538	2150	A01	A	A	1	13	7513849	7513861	13	1	190	GTCCTGGGCTTCAGATGTCG	60.46	60	4.35	TCGTCACCAGAGCTTCTTTCC	60	52.38	3.13
BrSSR01539	2151	A01	C	C	1	12	7518643	7518654	12	1	159	AGCACACATCAGATTTGGAAGC	59.51	45.45	3.86	AAAAAGGTGTCTGTCTGGTCC	58.07	47.62	4.46
BrSSR01540	2153	A01	A	A	1	12	7533699	7533710	12	1	108	ACGTTTTATAAGAGTGACCTAACCG	58.9	40	4.44	TCATCGATGTTTAGCGTTAGGG	58.29	45.45	3.53
BrSSR01541	2154	A01	A	A	1	14	7562504	7562517	14	1	132	CATGGGTGTCTAGACCTCGG	59.25	60	4.63	TGCAAACAATGAGAAAAGATTACACG	59.36	34.62	4.49
BrSSR01542	2157	A01	ATGAGC	TGAGCA	6	4	7574334	7574357	24	1	136	TGGGCAAACGTTACAAAAGACC	59.9	45.45	3.85	GACCAAGTCTCCAGACCACC	59.68	60	4.61
BrSSR01543	2158	A01	AT	TA	2	7	7582340	7582353	14	1	103	CATCCTATACCGATTTTGCGCC	59.84	50	6.53	GATTACTCACAGACCCGGCC	60.18	60	6.13
BrSSR01544	2159	A01	AT	TA	2	11	7587271	7587292	22	1	147	TCAAATCTCGTGGGTCAAAACC	59.12	45.45	3.27	GCTTCAAGTCAGAAATGAAATTCATGC	60.41	37.04	4.06
BrSSR01545	2160	A01	AG	AG	2	12	7593006	7593029	24	1	168	GTAGGGTTTTTGGTAACGCGG	59.8	52.38	6.46	AAGGCCCACTTTAAACCCCC	60.18	55	5.4
BrSSR01546	2161	A01	AAG	AAG	3	5	7594892	7594906	15	1	121	ATTCCTCGTCGTCGTCTTCG	59.9	55	3.79	TTCTCCCTTCCGAACAAGCG	60.32	55	4.68
BrSSR01547	2162	A01	A	T	1	13	7600500	7600512	13	1	145	TCATCGTTTATTATCTCTCCAGACG	58.33	40	4.18	TTTTCAATTTTCTCACAAAATGCCG	58.29	32	5.69
BrSSR01548	2163	A01	AGG	GAG	3	5	7603734	7603748	15	1	130	GAGGAGGATTTGACGGGTCC	59.82	60	4.46	GACACAGACACAGCAAGTCC	58.78	55	3.85
BrSSR01549	2164	A01	ATC	GTA	3	5	7606663	7606677	15	1	127	AAAGGGTTGATGCAATGCCG	59.75	50	5.69	GGCGGTTGTTGAAACCATCC	60.04	55	3.51
BrSSR01550	2167	A01	A	A	1	15	7614785	7614799	15	1	129	CTCCACGTATCCCGGTATCC	59.11	60	2.59	CATCAACATCGCACCATCACC	59.94	52.38	4.02
BrSSR01551	2168	A01	AT	TA	2	9	7616506	7616523	18	1	107	ACGTGTATGTATATATCGCCATGC	58.96	41.67	4.06	ACGGATGCATGTCAATTGCC	59.54	50	4.52
BrSSR01552	2169	A01	A	T	1	12	7616829	7616840	12	1	132	CGAATCTAATTTTGACATGTGTGCC	59.49	40	5.01	TTCGAGCTGATTCGCTAGCG	60.59	55	4.26
BrSSR01553	2170	A01	A	T	1	28	7617279	7617306	28	1	203	ACATCGAGTTTGATCCAGTTCC	58.4	45.45	3.62	TCCACAGATACAGACAGAAAAGC	58.43	43.48	3.51
BrSSR01554	2172	A01	A	A	1	12	7621622	7621633	12	1	136	AGAAGAAGCTGGGTCCAAGC	59.96	55	4.01	TGGTTACTTTCATACTTCAGCTTCC	59.06	40	3.46
BrSSR01555	2173	A01	C	G	1	21	7625280	7625300	21	1	157	GGGCTGAAAGAAAACTGGGC	59.68	55	5.36	TTTTCGCGTTGCTCATGTGG	60.04	50	4.17
BrSSR01556	2177	A01	A	T	1	18	7645870	7645887	18	1	200	TCTTGTACGTAGAATACTCACACG	58.14	41.67	4.49	TGCTCATGAGGCTTGTCTCG	60.11	55	4.04
BrSSR01557	2180	A01	AG	CT	2	7	7660128	7660141	14	1	164	TGAAGAGGTCATGGTGCTGC	60.32	55	5.25	GGCAAGGAAAGCAGAAACCG	60.04	55	4.44
BrSSR01558	2184	A01	AT	AT	2	7	7675093	7675106	14	1	154	TGTGTGTTCTATCAATGTTGATGC	58.06	37.5	3.91	GTCCAATGCATAGCCAAGCG	59.97	55	4.68
BrSSR01559	2187	A01	AACCG	ACCGA	5	4	7690635	7690654	20	1	139	GGGCTGTTCAATATGGTAAAACCG	60.44	45.83	4.44	CCAAACCATATCCAAATCCTACGG	59.48	45.83	4.02
BrSSR01560	2188	A01	AAAC	TTTG	4	4	7695150	7695165	16	1	156	AATCATTTCCACGGGAAGTCG	58.64	47.62	4.18	GCAACACACACACACACACC	60.46	55	4.16
BrSSR01561	2189	A01	AC	GT	2	8	7695188	7695203	16	1	158	TCAAAGGATCTTTGCGTTTTGC	58.62	40.91	3.68	CGAGAACCAAACACCCAACC	59.33	55	3.77
BrSSR01562	2192	A01	A	T	1	14	7717445	7717458	14	1	178	AAATTTCTACATGCTGCATAGTGC	58.41	37.5	4.4	TGAATGTCGGTGGACCAAGG	59.96	55	3.61
BrSSR01563	2193	A01	AAG	AAG	3	7	7720270	7720290	21	1	112	CTCTCAGACGTTTGCTTGTGG	59.47	52.38	4.17	TGATGACGACGGTCTCTTCG	59.55	55	3.79
BrSSR01564	2194	A01	A	A	1	12	7721454	7721465	12	1	133	GCCTGCTTCGTCATTCATCC	59.34	55	3.51	AGCTTTCCTTGCGTCTTTGC	59.69	50	3.68
BrSSR01565	2195	A01	A	A	1	12	7723317	7723328	12	1	176	TGAATGTTTGAAATTTTGACCAAGTGG	59.93	33.33	4	TTCACTACCACCACCATCCC	59.01	55	3.85
BrSSR01566	2196	A01	A	T	1	12	7724290	7724301	12	1	159	CTCCACCATCTCAAAACCGC	59.2	55	5.68	TTGAGATTGGACTTGGTCAGC	58.22	47.62	4.26
BrSSR01567	2197	A01	AT	TA	2	12	7728951	7728974	24	1	209	ACAACTAGACAAGAAACTCCGG	58.01	45.45	5.14	GAAAAAGCGTAGAAAATTATCAATGGC	58.68	33.33	4.4
BrSSR01568	2198	A01	AT	TA	2	9	7732923	7732940	18	1	129	TGTCCCGTTTTCTCCTGTGG	59.89	55	4.17	TCACTGGTGAGTTTGTGCCC	60.47	55	5.36
BrSSR01569	2200	A01	A	T	1	14	7748318	7748331	14	1	193	ATGGATGCCGAAGAGCTGG	59.85	57.89	4.85	GGATCAAGAATCACACAAACCAGG	60.08	45.83	4.45
BrSSR01570	2201	A01	A	A	1	12	7763390	7763401	12	1	183	TCGGCTGTTGACATGCTAGC	60.74	55	3.42	GTCACCGGAATTCGAATATGTTCC	60.03	45.83	3.62
BrSSR01571	2202	A01	AACG	ACGA	4	4	7763802	7763817	16	1	116	AGTCGCCGTCAACATTCTCC	60.39	55	3.71	CGCTGAGGGAACTTAATGCG	59.35	55	4.73
BrSSR01572	2203	A01	A	A	1	12	7766323	7766334	12	1	138	CATTCTCACACCTTTCTTCCTTCC	59.54	45.83	3.46	TGAAGCACAACTCTGCAACC	58.98	50	3.77
BrSSR01573	2204	A01	A	T	1	12	7775576	7775587	12	1	127	GGATGTTCTTCAAGACGGCG	59.28	55	6.46	GCCTGTCTCTGAGATCCACC	59.54	60	4.61
BrSSR01574	2205	A01	A	T	1	15	7775629	7775643	15	1	127	GGATGTTCTTCAAGACGGCG	59.28	55	6.46	GCCTGTCTCTGAGATCCACC	59.54	60	4.61
BrSSR01575	2206	A01	AG	CT	2	9	7784805	7784822	18	1	115	GTGACGTCTCTATTGCCTGC	58.72	55	4.85	ATTTTTCTCTGCCACATAAACACC	58.22	37.5	4.16
BrSSR01576	2207	A01	AT	AT	2	13	7791223	7791248	26	1	151	CTTGTTGGGGTTGGTTCAGC	59.61	55	4.26	TTACCTGCACGAGGACATGG	59.75	55	3.66
BrSSR01577	2210	A01	AG	CT	2	8	7799117	7799132	16	1	103	ATCTGGCAGGACGGATAAGC	59.61	55	3.09	TGGCTATAATGGACCTCGGC	59.31	55	5.54
BrSSR01578	2212	A01	AAG	TTC	3	5	7806674	7806688	15	1	147	CTCAACGGGGTTTTTCAGCG	60.04	55	5.18	TAACCGCAGCGAAAATCACC	59.2	50	4.02
BrSSR01579	2213	A01	AG	AG	2	7	7806779	7806792	14	1	143	ATTGGTGATTTTCGCTGCGG	59.83	50	5.69	TCTCTCAACGACCAACGAGG	59.4	55	4.63
BrSSR01580	2214	A01	A	T	1	12	7807001	7807012	12	1	165	TGCGGTTAGAAAAAGCTAGAGC	59	45.45	4.09	GAGGAACATCCACCAGAGGC	60.11	60	4.7
BrSSR01581	2216	A01	A	T	1	13	7809902	7809914	13	1	202	TTGTCGGTGATGACCCATGG	60.04	55	3.66	GTATCCTGAGTTGGTTCCCGG	60.13	57.14	5.73
BrSSR01582	2217	A01	AC	TG	2	7	7810310	7810323	14	1	176	TGGAGAAAGAGGGTTTATGGGG	59.42	50	4.96	ACATCCCAAAAGTCCTTCCCC	59.92	52.38	4.81
BrSSR01583	2218	A01	AT	AT	2	16	7813083	7813114	32	1	206	AGCTGGATGTAACTACGAGCG	59.93	52.38	5.03	TGGTGTAGTCTTCTACGGCC	58.82	55	6.13
BrSSR01584	2219	A01	AAAT	TATT	4	4	7816441	7816456	16	1	161	GCTTTTAAAACAAGAGTAAGCAATTGC	59.21	33.33	3.56	TTTTTGCTAGGTATCCAACTAAAAGC	58.4	34.62	3.51
BrSSR01585	2221	A01	A	T	1	14	7835691	7835704	14	1	163	AAACTTCTTTTCTATCCCCTCTCG	58.26	41.67	4.04	GTTTCTCAACGGTACAAATTTTCCC	59.31	40	3.97
BrSSR01586	2222	A01	AAACT	GATTT	5	5	7841112	7841136	25	1	133	ACTTTAACTCTTCTCATTCTTTCCCG	59.35	38.46	5.14	AGCAGAACAAAGTCAAACGCC	59.93	47.62	5.68
BrSSR01587	2223	A01	ACC	CCA	3	5	7845184	7845198	15	1	189	GATTCGCTTACTCGGCAAGC	59.7	55	4.01	TGCTAACGTTGGTGCTTATGC	59.53	47.62	3.14
BrSSR01588	2224	A01	A	T	1	15	7845521	7845535	15	1	173	TCCTCATTCCAACGACACCG	60.04	55	4.94	TCCGAGTCTGACATTTACAATCC	58.24	43.48	3.01
BrSSR01589	2226	A01	AG	CT	2	8	7848444	7848459	16	1	150	AGACCTGAATCCTCTGTTTTCG	58.07	45.45	3.46	GTACTCGAAAACCCCGAAGC	58.93	55	3.86
BrSSR01590	2231	A01	A	T	1	33	7865622	7865654	33	1	156	GGGAAGGAGAGACCAAAGGG	59.38	60	3.95	AATGGTGCTTTTCACTGCGG	59.69	50	5.69
BrSSR01591	2233	A01	A	A	1	17	7873537	7873553	17	1	144	GTTCTGTGAGAATCCGTTCTATGG	59.19	45.83	2.74	GTTCCAGAACTGAATACGTAGAACC	59.42	44	3.62
BrSSR01592	2237	A01	A	T	1	12	7884622	7884633	12	1	172	AAACAAGGCCATATCCACCG	58.24	50	4.94	AAGCAGACACGCCAAAATCG	59.76	50	3.34
BrSSR01593	2238	A01	AGG	TCC	3	5	7889328	7889342	15	1	145	CCCTCCCTTCCTCTCTCTCC	60.11	65	3.71	GAGATGGAGGAAGGAGCTGC	59.89	60	5.25
BrSSR01594	2239	A01	AT	AT	2	13	7893322	7893347	26	1	149	GTGGTGATATTTGAGCCACGC	59.94	52.38	5.34	TGATCACATGAATATCCAAAGCCC	59.17	41.67	5.19
BrSSR01595	2240	A01	AT	AT	2	7	7894691	7894704	14	1	198	CTACGTTTGGACAATGCGCG	60.52	55	6.86	TGCAAATGAAAATTCTTTTAGGGTTGG	59.77	33.33	3.77
BrSSR01596	2246	A01	A	A	1	22	7907046	7907067	22	1	196	AGTGTTGTATGAAGAAGATGACAGG	58.83	40	4	ACATCTGCTTACTCTTCACACC	58.07	45.45	4.16
BrSSR01597	2250	A01	AG	AG	2	18	7925985	7926020	36	1	230	GCTCATAAGGCTCGCAAATAGC	60.1	50	2.97	CAACAACACCCAAAAATTCCAAGG	59.66	41.67	3.61
BrSSR01598	2251	A01	AG	AG	2	8	7926245	7926260	16	1	178	GAGAGGCAAGAGTGGGAATAGG	59.9	54.55	2.57	CTCCAAATCCAAACCCACAACC	59.96	50	3.77
BrSSR01599	2252	A01	ATC	CAT	3	5	7926370	7926384	15	1	138	TGGTTGTGGGTTTGGATTTGG	59.23	47.62	3.28	AAGACAGGGTCGGTAACACC	59.32	55	4.16
BrSSR01600	2254	A01	AT	AT	2	14	7931496	7931523	28	1	203	ACGGTTTTGATCCAAACTTATCGG	59.84	41.67	4.18	AGTCTTGGTTGTTTTTAAGAAATGTGC	59.72	33.33	4.57
BrSSR01601	2255	A01	ACC	GGT	3	6	7932843	7932860	18	1	140	GTGAAGAGTGTGAGCGTTGC	59.77	55	4.17	GCGCCTCCCTAACCTTACC	59.85	63.16	2.85
BrSSR01602	2257	A01	AAAG	AGAA	4	4	7941206	7941221	16	1	133	GGTCTTCACCTCAATTCTGTTCC	59.25	47.83	3.62	TCTCTTCTCCTCCTCCTGCC	60.03	60	4.85
BrSSR01603	2258	A01	AAG	TTC	3	5	7942923	7942937	15	1	105	GGTGAAGCAGCTACAGAGGG	60.11	60	4.3	AGCAATGAATGAAACTCATCAGAGG	59.64	40	3.69
BrSSR01604	2262	A01	AG	GA	2	7	7950844	7950857	14	1	203	TGGGACTAATGCACGCAAGG	60.68	55	3.61	ACTCAGGCTCAACTTCACGC	60.6	55	5.34
BrSSR01605	2263	A01	AC	CA	2	9	7964336	7964353	18	1	147	ACTAGGAAGGTATAAGTTCCCTTGC	59.87	44	4.01	CCTCACCCAATGGTTTGAAGG	59.1	52.38	3.46
BrSSR01606	2264	A01	A	T	1	21	7965102	7965122	21	1	203	CTGTGTGTCACTCTCACATAGC	58.75	50	2.97	GTCCTATTACTGATGTGGGAGGG	59.67	52.17	4.3
BrSSR01607	2265	A01	ATGAGC	GCATGA	6	5	7972371	7972400	30	1	121	TCCAGAATCCTCCAGCATGC	59.82	55	4.06	GCATCAAAGCCTGGTCATGC	60.18	55	4.06
BrSSR01608	2267	A01	AAT	ATT	3	6	7980350	7980367	18	1	152	AGGCTTGTGTGCTTTGAAGG	58.96	50	3.46	CATGAATATAACTCCTGCATAGTGGG	59.4	42.31	4.61
BrSSR01609	2268	A01	AC	AC	2	8	7988530	7988545	16	1	167	GGGCTCTGTGAAGTGTCTCG	60.39	60	4.04	GCCCCCTAGGTGAAGTTTCC	60.03	60	3.13
BrSSR01610	2269	A01	AACC	GTTG	4	4	7991628	7991643	16	1	120	ACGCTGACTTCACTGACAGC	60.6	55	4.4	CATGCGTGTCTCAACTCAACC	59.8	52.38	3.77
BrSSR01611	2270	A01	A	A	1	15	7997126	7997140	15	1	159	CTGCTCATAGGCGAAAAGACC	59.06	52.38	3.85	TTGGCAGTCGTTGTTGTAGC	59.06	50	3.58
BrSSR01612	2272	A01	A	T	1	12	7998664	7998675	12	1	183	TCTGATGTTCTTTCTTTCCAACAGG	59.47	40	4	GCGTTGAAGTGACCTGATGG	59.2	55	3.51
BrSSR01613	2273	A01	AGG	CTC	3	8	8002755	8002778	24	1	126	TTCCCTGACGCAGAGAAACC	59.97	55	3.27	GTCAGCGTCTGTGACACGG	61.02	63.16	4.94
BrSSR01614	2274	A01	A	T	1	13	8003436	8003448	13	1	101	TATGTGCAAAGGTGGTTGGC	59.03	50	4.52	TCAATTACAGGAAGTAGATGAGAAGG	58.21	38.46	3.46
BrSSR01615	2275	A01	A	T	1	12	8008589	8008600	12	1	200	TAAGAGTCGTGCTTGCCTGC	60.67	55	4.85	CCCATCCGTTTCCTTCTTGC	59.19	55	4.01
BrSSR01616	2276	A01	A	A	1	12	8016672	8016683	12	1	100	CTTTGTTCGAATGCAACGTAACG	59.65	43.48	3.18	GAATGGAATCTGTATAACTCCGACG	59.37	44	5.12
BrSSR01617	2278	A01	ATC	TCA	3	5	8023982	8023996	15	1	108	TCATCATCATTATCAGAGCTCCGG	60.08	45.83	5.14	TGAGAAGCTGATACAGTGGGC	59.79	52.38	5.36
BrSSR01618	2279	A01	A	T	1	16	8025377	8025392	16	1	201	CCCCTTCTCACCTCTTCTGC	59.75	60	4.26	TGAGCATCAGTGAACCCTCC	59.38	55	4.3
BrSSR01619	2280	A01	A	A	1	15	8025393	8025407	15	1	183	AGTTCATCACTGTAGCGCGG	60.46	55	6.46	ACATCCCCGCAAGTTAGAGC	60.11	55	4.09
BrSSR01620	2281	A01	ATC	TCA	3	7	8027182	8027202	21	1	180	GAGCATCCTTCCTTGGGCC	60.45	63.16	5.8	TGTCGTCGTGTAGGTTGTCC	59.69	55	4.02
BrSSR01621	2282	A01	AG	CT	2	16	8033994	8034025	32	1	165	ACTCTCTTGTGTATTTGTCGTCG	58.77	43.48	5.12	CCACCACCATCTCTGCTTACC	60.41	57.14	2.85
BrSSR01622	2283	A01	A	T	1	13	8036647	8036659	13	1	200	GCAAATAAGTCGTCTCACTTCTCC	59.67	45.83	3.71	TGCTGCATTTTGGATGTCTACC	59.25	45.45	3.18
BrSSR01623	2284	A01	AC	TG	2	7	8037007	8037020	14	1	214	TGACATCATCTGGAAGCCGC	60.46	55	6.53	TCGGAAGTTTTGTCAAACAATGC	58.89	39.13	3.56
BrSSR01624	2285	A01	A	T	1	13	8038734	8038746	13	1	102	TCTCAATCTTTGTCAGCTTCAGC	59.25	43.48	4.26	AGACAATATGACATTACCTACTCTGC	58.56	38.46	4.26
BrSSR01625	2289	A01	A	A	1	12	8047972	8047983	12	1	132	TCGCTGAAGTGAGATTTCCG	58	50	4.3	AGAGTGCATATATCATGATGTTTTGC	58.41	34.62	3.68
BrSSR01626	2292	A01	A	A	1	23	8087580	8087602	23	1	120	GGAAAACCCGGGTTTCAAAGG	59.93	52.38	3.11	CGAGTGAGCTAGGAGTTCCG	59.62	60	4.3
BrSSR01627	2293	A01	A	T	1	17	8093777	8093793	17	1	144	TTGATAGGGTTCATCGGGCC	59.53	55	5.8	AACAAACCAAAAGACATAAACTAGAGG	58.37	33.33	3.69
BrSSR01628	2294	A01	AAGGAG	AAGGAG	6	4	8096045	8096068	24	1	178	ACCGTCTGTGGAGAGTTTTGG	60.2	52.38	3.28	CTGCTGCTGCTTCTTCTCCG	61.36	60	4.63
BrSSR01629	2295	A01	ACG	AGC	3	5	8096148	8096162	15	1	126	AAGGAGGAGGTTGTGTTCCC	59.23	55	3.97	AAGCCACTCGTAGAAAGCCG	60.39	55	5.52
BrSSR01630	2296	A01	AT	AT	2	7	8097175	8097188	14	1	110	CAGCTTGGAAGACTCGTTGC	59.49	55	4.17	CCACTACCTCAGCACACACG	60.67	60	4.49
BrSSR01631	2297	A01	A	T	1	14	8098080	8098093	14	1	172	AGGGGTCTACTTGTGTATGTCC	58.89	50	4.02	GGACGTTTCCTGGTTTTCCG	59.41	55	4.3
BrSSR01632	2298	A01	AG	GA	2	7	8104269	8104282	14	1	196	TCCAGAGAAGAGCGTGATCG	59.26	55	3.69	CGAGACTTCCAAAAACCCGG	59.13	55	5.73
BrSSR01633	2299	A01	ACG	GCT	3	6	8104816	8104833	18	1	111	GCTAAAAGCAATGCGGATGG	58.16	50	3.51	TCAGCCAAGGGATTTGAGAGG	59.72	52.38	3.69
BrSSR01634	2301	A01	AGG	AGG	3	5	8111414	8111428	15	1	127	TCAAGCCTTTGATGGTCCCC	59.96	55	4.81	ACCTTAGCAAACCCCTCAGC	59.96	55	4.26
BrSSR01635	2302	A01	AAG	AAG	3	5	8121891	8121905	15	1	162	GGCAAGGCTGTTAAAGAGCG	59.83	55	5.03	GGAGTTATGGTCTCCCTTGCC	60.13	57.14	4.52
BrSSR01636	2303	A01	AG	AG	2	9	8122213	8122230	18	1	167	TGGGGCATTCCATTCCTACC	59.44	55	3.18	TCTTCCCGATCTTCTCCCCC	60.4	60	5.4
BrSSR01637	2304	A01	A	T	1	13	8122716	8122728	13	1	180	ACACCAGTTAAATACAATTCCAAGC	58.31	36	4.01	TTTTGGCATTGTTTTATGAACTTTGG	58.3	30.77	3.28
BrSSR01638	2305	A01	AG	GA	2	9	8126210	8126227	18	1	171	AGGAAACGAAGTGTGACTATTAGC	58.83	41.67	3.09	TCCTTAAGCAGATCTCTGGATGC	59.93	47.83	3.91
BrSSR01639	2306	A01	AG	AG	2	11	8141766	8141787	22	1	130	AACCATAGATCTCACCGGCG	59.61	55	6.46	TTGGAAGCTTACCCACCAGC	60.25	55	4.85
BrSSR01640	2307	A01	AG	AG	2	8	8141958	8141973	16	1	180	GAGCCCAAGTTGATTGCTGC	60.11	55	5.25	GTGGTAAACAAACAAACGTCTTCG	59.51	41.67	3.79
BrSSR01641	2308	A01	A	A	1	12	8155300	8155311	12	1	119	GAGTCTGCGTTTCCGTTTCC	59.49	55	3.13	GCTCAGTGTTTGCTTCTCCG	59.49	55	4.63
BrSSR01642	2309	A01	AG	AG	2	7	8155404	8155417	14	1	106	CGGAGAAGCAAACACTGAGC	59.49	55	4.26	AGACCTGGAGACTCATGTTCG	59.18	52.38	3.95
BrSSR01643	2310	A01	AAC	TGT	3	5	8155479	8155493	15	1	108	AGACGAACATGAGTCTCCAGG	59.18	52.38	4.45	TTCACAGCCTCCTCCTCAGG	60.91	60	3.86
BrSSR01644	2311	A01	AG	AG	2	8	8155762	8155777	16	1	168	AAAACCTTGATTTTGATCTGGACG	58.23	37.5	4.79	TTCACGCCCATGATTTTCGC	59.83	50	4.7
BrSSR01645	2312	A01	AACCG	ACCGA	5	4	8156000	8156019	20	1	209	CCCCTCTCACTTCTTGGAGG	59.09	60	4.3	CCAAACCATATCCAAATCCTACGG	59.48	45.83	4.02
BrSSR01646	2314	A01	A	T	1	17	8161675	8161691	17	1	157	GCGTCCACTAAGACTTATGCG	59.15	52.38	4.73	AGATACAAGCCCCTAAACTTTGG	58.4	43.48	3.28
BrSSR01647	2315	A01	AATC	CAAT	4	6	8164337	8164360	24	1	125	TTTCCTCCTATTGCCGTCGG	59.82	55	4.79	CCTCGATTTCCATGGGGACG	60.53	60	4.79
BrSSR01648	2316	A01	A	T	1	13	8164812	8164824	13	1	183	TGGCTTTAGGGAGAAGATAGAGC	59.36	47.83	4.09	CTTCCGTTTGAACCACACCC	59.33	55	4.61
BrSSR01649	2317	A01	AT	AT	2	10	8167890	8167909	20	1	168	ACTATATATTTGTGTCAAGCCTCAGC	59.29	38.46	4.26	GCGTCTTTCATTACTTGAATCATGC	59.55	40	4.06
BrSSR01650	2318	A01	CCG	GCC	3	5	8172496	8172510	15	1	123	AGATTCAACCTTCTCCGCGG	60.11	55	6.46	AGCTCGCAGTTTTCTCCTCC	60.04	55	4.3
BrSSR01651	2320	A01	AGCG	CGCT	4	4	8181288	8181303	16	1	142	AAAGGAAAACGAAAAGAGACAACC	58.35	37.5	3.77	TACCAGAGAATCGCTTGCCG	60.18	55	5.69
BrSSR01652	2321	A01	A	T	1	12	8187235	8187246	12	1	157	CCCCTCTCTCCTACTTTCTTTTCC	60.08	50	3.13	AGCTAGTTAATCCGGCCAGC	59.89	55	4.85
BrSSR01653	2322	A01	AG	TC	2	7	8191317	8191330	14	1	140	CCGCTCAGAGAGTCGTAACC	59.9	60	2.85	TGTCTCTTGTGACGTTGAAGG	58.18	47.62	3.46
BrSSR01654	2323	A01	AT	AT	2	9	8191475	8191492	18	1	181	CGGAGACCAATAATTCAAGAGGG	58.87	47.83	4.3	ATTTTTACCAAGCGCCAGGC	59.75	50	4.85
BrSSR01655	2324	A01	AG	TC	2	25	8194434	8194483	50	1	164	TGTCTCTCTCGCCAAGAACG	59.76	55	3.95	CCAGAGAGAGACAGAACAATAACG	58.9	45.83	3.18
BrSSR01656	2325	A01	AT	AT	2	9	8197572	8197589	18	1	110	TTACCGGGACCGATTCAACC	59.75	55	3.77	GTCTTTGAGCCACAACCAGG	59.05	55	4.45
BrSSR01657	2326	A01	A	T	1	18	8199240	8199257	18	1	131	ACCACCAAGATCAATCAACATGC	59.81	43.48	4.06	CTGTTCCTTAACGTACGCCG	59.01	55	6.46
BrSSR01658	2327	A01	AAG	AGA	3	6	8200606	8200623	18	1	152	ACAAACCTTTCTGCGAAGAAGC	59.97	45.45	3.86	TGTTCAGTGTCTCTCGCTCG	59.76	55	5.03
BrSSR01659	2328	A01	A	T	1	13	8211494	8211506	13	1	111	CTGGCTAGATCTCTGCTGCC	59.97	60	4.85	ACAGAGCCCTTCAAGGATGC	60.03	55	3.91
BrSSR01660	2329	A01	AT	AT	2	10	8214493	8214512	20	1	109	TCACAACATGGTTTGAGTTTCGG	59.93	43.48	4.3	TCAACCGTTAACAAGATAAGAAGACG	59.64	38.46	4.18
BrSSR01661	2330	A01	A	A	1	13	8215062	8215074	13	1	123	TGAGGTAGTTTTTGTGACTAGAAACC	59.24	38.46	3.27	TTACTTACTGTCGAATCCCATCG	58.07	43.48	3.84
BrSSR01662	2331	A01	AGG	GGA	3	10	8221890	8221919	30	1	167	CGAATCGAGCAGCTAAACGC	60.04	55	4.84	ACCAACGATTATCCCCGAGC	59.89	55	5.03
BrSSR01663	2334	A01	AAAC	CAAA	4	4	8231880	8231895	16	1	158	GCAGCCATGTCTCTCATTTGC	60.2	52.38	3.68	GGTTAATGGGAATGCGAAAGTCG	60.49	47.83	4.18
BrSSR01664	2335	A01	AAAAC	TTGTT	5	4	8232426	8232445	20	1	106	TATATCCACGACACGACCGC	59.69	55	5.68	TCCCCTCTTCCTAGGCTTCC	60.03	60	3.46
BrSSR01665	2336	A01	AAT	ATA	3	5	8235247	8235261	15	1	150	CGCCATTGAAGATGTCACACC	59.87	52.38	4.16	AGCAATCATCACCAGCTTCG	58.62	50	3.79
BrSSR01666	2337	A01	A	T	1	12	8235343	8235354	12	1	100	GACGAAGCTGGTGATGATTGC	59.94	52.38	3.56	GAAGAAGGTTCAAATCGGTCACC	59.81	47.83	4.02
BrSSR01667	2338	A01	A	T	1	12	8236913	8236924	12	1	133	AAAGCGACTTAACGAGCACG	59.22	50	5.34	AGCTGGGACAAATGAAGACG	58.19	50	4.18
BrSSR01668	2339	A01	AT	AT	2	10	8242301	8242320	20	1	118	GCTGCCTCAATCAGTTTCCC	59.19	55	3.97	GCTTTAGGCACGTGCAATGC	61.07	55	3.56
BrSSR01669	2340	A01	AG	TC	2	10	8245502	8245521	20	1	105	AGATAAAGAGCTTCTTCGTCTGC	58.57	43.48	4.26	TCCCTCTTCTCTCACTTAGATCC	58.2	47.83	3.36
BrSSR01670	2343	A01	A	A	1	18	8255758	8255775	18	1	103	CCACTTGTTTTGGACGGACG	59.69	55	4.79	TTCGTACCGAAGCCAACTCG	60.39	55	4.18
BrSSR01671	2344	A01	AT	AT	2	14	8277002	8277029	28	1	172	GGTTTCAACCCCAAAGCAGC	60.25	55	5.25	GCTCAGGTAACATTTCTCACGC	59.91	50	5.34
BrSSR01672	2345	A01	A	T	1	24	8290806	8290829	24	1	186	GTGAATCAAAACTGAAACTCATGAGG	59.14	38.46	3.86	CTTTGGACAAAATAAAATCAGTTGACG	58.52	33.33	4.35
BrSSR01673	2346	A01	AAG	GAA	3	5	8303562	8303576	15	1	192	GACGAGACAAAGATGACACCG	59.01	52.38	4.94	GTCAAAACCATCAATCAAAACAGCC	60.05	40	4.85
BrSSR01674	2347	A01	AG	TC	2	7	8307028	8307041	14	1	139	TTGGCTCCTCCTTTCACACC	59.89	55	4.16	TGACCCAATTAATTCACTTTTTGACG	59.08	34.62	4.35
BrSSR01675	2351	A01	AGG	CTC	3	5	8312437	8312451	15	1	166	TCATCATCTTCGTGTTCAGTTCC	58.75	43.48	3.62	ATCTTGCTCCACCAAGTCGG	60.04	55	4.79
BrSSR01676	2352	A01	AAGT	TCAT	4	4	8316740	8316755	16	1	112	TGATGCCAGGATGTTTCAAAGC	59.77	45.45	3.51	TGATTCCCACTTCTTTAGTTGACC	58.69	41.67	4.02
BrSSR01677	2353	A01	AC	AC	2	8	8319243	8319258	16	1	144	TCCATATGCGTTGATTTGTCTCC	59.12	43.48	3.71	AGACGTGCAAAAACACTGACG	59.94	47.62	4.35
BrSSR01678	2354	A01	A	T	1	13	8322247	8322259	13	1	130	CACACCTTTCTACCGACAAATAGC	59.91	45.83	2.97	AAGGGTCGTCTCTGATTGGC	59.75	55	4.52
BrSSR01679	2355	A01	AG	CT	2	8	8322604	8322619	16	1	170	AGAGGTTGCTTTAGAGAAGGATGG	60.08	45.83	3.51	GTGGACTCCGACTCTTGAGC	60.11	60	4.26
BrSSR01680	2356	A01	A	T	1	16	8322824	8322839	16	1	102	TCTCCATCAAACCGACGTCG	60.11	55	5.12	CGATGACCGTTTTCACCACG	59.84	55	4.94
BrSSR01681	2357	A01	A	A	1	13	8328223	8328235	13	1	102	GTAGATGTTGGCATGGACCC	58.32	55	4.46	CCTGGCGTGGATTAATATCTCG	58.75	50	4.04
BrSSR01682	2358	A01	AG	TC	2	7	8344613	8344626	14	1	140	AGACGACATCATCAAGGGTCC	59.52	52.38	4.46	AAACATCGAGACTGCGGTGG	60.67	55	4.61
BrSSR01683	2360	A01	AT	AT	2	8	8377316	8377331	16	1	206	ACGTGAGATAGCATCCTTGAAGG	60.18	47.83	3.46	TACCAGTGTCGGATTGTCGG	59.47	55	4.79
BrSSR01684	2361	A01	AC	AC	2	10	8378194	8378213	20	1	167	GCGCACAACTCACTGACTCC	61.56	60	3.85	ACGGAGTTTCGGAAGGAAGG	59.68	55	3.46
BrSSR01685	2362	A01	AGG	GGA	3	5	8398104	8398118	15	1	131	GAGCAAATTTTTCAAGCGCCC	59.54	47.62	6.13	ATCACCAGACACTCTTGCCC	59.67	55	5.36
BrSSR01686	2366	A01	A	A	1	14	8408593	8408606	14	1	157	TACATTGCTTGGGTTCCCGG	60.32	55	5.73	CGGTCATAGAAAGATGTAACAAGGC	59.99	44	4.35
BrSSR01687	2370	A01	A	A	1	12	8419004	8419015	12	1	197	CGCTCAGTGGTTTTGATTTTGC	59.53	45.45	3.68	ACCTTTACTCCGAAGACATGC	58.03	47.62	4.06
BrSSR01688	2372	A01	AAG	AAG	3	5	8420119	8420133	15	1	140	TGCCAAATTAAGAAGAAGAAGAAGAGG	59.82	37.04	3.69	CGAACAACTCTCGTGGGACG	61	60	4.79
BrSSR01689	2373	A01	AC	TG	2	8	8422984	8422999	16	1	135	TTCTCTTCCTCAGCCTCAGC	59.1	55	4.26	TCCCTCCGATCTCCAAAACG	59.46	55	3.6
BrSSR01690	2374	A01	A	A	1	15	8429594	8429608	15	1	162	GGTTGTTCATGGTGGTTGTGG	59.93	52.38	4.17	TTAGTTTTGCCCTATTCACCCC	58.3	45.45	4.95
BrSSR01691	2375	A01	A	T	1	16	8433156	8433171	16	1	136	TACTGAAACGTGGTGGTCCG	59.97	55	4.79	CTGATGTGGACGCCCTATGG	60.25	60	2.74
BrSSR01692	2376	A01	AAG	GAA	3	6	8437221	8437238	18	1	149	CCTTGTCATGGCACCAAAGG	59.4	55	3.11	TGAGCTTGGACTGGACATGG	59.67	55	3.66
BrSSR01693	2377	A01	A	T	1	13	8446604	8446616	13	1	102	TTGTTTCAAGCCACGAATTTGG	58.55	40.91	3.28	TCACTGCCCCAATATCCTCC	58.86	55	4.3
BrSSR01694	2378	A01	A	T	1	13	8450511	8450523	13	1	131	TCTACGATTCTTCCAGTTTCTTCG	58.6	41.67	3.79	CCAAAACTGAGAGAAGTCATTGC	58.21	43.48	3.56
BrSSR01695	2379	A01	A	T	1	12	8452148	8452159	12	1	128	CTCTAGTTTCTCTCTGGGCTCC	59.31	54.55	4.7	GTCATAAGGGAAAGCTTTATCCTGC	59.99	44	4.85
BrSSR01696	2380	A01	AG	TC	2	7	8455489	8455502	14	1	102	AGAAACTCCTTCCCTCACTAGC	59.16	50	3.42	ACGGTGAGCAGAGAAAGAGC	60.04	55	4.09
BrSSR01697	2381	A01	AG	TC	2	7	8460483	8460496	14	1	102	AGAAACTCCTTCCCTCACTAGC	59.16	50	3.42	ACGGTGAGCAGAGAAAGAGC	60.04	55	4.09
BrSSR01698	2384	A01	AT	AT	2	21	8461648	8461689	42	1	139	TCATTTCACACGGTGGATTAGC	58.99	45.45	3.09	TAGCGACAAAAGTGACAGGC	58.49	50	4.85
BrSSR01699	2385	A01	AG	TC	2	10	8464854	8464873	20	1	164	TGTCCTTTACTGTGGTGCCC	59.89	55	5.36	GCAGCTGAATGGTGTTGATCC	59.87	52.38	3.36
BrSSR01700	2386	A01	A	A	1	12	8470514	8470525	12	1	159	AAGTTAAAAACTAATGACAAGAGCCC	58.34	34.62	5.19	TGGAATTTCCAGCTTACCTTACC	58.4	43.48	2.85
BrSSR01701	2387	A01	AT	AT	2	7	8476224	8476237	14	1	180	TCTGCCTTGATCCAAAGTTGC	59.11	47.62	4.17	GATATTGAAACTGGTCTCCCTTCC	58.87	45.83	3.46
BrSSR01702	2389	A01	AAC	TTG	3	6	8482841	8482858	18	1	158	TAGGGCTTCGAGTTTGGTCC	59.39	55	4.46	AAAAGAAGCCCAGACACTACG	58.23	47.62	3.51
BrSSR01703	2390	A01	A	A	1	13	8484058	8484070	13	1	154	TCCCTGAAATTGAGATTTATTTCCTCC	59.44	37.04	4.3	GGATTGACACATCTCAGCGC	59.35	55	5.92
BrSSR01704	2391	A01	AC	TG	2	7	8484883	8484896	14	1	151	AATTGTTCAACGTTCCCGCG	60.04	50	6.46	TTAGCTTGAACTTGCGTGCC	59.41	50	5.01
BrSSR01705	2396	A01	AAGGTG	AGGTGA	6	4	8510793	8510816	24	1	163	GATGGGAAAGAGGAGACGGC	60.18	60	5.68	GACCCGTACCTGGTTCTGC	60.08	63.16	4.26
BrSSR01706	2397	A01	A	T	1	24	8512835	8512858	24	1	173	GCTATTTCGGAGGTACATTACGG	59.01	47.83	4.02	GCGATTAGCCGATTATTACTCAGC	59.97	45.83	4.26
BrSSR01707	2399	A01	A	T	1	13	8531238	8531250	13	1	112	TGGATTTGAATTGGATTTGGGGG	59.48	43.48	5.4	TCGGGATCCATCTGTATCAGG	58.47	52.38	3.86
BrSSR01708	2401	A01	AACCG	TTCGG	5	4	8547365	8547384	20	1	169	CCAAACCATATCCAAATCCTACGG	59.48	45.83	4.02	TACGGAGTGGCTCATCATCG	59.33	55	3.84
BrSSR01709	2402	A01	A	A	1	15	8555639	8555653	15	1	129	GGATTCAAAGCCACACACGG	59.76	55	4.94	AGTTCTGAGGGTGACTTGGG	58.94	55	4.12
BrSSR01710	2403	A01	AACCG	TTCGG	5	4	8558751	8558770	20	1	170	CCAAACCATATCCAAATCCTACGG	59.48	45.83	4.02	TACGGAGTGGCTCATCATCG	59.33	55	3.84
BrSSR01711	2404	A01	A	A	1	16	8567031	8567046	16	1	130	GGATTCAAAGCCACACACGG	59.76	55	4.94	AGTTCTGAGGGTGACTTGGG	58.94	55	4.12
BrSSR01712	2405	A01	A	A	1	17	8569557	8569573	17	1	214	TATCAGAGCCACTCAACCGG	59.18	55	5.28	GGCACATCATTCCCTCCTCC	60.18	60	4.3
BrSSR01713	2406	A01	AAAT	TTTA	4	4	8572478	8572493	16	1	115	GGAAGGTTTTGAACTGTTTGTGG	58.82	43.48	4.17	AACCATGATTATCGCAAGGGG	58.41	47.62	4.79
BrSSR01714	2407	A01	A	T	1	12	8572494	8572505	12	1	115	GGAAGGTTTTGAACTGTTTGTGG	58.82	43.48	4.17	AACCATGATTATCGCAAGGGG	58.41	47.62	4.79
BrSSR01715	2408	A01	AG	CT	2	7	8575442	8575455	14	1	106	CAAGATATCCAAAAGGTACGAGCC	59.49	45.83	4.7	TCACTGTCTTGAAACCTTGTGC	59.32	45.45	4.57
BrSSR01716	2411	A01	A	A	1	17	8591532	8591548	17	1	193	AGTCCGAGCTTGAATAGTAAATCC	58.4	41.67	3.01	TTCGCAATCTTTTTCTTGCTCG	58.45	40.91	5.03
BrSSR01717	2413	A01	A	A	1	15	8606858	8606872	15	1	103	TTTGCGATGGATTTCCGACG	59.28	50	5.12	TTCGGAACCAGAAGCTGAGG	59.68	55	3.86
BrSSR01718	2414	A01	A	A	1	14	8623814	8623827	14	1	123	TTGTATGGTTGGGCCTAGGG	59.08	55	3.53	GATGGGAGCTCATGAGGAGG	59.31	60	4.3
BrSSR01719	2415	A01	AT	TA	2	10	8623877	8623896	20	1	100	TTCTTATTTCCTCCTCATGAGCTCC	60.16	44	4.7	TCTTTTCCAAAAGACATGTCAAATACC	58.86	33.33	2.73
BrSSR01720	2416	A01	AT	AT	2	7	8625561	8625574	14	1	128	ACGTTATCTCAGGACGTGCG	60.18	55	5.34	CGTGGAACCTGCAGTTAAGG	58.84	55	2.69
BrSSR01721	2417	A01	AG	TC	2	7	8628890	8628903	14	1	100	AGACTCTCGTGTTTCCTCCG	59.12	55	4.63	CCGATCGCTCTTTTCGTTGG	59.63	55	3.77
BrSSR01722	2418	A01	A	T	1	14	8629076	8629089	14	1	126	ACAGAGTATTTGAATCGGCTTCG	59.13	43.48	3.79	AGATGTGAAGCTGACGGAGG	59.47	55	4.3
BrSSR01723	2419	A01	AAC	TTG	3	5	8629218	8629232	15	1	179	ATCAGATCCCTTTGCCTCCG	59.53	55	4.63	ACTCTGTACGTTCCATGACAGG	59.77	50	4
BrSSR01724	2420	A01	AT	AT	2	7	8630229	8630242	14	1	194	AAAAAGTGGTTAAATCAGCAGTTATCC	58.91	33.33	2.59	TATTTGGCAGCCGTCGTCG	60.81	57.89	5.12
BrSSR01725	2421	A01	ACC	GTG	3	5	8631953	8631967	15	1	139	TGTATAGGGTGAACGTGGAGG	58.9	52.38	4.3	CTCTAGATCCCGGGTCCTGG	60.54	65	4.45
BrSSR01726	2423	A01	AAC	AAC	3	5	8642382	8642396	15	1	139	AGTTGGGGAATAGTGGAGCG	59.46	55	5.03	TTGCGACTTGGAACTCGACC	60.6	55	4.79
BrSSR01727	2424	A01	A	A	1	13	8642688	8642700	13	1	180	CACACACTAAGAGTTTTTAGGACCC	59.53	44	4.46	CCTTGAAAGTGGTTGCAAAAACC	59.63	43.48	3.27
BrSSR01728	2425	A01	AT	AT	2	8	8643106	8643121	16	1	125	TCTGTCTGTAACTCACTATAGACTCG	59.24	42.31	4.18	TCGCCAAATGTTTGTGAAGTCC	59.97	45.45	3.85
BrSSR01729	2426	A01	A	A	1	13	8647363	8647375	13	1	188	AGTGCATATGGAATGCTTGCC	59.32	47.62	4.52	GGCGCAAACACGTTGATCC	60.44	57.89	3.36
BrSSR01730	2427	A01	A	T	1	12	8648150	8648161	12	1	197	AGGTGGTTCACTACGCTGC	60	57.89	5.25	TCTGCCAAAACACTAAATCGCG	60.1	45.45	5.87
BrSSR01731	2429	A01	AT	AT	2	27	8656859	8656912	54	1	151	TGTGGACTTTTGTGTGTGTGG	59.18	47.62	4.17	TCTCCAGATTTCGTTTTCGCC	58.93	47.62	5.54
BrSSR01732	2430	A01	AT	TA	2	7	8674537	8674550	14	1	107	AGATAGATCCCCACAATGAAAAGC	58.86	41.67	3.51	ACACCACCTAACATTGGAAAGC	59.11	45.45	3.51
BrSSR01733	2431	A01	AT	TA	2	9	8677628	8677645	18	1	144	CGATTTCAAGACTACAAAACCACG	58.86	41.67	4.94	AGGCACACTCTTCTCTTTATTTTGG	59.53	40	3.28
BrSSR01734	2433	A01	A	A	1	14	8698429	8698442	14	1	194	GGAGAAATACAGAAGAAGCCTATGC	59.53	44	3.14	GTTGTTGAAGGTTTGTGTTCTTCC	59.14	41.67	3.46
BrSSR01735	2434	A01	AAC	ACA	3	5	8704377	8704391	15	1	104	CGTGGACAAACATGTAGGCG	59.56	55	5.52	ACTTTTGTTTTTGTTTGGGCGC	59.84	40.91	6.53
BrSSR01736	2435	A01	AAG	GAA	3	5	8705645	8705659	15	1	130	AGGAAGTTGGATGGTGCAGG	59.96	55	4.85	GAGATAACTCTCGCCGGAGC	60.04	60	4.7
BrSSR01737	2438	A01	AAT	TAT	3	5	8720045	8720059	15	1	174	ATATGTCCAGGGTTACCGCC	59.24	55	6.13	GTGTTGGGGACGGTATCAGG	60.11	60	3.86
BrSSR01738	2439	A01	AG	TC	2	56	8723441	8723552	112	1	194	ATGCAGGTAAAGGTCACGGG	60.04	55	5.28	GAATCGACTGCGTGATGTGC	59.97	55	4.57
BrSSR01739	2441	A01	A	T	1	12	8736160	8736171	12	1	122	CTGATGAGGTGGTTTGCGC	59.5	57.89	6.09	TGTCAAGTGACTGCAAAAGACC	59.32	45.45	3.85
BrSSR01740	2444	A01	AG	TC	2	8	8768076	8768091	16	1	186	CCCTCGTTTCTCCAAAAACCC	59.39	52.38	4.11	GGAGTTCATGAGGCTTTGGC	59.19	55	4.52
BrSSR01741	2445	A01	CCG	GCG	3	6	8768637	8768654	18	1	109	TCACATCGTGGATAAGGCCG	59.9	55	6.13	GAGACCTCTCGAATCCAGCC	59.61	60	4.85
BrSSR01742	2447	A01	A	T	1	13	8772681	8772693	13	1	203	ACAGATTGTCGCGGATTTATTGC	60.24	43.48	3.56	TGTCATCAATCGCTTAGAAACGG	59.38	43.48	4.44
BrSSR01743	2451	A01	AG	TC	2	9	8792032	8792049	18	1	144	CACTGACCAAGCCAAAGAAGG	59.39	52.38	3.46	GGAGGGGTGGAATCCAAAGG	60.03	60	3.11
BrSSR01744	2452	A01	A	A	1	12	8799509	8799520	12	1	142	ATCTTTTACAAGGAAATGTAGCAGC	58.14	36	5.25	TATTATGCCACCGGGGAATGG	59.93	52.38	3.16
BrSSR01745	2453	A01	A	T	1	13	8809987	8809999	13	1	204	GTATTGTTTCCGCAAGTATGTGC	58.9	43.48	4.57	GGTAACGGAGGTGGATGAGC	60.18	60	4.26
BrSSR01746	2455	A01	AAT	TTA	3	7	8814642	8814662	21	1	177	ATATTCAAGCCGCCAACACC	58.9	50	4.16	GACCAGTGTTAGCGTACTGC	58.65	55	4.4
BrSSR01747	2457	A01	AAC	TGT	3	7	8819913	8819933	21	1	130	TGTCAGGAGCAGGACGAGG	60.98	63.16	4.63	GGTCATGAAGCTCCAGGTCC	60.11	60	4.46
BrSSR01748	2458	A01	AAG	TTC	3	5	8820438	8820452	15	1	125	AAGAGGCTGGTCTCCTTCGG	61.26	60	4.3	AGGAGTATCATGAAAAAGGGGAGG	59.83	45.83	4.3
BrSSR01749	2459	A01	A	A	1	25	8821029	8821053	25	1	199	TCTCAAAGAACTACAGAGAGAGAGC	59.59	44	4.09	AGAAAGCTTCAAAATATACTGTGCC	58.14	36	5.01
BrSSR01750	2460	A01	A	A	1	12	8822456	8822467	12	1	137	CTCTTCTGTTAGCCGTCTTGC	59	52.38	4.01	TTGCGAACGTCATGGTGAGG	60.95	55	3.86
BrSSR01751	2461	A01	AG	TC	2	7	8822760	8822773	14	1	113	TCATTCTCTCTCCTCTTTTCTCTTCC	59.85	42.31	3.46	GGCATCCGATTATAAGAAGGGC	58.99	50	5.19
BrSSR01752	2462	A01	A	A	1	12	8828175	8828186	12	1	144	TCTTGCTCTGTCAGGCTGC	60	57.89	5.25	GTAAACGACGAAAACCCTCCC	59.2	52.38	4.3
BrSSR01753	2465	A01	A	A	1	12	8833499	8833510	12	1	161	CTTCTCAGCCTCGTCCTTCG	60.18	60	3.79	TCGTTTCAGCTGCTAGGACC	59.75	55	4.46
BrSSR01754	2467	A01	A	A	1	12	8849238	8849249	12	1	127	CGCGTAATGAGGTTAGAAAACTGG	60.2	45.83	4	TAGCGTTTGTTGTGTCTCGC	59.14	50	5.03
BrSSR01755	2468	A01	A	A	1	16	8851381	8851396	16	1	181	CCGATGAGAAAGAGAAACAGAGG	58.82	47.83	3.69	TTCCCTCTCTCTTACGCACG	59.19	55	5.34
BrSSR01756	2469	A01	A	A	1	12	8851679	8851690	12	1	130	AGCCAAAAGGTCAACACTTTAAGG	59.9	41.67	2.69	GTTCATTGGTTTTCTTTCTTTCTTTCG	58.68	33.33	3.46
BrSSR01757	2471	A01	AG	AG	2	8	8851771	8851786	16	1	106	TGTTCATTCAACACCTAGAAGAACG	59.53	40	3.95	ACTCTCCCAATCCAATCGGC	59.82	55	5.54
BrSSR01758	2472	A01	AT	AT	2	9	8855547	8855564	18	1	187	CGATTATATTCCCACCGGTCC	58.03	52.38	4.46	GCAGAGTTGGCAGACAGG	58.02	61.11	4
BrSSR01759	2480	A01	AACT	TAAC	4	4	8876925	8876940	16	1	130	GCATCCATCCCACGTATCCC	60.32	60	3.85	GCGCTGAGGTGATTTCATCG	59.7	55	3.84
BrSSR01760	2481	A01	AG	CT	2	7	8876967	8876980	14	1	130	GCATCCATCCCACGTATCCC	60.32	60	3.85	GCGCTGAGGTGATTTCATCG	59.7	55	3.84
BrSSR01761	2482	A01	AAAG	TTCT	4	4	8882708	8882723	16	1	166	TCCCCTAAATGTTGCGGAGG	59.75	55	4.3	TCCATTGGTGGTTCTGACGC	60.61	55	5.19
BrSSR01762	2483	A01	A	A	1	12	8891660	8891671	12	1	109	CGTTTTACAACAGCTCGGCG	60.45	55	6.46	AAGTCTCTGAAGCATGCTGC	58.55	50	5.25
BrSSR01763	2484	A01	AC	AC	2	7	8898536	8898549	14	1	114	TGAAGAAAGCGTCCTTCTCCC	60	52.38	4.3	GCATCGGAGAATGTGGTTGC	59.9	55	4.17
BrSSR01764	2486	A01	A	T	1	37	8911743	8911779	37	1	168	TTGCTCGACCTTTGCAGTGG	61.17	55	4	ACCAGTGGCACTCAGAACG	59.93	57.89	3.95
BrSSR01765	2488	A01	C	G	1	25	8923388	8923412	25	1	124	AGATGATATCAAGGGCGGAGG	59.09	52.38	4.3	AGTGGAGTCAACACAAATTTTGC	58.57	39.13	3.68
BrSSR01766	2489	A01	A	A	1	20	8928455	8928474	20	1	153	TTTGTTATGTCCGCACAGGG	58.47	50	4.45	AGCATAACCTCATATTCTGGGACC	59.96	45.83	4.46
BrSSR01767	2490	A01	A	T	1	12	8930953	8930964	12	1	159	TTGACTAGCTTGGCCACTGG	59.96	55	4	ACACTACAGTCCACTTGGCC	59.6	55	5.36
BrSSR01768	2492	A01	ACG	CGA	3	6	8938145	8938162	18	1	176	ACTCCTGCTCTCTGTTCTGC	59.39	55	4.26	GGAAAGTTTTGACCTCGCGG	59.76	55	6.46
BrSSR01769	2493	A01	ATC	TGA	3	7	8938163	8938183	21	1	110	AGCGACAACTATCTCCGACG	59.62	55	5.12	GGAAAGTTTTGACCTCGCGG	59.76	55	6.46
BrSSR01770	2494	A01	A	T	1	17	8941534	8941550	17	1	158	AGTTCATCACTGTAGCGCGG	60.46	55	6.46	GCATCAGCATCAGCATCAGC	60.04	55	4.26
BrSSR01771	2495	A01	AAT	TTA	3	5	8947909	8947923	15	1	120	AAAAACATAAGAAACTTCTGAGGTCG	58.36	34.62	4.79	TCTTCAAGTCTCCTCCGACG	58.83	55	5.12
BrSSR01772	2496	A01	A	A	1	16	8949766	8949781	16	1	192	TGTCTGGCTTGAGATCTCGG	59.18	55	4.63	CCTCATGCTTGCTGATCAAATGG	60.49	47.83	3.16
BrSSR01773	2498	A01	AG	AG	2	7	8962469	8962482	14	1	102	GAAAAAGGGCAGTTGGCTAGG	59.45	52.38	3.02	GGAGGGTTTTTAGGAGGCGG	60.39	60	6.13
BrSSR01774	2499	A01	AAC	TTG	3	7	8962913	8962933	21	1	173	GCGTGCCTTCATTTGATTTATTGG	59.73	41.67	3.16	CCTTCAAGGCTTCAACACGG	59.41	55	4.94
BrSSR01775	2500	A01	A	T	1	22	8966498	8966519	22	1	208	TGGAGACATGCACAAGAGGG	59.67	55	4.3	CAGGTAGTATTGTCGGTTGTCG	58.82	50	4.35
BrSSR01776	2501	A01	AAAAC	GTTTT	5	4	8966816	8966835	20	1	127	TCCTCCGGGACTTGAAATGC	60.04	55	3.56	AGGCGTCAATAAGTAGTGACCG	60.16	50	4.79
BrSSR01777	2502	A01	AC	GT	2	15	8972747	8972776	30	1	104	AGGAGGAAGAGAGTCGTCGG	60.39	60	4.79	TGTTCACCGTTCACTCTGCG	60.87	55	5.18
BrSSR01778	2503	A01	A	T	1	12	8996408	8996419	12	1	109	AATCTTATATACGGCGTGCCC	58.03	47.62	5.36	TTATGAAATTTTGTTTTACATCGCGG	58.06	30.77	6.46
BrSSR01779	2505	A01	AAG	AGA	3	7	9008900	9008920	21	1	122	TCTTCTTCTTCTACTTCCTCTCCC	58.73	45.83	4.3	CCGGAGAAGGTGAGATTGAGG	59.86	57.14	3.86
BrSSR01780	2506	A01	A	A	1	14	9009335	9009348	14	1	146	AACCCACTCGCACAGTATGG	60.04	55	2.74	AATGTATTTTGCAAGGGTCAATAGG	58.12	36	2.57
BrSSR01781	2509	A01	AT	TA	2	18	9011718	9011753	36	1	193	GTAACCATTCTCGAGGGTATTGG	58.62	47.83	3.16	TCAATCAAACAGATAAAAATAGCGGG	58.52	34.62	6.13
BrSSR01782	2513	A01	A	T	1	20	9019067	9019086	20	1	149	TGATCGACCTTTCCAGTGGC	60.04	55	5.01	ACCAGTGGCACTCAGAACG	59.93	57.89	3.95
BrSSR01783	2514	A01	A	T	1	12	9019863	9019874	12	1	176	AAACGACGAAAACCCTCCCC	60.54	55	4.81	TTCCAGGCGATCATCTGACG	59.9	55	4.35
BrSSR01784	2516	A01	AG	TC	2	7	9030534	9030547	14	1	138	AGACTTTCCTCTCCGTCACG	59.12	55	4.35	ACAGCTCTGAGCACAATCGG	60.39	55	4.18
BrSSR01785	2517	A01	AG	TC	2	7	9030565	9030578	14	1	132	CCTCTCCGTCACGTCTGC	59.82	66.67	4.26	GACAGCTCTGAGCACAATCG	59	55	3.34
BrSSR01786	2518	A01	C	G	1	21	9032306	9032326	21	1	177	TCATGGACCGACAAAGTGGG	59.96	55	4.61	CGAAACCCCCTTTCATCAATGG	59.83	50	3.16
BrSSR01787	2524	A01	A	A	1	21	9052970	9052990	21	1	176	GGTGAACAATGCAAATTCGTTGG	59.82	43.48	3.77	CGGTAATGGGCTGTTTTCTGC	60.14	52.38	4.26
BrSSR01788	2525	A01	A	A	1	12	9057412	9057423	12	1	134	GACCCAGATGCAAAAGATCCC	58.97	52.38	3.85	TGATCTAAGTTAGATACATGTCTGTGC	58.86	37.04	4.57
BrSSR01789	2526	A01	A	A	1	13	9074682	9074694	13	1	170	GCTGTAACGATCTGCAAGCG	59.97	55	4.68	CACCGTTGACCGTTCAATCG	59.84	55	3.34
BrSSR01790	2529	A01	A	T	1	13	9078647	9078659	13	1	167	GGCGAATAGGACCATCTCCG	60.04	60	4.63	GGAAACACGATTGGATCCTGC	59.6	52.38	4.85
BrSSR01791	2530	A01	AGGG	CCTC	4	4	9080310	9080325	16	1	129	CCGGCTAGGGTGACTGAGG	61.43	68.42	3.86	TTGTTCCTTGGTGTGTCCGG	60.46	55	5.14
BrSSR01792	2531	A01	ATC	ATC	3	5	9084192	9084206	15	1	154	GACGCTCTAACCAACTGAGC	58.65	55	4.26	TCTCAAGTCTTTAAAGCTCTTCGC	59.31	41.67	4.7
BrSSR01793	2532	A01	ATC	ATG	3	5	9085150	9085164	15	1	137	TCCATCATGTTGCATGTGGC	59.18	50	5.01	TTAGGAGGACAGAGCTTGGC	59.09	55	4.52
BrSSR01794	2533	A01	A	A	1	14	9085770	9085783	14	1	169	GATTCAGACAGGAATTTTACCCCC	59.35	45.83	5.4	TGTGTGCTTGCATAGGGAGC	60.68	55	4.7
BrSSR01795	2534	A01	AT	AT	2	7	9088444	9088457	14	1	145	TGATGTTTGAAGCATGTTTCTCG	58.21	39.13	4.04	TCGAGCAAATAAGCTAATGGCC	59.12	45.45	5.36
BrSSR01796	2535	A01	A	A	1	12	9091052	9091063	12	1	117	TTGTTGCAGTAAGAGGTGTGG	58.43	47.62	4.17	GTCGATGTGGGACAAATGCC	59.55	55	4.4
BrSSR01797	2536	A01	A	A	1	13	9103680	9103692	13	1	184	ACCATTCAAAGCCTTAGTGACG	58.93	45.45	4.35	AGTGCTAATAAGTGACATTTTCAAGG	58.18	34.62	3.61
BrSSR01798	2537	A01	A	A	1	15	9110254	9110268	15	1	173	TGAAGATCCGAATCGAGGCG	59.97	55	5.52	CAGAGGGTGGAGCTTGAAGG	60.04	60	3.46
BrSSR01799	2539	A01	AG	TC	2	9	9121980	9121997	18	1	168	GCATTGGTCTAGCTAGTCAATCC	58.94	47.83	3.01	TCCGTTTTGTCCAAGGTTCG	58.7	50	3.95
BrSSR01800	2540	A01	C	C	1	20	9143973	9143992	20	1	185	CTGACGTGTCAAGCTCATGC	59.56	55	4.06	AAGAGCCAGTAGTGTGGTGG	59.31	55	4.61
BrSSR01801	2541	A01	CG	CG	2	7	9147372	9147385	14	1	178	TCGTGGGATTAGGGTTTCGC	60.11	55	4.7	GGTACGCGAGAGAGAGAAGC	59.97	60	3.86
BrSSR01802	2542	A01	AC	TG	2	9	9147386	9147403	18	1	130	TACCTCCGATTCAGTTCGCG	59.9	55	5.87	GGTACGCGAGAGAGAGAAGC	59.97	60	3.86
BrSSR01803	2543	A01	ACG	CTG	3	5	9147659	9147673	15	1	175	GGAGAGTGAAAGCTCTGCGC	61.36	60	6.09	TTCACCACCACTTCTCGTCG	59.97	55	5.12
BrSSR01804	2547	A01	ATC	TCA	3	5	9172762	9172776	15	1	146	CAACACCACCACCTCCTCC	59.93	63.16	4.3	TCAAGTCCTCCTCGGTCTCC	60.32	60	3.71
BrSSR01805	2548	A01	A	T	1	13	9173053	9173065	13	1	126	CTGTGTGGGACTCTCTCTCG	59.19	60	4.04	AGAGAGACAAGGGAGGGCG	60.68	63.16	6.13
BrSSR01806	2552	A01	A	A	1	13	9185256	9185268	13	1	143	ACCAAATCAAACCACAATCCCC	59.36	45.45	4.81	AACCGTTCAGAATCAACCCC	58.09	50	4.95
BrSSR01807	2553	A01	A	A	1	15	9187664	9187678	15	1	186	ACATGAAGGAACATCTTCTTACGC	59.37	41.67	4.42	ACCTGGTCAAGTACTGTGCC	59.6	55	5.01
BrSSR01808	2554	A01	AT	AT	2	14	9205152	9205179	28	1	226	GCGCCCAGTAAAATTTTGATTCC	59.38	43.48	3.01	AGCTTTTCGAAGTGGTGAACC	59.05	47.62	3.62
BrSSR01809	2555	A01	A	T	1	12	9211236	9211247	12	1	151	TGGTTAACGGAAGCCTCTGG	59.68	55	3.86	AGCTCGCACACATGACATCC	60.74	55	3.51
BrSSR01810	2556	A01	A	T	1	18	9212456	9212473	18	1	128	CGCGTCGTTTTGTATCCAGC	60.25	55	4.85	GCCTGGAAGTTGTGTAGATTGC	59.84	50	3.56
BrSSR01811	2557	A01	A	A	1	17	9214786	9214802	17	1	142	AGCCCATCATCAGTCACAGC	60.11	55	4.4	ACGCTGTTCCTCCAAGTTGG	60.54	55	3.77
BrSSR01812	2558	A01	A	A	1	12	9214865	9214876	12	1	105	ACCAACTTGGAGGAACAGCG	60.54	55	5.18	GCTCTCATCTTCCTTCCATATGC	59	47.83	3.14
BrSSR01813	2559	A01	A	A	1	14	9217268	9217281	14	1	194	TAAAACCGTCTACGCACTGC	58.58	50	4.4	AAAAGCGTTTCCTTTCTTGCC	58.18	42.86	4.52
BrSSR01814	2560	A01	A	T	1	12	9221801	9221812	12	1	160	CTCCCTCTCTCCCTCAATGC	59.24	60	3.56	ATCATTGTGAGGCTGCCACG	61.03	55	4.94
BrSSR01815	2561	A01	AT	TA	2	10	9222065	9222084	20	1	144	TCGGTTCGAATCAAAACAAATAACG	59.15	36	3.18	TTTTGTTCAAATCAAAACGGATAACG	58.17	30.77	3.18
BrSSR01816	2564	A01	A	T	1	12	9228634	9228645	12	1	150	TCAATCGGTTTCACGTCAACG	59.48	47.62	4.1	TCAATGATTGGTTGAACAAAATTGC	58.04	32	3.56
BrSSR01817	2565	A01	AAG	GAA	3	7	9230001	9230021	21	1	150	TGAAGTCCCATAAGCCTCCG	59.17	55	4.63	GGTCAGAACCCAATTCATCTCC	58.72	50	3.71
BrSSR01818	2566	A01	AAG	GAA	3	8	9230082	9230105	24	1	112	AGGAGATGAATTGGGTTCTGACC	60.05	47.83	4.02	TCCCTTTTCCTCATCGCTACC	59.51	52.38	3.18
BrSSR01819	2567	A01	AT	AT	2	9	9231557	9231574	18	1	126	CGGACTAGTCAATATGAATGCTCC	59.07	45.83	4.7	GTTGTTTTACCACCAGGGGC	59.32	55	5.8
BrSSR01820	2568	A01	A	A	1	16	9241152	9241167	16	1	139	CCTGGAAGACCGGAGTTAGC	59.82	60	3.09	GCTGGTTCAAAACATGACAAAAATCC	60.51	38.46	3.01
BrSSR01821	2569	A01	AG	AG	2	17	9242190	9242223	34	1	124	CAGTGCCTGTGATTAAATGGTAGG	59.66	45.83	3.18	GTGCTGAGGAGGTGAAAGCC	60.96	60	4.35
BrSSR01822	2570	A01	AGG	CTC	3	5	9242583	9242597	15	1	107	CAGACCCTCCTGCTTTCTCC	59.75	60	3.71	TGATGCAGAGAAGGAGAAAGC	58.02	47.62	3.51
BrSSR01823	2571	A01	AG	GA	2	8	9246767	9246782	16	1	198	TCACTGTCCCAAGACTCAGC	59.32	55	4.26	CAAGCATTGGAATGGACCGC	60.18	55	5.68
BrSSR01824	2573	A01	AG	AG	2	8	9248474	9248489	16	1	171	ACATCCTTGGAACTCAAAACAGG	59.11	43.48	4	CAAAGGAAGCGAGAGTGATGG	58.99	52.38	3.51
BrSSR01825	2574	A01	A	A	1	16	9255232	9255247	16	1	207	TGCGGCTTCTAAGAACATAATAGC	59.25	41.67	2.97	ATTTTGCTCGGGGCCTAACC	60.68	55	2.85
BrSSR01826	2580	A01	AG	GA	2	7	9266555	9266568	14	1	150	CCATCTTTGGCCTGAAGAAATCG	60.18	47.83	3.34	CCCACTCTTTCTGTGTAATGGC	59.25	50	4.4
BrSSR01827	2581	A01	A	T	1	12	9268741	9268752	12	1	180	TCAAGAAAGAACAATGTCCCTTGC	59.96	41.67	4.01	AATCTTTGATCATCCCAAACTTGC	58.27	37.5	4.01
BrSSR01828	2583	A01	A	T	1	14	9283801	9283814	14	1	161	GGCGAAACTTGTCAAACACG	58.54	50	4.49	GCAGCATGTAAATGTAAACCAAAGG	59.65	40	3.11
BrSSR01829	2585	A01	A	A	1	14	9290071	9290084	14	1	155	TTTAACGTGAGAGCTCGATTCC	58.49	45.45	3.01	TGCCAATCAAGTTACTCGAGC	58.65	47.62	5.03
BrSSR01830	2586	A01	AGG	CTC	3	5	9290319	9290333	15	1	103	GGTCATCGTTGCTCTCTCCC	60.18	60	4.3	AGTGAGAGAGTACCCGTCGG	60.39	60	4.79
BrSSR01831	2587	A01	AG	AG	2	8	9297088	9297103	16	1	152	AAGAAGCTCGTAACCCTCGC	60.11	55	5.03	ATCCCACACAACGAAACAGC	59.05	50	4.4
BrSSR01832	2588	A01	A	A	1	16	9306754	9306769	16	1	133	CAAACAACAAATGACACACACTGG	59.67	41.67	4	CCAACTTGTGTTTGTTTCGAAGC	59.7	43.48	3.86
BrSSR01833	2589	A01	A	T	1	30	9311930	9311959	30	1	213	ACTGGAATCTTGTCACCAAGGG	60.22	50	3.95	ACCCAAGCTTTCTTGCAACG	59.61	50	4.1
BrSSR01834	2590	A01	A	T	1	15	9312765	9312779	15	1	149	GTTCTGACCAACGAAGCAACC	60	52.38	3.77	TGCCTTTTAGTTGTATCTGGGC	58.65	45.45	5.36
BrSSR01835	2591	A01	A	A	1	18	9314356	9314373	18	1	150	CGGGCTGTTCCTTTACTCCC	60.39	60	4.3	TTCTCTTCCACCACTCCCCC	60.84	60	5.4
BrSSR01836	2592	A01	A	A	1	13	9317059	9317071	13	1	140	TTTCCAGTGGAGGGGACACG	61.76	60	4.49	CGCAAACGTACGCATCAAGG	60.52	55	3.61
BrSSR01837	2593	A01	ATC	TGA	3	8	9317872	9317895	24	1	132	TGGAAAGAGGAAGGCTGTGG	59.6	55	4.17	ACTGTAGGCTTTGTGGGTGG	59.89	55	4.61
BrSSR01838	2594	A01	A	T	1	12	9318528	9318539	12	1	104	CCCCAATATATGAGTGGCATTTGG	59.78	45.83	3.28	GCTGTAATTAACATCAATGCAGTCG	59.32	40	4.18
BrSSR01839	2595	A01	A	A	1	14	9319491	9319504	14	1	172	TGATAAATTGGCACTTAGAGCTGG	59.12	41.67	4.85	CAGCAACCAACAGTGTCTGC	59.97	55	4.26
BrSSR01840	2596	A01	AG	CT	2	10	9323260	9323279	20	1	113	TCTTCTCTCTCTCCTCCGCG	60.46	60	6.46	GAGATCTGGTCACCACCACC	59.75	60	4.61
BrSSR01841	2597	A01	ACC	GTG	3	5	9323301	9323315	15	1	174	TCTTCTCTCTCTCCTCCGCG	60.46	60	6.46	TGGGTTCAAGACACTCCACC	59.53	55	4.61
BrSSR01842	2598	A01	A	T	1	12	9328771	9328782	12	1	180	TGTCTGGAGATACTGCACCG	59.18	55	4.94	ATAGCTGGAGAGAGACCGCC	60.83	60	6.13
BrSSR01843	2599	A01	AT	AT	2	13	9331520	9331545	26	1	170	GAAGAACGGCGAAGGAAACC	59.48	55	3.27	GCCGCTGTAATCAACTTGGC	60.18	55	4.52
BrSSR01844	2600	A01	AAG	TCT	3	5	9339005	9339019	15	1	177	CTCTCCACCCAAGAGAAGCG	60.11	60	4.68	TGATGGTGGTTGAGAAGCGG	60.32	55	5.52
BrSSR01845	2601	A01	A	T	1	12	9346223	9346234	12	1	174	TCTTCAACTTCATACATTCTCAGTTCC	59.4	37.04	3.62	AGCCTATTTTATAATTGATTGAGCAGC	58.7	33.33	5.25
BrSSR01846	2602	A01	AG	CT	2	17	9356247	9356280	34	1	112	CCTTAACCTAAAACTTTCTCACGCC	60.33	44	5.68	AGAGAGAGAGAGCTGAGGCG	60.46	60	5.52
BrSSR01847	2603	A01	AG	CT	2	19	9356318	9356355	38	1	161	AAACTTTCTCACGCCTCAGC	58.77	50	4.26	AGAGAGAGAGAGCTGAGGCG	60.46	60	5.52
BrSSR01848	2604	A01	AG	CT	2	8	9356377	9356392	16	1	149	CTCTTCTCTCACGCCTCAGC	60.18	60	4.26	AGAGAGAGAGAGCTGAGGCG	60.46	60	5.52
BrSSR01849	2605	A01	AG	CT	2	12	9356436	9356459	24	1	108	CTCTCCACCATCTCTCACGC	59.9	60	5.34	GAGAGATCGTGAAGAGAGGCG	60	57.14	5.52
BrSSR01850	2606	A01	AG	TC	2	9	9356592	9356609	18	1	107	TCTTCACCATCTCTCACGCC	59.47	55	5.68	TCCTAAGTTCCTAACACAAAACGC	59.49	41.67	4.84
BrSSR01851	2607	A01	AT	TA	2	22	9362226	9362269	44	1	162	TGGCAATACTGAGTCACCATCC	60.09	50	3.51	AGCTGAAGAAGTGGCTGAGG	59.68	55	3.86
BrSSR01852	2608	A01	AAAT	ATTT	4	4	9366724	9366739	16	1	102	AAGGAGATGAGTGAACGGCC	59.75	55	6.13	ATAAGACACGTGACGTCCGG	59.83	55	5.14
BrSSR01853	2609	A01	A	A	1	29	9377023	9377051	29	1	105	GTCAAGGCAAACACCAACCC	59.9	55	4.11	CTTTGGGGCGCATTTACTCG	59.9	55	4.18
BrSSR01854	2610	A01	A	A	1	19	9377210	9377228	19	1	138	GGCAGCCCAAAGAAAAAGGG	59.96	55	3.95	TACATTTGTCCGAGGAGCCG	59.83	55	5.52
BrSSR01855	2611	A01	A	A	1	27	9404472	9404498	27	1	154	GAACTCCATGCATCTTCGTCG	59.41	52.38	5.12	TGGACGAGTAGGAGTGACCG	60.68	60	4.79
BrSSR01856	2612	A01	A	T	1	13	9418129	9418141	13	1	106	GTTTCTGTATCCACAAATTTTCCTTGG	59.62	37.04	3.61	CATGGCGCCTTGACAAATCC	60.18	55	3.01
BrSSR01857	2613	A01	A	T	1	17	9425302	9425318	17	1	159	AGAACGGAGCAGATTGACGG	60.11	55	4.79	TGATCTCATTACACGATCACACG	58.65	43.48	4.49
BrSSR01858	2614	A01	A	A	1	14	9429266	9429279	14	1	108	TCGGACATGCTATCCACTGG	59.25	55	4	TGCTATGGTTGAGTTGTTTCTGC	59.75	43.48	4.26
BrSSR01859	2615	A01	ACC	CCA	3	5	9431406	9431420	15	1	164	TAGGCGTTAGGGTCCTGAGG	60.4	60	3.86	CTTGGCGGACAAAGCATTCG	60.45	55	3.34
BrSSR01860	2616	A01	ACG	TGC	3	6	9433656	9433673	18	1	170	TGCTGTTGACCAAGAGACGG	60.25	55	4.79	ATGATGCAGCAGTCACCTCC	60.11	55	4.3
BrSSR01861	2617	A01	AG	AG	2	19	9433821	9433858	38	1	151	AGAACAATGGAGGATGCCCC	59.74	55	5.8	ATTGGGCCATGTGAGGTCG	60.08	57.89	4.79
BrSSR01862	2618	A01	A	A	1	12	9445774	9445785	12	1	160	TCGGTCTAAACGGCAAATCG	58.65	50	3.34	ACCATTGTTCAAGAAATCACTAGTCG	59.85	38.46	4.18
BrSSR01863	2619	A01	A	A	1	13	9448911	9448923	13	1	167	TGTCATTCTGCAACCAAAGGC	59.66	47.62	4.35	TCCCAGCTTGAAGAGTTCGC	60.32	55	4.7
BrSSR01864	2620	A01	ATAC	ATAC	4	4	9452345	9452360	16	1	153	CAATAAACTTCAGCAAAACCGAGG	59.08	41.67	4.63	GGATGGGCTGAGTTGTATATTGC	59.5	47.83	3.56
BrSSR01865	2621	A01	AAG	CTT	3	6	9465597	9465614	18	1	107	CGTTCTTGACGCTTCTTCTCC	59.28	52.38	3.71	GTGAAAACAGAAAACATCAGTGGG	58.96	41.67	4.61
BrSSR01866	2622	A01	A	A	1	16	9465867	9465882	16	1	195	AGTAAACTCTAACCAATAACACACGG	59.35	38.46	4.94	CTTCTGCTGGTGCTAGCTCC	60.46	60	4.7
BrSSR01867	2623	A01	A	T	1	19	9466044	9466062	19	1	192	GATGAGGAGCTAGCACCAGC	60.25	60	4.85	TTGTCAGTGCTGCGAAATGG	59.41	50	3.16
BrSSR01868	2625	A01	AT	AT	2	14	9471249	9471276	28	1	183	GACAATGGACATGCATCAGCC	59.93	52.38	4.85	TCTATATGAGTGCCACCTCAGC	59.37	50	4.26
BrSSR01869	2626	A01	A	T	1	13	9476751	9476763	13	1	166	ACGTATCATGGATAAACGGCG	58.6	47.62	6.46	CAGAAATAGTTCATGCAATGCTCG	59.03	41.67	5.03
BrSSR01870	2627	A01	A	A	1	13	9476813	9476825	13	1	134	TCAACTATTAGACGAGCTTTAGACC	58.21	40	3.85	GAACAAAAGGCAGCTTCAAGC	58.87	47.62	4.01
BrSSR01871	2632	A01	AAT	ATT	3	5	9508366	9508380	15	1	206	GATCCCGTTTGTCCATATGCG	59.47	52.38	4.73	TTCTCAGCTTGTTCAGAGTGC	58.51	47.62	4.4
BrSSR01872	2638	A01	AACTAG	AGTTCT	6	5	9526683	9526712	30	1	154	GACCATTCATCACAGCGACC	58.99	55	4.79	AGAACTAGAACATAATTGGCTCGG	58.64	41.67	4.63
BrSSR01873	2639	A01	AG	AG	2	8	9529232	9529247	16	1	102	CCATTTTGGTTCTCGTTTGACC	58.36	45.45	4.02	ACAGAAAAATATGAAGCCACCTACG	59.65	40	3.51
BrSSR01874	2641	A01	AG	AG	2	9	9535944	9535961	18	1	186	AAAAAGGTCCGCGGAAAACC	59.61	50	3.27	TCGACATTGGCGGGATAACG	60.53	55	3.18
BrSSR01875	2642	A01	A	A	1	13	9542681	9542693	13	1	139	CATCAGTGAACCTCTTCTGAACC	59	47.83	3.62	AAGCACTATAGCGCGGATCC	60.04	55	3.36
BrSSR01876	2643	A01	AG	GA	2	8	9544027	9544042	16	1	133	TGCTTCTTTCGTTCTCACATCC	58.93	45.45	3.51	TTGGTGTTTTCTCTCTCGAGC	58.24	47.62	5.03
BrSSR01877	2644	A01	A	A	1	13	9545827	9545839	13	1	135	ACTTATGCAAGTAGAATTTGTGTTCC	58.41	34.62	3.62	CATCAAGAAAGACTGAAAATTTGTTGC	58.94	33.33	4.17
BrSSR01878	2645	A01	A	A	1	12	9546249	9546260	12	1	132	ACAAGGCATACATGATATTTGTAAGC	58.35	34.62	3.09	ACAGCCAATAAACACCACTACG	58.93	45.45	3.51
BrSSR01879	2646	A01	A	T	1	16	9552962	9552977	16	1	156	ATCACTGTAGTGCGGGTTCC	59.75	55	3.62	TGGTTGGTTAAGAGCAAGAGC	58.5	47.62	4.09
BrSSR01880	2647	A01	AAG	TTC	3	5	9553662	9553676	15	1	147	GCTTCTTCTCTCTCGGCTGG	60.18	60	4.85	GGACGAAGAGTTGAAGAAAAGAGC	60.08	45.83	4.09
BrSSR01881	2648	A01	A	T	1	12	9554269	9554280	12	1	144	AGCTGGCCAAATTGGTAAGG	58.44	50	2.69	TGTGGACAAAGAAGTTAACAAACC	58.04	37.5	3.27
BrSSR01882	2649	A01	A	T	1	17	9563401	9563417	17	1	146	CGTTCACGTAGAGGATGAACC	58.47	52.38	3.62	TGTCCTCGGAATTTCCTCGG	59.46	55	4.63
BrSSR01883	2650	A01	A	T	1	13	9565941	9565953	13	1	151	ACGAGTGGAAGAAGAAGTGGG	59.66	52.38	4.61	ACACCTTCCATACCGTGTCG	59.75	55	4.35
BrSSR01884	2652	A01	A	A	1	14	9573328	9573341	14	1	108	CTACTGGTCTGCCATGTTTGC	59.53	52.38	3.68	ACTAAAAATTTTAATCGTGGTGAGCG	59.2	34.62	5.03
BrSSR01885	2653	A01	AT	AT	2	9	9581381	9581398	18	1	129	TGGATCACCATTGGACACACC	60.27	52.38	4.16	GTCTTAGAGCATATGCAATGGTGG	59.79	45.83	4.61
BrSSR01886	2654	A01	AT	AT	2	12	9581683	9581706	24	1	134	ACACAAACTGCGAAAGAGTGG	59.33	47.62	4	CGACAAGCAGGTGTACAGGG	60.67	60	4.45
BrSSR01887	2655	A01	A	T	1	12	9581878	9581889	12	1	153	AACCGTTCAATCACCTAAGACC	58.33	45.45	3.85	TACTTTTCGCGGACTCCACC	60.04	55	4.61
BrSSR01888	2656	A01	C	C	1	15	9582073	9582087	15	1	116	GGGACCCACGTGTTAAAACC	59.05	55	3.27	TACTTTTCGCGGACTCCACC	60.04	55	4.61
BrSSR01889	2657	A01	C	C	1	32	9582413	9582444	32	1	100	TTTGACACGTGTTAAAACCTCCC	59.62	43.48	4.3	TGAAGGACAGTAGGACAACATACC	59.78	45.83	2.73
BrSSR01890	2660	A01	A	T	1	12	9593026	9593037	12	1	125	TCACAACTGATAGTGTGGGGG	59.37	52.38	5.4	TGTTTGATAATATGTGTACGTCCCC	58.95	40	4.81
BrSSR01891	2661	A01	A	A	1	13	9598004	9598016	13	1	116	AGGCCTTCCATAAGCTCAGG	59.16	55	3.86	GTTATCGTTTCGCGTACAGGC	60.01	52.38	4.85
BrSSR01892	2663	A01	AC	CA	2	20	9600166	9600205	40	1	112	CCATTGATCATACATAGAGAGAGTAGG	58.31	40.74	3.18	ATGAGTTACTTCAGCTCACAGC	58.41	45.45	4.4
BrSSR01893	2664	A01	A	T	1	13	9605024	9605036	13	1	181	CGAGAAAGCCCATCACAAGC	59.55	55	4.01	TGATAAGCTGAAAAGCATCTCTTGG	59.64	40	3.61
BrSSR01894	2665	A01	A	T	1	12	9607932	9607943	12	1	171	ACTCAGCAGCTTCTTGTCCG	60.32	55	4.79	CCACAAGACAATGTTCCCTGG	59.11	52.38	4.45
BrSSR01895	2666	A01	ATGTCC	GTCCAT	6	4	9611189	9611212	24	1	164	GGTCCAAACCCTCCTCTTCC	59.67	60	3.46	GGTGGCTGTTGTTTTCCAGG	59.61	55	4.45
BrSSR01896	2667	A01	ATC	TGA	3	6	9617012	9617029	18	1	143	AAGCTTTGCCACAACACAGC	60.18	50	4.4	TTCGACGGTGAACACAGAGC	60.6	55	4.09
BrSSR01897	2668	A01	A	T	1	13	9624291	9624303	13	1	138	GCAGATGATCGTCGATCTTTTGG	60.06	47.83	3.28	ATTGACTCGTATGTATGATTTTCGC	58.12	36	4.7
BrSSR01898	2669	A01	A	A	1	12	9625249	9625260	12	1	133	AGTCAAGTGAACACCCAAAAGG	58.98	45.45	3.11	GTTTACCCTTCTTTGCTTAACGC	58.78	43.48	4.84
BrSSR01899	2670	A01	AGG	GGA	3	6	9628219	9628236	18	1	136	AAACTGGAGCTGATCTGGCG	60.39	55	5.69	GTGAGATCCAACGGTGGTGG	60.67	60	4.61
BrSSR01900	2673	A01	A	A	1	28	9632742	9632769	28	1	135	CAAAGACACATGCCAAAACAAGG	59.44	43.48	3.61	TGTTTCTGATTCTGTCCCTCCG	60.03	50	4.63
BrSSR01901	2674	A01	A	T	1	13	9636377	9636389	13	1	151	GCCGGTCTTGAGATTTTGAGG	59.26	52.38	3.86	AGTGAAACATTTTCAACAGGTTTCC	58.89	36	3.13
BrSSR01902	2675	A01	A	A	1	13	9644028	9644040	13	1	183	TGTGCTAAGTGGATCCTGGG	59.09	55	4.45	GGATCTTGCAGCAAGGTTTGG	60.07	52.38	3.28
BrSSR01903	2678	A01	AC	AC	2	7	9673588	9673601	14	1	128	AACTCTGTCTCAAAGCTGCC	58.11	50	4.85	TGGGAGAATGGCTATTGGGG	59.15	55	4.96
BrSSR01904	2679	A01	AT	AT	2	10	9673602	9673621	20	1	137	AACTCTGTCTCAAAGCTGCC	58.11	50	4.85	ACGACAGGTTGGGAGAATGG	59.68	55	3.16
BrSSR01905	2680	A01	A	T	1	12	9678791	9678802	12	1	140	CGCAAGTCTAGATAACTGAATTGTGG	60.24	42.31	4.17	GCACCGTCTCTAGGGTTTCG	60.46	60	3.46
BrSSR01906	2682	A01	AAG	AAG	3	6	9684348	9684365	18	1	118	TGGCCTGTAAACATGGGAGG	59.67	55	4.3	ACTCATCGCTTTGCTCCTCG	60.46	55	4.63
BrSSR01907	2688	A01	AT	AT	2	7	9707141	9707154	14	1	121	AACCGCCCCTATAAGACACC	59.16	55	4.16	TTTCCAGGTCTATATGCCAATGG	58.27	43.48	3.16
BrSSR01908	2689	A01	A	T	1	13	9711557	9711569	13	1	177	GGATTGGAAAATGGGAACGGC	60.13	52.38	5.68	ACTGTCTATGCTCAGCTTCTGG	59.83	50	3.86
BrSSR01909	2691	A01	AAG	CTT	3	5	9714120	9714134	15	1	194	TGTCACTTACATCGTACTACCCC	59.3	47.83	4.95	AGAGACAACGGAGAGGAGGC	60.97	60	4.7
BrSSR01910	2692	A01	ACC	CAC	3	5	9714754	9714768	15	1	166	CCCGATCCAGACAAAGACCG	60.46	60	4.79	CGAAGGCAGAGGAGAGAACG	60.18	60	3.95
BrSSR01911	2695	A01	AG	TC	2	20	9738810	9738849	40	1	149	ACCCTAAACCTTTTAACGACGG	58.6	45.45	4.79	GTGAATACGTTGAGGCTGCG	59.63	55	5.18
BrSSR01912	2696	A01	A	T	1	12	9739136	9739147	12	1	131	ATATCTTTGAGCGGTTCAAGGG	58.45	45.45	3.95	AGCAGAACCAGAAGCAGAGC	60.32	55	4.09
BrSSR01913	2697	A01	AAG	AGA	3	5	9751277	9751291	15	1	135	CTTCCGGGGGATTTGGAACC	60.68	60	3.62	TGGAGTTTCCAAGAACCAAAAGC	59.87	43.48	3.51
BrSSR01914	2698	A01	A	T	1	13	9751527	9751539	13	1	118	TTCTTGTATCCCCACCGACG	59.47	55	5.12	GCTCTCTAAACGCGTAATAAACTCG	60.33	44	4.18
BrSSR01915	2699	A01	A	T	1	14	9760667	9760680	14	1	106	AATTAAGAGACGTCTGCTGTGG	58.41	45.45	4.17	ACCATGTAAGAGCAAGATTAACCG	59.12	41.67	4.44
BrSSR01916	2704	A01	AG	AG	2	9	9774938	9774955	18	1	215	AGGAAGTCATCATCCACAACTCC	60.05	47.83	3.85	CGAGGACGACGAGGAATTGG	60.53	60	3.16
BrSSR01917	2705	A01	AT	AT	2	10	9775321	9775340	20	1	136	GAGGAGAGAAAGGGCCATGG	59.82	60	3.66	GTTCCTTCCTCTCGGGTGC	60.08	63.16	5.01
BrSSR01918	2706	A01	A	A	1	12	9778365	9778376	12	1	179	GTTGAAGAAACAGCGCCTCC	59.76	55	4.3	CCTGCTGAGGGTGAATCTGC	60.75	60	4.26
BrSSR01919	2707	A01	AG	TC	2	8	9783899	9783914	16	1	166	AGAGTGGCTCTGGGATAGGG	60.11	60	3.53	CGGAATTACACTGCCTTTGTCG	60.16	50	4.35
BrSSR01920	2708	A01	AAC	GTT	3	7	9783922	9783942	21	1	166	AGAGTGGCTCTGGGATAGGG	60.11	60	3.53	CGGAATTACACTGCCTTTGTCG	60.16	50	4.35
BrSSR01921	2709	A01	AAAT	AATA	4	4	9792164	9792179	16	1	143	ACACCCTAGACTAAGCAAGTGG	59.43	50	4	GGAGAAGGCTTCATGTCTCTCG	60.48	54.55	4.04
BrSSR01922	2710	A01	AG	AG	2	7	9795393	9795406	14	1	178	TCAAGGCATTCAAAGCTGAAGC	60.03	45.45	3.86	GCAGGTCCCAAACATTTTGTAGG	60.31	47.83	3.18
BrSSR01923	2711	A01	A	T	1	12	9797623	9797634	12	1	160	TTCACCCCGCCGTGAACC	62.63	66.67	3.62	ACATAAACACTCTGTTTCTCTGCATCC	61.7	40.74	3.51
BrSSR01924	2712	A01	AACG	GCTT	4	4	9798378	9798393	16	1	149	AAACTCTCGATGCAAGGGGG	60.04	55	5.4	TTGATGCAATCTTCGTGGCC	59.19	50	5.36
BrSSR01925	2713	A01	ATC	ATC	3	5	9806761	9806775	15	1	123	TGGGGAACACATGCTTCGG	60.3	57.89	4.3	CCTTACTCGCTGAGACACCC	59.83	60	4.61
BrSSR01926	2714	A01	AC	CA	2	8	9807211	9807226	16	1	203	ATAGCAACATCCTCCTCGCC	59.61	55	5.54	GGGCTCGTTTCTTGAATTCGC	60.47	52.38	4.7
BrSSR01927	2716	A01	A	T	1	12	9814251	9814262	12	1	186	CTCCGGTGGACAAATCTCCG	60.46	60	4.63	GCAAAGTCAGTGTTCTCATGTTCG	60.84	45.83	3.95
BrSSR01928	2718	A01	AGG	TCC	3	5	9824059	9824073	15	1	112	TCTCCAGAATCTGTGGATGACG	59.57	50	4.35	ATGCAGCCAGGTAGGTATGG	59.23	55	2.74
BrSSR01929	2719	A01	A	A	1	12	9826423	9826434	12	1	123	TGATGATGCGTCAAGTTTGGG	59.19	47.62	4.12	TTTCCCACTCGTTTGCTTCC	58.69	50	3.46
BrSSR01930	2721	A01	A	T	1	16	9832745	9832760	16	1	193	TGTGTCCTAGCCATGTTCAGG	59.72	52.38	3.86	ACTTGCTTCGTCTCACGCG	61.02	57.89	6.01
BrSSR01931	2722	A01	AAT	AAT	3	14	9832886	9832927	42	1	203	GTGACTATTGTCTACAGCGCG	59.15	52.38	6.86	TTGGGATTGCGAGACACACC	60.61	55	4.16
BrSSR01932	2724	A01	AG	CT	2	10	9838935	9838954	20	1	176	AGAGACAACGACGTCTACGG	59.2	55	4.02	ACTCTCTGGTGAGCAGATGC	59.46	55	3.91
BrSSR01933	2725	A01	ATC	TGA	3	5	9839070	9839084	15	1	159	TAGGGTACGGAAAGGGTTGC	59.39	55	4.17	AGCACTAAGTCGAAAACAAATTAAACC	59.35	33.33	3.27
BrSSR01934	2726	A01	A	A	1	12	9841191	9841202	12	1	159	AGGGATAAGCAAAAGTACTAAAATCCC	59.44	37.04	3.85	CGGAGAAGTAGAGGTCGTCG	59.35	60	5.12
BrSSR01935	2727	A01	A	T	1	18	9848449	9848466	18	1	166	TTGCTCGACCTTTCCAGTGG	60.25	55	4	GTCGCGAAATCAGAACCACC	59.56	55	4.61
BrSSR01936	2728	A01	A	A	1	12	9855181	9855192	12	1	133	CCCTACTGGAGGCTAAACGG	59.54	60	4.44	TGAACTAATTGAAAAGGATGGATGC	58.13	36	3.91
BrSSR01937	2730	A01	A	T	1	18	9856555	9856572	18	1	104	AATCAATGCGCAAAAAGCCC	58.56	45	5.19	TGTCCATGAGAAAGGCCAGG	59.67	55	4.45
BrSSR01938	2733	A01	AT	AT	2	16	9862712	9862743	32	1	189	TTTTGTTGCACGAGCCATGC	60.6	50	4.06	ACGGTTTTGACCAACTTAAGTGG	59.62	43.48	4
BrSSR01939	2734	A01	AT	TA	2	7	9866402	9866415	14	1	172	TGTCCCTCATGTCATTGCGG	60.39	55	5.69	TTCCCCCAATGTGTTCAATACC	58.56	45.45	2.73
BrSSR01940	2736	A01	A	A	1	17	9876545	9876561	17	1	142	ACAAGAACTTGAAACAATGATGTCC	58.49	36	4.02	TTCGAGGGATTAAGATTGGATGG	58.03	43.48	3.51
BrSSR01941	2738	A01	A	T	1	15	9891736	9891750	15	1	193	TGTCGCCATGCTCCTTATCC	59.89	55	2.59	AGGGTAAATGTGACGCAGGG	60.04	55	4.45
BrSSR01942	2739	A01	A	T	1	16	9898767	9898782	16	1	112	GCTGTGTTCTAATCACTGAGGC	59.32	50	4.7	AGTACACCCAATGCATGCGG	61.03	55	5.69
BrSSR01943	2742	A01	AG	CT	2	8	9905544	9905559	16	1	202	AGTAAAGGGGATATTGGGCAGC	60.16	50	5.25	ACCCCTGATACAAAGCACACC	60.27	52.38	4.16
BrSSR01944	2744	A01	A	T	1	13	9918938	9918950	13	1	196	AGATGAGCATTTCATTAAAGGACATCC	59.99	37.04	3.51	TGCTAAACAATGTTTGGTTGGGG	60.18	43.48	4.96
BrSSR01945	2745	A01	AG	AG	2	7	9929162	9929175	14	1	153	GGTCGCCGTTTTTCTGACG	59.8	57.89	4.35	TCCTCACCGTTCTCCGATCC	61.04	60	3.36
BrSSR01946	2746	A01	ACC	ACC	3	5	9935092	9935106	15	1	149	AATCATCCACACCATGCACG	58.9	50	5.34	TGGGGAAGAACGAAGAAGCG	60.32	55	4.68
BrSSR01947	2747	A01	AG	CT	2	7	9937591	9937604	14	1	142	CAACGGTTAACAATCAATGGCC	58.75	45.45	5.36	ATCTTCCGGTAGCTCAAGGC	59.53	55	4.35
BrSSR01948	2748	A01	AG	TC	2	43	9940026	9940111	86	1	244	TGCCCCACATAATAACGGCG	60.82	55	6.46	AGGATCTCCAGCTGCTTTGG	59.74	55	3.28
BrSSR01949	2751	A01	ATC	GAT	3	5	9955018	9955032	15	1	134	TCCTATCCATCGACCTGAAGG	58.4	52.38	3.46	GCTGGTTGGTTTTGTCTGGC	60.25	55	4.85
BrSSR01950	2752	A01	ACC	CAC	3	7	9955654	9955674	21	1	146	ATTCTTCTGCTGACCCTGCC	60.03	55	4.85	CCTCCTTCCCCATTCTCTGG	59.16	60	3.86
BrSSR01951	2753	A01	AAG	GAA	3	5	9959263	9959277	15	1	203	ACGCCATTTTTGTTTGCAGC	59.06	45	5.25	GGATCAGCCCGAATACGACG	60.66	60	5.12
BrSSR01952	2754	A01	A	T	1	13	9963642	9963654	13	1	143	AGTGCTTGTCCTGCTTCAGC	60.89	55	4.26	CAACCGGCTTTGAATCCACC	59.76	55	4.61
BrSSR01953	2756	A01	AT	TA	2	9	9971690	9971707	18	1	141	GGAAGAGAAACAACTTGTAGTGTAGG	59.58	42.31	3.18	AGCTATAGAACGAATATCAAACCGC	59.37	40	5.68
BrSSR01954	2757	A01	AG	TC	2	12	9975293	9975316	24	1	201	GAGTCAGTGTAGCTCGACGC	60.52	60	5.19	GTGACCACACCTTTTCACCG	59.34	55	4.94
BrSSR01955	2760	A01	A	T	1	12	9992736	9992747	12	1	174	ACATGTCTCGGTCTACGTCG	59.27	55	5.12	TCTTTTATTGATCAGCGGGCC	58.7	47.62	5.8
BrSSR01956	2762	A01	AAG	TCT	3	5	10004505	10004519	15	1	108	TAGCGTCATGATCCGTCACG	59.97	55	4.35	AGAAGTACACTAAAAAGTTGTCAGTGG	59.72	37.04	4
BrSSR01957	2764	A01	AT	TA	2	12	10006311	10006334	24	1	167	TTGCTCCAGAAAGACAATCCC	58.2	47.62	3.85	CCAAATTACAAAGGCCACAAAACG	60.03	41.67	3.6
BrSSR01958	2765	A01	A	A	1	13	10010690	10010702	13	1	179	AGGTCCTGTCAAAATATGCAACC	59.24	43.48	3.77	TGTGTTCGATTTTGATTTTCTGGG	58.47	37.5	4.45
BrSSR01959	2766	A01	AG	CT	2	8	10011231	10011246	16	1	126	CGCGTTCAGCTTAGATTCTTCG	60.04	50	3.79	ACCCTATTTATTGTGGTCGCG	58.44	47.62	5.87
BrSSR01960	2767	A01	A	A	1	12	10023481	10023492	12	1	175	TGTTCTTAGACGAGTCCTGCC	59.46	52.38	4.85	ACTATGATCGCCGTAGCTGC	60.04	55	5.25
BrSSR01961	2768	A01	AG	AG	2	16	10024159	10024190	32	1	164	ACACTTCGAACTCATCTTTCACG	59.26	43.48	4.35	TCGAAACCGTATGAACCCTCG	60.14	52.38	4.63
BrSSR01962	2769	A01	A	A	1	12	10026958	10026969	12	1	197	TTTTTGGTTTCGGTTAGAATTGGG	58.4	37.5	4.12	TGTCCGAACTGAACCAGCC	59.93	57.89	4.85
BrSSR01963	2770	A01	AAT	TTA	3	5	10032560	10032574	15	1	135	ACGATACAAAGTTACAAACAGCTCC	59.82	40	4.7	TGGGCTTATGTATGTCTTTAATTAGGG	59.06	37.04	3.53
BrSSR01964	2772	A01	AAAC	ACAA	4	4	10044117	10044132	16	1	148	CTCTACTATTTGGGCTCAATATGAGG	58.9	42.31	3.86	CAAAAAGAACAAACGGTGATTTTACG	58.89	34.62	3.18
BrSSR01965	2773	A01	AT	AT	2	14	10044920	10044947	28	1	157	ATTACATTACTCGTGATCCCGC	58.35	45.45	6.13	CGCATCACAAAGTAAGCAAGC	58.75	47.62	4.01
BrSSR01966	2774	A01	A	A	1	13	10047574	10047586	13	1	121	TTGGACGGCTTACAGCAACC	60.89	55	3.77	CACTGTAGATTCTTGTAGGCTGC	59.13	47.83	5.25
BrSSR01967	2775	A01	A	A	1	12	10049537	10049548	12	1	139	TCACAATCGAATTCCGCACG	59.28	50	5.34	ATTAGCTCTGGTTTCCCCCG	59.45	55	5.73
BrSSR01968	2776	A01	AT	AT	2	7	10060424	10060437	14	1	200	GAGTGCGTAGATGATCCCCG	60.04	60	5.73	CGGAGTTTGTCTAAGGCATGG	58.99	52.38	3.66
BrSSR01969	2777	A01	A	A	1	12	10062531	10062542	12	1	148	AGGTTTTCGTTGGGCTTCGG	61.17	55	4.3	CAAATCCAAAAGGCCCTCGC	60.11	55	5.03
BrSSR01970	2778	A01	AT	AT	2	13	10069337	10069362	26	1	155	ACAATGCCAGAAAACAAACTCG	58.29	40.91	4.18	AGTTTTCTGTGATCTCCCACTCC	59.99	47.83	3.85
BrSSR01971	2780	A01	AAG	CTT	3	7	10075251	10075271	21	1	137	CTTCCTCCTCGTCGATGAGC	59.97	60	4.26	ATTTAATGGGCCTGCCAAGC	59.17	50	4.01
BrSSR01972	2781	A01	AAAAAG	GAAAAA	6	4	10077777	10077800	24	1	143	CAGGGACTTGCCAAAATGCC	60.04	55	4.4	GCTGTAGCACAAGAGAGTTTTGG	60.06	47.83	3.28
BrSSR01973	2782	A01	A	A	1	16	10079089	10079104	16	1	143	CCTGAGGAAAGGGAAGAGCC	59.75	60	4.7	TGTGTCAAGTGTTTCAGGTCC	58.36	47.62	4.46
BrSSR01974	2783	A01	A	A	1	12	10081312	10081323	12	1	140	GAGCATGGCTGAGTGAGTGC	61.37	60	4.4	CAGACGGTAGTAGCTGGTGC	60.18	60	5.01
BrSSR01975	2784	A01	A	A	1	13	10082158	10082170	13	1	182	GGTCGTTGGGAAAATCACGC	60.11	55	5.34	TTGTTCTCCAGACTCCAGGC	59.31	55	4.85
BrSSR01976	2785	A01	A	A	1	13	10097672	10097684	13	1	183	TCACTCAAGTTTGGGGGAGG	59.23	55	4.3	GCTCCCAATGCAAGTGAATGC	60.74	52.38	3.56
BrSSR01977	2786	A01	A	A	1	15	10098356	10098370	15	1	130	TTTGAAAAGTCTTGGCCCCC	58.58	50	5.4	CTAACAACTTTGCTAGCCCCC	58.91	52.38	5.4
BrSSR01978	2787	A01	A	A	1	14	10098379	10098392	14	1	130	TTTGAAAAGTCTTGGCCCCC	58.58	50	5.4	CTAACAACTTTGCTAGCCCCC	58.91	52.38	5.4
BrSSR01979	2788	A01	A	A	1	16	10101359	10101374	16	1	133	GAGAAAGCCCAATGCCATGG	59.54	55	3.66	ACACAACTCGTTAAGTGTTTTGG	58.02	39.13	3.28
BrSSR01980	2789	A01	AC	CA	2	10	10101972	10101991	20	1	109	GAGATGGCTACAGTGGCTCC	59.89	60	4.7	GAGAGTCCAACAGGTCCTACG	59.53	57.14	3.51
BrSSR01981	2790	A01	ACTC	AGTG	4	5	10103594	10103613	20	1	182	CAGGAAAATGCAGAGCGTGG	59.83	55	4.94	AACCACAGAAAAGCAGTTTGC	58.11	42.86	3.68
BrSSR01982	2793	A01	AC	AC	2	10	10134861	10134880	20	1	192	CTGAGTTCTTGCGAGTCAGC	58.93	55	4.26	CAAGAAGGAGTTGGTCTCAGC	58.58	52.38	4.26
BrSSR01983	2800	A01	AG	AG	2	10	10151548	10151567	20	1	171	GACACTCCTTGAAACTCCTGC	58.85	52.38	4.85	TAGGCTTCTGCGGTTTTGGG	60.61	55	4.12
BrSSR01984	2804	A01	AAC	ACA	3	5	10183178	10183192	15	1	151	TCCTTAGGAGGTCCTCACGC	60.68	60	5.34	CTGGCACACAGGAGACTTGG	60.6	60	3.61
BrSSR01985	2805	A01	ATC	ACT	3	5	10186634	10186648	15	1	141	AAAAACCCATGAAGCAAAACCC	58.45	40.91	4.11	GGGTTCTACAAGGTCACGGG	60.04	60	5.28
BrSSR01986	2806	A01	AG	TC	2	13	10190628	10190653	26	1	139	GAGGTCTACAGCGACTCTGC	59.9	60	4.26	TGGTCCTGCATAGTCATTAGAAGG	59.9	45.83	3.46
BrSSR01987	2807	A01	A	A	1	13	10191869	10191881	13	1	100	TGTATCCGGTTCATCTAACGAGG	59.68	47.83	4.63	TTGGTACCTAATACGGAATTCGG	58.05	43.48	4.3
BrSSR01988	2808	A01	AAC	ACA	3	5	10193307	10193321	15	1	151	TCCTTAGGAGGTCCTCACGC	60.68	60	5.34	CTGGCACACAGGAGACTTGG	60.6	60	3.61
BrSSR01989	2809	A01	AG	TC	2	20	10196202	10196241	40	1	154	GAGGTCTACAGCGACTCTGC	59.9	60	4.26	TGGTCCTGCATAGTCATTAGAAGG	59.9	45.83	3.46
BrSSR01990	2811	A01	A	A	1	13	10197318	10197330	13	1	162	CATGTGAAACTACAAACCTTAACCC	58.56	40	4.11	CAACGTCAAGTTCTCTCATTAGGG	59.37	45.83	3.53
BrSSR01991	2814	A01	AGG	CTC	3	5	10230728	10230742	15	1	145	TTCTTCACCTCCGAAGCTCC	59.39	55	4.7	CTTACTCCTCCTTCGCTCCG	59.62	60	4.63
BrSSR01992	2816	A01	AT	TA	2	20	10247708	10247747	40	1	200	AACAACACATTGCAACGGCC	60.53	50	6.13	CAAGTCCCTGGCCAGATAGC	60.18	60	2.97
BrSSR01993	2817	A01	A	A	1	12	10247892	10247903	12	1	102	TAAGGCCTTTTACCCACCCC	59.29	55	4.95	GAACTTCTCCCACCTCCAGG	59.38	60	4.45
BrSSR01994	2818	A01	A	A	1	14	10254829	10254842	14	1	168	CGGCTATGAGATTTAGGGGCC	60.34	57.14	5.8	GCCCCAAAACCACTGTACG	59.05	57.89	3.67
BrSSR01995	2819	A01	AAG	AAG	3	5	10255855	10255869	15	1	112	CTGATGGGAGGTTGGACTCG	59.82	60	4.18	TCTGAACCACGTCCAAGAGC	59.97	55	4.09
BrSSR01996	2820	A01	A	T	1	19	10259003	10259021	19	1	179	TCCTTGCGTACGTTGTAATTGC	59.84	45.45	3.56	ATGCCGTGTGGTTTGTTTGC	60.53	50	3.68
BrSSR01997	2821	A01	AAG	TTC	3	6	10280636	10280653	18	1	145	GCTTCCTCCTCGCTAGAACC	59.9	60	3.62	TACAGAGGGATGAGCAGGGG	60.4	60	4.79
BrSSR01998	2822	A01	C	G	1	12	10297553	10297564	12	1	111	CTCGAAAGGGGTACGTAGGC	59.9	60	3.93	TGGCGATTGTGGGAGTATACG	59.93	52.38	3.06
[truncated: 50,358 more rows]
