# Supplementary material for: Development and utility of SSR markers based on Brassica sp. whole-genome in triangle of U
Source: Front Plant Sci. 2024 Jan 8;14:1259736. doi: 10.3389/fpls.2023.1259736 (PMC10801002; doi:10.3389/fpls.2023.1259736)
Supplement: Supplementary Figure 1 — Transferability analysis on the designed SSR primers for the three basic species. (A), PCR amplification results of SSR primers for part of the AA genome; (B), PCR amplification results of SSR primers for part of the BB genome; C, PCR amplification results of SSR primers for part of the CC genome. [file DataSheet_1.zip › Supplementary Table 9.csv]

Table S9 Characteristics of SSR loci and primer sequences in B. nigra
id	id	sequence	standard	motif	type	repeat	start	end	length	entry	product	forward	tm1	gc1	stability1	reverse	tm2	gc2	stability2
BniSSR00001	1	B1	AG	AG	2	9	13950	13967	18	1	140	TCGTCTCTTGAACCACCTGC	59.97	55	4.85	ATTCACCATGCTCGAGCTCG	60.53	55	5.03
BniSSR00002	2	B1	AAG	TCT	3	5	15401	15415	15	1	163	TGAGCATGTAACGGATCGGC	60.53	55	5.54	TCGTCTCTTTATCCATCACACCC	59.87	47.83	4.61
BniSSR00003	3	B1	AG	AG	2	14	17914	17941	28	1	185	TGCCAGAAGAGAGAGAAGAGC	59.18	52.38	4.09	TAATCCCATCGGCTCCTTCG	59.32	55	3.79
BniSSR00004	5	B1	AT	AT	2	23	21677	21722	46	1	218	ATGGTGAGCACAGTAGTCGC	60.11	55	5.19	CTTGTTGTGGGAAGCCATGG	59.4	55	3.66
BniSSR00005	6	B1	ATC	GTA	3	6	24657	24674	18	1	157	CATGATTCTGCGGTTGAGCC	59.62	55	4.7	TGCCGTGTCGTTGTAACTCC	60.6	55	3.85
BniSSR00006	7	B1	A	A	1	17	25272	25288	17	1	142	TCCGTTCTCCATGTTACCTGC	60.07	52.38	4.85	ACGCTACTAGTAATTCTTGTCTCTACC	59.99	40.74	3.18
BniSSR00007	8	B1	AG	TC	2	8	25727	25742	16	1	166	AATTAGCAACACAGCCGACG	59.2	50	5.12	GTACCGGGGGTGTGTTAGG	59.4	63.16	2.69
BniSSR00008	9	B1	AAC	ACA	3	5	26882	26896	15	1	119	CAGGACATCAGGTACCGTGG	59.82	60	4.94	CTCTTTTGATCGCGTGTGCC	60.18	55	5.01
BniSSR00009	10	B1	AG	TC	2	10	28132	28151	20	1	170	CTTCACCTCCTGGGCAATGG	60.68	60	3.16	GGAGGTTGCATCTGAGAGTTGG	60.94	54.55	3.77
BniSSR00010	11	B1	AC	AC	2	8	28991	29006	16	1	138	ACGCTACCTGAAACACACCC	60.25	55	4.61	GGACACCCGTTCTTTCCACC	60.89	60	4.61
BniSSR00011	12	B1	AAAG	AAAG	4	5	29052	29071	20	1	173	ACGCTACCTGAAACACACCC	60.25	55	4.61	CACTCTTGCTCCTCCGATGG	60.18	60	3.51
BniSSR00012	13	B1	A	T	1	15	29656	29670	15	1	116	AGGGTTTCTCGATCCCAAGC	59.75	55	4.01	GCAAGCACTCGACAGAAAGC	60.11	55	3.51
BniSSR00013	15	B1	A	A	1	12	32908	32919	12	1	174	AATCCAAGACTCGGTCACGC	60.39	55	5.34	TCACCACTCCTTTCTCTGACG	59.39	52.38	4.35
BniSSR00014	16	B1	AT	AT	2	10	34166	34185	20	1	182	AGTGAAAACGCCTCTCTTTCC	58.5	47.62	3.13	AATATAAGAACATTAGCAGCAATGGG	58.11	34.62	4
BniSSR00015	19	B1	AG	AG	2	7	35896	35909	14	1	139	GCTATGACTTCTAAAAGTGTTGGGC	60.39	44	5.36	ACTTAAGCCCACTTAGAAACGC	58.93	45.45	4.84
BniSSR00016	20	B1	AAAC	ACAA	4	5	38216	38235	20	1	150	ACCTCTTGGCAGCAAGAAGG	60.25	55	3.46	TACCTCGGCCTAAACCAAGG	59.09	55	3.61
BniSSR00017	23	B1	A	T	1	13	39783	39795	13	1	181	GTGATCATCGCACTTTGGCC	59.9	55	5.36	GTTATAAAGATTGCAAGGGATTTGACC	59.29	37.04	4.02
BniSSR00018	24	B1	ATC	CAT	3	5	40413	40427	15	1	119	CAAAGGCAGGTCTACTCCCG	60.11	60	5.14	TTTCCTCCCTCTCCCTCTCC	59.66	60	3.71
BniSSR00019	25	B1	AGAGGG	GAGAGG	6	4	40471	40494	24	1	165	CAAAGGCAGGTCTACTCCCG	60.11	60	5.14	TGCCAGAAGGATTGAAGGCG	60.68	55	5.52
BniSSR00020	26	B1	AATC	AATC	4	4	40793	40808	16	1	139	CTTTTCAGACTGCAACCGGC	60.04	55	6.13	TGGATCAGCTACACACACCC	59.39	55	4.61
BniSSR00021	27	B1	AG	CT	2	21	41311	41352	42	1	168	ACCATCATCAACCAACCCCC	59.96	55	5.4	ACGTCGTATCCATGGGAAAGG	59.86	52.38	3.11
BniSSR00022	28	B1	A	A	1	14	43582	43595	14	1	108	ACCTACACACATGCTCGTCC	59.75	55	4.79	ATCACAGGCAAGCCATACCG	60.46	55	4.02
BniSSR00023	29	B1	AAGG	GAAG	4	5	46343	46362	20	1	190	TTTGCTTCTGCCAAGGGAGG	60.54	55	4.3	CCTGCCAAGATTCACGATGC	59.62	55	3.91
BniSSR00024	30	B1	AAG	TTC	3	5	46679	46693	15	1	106	ACTGTGTTCATCCCTCACGC	60.32	55	5.34	CATGTTATTCTTGTTAGCAGCAGC	58.97	41.67	5.25
BniSSR00025	33	B1	ACG	GCT	3	5	55600	55614	15	1	119	CGTACACGAAGCTCTTCCTCC	60.47	57.14	4.3	TCAGAAACCTTTCGGCCTCC	59.96	55	4.3
BniSSR00026	34	B1	AAG	AAG	3	6	66660	66677	18	1	165	CGAACAAAAGAATGGAGACCTGG	59.81	47.83	4.45	TCACAGCTGCACTTATTAACTGG	59	43.48	4
BniSSR00027	35	B1	AAG	GAA	3	6	67157	67174	18	1	180	AGAAGCCGATCACCATGTCC	59.82	55	4.02	TCGGGTGTGTATATGCCACG	59.9	55	4.94
BniSSR00028	36	B1	AAT	TAA	3	5	67693	67707	15	1	134	AAAGGGAAGTTAACTCCTCAAGC	58.6	43.48	4.01	GTTTTTACTGGCGGTGGAGG	59.12	55	4.3
BniSSR00029	37	B1	A	T	1	12	69747	69758	12	1	125	TCTTGGGTTGGGAGATTCTCG	59.44	52.38	4.04	CCGAGTGGAATCAGAATGCG	59.07	55	4.73
BniSSR00030	38	B1	AT	AT	2	8	72260	72275	16	1	141	CTGCACATGGATCAGCAAGC	59.9	55	4.01	CCTAGTGTGGCACTAACCCC	59.75	60	4.95
BniSSR00031	39	B1	AT	TA	2	8	73215	73230	16	1	117	TGTTGAACTCCAATGCACCC	58.67	50	4.61	TCACTACTATCAATGTTATGCCTTCC	58.78	38.46	3.46
BniSSR00032	40	B1	A	T	1	13	75156	75168	13	1	139	TCACACACACCGAAAATGCG	59.69	50	4.73	CCCTGTCCATCGAGGTATGC	59.97	60	3.14
BniSSR00033	77	B1	AAATCC	GGTTTA	6	4	82914	82937	24	1	144	TAGGGGCTTAGGGCTTAGGG	60.1	60	3.53	AGCCTTTCAGCCCTAAACCC	59.96	55	4.11
BniSSR00034	78	B1	AG	AG	2	11	98317	98338	22	1	115	GGAGGGTAGCTGTGAGATCG	59.33	60	3.69	CGCCCTCAAAAACCTTGATCC	59.8	52.38	3.36
BniSSR00035	79	B1	AAAG	AAAG	4	4	98973	98988	16	1	179	GCCGAGCTTGTACTTCTTCG	59.01	55	3.79	TTTTCTCAGGAACGGACCCG	59.97	55	5.28
BniSSR00036	80	B1	AT	TA	2	9	99572	99589	18	1	131	CAAATCCCTACAAGTTCCCACC	58.91	50	4.61	AGGAGACCTTCAACTTGGCG	59.96	55	5.69
BniSSR00037	81	B1	AT	AT	2	7	100294	100307	14	1	172	TCGTTGTGACAAAATCTATCGCC	59.63	43.48	5.54	TCCGTCAAACATGAAAATAGCTGG	59.84	41.67	4.85
BniSSR00038	82	B1	AG	GA	2	7	102926	102939	14	1	100	GTCTAAAAATCTCACAAACAGTTTCCG	59.62	37.04	4.3	TGACGACGTCAGCGATTACC	60.18	55	2.85
BniSSR00039	83	B1	A	T	1	16	103570	103585	16	1	181	ACTAGGTCTCTCTCTCTGATTGG	58.21	47.83	3.16	AGTCATGGCCAGCTCATTCC	60.11	55	3.01
BniSSR00040	85	B1	AG	TC	2	9	106480	106497	18	1	130	AAGCAGCTACCAAATTGCCC	59.1	50	5.36	GGCTTGCTGCTTTCTTCTGC	60.39	55	4.26
BniSSR00041	86	B1	AT	TA	2	46	108842	108933	92	1	255	AGTTACATCGCACTTGCACG	59.21	50	5.34	ACATAGTGTTATACGTGCAAAATGC	58.74	36	3.56
BniSSR00042	88	B1	AGG	CTC	3	6	118100	118117	18	1	138	CGATTCCACCACAAGAAACTCC	59.52	50	3.85	TGGTTTTCCTTGTCGTCTTTGG	59.31	45.45	3.28
BniSSR00043	91	B1	A	T	1	12	130005	130016	12	1	171	AGATCGCCCGAAATGGAAGC	60.82	55	3.86	GTCGCTTTTTCCTCAGCTGC	60.11	55	5.25
BniSSR00044	92	B1	A	A	1	13	130736	130748	13	1	149	GCTGCAGCATTGTCATATCCG	60.07	52.38	4.18	TGCTTGTGACATCATTGAATCCG	59.87	43.48	4.18
BniSSR00045	93	B1	AG	GA	2	8	132759	132774	16	1	199	TTTTCACCACGTTTGCGACC	59.9	50	4.79	TTTCCCCCTTGTTGTTTGGC	59.17	50	4.52
BniSSR00046	95	B1	AACT	AACT	4	4	135084	135099	16	1	117	TTTGCTCCAGGATCAAAGACG	58.57	47.62	4.18	AGGGATGCGTGGCTTATACC	59.6	55	2.73
BniSSR00047	97	B1	A	T	1	12	148408	148419	12	1	115	ACTACTCGCACTGGAAGAACC	59.73	52.38	3.62	TGCAATCATTTAAGGTTACAGTACTGG	59.88	37.04	4
BniSSR00048	99	B1	AG	CT	2	8	168955	168970	16	1	174	CCTATGAGCTGTCCACGTGG	60.18	60	4.94	TGTGCATCAACAGCTACATCG	59	47.62	3.84
BniSSR00049	100	B1	AG	GA	2	7	172127	172140	14	1	103	ACTCACTCACATGGATAATTTGCC	59.36	41.67	4.52	GGTTGAGAAGGCTGCAATGC	60.11	55	3.56
BniSSR00050	101	B1	AG	GA	2	11	173916	173937	22	1	100	AGACGATGATGATGACAAGAAGC	58.88	43.48	3.86	TCCTCTCCATCTTTGCTGACC	59.44	52.38	4.02
BniSSR00051	103	B1	AT	AT	2	9	177533	177550	18	1	184	CGAACCTAGAAAATACCTGAGAAGG	58.96	44	3.46	TGGAAGTCCACGAGGTATGC	59.46	55	3.14
BniSSR00052	104	B1	AT	AT	2	11	178217	178238	22	1	152	AGAAGTCACCTACCTGCACG	59.4	55	5.34	TCTGTGACTCAACACACAAGC	58.72	47.62	4.01
BniSSR00053	105	B1	A	A	1	16	184428	184443	16	1	174	CAGCGGTCGGAATTCAAACC	59.83	55	3.27	AGAAAGGTTGCTTCTTGGATACG	59	43.48	3.06
BniSSR00054	108	B1	A	A	1	12	200358	200369	12	1	133	ACTCTACTGTTGTATACACAGCG	58.02	43.48	5.18	CGCAAGATTTATTTTCAGTCAGAAGC	59.75	38.46	3.86
BniSSR00055	109	B1	AATC	CAAT	4	4	202705	202720	16	1	128	TCAGCAATCACAGTGAAACGG	59.13	47.62	4.44	TCTTTCTTTGGTTTAATGTTGACTTGC	59.51	33.33	4.01
BniSSR00056	110	B1	AT	AT	2	9	202870	202887	18	1	112	ACTGACTGCAATTTTCACCCC	59.04	47.62	4.95	CCCTTGATGAGTTACTTCTGTTATCC	59.24	42.31	2.59
BniSSR00057	111	B1	AAGCT	TTCGA	5	4	203602	203621	20	1	132	TCCGTACCACCCATTCAACG	60.04	55	4.1	CATTCGCGCTCAAAATCCCC	60.25	55	4.81
BniSSR00058	112	B1	A	T	1	13	208825	208837	13	1	134	CCATCCCTACGACTGATATGCG	60.42	54.55	4.73	CAAAAAGGAAAAACTAAGCAAGCCC	59.99	40	5.19
BniSSR00059	114	B1	AC	GT	2	7	214110	214123	14	1	150	AGTCCTTCTCCAGAGGTGGC	60.91	60	5.01	CTTGGCCTTCACTCTCTCCG	60.11	60	4.63
BniSSR00060	115	B1	AG	GA	2	7	215220	215233	14	1	161	ACAGAGCCATGAAGCTGAGC	60.39	55	4.26	ATCGTGAGACGTTGGAAGGC	60.39	55	4.35
BniSSR00061	116	B1	A	T	1	13	215325	215337	13	1	113	GATACCGATGCTCCTCCTCG	59.48	60	4.63	TCGACGTATTTTTAACGCTTAGTGG	59.94	40	4
BniSSR00062	117	B1	A	T	1	13	215584	215596	13	1	105	ACCTTCTTATTTAGGCCCATTGG	58.45	43.48	3.16	TGAAAACTGTCTCCGAATAGATGG	58.58	41.67	3.51
BniSSR00063	121	B1	A	T	1	13	262195	262207	13	1	104	ACTCCGAACTCTACAAATACGC	58.23	45.45	4.42	ACGGATAATTAGTGATTGGTCCC	58.03	43.48	4.46
BniSSR00064	123	B1	AAC	AAC	3	5	263661	263675	15	1	113	CTTCATTGCCAGTTGCCACC	60.04	55	4.61	TTTTGATTTGGATGAGAAGAAAGTGG	58.56	34.62	4
BniSSR00065	124	B1	A	A	1	12	267175	267186	12	1	163	TGTACTTGTGTGTGTTTATGCCC	59.43	43.48	5.36	AGCGAATATAAAAGTTGACCGGC	59.69	43.48	6.13
BniSSR00066	125	B1	AT	TA	2	8	269197	269212	16	1	115	CGCGACTCTCCACATAGTCC	59.97	60	3.85	ACCGGAATTAGGGGTATAGAGG	58.21	50	3.69
BniSSR00067	127	B1	AT	AT	2	10	280014	280033	20	1	178	AGTCACAGCTAATGCGAGCC	60.46	55	4.7	CTATGTTGTTAGCGGCCTGC	59.34	55	4.85
BniSSR00068	128	B1	AT	AT	2	11	286699	286720	22	1	142	CTCGTCGAGCACCTGTTGG	60.73	63.16	3.77	ATTGTCAAGAACGTCAGCCG	58.85	50	5.52
BniSSR00069	131	B1	AT	AT	2	12	300017	300040	24	1	191	TGTTCAAGGTTCGAATTCGGG	58.85	47.62	5.14	CCGCGAACTCAAAAATCTACTGG	60.18	47.83	4
BniSSR00070	133	B1	AT	AT	2	22	305159	305202	44	1	174	CGTCTCAGTCTCTTTGTCTACG	58.26	50	3.51	TTAGTGTCATGTTAAAACGAGATGC	58.17	36	3.91
BniSSR00071	134	B1	AT	AT	2	9	305480	305497	18	1	118	GTTTTGAGTCAGTTTTCTTTTCCGG	59.48	40	5.14	GATGGTGATTGGTGACGAATCC	59.39	50	3.01
BniSSR00072	135	B1	A	T	1	13	310621	310633	13	1	121	GGTGAAGTAGAAGGCGGTCC	60.11	60	4.46	GTTGCCATTATCGCACCACC	59.9	55	4.61
BniSSR00073	136	B1	A	A	1	12	313490	313501	12	1	133	CCACGTTGAAGACTAATGGAGC	59.33	50	4.7	ATGGCACGACCTTGAGATCG	60.18	55	3.69
BniSSR00074	139	B1	A	T	1	13	317122	317134	13	1	126	GGTGTCCACTGGTTGGTTGG	61.11	60	3.77	CTTGGTTCACCTAGACGGGG	59.75	60	5.73
BniSSR00075	140	B1	AC	TG	2	7	317694	317707	14	1	158	CCAGTTCAGTGTTTCTTCGCC	59.74	52.38	5.54	GTTGTTTCAACAGCCAATATCGG	58.83	43.48	4.18
BniSSR00076	145	B1	AGG	GAG	3	6	328787	328804	18	1	164	GACTGAAGCGGCTTAGGAGG	60.18	60	4.3	GATCGAATCGCAGGCAGAGC	61.56	60	4.09
BniSSR00077	146	B1	AAAT	AATA	4	5	333677	333696	20	1	154	CGAGAATGAAGTTTACCACCGG	59.33	50	5.28	CTGCATCTATCTCCGTGGCC	60.32	60	5.36
BniSSR00078	147	B1	AAG	GAA	3	5	339463	339477	15	1	143	GCGGTGATGATTATACATACCCG	59.14	47.83	5.28	AGGAGGAGCAGGACTAGTGG	60.03	60	4
BniSSR00079	149	B1	A	A	1	13	340223	340235	13	1	175	ACCCACGTCAGAGTTTTTACC	58.16	47.62	2.85	TCCTTCAATCAACACAAACGTAGG	59.49	41.67	3.18
BniSSR00080	150	B1	AG	GA	2	9	340332	340349	18	1	125	ACCTACGTTTGTGTTGATTGAAGG	59.73	41.67	3.46	CTCTTTAGCCATTGACGTGGG	58.99	52.38	4.61
BniSSR00081	151	B1	AT	AT	2	17	342728	342761	34	1	204	CGTCTCCCTCAAGCTCTTCG	60.18	60	3.79	GGTATATGTCAAATTCTTGGACAGC	58.27	40	4.4
BniSSR00082	152	B1	AT	TA	2	17	345147	345180	34	1	174	GGGTATATGTCAAATTCTTGGACAGC	60.24	42.31	4.4	TGAAGCCATCCACCACTAGC	59.75	55	3.42
BniSSR00083	154	B1	AAAT	TTTA	4	4	352883	352898	16	1	128	AAATGTCGACAGATCATCCATCC	58.62	43.48	3.51	TAGAGCTGAGAGGACCGTCC	60.11	60	4.79
BniSSR00084	155	B1	A	T	1	12	353870	353881	12	1	153	CACATTAATTTACTAAGCCATAGCGC	59.2	38.46	5.92	CTCTAACGGAGTAACATCGTGC	58.89	50	5.34
BniSSR00085	162	B1	A	A	1	14	367653	367666	14	1	171	TGTAGGTTGTATTTTCCATTCAGTCG	59.63	38.46	4.18	TTAGACCTCGTTGGCAGAGC	59.75	55	4.09
BniSSR00086	163	B1	A	T	1	13	368536	368548	13	1	103	GCATCTCCATTGGTGAACCC	58.89	55	4.11	GTTACGCCGTGATTAGTCCG	58.81	55	4.79
BniSSR00087	164	B1	A	T	1	13	368657	368669	13	1	117	AAGTCGGACTAATCACGGCG	60.18	55	6.46	GGGAGGTTCACACTCTTCCC	59.67	60	3.97
BniSSR00088	165	B1	A	T	1	12	374887	374898	12	1	130	AGCAAAAGACGTGTTCTTCTGG	59.39	45.45	3.86	TGATGAGACGCGTTGAATCC	58.36	50	3.01
BniSSR00089	168	B1	AAG	TTC	3	6	408559	408576	18	1	107	CTCCCTTGTTTGCCTTGTCG	59.41	55	4.35	AGTGTACGGATCAGATCAGAAGG	59.37	47.83	3.46
BniSSR00090	169	B1	A	T	1	12	414194	414205	12	1	193	CATCAAAATGAGGCGAGACGC	60.27	52.38	5.19	TGTCGTGGTTTGTTTCATAAATTTGC	60.02	34.62	3.68
BniSSR00091	170	B1	AAAT	ATAA	4	4	414405	414420	16	1	116	TTTGGGGGTCAAAATCTAGTGG	58.23	45.45	4	GCGATCTATGTTGTGTATTTTAACGC	59.65	38.46	4.84
BniSSR00092	173	B1	A	A	1	12	419978	419989	12	1	136	ACCACGAAAACGGTAATGGG	58.47	50	4	GGTCGGATACTTACATGAACATCG	59.32	45.83	3.84
BniSSR00093	175	B1	AG	GA	2	16	426591	426622	32	1	193	ATGGAGAAGACGATTCCGGC	59.89	55	6.13	GAATGGACAACGTGGGTTCG	59.48	55	3.95
BniSSR00094	178	B1	A	A	1	13	432279	432291	13	1	108	CCACACACATATATATACAGAACCAGC	59.67	40.74	4.85	AGGATCTGCTGACATCATCCC	59.3	52.38	3.85
BniSSR00095	179	B1	AAG	AAG	3	6	435523	435540	18	1	130	GCCTCTTTGATCTCTTTGGAAGG	59.31	47.83	3.46	TGACCGGTCTTTCTCGAAGG	59.4	55	3.46
BniSSR00096	180	B1	A	A	1	16	435893	435908	16	1	110	GCTGTATGACTAGTTCATAGCTTTGC	60.29	42.31	3.68	CCTGTGGACAACTTGTATTCGG	59.26	50	4.3
BniSSR00097	181	B1	AT	AT	2	28	439703	439758	56	1	167	TTCTAGTGATGACGCATGGC	58.06	50	4.4	GTAGAGCTACTTCTACGTAGTTTGG	58.51	44	3.28
BniSSR00098	182	B1	A	A	1	12	441646	441657	12	1	189	AGAATGTTAAAACAAAGTGTATCACGC	59.41	33.33	5.34	ACCACCCACGTATTAAAAGATTTCC	59.58	40	3.13
BniSSR00099	183	B1	A	T	1	12	442731	442742	12	1	165	ATGTTCTATTCCGTTTGATTGTTGG	58.38	36	3.77	TGGGTATTTGTAAACACTAAGGCC	58.99	41.67	5.19
BniSSR00100	185	B1	A	A	1	13	473127	473139	13	1	134	AGGTACCGATTAATGCAACTGG	58.46	45.45	4	ACTAGTGTCTCTGTTCCCAGC	59.1	52.38	4.85
BniSSR00101	186	B1	AAG	TCT	3	5	476698	476712	15	1	170	GAAATGATGGCAGCAGCAGG	59.9	55	4.85	TGTGGACGAACAACAGGAGG	59.89	55	4.3
BniSSR00102	187	B1	A	A	1	13	483370	483382	13	1	192	GGAAAACAAGGAAAAAGGAAGAGC	58.95	41.67	4.09	TGCCTTCTCTCTACTTCCGC	59.18	55	5.54
BniSSR00103	188	B1	AGG	AGG	3	6	485697	485714	18	1	146	TGCTTGTGCTGAGAAAAGACC	59.05	47.62	3.85	CTTCCACATGGTTCAACGGC	59.76	55	5.68
BniSSR00104	190	B1	A	T	1	14	498879	498892	14	1	159	TCCCTCTCTCTCTTCCGATCC	59.86	57.14	3.36	CATTGACAGCTCGGTTTGGC	60.11	55	4.52
BniSSR00105	193	B1	AAT	ATT	3	17	548906	548956	51	1	217	AAAACTCCTGGCGTAGTCCG	60.04	55	4.79	AGTACCGTGAATGGACTGCC	59.75	55	4.85
BniSSR00106	194	B1	AT	AT	2	8	549305	549320	16	1	104	TTCTCCGCTGCAGGATTTGG	60.68	55	3.28	ACTCCAAAATTCATCCCAAATCCC	59.53	41.67	3.85
BniSSR00107	200	B1	A	T	1	13	570012	570024	13	1	106	TCGAAAGTTGATGGGGTTTGC	59.39	47.62	3.68	GTTTCTGGGAAGTTCAGTGAGG	58.86	50	3.86
BniSSR00108	201	B1	AC	GT	2	10	571841	571860	20	1	186	TGTCTCCTCGGCATGTAAGC	59.82	55	3.09	ACACTTTTTGATCAGCAATTCAGC	59.01	37.5	4.26
BniSSR00109	202	B1	A	T	1	13	572551	572563	13	1	100	GCACCTGAAGAACATTCGACC	59.54	52.38	4.79	CAACGCATGCAAGTGATTTAGC	59.4	45.45	3.09
BniSSR00110	203	B1	AT	TA	2	7	573126	573139	14	1	114	AGTAACGGTAACATTATTTTCCCCG	59.41	40	5.73	AGAATTAGTGTTTGTCTTGGTAGTGG	59.29	38.46	4
BniSSR00111	204	B1	ATGTG	ACTAC	5	4	573163	573182	20	1	161	AGTAACGGTAACATTATTTTCCCCG	59.41	40	5.73	CCTCTGTAGGCAACGGATCC	59.89	60	3.36
BniSSR00112	205	B1	A	A	1	12	575839	575850	12	1	174	CGATACACACAATCCCCTGC	58.7	55	4.85	TTGCGGTTTACCTCTTCCCG	60.32	55	5.14
BniSSR00113	206	B1	AG	TC	2	30	579446	579505	60	1	222	CACCGGTGTAGATCAGAGGC	59.9	60	4.7	AAGCGGGATGGGTTAAACCG	60.68	55	4.44
BniSSR00114	207	B1	A	A	1	13	587325	587337	13	1	128	CAGAAGTTGCAAAACTAACCAACC	59.2	41.67	3.77	ACATCTCTTACGGTGTTACAGC	58.15	45.45	4.4
BniSSR00115	208	B1	ATC	TGA	3	5	592620	592634	15	1	124	TGCACGGAAGAACACATAAAGG	59.19	45.45	3.11	AGGAGAGAGGCTCGAAAAGG	58.81	55	3.11
BniSSR00116	209	B1	A	T	1	12	592656	592667	12	1	134	TCCTGACCATTGAGACAGGC	59.38	55	4.85	ATCATCATCATAGCAATTATTCAACCC	58.25	33.33	4.11
BniSSR00117	210	B1	A	A	1	13	597816	597828	13	1	141	ACGACACGTGGTGATCCG	59.74	61.11	4.18	TCTCAAAGATTCACTAGCTTAGACC	58.13	40	3.85
BniSSR00118	211	B1	A	A	1	12	598418	598429	12	1	108	TTGAAGGTCCAAATTAGAGCCC	58.3	45.45	5.19	AGTTAATTTTTAACCTGCAGTGTTGG	59.02	34.62	3.77
BniSSR00119	212	B1	AT	TA	2	11	598514	598535	22	1	169	AGAAGAAAACCAACACTGCAGG	59.31	45.45	4.85	TGTTTATTAAAGGAATCCCGACGG	59.12	41.67	4.79
BniSSR00120	213	B1	ATC	TGA	3	6	602320	602337	18	1	204	AGCAAACGCCGAGAGATGG	60.45	57.89	3.51	ATCGTCGTTGATTGTATCCACC	58.55	45.45	4.61
BniSSR00121	214	B1	AAC	TTG	3	5	602734	602748	15	1	139	TGAAAGTGAGTCCAAGTGCC	58.03	50	5.01	CTTTGATCTTCCATACACCTCCC	58.54	47.83	4.3
BniSSR00122	216	B1	AAC	TGT	3	5	611555	611569	15	1	162	GATACGCTTGCTGCATTGGG	59.97	55	4.12	TTGCGTATCATCCTGGTGGG	59.82	55	4.61
BniSSR00123	217	B1	ACG	GCT	3	5	611882	611896	15	1	144	ACCATTGCGAGTTGAATTGGC	60.07	47.62	4.52	AACTCCACATCATCCGCTCC	59.82	55	4.7
BniSSR00124	218	B1	AAAC	GTTT	4	4	612295	612310	16	1	165	TGCACTCAAACCCTAGCTGG	59.96	55	4.85	AGAGAGGGAGAGAGGGAAGG	59.07	60	3.46
BniSSR00125	219	B1	AT	AT	2	7	613731	613744	14	1	116	CGAAATTCATCGAACAATCCTTGC	59.5	41.67	4.01	TGATTGGTGAAGCTCGTCGC	61.01	55	5.19
BniSSR00126	220	B1	AG	AG	2	9	615443	615460	18	1	200	ACAACATGATTCTATGTCCGTTGC	59.91	41.67	4.17	TCTCATTATGGGCCGATGGG	59.31	55	4
BniSSR00127	221	B1	ATC	GAT	3	5	616454	616468	15	1	126	TGTGATGATCTAGTTGATTGTGATTCG	59.78	37.04	3.34	ACCTCCCTTCTCCTTCTTGC	59.01	55	4.01
BniSSR00128	222	B1	ACG	GCT	3	6	616552	616569	18	1	103	AGCAAGAAGGAGAAGGGAGG	58.72	55	4.3	TTACCGACGTAGACGCAGC	59.86	57.89	5.25
BniSSR00129	223	B1	A	A	1	12	617482	617493	12	1	141	TCTCTTCCCTTGTCAGATTCGG	59.5	50	4.3	ACGTGACAAACAAGTTACATCCG	59.75	43.48	4.18
BniSSR00130	224	B1	A	T	1	12	621223	621234	12	1	176	TTCCTGGCCAAGAACAGACC	59.89	55	3.85	TCGTTAGAGCAGTTAGTAGTTGAGG	59.88	44	3.86
BniSSR00131	225	B1	AAAC	GTTT	4	4	623977	623992	16	1	130	TTGGTACGTAACAATCTCCACG	58.42	45.45	4.94	CGATTTGATAAAACTAGTCCAGGTTCC	60.2	40.74	3.62
BniSSR00132	226	B1	AG	TC	2	7	624337	624350	14	1	147	GAGAAAGAAGCCAGAACACGC	59.8	52.38	5.34	ATGGCAGAAGCTCACAATCC	58.24	50	3.01
BniSSR00133	229	B1	AAG	AGA	3	7	634895	634915	21	1	123	TTCTTTGATTGTACTCACAGTTTTGG	58.52	34.62	3.28	TCTCCATTAAAACTCCACAGTGC	58.93	43.48	4.4
BniSSR00134	230	B1	AG	AG	2	7	641247	641260	14	1	139	TCTCATTGTTATCCTCACAGTAAATGC	59.72	37.04	3.56	TTTGATCTTGGTTTTGGTTTTAGGG	58.41	36	3.53
BniSSR00135	231	B1	AGG	CTC	3	5	641837	641851	15	1	134	CCTCCTTTACACGGTGACCC	60.04	60	4.46	CTAGGCCGTCCTCTCTTACG	59.05	60	3.18
BniSSR00136	232	B1	AAG	AGA	3	8	647004	647027	24	1	176	AGTACGCTCTACCGGTATAAGC	59.19	50	3.09	GTTGTCTTTTGCTCCTCCGC	59.76	55	5.54
BniSSR00137	233	B1	AAG	CTT	3	5	652189	652203	15	1	129	TGGATTTGTTGACGTTAGAGGG	58.33	45.45	4.3	AAACATATATACTGACAATGGAGGGG	58.54	38.46	4.79
BniSSR00138	234	B1	AAAT	AAAT	4	5	659422	659441	20	1	123	TTTCATCCGACGATTTAAAACCG	58.04	39.13	4.44	AATAAACATTAATCCATGCGCCG	58.45	39.13	6.46
BniSSR00139	235	B1	AT	TA	2	7	662670	662683	14	1	136	CCACACACAGCCTGTAGACC	60.32	60	3.85	GCTGGTTCTGAGGAGCTAGC	60.18	60	3.42
BniSSR00140	236	B1	AAACGC	GTTTGC	6	4	667126	667149	24	1	128	CTTGGGGGTCCAGAGAGAGG	60.98	65	3.69	TCCGTTTCTTGATGCACACG	59.13	50	4.49
BniSSR00141	237	B1	AC	CA	2	7	668507	668520	14	1	138	AACCACAAGAGCTAGCTCCG	59.75	55	4.63	GTTAGAACCCGTGTGAGTTTCC	59.2	50	3.13
BniSSR00142	238	B1	ATC	ATC	3	7	668837	668857	21	1	150	AGATATGTGACATGTGCGTGC	59.06	47.62	5.34	AAATATCCGAGACGCCCTCC	59.32	55	4.3
BniSSR00143	239	B1	ACG	ACG	3	6	670312	670329	18	1	124	TATCTCTTACCCCCTCGCCG	60.54	60	6.46	AGCCGTTGATTGGTCGAAGG	60.67	55	3.46
BniSSR00144	240	B1	A	T	1	14	672781	672794	14	1	132	CGGCTGAAACATATAGCTAACCG	59.57	47.83	4.44	TCAGGCTGTATCGGTTCTGC	59.82	55	4.26
BniSSR00145	241	B1	A	T	1	17	675790	675806	17	1	140	CACGGTGAATGGTTTCAAAAACG	59.76	43.48	3.6	TGTTAAACCCACAACTAAAGTTTGC	58.9	36	3.68
BniSSR00146	243	B1	AT	AT	2	7	681468	681481	14	1	114	CGAACCTGGTTACACATGCC	59.2	55	4.4	ACAGGTCCGAGAATAATTTCTGG	58.23	43.48	3.86
BniSSR00147	244	B1	A	T	1	13	685857	685869	13	1	109	TCCAAAGGGTCTCAAGTTAGGG	59.36	50	3.53	AGTAGACACCTAACCAAAAAGCC	58.6	43.48	4.35
BniSSR00148	245	B1	AGG	GGA	3	8	690097	690120	24	1	145	CCCTAACGGAGGCGATAACG	60.32	60	3.18	TCCATCGATCAGACCAACCG	59.54	55	4.44
BniSSR00149	246	B1	AACAC	GTGTT	5	4	690333	690352	20	1	153	AGTCACCTCCTCCACCTTCC	60.55	60	3.46	AAAGCGGAGAGACGAGATCG	59.62	55	3.69
BniSSR00150	249	B1	AAG	TCT	3	7	721678	721698	21	1	140	CCACCACTCTCTAGGCTTCC	59.17	60	3.46	ACGTGATGGAGTGGATTGGG	59.75	55	4.12
BniSSR00151	252	B1	AC	TG	2	8	744441	744456	16	1	113	AAAATGTACTTTTTACAGCATTTGCC	58.14	30.77	4.52	TGAATTGTGGTGGTAGTCGC	58.2	50	5.19
BniSSR00152	253	B1	AT	TA	2	12	752502	752525	24	1	116	AGAAACAAATATAGGTGAATCTCTGGG	59	37.04	4.45	CTTAAATGTTAGATTGAATACACCCCC	58.37	37.04	5.4
BniSSR00153	254	B1	A	T	1	12	754467	754478	12	1	133	AACATCTCTTCCAATATGTAAAAGTGG	58.04	33.33	4	CTGTGAAAGTTGAGCCAGGC	59.4	55	4.85
BniSSR00154	255	B1	AAG	AAG	3	5	760755	760769	15	1	142	GTTGTCACGTTTGGTTGAAGC	58.82	47.62	3.86	GAAGAAATGGCGGTGTGGC	59.79	57.89	5.01
BniSSR00155	256	B1	ATC	ATG	3	6	763451	763468	18	1	164	GGGCTACAGAAAGAAGGGGG	59.74	60	5.4	ACGCATTTGCCATGACAACC	60.04	50	3.77
BniSSR00156	257	B1	A	A	1	12	764339	764350	12	1	178	GCTCCCAACTAATCATGATTTGACC	60.22	44	4.02	GTTTGTGTGAGCCTGTGAGG	59.05	55	3.86
BniSSR00157	258	B1	AG	TC	2	7	765360	765373	14	1	135	AACGCCTCTATATCCCTCCC	58.06	55	4.3	CGTTGGTGTGTCTGAGAATGG	59.2	52.38	3.16
BniSSR00158	259	B1	A	A	1	12	767086	767097	12	1	172	CGAATCTTCCGTCGGGTAGG	59.97	60	3.18	AAAAACAGGTCCGTGGAGGC	60.82	55	4.7
BniSSR00159	260	B1	ATAG	ATAG	4	4	767442	767457	16	1	107	CCAGACACTATCATGCCTAGGG	59.7	54.55	3.53	TCCAAGGCCACCATTTGAGG	60.25	55	3.86
BniSSR00160	261	B1	AGG	CTC	3	6	771095	771112	18	1	159	TTGTTCTTGGATCCCGCTGG	60.32	55	4.85	CGACCGAGACACTGAGATCG	59.97	60	3.69
BniSSR00161	263	B1	AT	AT	2	14	776232	776259	28	1	144	GCAGATGAAGAGACATAATTAAGCCG	60.35	42.31	5.52	CAAATAAGTACAAACTCCGTTCATCG	59.05	38.46	3.84
BniSSR00162	264	B1	ACC	GGT	3	5	779724	779738	15	1	117	GGTAATGGTGAGATTGATGCAGG	59.43	47.83	4.85	GTTACCTCAACCGCAAACCC	59.41	55	4.11
BniSSR00163	266	B1	A	T	1	12	789099	789110	12	1	167	TCTCTTTCTATGACAAGTCTATGTGC	58.74	38.46	4.57	GCCAGATTGTTCATTCCAACCG	60.42	50	4.44
BniSSR00164	267	B1	AACCG	AACCG	5	4	789234	789253	20	1	115	CGGTTGGAATGAACAATCTGGC	60.42	50	4.85	CACGGTTTGGTTTGGTTCGG	60.25	55	4.3
BniSSR00165	269	B1	A	T	1	13	796631	796643	13	1	100	TCTTTACCAACTGGCATGATCG	58.73	45.45	3.69	AAGAACCAAACATCATGTATACGCC	59.93	40	5.68
BniSSR00166	270	B1	A	T	1	13	798932	798944	13	1	115	TCGGGTTCGGGTTATTTCGG	60.11	55	4.3	CACTGTAGGGCGAGATTAGGG	59.66	57.14	3.53
BniSSR00167	271	B1	AT	TA	2	10	799294	799313	20	1	167	GGACGGAGAAGGGTTGATGG	60.11	60	3.51	GGATACCCGTACCCGATCGG	61.59	65	4.18
BniSSR00168	274	B1	ATAG	ATAG	4	4	813566	813581	16	1	106	CCACATGGCATTTTTCCCCC	59.75	55	5.4	TCAGTTTTCAACGTCTGAGTTAACG	59.99	40	3.18
BniSSR00169	276	B1	A	A	1	12	821870	821881	12	1	138	GACTGCCCCAATCTGTTTATGC	59.9	50	3.14	TCTTTTGTCCCTCAAAACACTCC	59.05	43.48	3.85
BniSSR00170	277	B1	AT	TA	2	10	821882	821901	20	1	138	GACTGCCCCAATCTGTTTATGC	59.9	50	3.14	TCTTTTGTCCCTCAAAACACTCC	59.05	43.48	3.85
BniSSR00171	278	B1	AT	AT	2	9	823818	823835	18	1	133	ACATGAGTGAGCTTTGATTATGTGG	59.64	40	4.17	CGCGTCAATTGATTGGCTCG	60.59	55	5.03
BniSSR00172	279	B1	AT	TA	2	14	823836	823863	28	1	133	ACATGAGTGAGCTTTGATTATGTGG	59.64	40	4.17	CGCGTCAATTGATTGGCTCG	60.59	55	5.03
BniSSR00173	280	B1	A	A	1	15	825565	825579	15	1	118	TGAAGACCCATATACACATGTCGG	60.2	45.83	4.79	TGTCAACCTTTTTGTTGTTTGATCG	59.43	36	3.69
BniSSR00174	281	B1	A	A	1	14	826664	826677	14	1	123	AGAAGCTCATGAGATCCGCC	59.61	55	6.13	CCATGACCCACTATTTCTGATTTGG	59.93	44	3.28
BniSSR00175	283	B1	A	A	1	12	828051	828062	12	1	189	AGCTTCTTCATGTGACAGTATTGG	59.06	41.67	3.16	GATAAAGTCGACGCGCTTGG	59.7	55	3.61
BniSSR00176	284	B1	A	A	1	14	828739	828752	14	1	206	CCCAAAACTGATTCAACGATTGC	59.33	43.48	3.56	TGCACCAGAAAGACTTTCCC	58.02	50	3.97
BniSSR00177	285	B1	A	T	1	13	831263	831275	13	1	144	AACAGCTTAACCGAACTCCG	58.21	50	4.63	AACTCTCAAGTCTCACCGCC	59.68	55	6.13
BniSSR00178	286	B1	A	T	1	15	832941	832955	15	1	163	ACTTTTTGATGAATCTTGCTTGTGG	59.01	36	4.17	ACGTGTTCATGTTGTTTCCTGG	59.64	45.45	4.45
BniSSR00179	287	B1	AAAAC	ACAAA	5	5	834864	834888	25	1	165	AGCAGAAGTGTTGGTGGAGG	59.89	55	4.3	TCATGCACGTAACAATTGGCG	60.14	47.62	5.69
BniSSR00180	288	B1	A	T	1	12	836305	836316	12	1	144	CAAACGCACAAGCAAAGACG	59.16	50	4.18	GTCTGAACAGCTTAGAAATGGGC	59.87	47.83	5.36
BniSSR00181	291	B1	AT	TA	2	11	848379	848400	22	1	155	ACCCATACTGGAGAGTTTCTTTATAGG	59.93	40.74	2.57	CTAGGTCGTCTTCTAAATTTACTTTGG	58.13	37.04	3.28
BniSSR00182	293	B1	AG	AG	2	7	857728	857741	14	1	207	GCTGCTCCTTCTCTTGAAGC	58.91	55	3.86	CTCTGGTCTCTTCTCTTCCTGC	59.83	54.55	4.85
BniSSR00183	294	B1	AT	AT	2	9	859122	859139	18	1	119	AGTGGCCAATCAGTGAAGCG	60.96	55	4.68	TATGGTTCAACGCTCCACCC	60.04	55	4.61
BniSSR00184	295	B1	ATC	TCA	3	6	865761	865778	18	1	184	CACTTTACCGCAAGTCTCGC	59.56	55	5.03	TTCTGACACGACAACGGAGG	59.97	55	4.3
BniSSR00185	296	B1	ATC	ATG	3	5	865886	865900	15	1	120	TGTCGTGTCAGAAGCTGAGC	60.32	55	4.26	AGACGATCCAAGCGAACTAGG	59.59	52.38	3.02
BniSSR00186	297	B1	AGG	GGA	3	5	868827	868841	15	1	161	AAGATGGTGGGAAGTGGAGC	59.67	55	4.7	GAGATCTTGAGACCCGGTGC	60.18	60	5.01
BniSSR00187	298	B1	AT	AT	2	45	873966	874055	90	1	207	AACTGAAGCAACCTTTTCAAACC	58.5	39.13	3.27	ACAGAAGCATGAAAGAGGCG	58.55	50	5.52
BniSSR00188	299	B1	AT	TA	2	7	885726	885739	14	1	167	CATCTGCCAGCTTCCTCTCC	60.18	60	3.71	CGGCTAGTCTCTGGTACTGC	59.62	60	4.4
BniSSR00189	300	B1	AG	TC	2	12	889489	889512	24	1	128	GCCCATAAGTTTTGTGGTCGG	59.8	52.38	4.79	AACGCATCAACTCCTCCTGC	60.67	55	4.85
BniSSR00190	301	B1	ATC	ATG	3	5	890171	890185	15	1	137	TCCTTGACACTGAAAATGAGCC	58.85	45.45	4.7	TGTCTCGCAGATGAAGAGAGG	59.25	52.38	3.69
BniSSR00191	304	B1	AAC	TTG	3	5	896085	896099	15	1	185	TGGGGTTGAAAGCAAATCACG	59.66	47.62	4.35	TCGTCGCCATTCAAAAAGAACC	60.03	45.45	3.62
BniSSR00192	305	B1	AT	TA	2	7	897956	897969	14	1	191	GAGCCCTGGAAATAAGCTTGC	59.59	52.38	4.01	GACCTACAAAATCGAGGCTGC	59.33	52.38	5.25
BniSSR00193	310	B1	ACG	GCT	3	5	926373	926387	15	1	114	TTCTTGCGAACGAGTCTCGG	60.39	55	4.63	GTAGGAATCCGCCCATCACC	60.25	60	4.02
BniSSR00194	311	B1	ACACC	GTGTG	5	4	933513	933532	20	1	127	ACTTGGGTTCCTCAAAAGAAACG	59.62	43.48	3.6	TGTTACTTGACCTGCCCACC	59.89	55	4.61
BniSSR00195	312	B1	A	T	1	14	935682	935695	14	1	152	CCCCTCGTTGTTTAAATAGAACCG	59.91	45.83	4.44	TTTCCTGAAGGGCTTGGTCC	59.89	55	4.46
BniSSR00196	313	B1	A	T	1	12	938622	938633	12	1	159	TGACATCAATGTAATTTGCAAAAACC	58.14	30.77	3.27	CAATCGATGGCTTGGATGGC	59.69	55	4.4
BniSSR00197	314	B1	AT	AT	2	9	942597	942614	18	1	107	GGACTATGTTCTGAATCTTGTCCG	59.19	45.83	4.79	TGAAACAAAACTAGTCCTGAGGG	58.29	43.48	4.3
BniSSR00198	315	B1	A	A	1	12	943023	943034	12	1	143	CTCGAGAATTGAGGGGTCGG	59.9	60	4.79	AAGGAACACATGTCGGTCCC	59.96	55	4.46
BniSSR00199	317	B1	A	T	1	14	944603	944616	14	1	163	ACATTGTTCATATAGTAGAAGTTTCGC	58.18	33.33	4.7	ACAACTACTTTTGTTCTTTCAAGTCC	58.46	34.62	3.85
BniSSR00200	318	B1	A	T	1	12	945717	945728	12	1	155	CCGGATCAAAATGGGTTTATGGG	59.93	47.83	4	AGGAATGATCGATGTTGTGATCG	58.95	43.48	3.69
BniSSR00201	319	B1	AATT	AATT	4	4	949249	949264	16	1	101	CGACGAGTCTTCCTGTTTTGG	59.21	52.38	3.28	ATATTGCAGCCCACTTGACC	58.23	50	4.02
BniSSR00202	320	B1	AT	AT	2	9	952958	952975	18	1	157	TCAGTTTTCAAAGAGCTGATCCG	59.25	43.48	4.18	GGCCATCAAATCCTCCATGC	59.32	55	4.06
BniSSR00203	321	B1	AT	AT	2	7	953911	953924	14	1	163	ACCCTGACTTACTGAAGAGTATGC	59.84	45.83	3.14	AGACAGAAGAAAATGACTTTCAGTGG	59.74	38.46	4
BniSSR00204	322	B1	AT	AT	2	7	959311	959324	14	1	139	CACATGTCATCTAGTAAGTAGTAACCC	58.86	40.74	4.11	GCCTCATAATGAACTATCTCCGC	59.07	47.83	5.54
BniSSR00205	323	B1	ACCCG	TGGGC	5	4	961780	961799	20	1	143	TCCCTAGGCGTAATCAAACGG	59.86	52.38	4.44	TGGTATCCAGAATGCATAAATCAAAGG	59.99	37.04	3.11
BniSSR00206	326	B1	AAG	TCT	3	6	964583	964600	18	1	136	CAACAAGTGACATCGTCGACG	59.88	52.38	5.12	TGGGGAAAGAAGGAGAGAGG	58.04	55	3.69
BniSSR00207	327	B1	AG	TC	2	8	969417	969432	16	1	160	ACGACCACCTTAATCACACCG	60.34	52.38	4.94	GGCATTACTCCTGGACTCTCG	59.93	57.14	4.04
BniSSR00208	328	B1	A	T	1	12	973830	973841	12	1	110	GCAAAACAAGAAAACGTGGACG	59.72	45.45	4.79	TCTTGGCAAATATACAGTTTTCCCC	59.58	40	4.81
BniSSR00209	329	B1	AAATC	TTTGA	5	4	982670	982689	20	1	171	GCTACAAAACGCCTTGTCTCC	59.8	52.38	3.71	ACACCTTGCTCTCAACTCGG	59.97	55	4.63
BniSSR00210	331	B1	A	A	1	12	983246	983257	12	1	123	CAATGAATCAAACTCTTTGTCTGCG	59.66	40	5.18	CACCATTGCTCAACGTCACC	59.76	55	4.02
BniSSR00211	332	B1	A	T	1	14	986259	986272	14	1	165	GGAAGTCGAAGAGTCAAAGCG	59.28	52.38	4.68	CTGTCTGCTTGAGGAACAACC	59.12	52.38	3.77
BniSSR00212	333	B1	AAC	GTT	3	7	997963	997983	21	1	145	GTTCTTCTCGCTCTCCTCGG	59.9	60	4.63	ACATCGAGGACTTGATCGCC	59.9	55	5.54
BniSSR00213	334	B1	ATC	GAT	3	6	998223	998240	18	1	115	ACCGGTCTGTTTCTTCTTAAACG	59.19	43.48	3.6	TGCTGCTAGAAACTCCGACG	60.11	55	5.12
BniSSR00214	335	B1	AC	TG	2	7	1001192	1001205	14	1	171	TGGTTTGACTAAAGTTGCTGTTGG	60.14	41.67	3.77	TTGCAACGTATGAGCGAACC	59.21	50	3.62
BniSSR00215	337	B1	A	T	1	14	1004689	1004702	14	1	104	CTTTTTGTGGCAAGCACTTACC	58.88	45.45	2.85	CTCAAGCCAGTACAATCAGACC	58.73	50	3.85
BniSSR00216	338	B1	AT	AT	2	8	1006631	1006646	16	1	201	AAAAACACAGTTAATTTGCAAGCG	58.21	33.33	4.68	GCCGTTGTTTTTATGCATGTGG	59.59	45.45	4.17
BniSSR00217	339	B1	A	A	1	14	1015470	1015483	14	1	178	ACACTGATACGCCCTGAAGG	59.46	55	3.46	TTGCTGCATCTGCTAACTCC	58.26	50	3.85
BniSSR00218	340	B1	AG	GA	2	8	1018193	1018208	16	1	157	GCTCGATGAACAGAGTTCAAGG	59.33	50	3.61	TAGGTCGTGTCCGTGTTTGG	59.97	55	3.28
BniSSR00219	341	B1	AT	AT	2	10	1019432	1019451	20	1	116	AGGGATGCTTTTATGTATGGATGG	58.67	41.67	3.51	TCCATACATGAAAGCATCTCTATCC	58.29	40	2.59
BniSSR00220	344	B1	AT	TA	2	7	1019684	1019697	14	1	139	GTGTGTGTGTGTGTGTGTGG	59.83	55	4.17	GAAGGAGCTGTGACTTTCACC	58.85	52.38	4.02
BniSSR00221	347	B1	A	A	1	13	1029793	1029805	13	1	102	CTCTGGTTGTAGGTGGTGGC	60.32	60	5.01	GAACACCGCCGAGAGATGG	60.52	63.16	3.51
BniSSR00222	349	B1	AT	AT	2	20	1033696	1033735	40	1	171	CCGGAAATCATCACTGTTTTTGC	59.33	43.48	3.68	AGTACGGTGGATTCTTAAGCCC	59.83	50	5.19
BniSSR00223	351	B1	AAAAT	TTTTA	5	4	1043921	1043940	20	1	182	CACAAATGATCATCGCTGAAAACC	59.44	41.67	3.27	TCTCAGTTGGAAATAATGAGCAATGG	59.9	38.46	3.16
BniSSR00224	352	B1	AT	AT	2	7	1044524	1044537	14	1	139	TGTCCGTACTAAATTCATCTCTCCC	59.93	44	4.3	AAACGGTGATTCACAAGGCC	59.04	50	5.19
BniSSR00225	354	B1	A	T	1	13	1049760	1049772	13	1	118	AGCTGATTCTTAAATAACATATGACCG	58.01	33.33	4.79	CGTCGTCTTCAAAGTTCACCC	59.47	52.38	4.61
BniSSR00226	355	B1	AGG	GAG	3	10	1058747	1058776	30	1	134	GAAGAAGAGGAGGAGGCGC	59.86	63.16	6.53	TGAGCTTCCAACATTGCAGC	59.4	50	5.25
BniSSR00227	356	B1	A	A	1	12	1059747	1059758	12	1	101	TTAGCTAGCATTGACCTGCG	58.06	50	5.18	ACGATTTTTGAAAATGAGACAAAACC	58.09	30.77	3.27
BniSSR00228	357	B1	AG	GA	2	7	1060030	1060043	14	1	186	ACGTTTGTGTAAAGTCACCGC	59.67	47.62	5.68	TTGGGATCGAAACCTGTTGG	58.1	50	3.77
BniSSR00229	358	B1	ATC	TGA	3	5	1060553	1060567	15	1	122	CTGCTGATGTTTGGATGCCG	59.9	55	5.69	CGAGCTGTTCTTGTCCTTATTGG	59.63	47.83	3.16
BniSSR00230	359	B1	A	A	1	12	1063959	1063970	12	1	164	TTTCCCAGTTGGACCTTCCC	59.52	55	3.97	TGTGATTGTGATTGTTTCTGCG	58.11	40.91	5.18
BniSSR00231	360	B1	A	T	1	12	1065076	1065087	12	1	171	CGTATTATTTGAAGCAACACGAACG	59.78	40	3.95	TCAAATCTTGCGGGCATTAGC	59.59	47.62	3.09
BniSSR00232	361	B1	AAC	GTT	3	5	1066553	1066567	15	1	146	GACCTCCCCATCAACCAACG	60.68	60	4.1	CTTCTCCTTCTTCACAAGCCG	58.93	52.38	5.52
BniSSR00233	362	B1	A	T	1	13	1070532	1070544	13	1	135	TTGCCAGGTACGAGTTACGC	60.39	55	4.42	TCGTTTACGTAAGCTTTGAGCG	59.59	45.45	5.03
BniSSR00234	363	B1	A	A	1	12	1077226	1077237	12	1	105	ACTAACAGAAACGGTCTTCAATAACC	59.57	38.46	2.85	TCTGCTGTACCAATCGAGGC	59.82	55	4.7
BniSSR00235	364	B1	AC	AC	2	10	1078791	1078810	20	1	122	GAGCATGCGACATACTTAAAAGC	58.73	43.48	3.51	AAAAGTGGAAGTTCTTACTGGGG	58.53	43.48	4.96
BniSSR00236	366	B1	AAAAC	AACAA	5	4	1092621	1092640	20	1	159	CTCTGGGTTGAAACTTGGCC	59.04	55	5.36	GCTCATCCTCTGCTCATTAACC	58.86	50	2.85
BniSSR00237	367	B1	AT	TA	2	8	1094628	1094643	16	1	161	AGAAAACTATACCATGGTAAGGGGG	59.87	44	5.4	ACGTGTCTGACCTGAATATCTCG	59.93	47.83	4.04
BniSSR00238	368	B1	ATC	ATC	3	13	1095457	1095495	39	1	207	TGTCCTCTCCAGTCTCCACC	60.25	60	4.61	TGTTATCATCCCCCTGTGAGC	59.51	52.38	4.26
BniSSR00239	369	B1	A	T	1	12	1102088	1102099	12	1	104	AGGTCAACATAAGCATGATTATAGCC	59.34	38.46	3.93	GCGTGTGACTAAACATCGTCG	59.94	52.38	5.12
BniSSR00240	371	B1	AAG	CTT	3	5	1110503	1110517	15	1	120	GAAGAGATGAGCTGTGTTGATCC	59.13	47.83	3.36	GGTGAGACTGAATGTTGCAGC	59.8	52.38	5.25
BniSSR00241	372	B1	AT	AT	2	18	1113963	1113998	36	1	124	TGGAGGTTCCTAATAGAAGGTCC	58.7	47.83	4.46	GTTTGGGTTTCCGTGAAGTCC	59.66	52.38	3.85
BniSSR00242	373	B1	A	T	1	12	1114273	1114284	12	1	140	TCCCAATATTGTTGCCCTAAGC	58.7	45.45	3.09	TGTGATATAACTCTACAAATGACAGGG	58.8	37.04	4.45
BniSSR00243	375	B1	A	A	1	13	1135678	1135690	13	1	112	CTGACTTCCCAAGATTCTGTGC	59.25	50	4.57	ACATCCTTGGCAACTGAAGC	58.75	50	3.86
BniSSR00244	376	B1	A	A	1	14	1142018	1142031	14	1	160	CGTGCGTGTAACAGTTAAGCG	60.46	52.38	4.68	GGATATCCGATCCGTGCCC	59.78	63.16	5.36
BniSSR00245	377	B1	ATC	CTA	3	5	1142969	1142983	15	1	118	CTCCTTCTCCGCTCAGATCG	59.69	60	3.69	TGTCTTCGCTCAGAGAAAAGC	58.59	47.62	3.51
BniSSR00246	378	B1	AG	CT	2	11	1163432	1163453	22	1	106	AACACTACCACCACAACGGC	60.82	55	5.68	AGTGAAGCCATTGTATGTCGC	58.99	47.62	5.19
BniSSR00247	380	B1	A	T	1	12	1178978	1178989	12	1	177	ACCACTCTGTTTCTTGAACTCC	58.19	45.45	3.85	TTCTCGTGGATTCGTCACCG	60.11	55	4.94
BniSSR00248	381	B1	A	A	1	14	1180993	1181006	14	1	182	ACATGAAGTCCTTAGGAAAATGAGC	59.35	40	4.26	CATCGCGTATGAGCTCATGG	58.93	55	3.66
BniSSR00249	384	B1	AG	GA	2	7	1186590	1186603	14	1	151	TCTAAGCGACGTCGTTTTCG	58.68	50	3.46	AGAGGAAGATGAAGCAGCCG	59.82	55	5.52
BniSSR00250	385	B1	ACG	GCT	3	5	1188756	1188770	15	1	156	AACAGTTTCAAAGGAGAAATGAACC	58.43	36	3.62	ACAGCTATGAGTTTCCCGGC	60.11	55	6.13
BniSSR00251	386	B1	AT	AT	2	10	1229741	1229760	20	1	159	AGACACATCCCTTAGAATTAATCAGG	58.49	38.46	3.86	AAAACAAATTGTTCTTGTGGGGG	58.48	39.13	5.4
BniSSR00252	389	B1	AG	AG	2	9	1237883	1237900	18	1	169	AGACAAGACAAAAAGCCAAACG	58.23	40.91	3.6	CATTACGTTGGACTCCACGC	59.28	55	5.34
BniSSR00253	392	B1	AAG	AAG	3	6	1258429	1258446	18	1	190	CAGTGATTTGCTCAAGTAATGAAGC	59.2	40	3.86	GGTGCATACGGAGGAGATGG	59.97	60	3.51
BniSSR00254	393	B1	A	T	1	13	1259975	1259987	13	1	120	CACTCATGAAAATTTCAGACGAAGG	58.92	40	3.46	AGAGCTGTAGAAGATTTTTCAGACG	59.13	40	4.18
BniSSR00255	396	B1	A	T	1	15	1263823	1263837	15	1	122	AGTTTACACTCATGAAAATTTCAGACG	58.93	33.33	4.18	AGAGAAGATTTTTCAGACGTCAAGC	59.82	40	4.01
BniSSR00256	397	B1	A	A	1	12	1271313	1271324	12	1	144	GGTATGGACCGAGCGACG	59.97	66.67	5.12	CCGTGCATCCATCTCTAAAACG	59.71	50	3.6
BniSSR00257	401	B1	A	A	1	13	1280513	1280525	13	1	120	CAACTTAAACAGAACAGCAAAACGG	60	40	4.44	AGGAGAGAAACGCAAGCACC	60.6	55	5.01
BniSSR00258	402	B1	AG	AG	2	10	1281461	1281480	20	1	114	TGGCAAAGATCAAATCGACGC	59.87	47.62	5.19	AATGGGCCTTCTTAAGCACC	58.15	50	5.01
BniSSR00259	403	B1	A	A	1	16	1281761	1281776	16	1	134	AGGTTTTCTTTCAGCTAATGGAACG	60.05	40	3.95	TCAGATTCTGATCGATTCGAAGC	58.71	43.48	3.86
BniSSR00260	404	B1	AAG	AAG	3	8	1281947	1281970	24	1	123	GCCCTTCGTTTGCATTGTGG	60.67	55	4.17	ACGGATCGAAAATTACCATTGTATCC	59.8	38.46	2.59
BniSSR00261	405	B1	A	A	1	12	1282210	1282221	12	1	165	ACTCTACGTCTGGTGTTTACTGG	59.74	47.83	4	TCGTGAGTTCATTGAGAAACGG	58.94	45.45	4.44
BniSSR00262	406	B1	A	A	1	12	1285263	1285274	12	1	100	TGCTTTTTATTTGAATGCACTTGC	58.01	33.33	4.01	TCTTAGAGCAATCTTTACTCTCGC	58.42	41.67	5.03
BniSSR00263	407	B1	A	T	1	15	1289564	1289578	15	1	115	TTTCCAAAAGTCTTGTTCCAAGC	58.25	39.13	4.01	AGTGGAGCTTAATGGGAAATTTCC	59.29	41.67	3.13
BniSSR00264	413	B1	A	A	1	13	1323233	1323245	13	1	126	GGAAACGTGGTCACAATGCC	60.04	55	4.4	GCAACGAATAATGTGTTGACATAACC	59.75	38.46	2.85
BniSSR00265	414	B1	AG	TC	2	8	1329798	1329813	16	1	108	GGGCGAGTTGGATAGAGTCG	59.97	60	4.18	TCATAGGTTTAATCACACAGCACG	59.37	41.67	5.34
BniSSR00266	416	B1	AT	AT	2	10	1336835	1336854	20	1	167	TCACCGAGACAAAAACTTTCTGG	59.37	43.48	3.86	GGCACCGAAGTTAGTTTCTTCC	59.52	50	3.46
BniSSR00267	417	B1	AG	CT	2	31	1337058	1337119	62	1	138	GGGCGAGTTGGATAGAGTCG	59.97	60	4.18	ATCACAGCATGCAACTCACG	59.2	50	4.35
BniSSR00268	418	B1	AG	TC	2	37	1358661	1358734	74	1	163	ACCACCATCAACGAAGCTCC	60.32	55	4.7	AAGCGGGATGGGTTAAACCG	60.68	55	4.44
BniSSR00269	419	B1	AG	AG	2	7	1359886	1359899	14	1	137	CCTCACAGCTCAGCTCAGG	59.78	63.16	3.86	GAAGCTTTGGAGATCATCGGC	59.4	52.38	5.54
BniSSR00270	420	B1	AG	TC	2	8	1359966	1359981	16	1	160	AGAGAGAGAGAGAGGATGCCG	60.2	57.14	5.69	CACACCCATCATCAAAACCGG	59.8	52.38	5.28
BniSSR00271	423	B1	A	A	1	12	1372298	1372309	12	1	136	ACAACGATCAAAGCAGAGGC	58.84	50	4.7	ACTAACAGCCATTGGTAAAACTTCC	59.76	40	3.46
BniSSR00272	424	B1	AG	GA	2	17	1375448	1375481	34	1	182	GGATCTCCACCTGCTTTCCC	60.11	60	3.97	TCCACATGATAACGGCGTCC	60.18	55	4.79
BniSSR00273	425	B1	AG	TC	2	7	1375654	1375667	14	1	190	ATCGGATGATACGACGTCGC	60.11	55	5.19	TTGTGTAGACACTCGTGGGC	59.97	55	5.36
BniSSR00274	426	B1	AG	GA	2	8	1377220	1377235	16	1	143	CTGAATCAACGTCTGCCTCG	59.01	55	4.63	ATAAGCACCTCTCCACCTCC	58.5	55	4.3
BniSSR00275	427	B1	AACT	CTAA	4	5	1386629	1386648	20	1	162	CCATGTTCCTGGAACCTAGCC	60.41	57.14	3.93	GGTGGACAGTTTCTTTCGTACC	59.2	50	3.34
BniSSR00276	430	B1	A	T	1	13	1400362	1400374	13	1	141	ACATTGGCGTCATTCTTGGC	59.47	50	4.52	ACAACTCACAAGTGTTTTCAGAGC	60.14	41.67	4.09
BniSSR00277	434	B1	AT	AT	2	10	1436674	1436693	20	1	192	AGCTACCGCTGATACTACCG	58.76	55	4.02	TCCACAATCCACAATCCATGC	58.9	47.62	4.06
BniSSR00278	437	B1	AC	AC	2	8	1448980	1448995	16	1	139	ATCAACATGGCAGCAGGAGC	61.04	55	4.7	GCCTGAATACACAGAGAAGAAAGG	59.37	45.83	3.11
BniSSR00279	438	B1	AAG	TTC	3	5	1454294	1454308	15	1	132	TCAGGAATCTGGTCATGCCG	59.82	55	5.69	AGTCGTTGGTGCAGATACTGG	60.07	52.38	4
BniSSR00280	439	B1	AC	AC	2	13	1457803	1457828	26	1	162	TGTAGAGCTGTTGAATCTTCTTAAGC	59.41	38.46	3.09	ACATACATAATATCAGAGGTCAAGGG	58.09	38.46	3.95
BniSSR00281	440	B1	AT	AT	2	10	1457829	1457848	20	1	162	TGTAGAGCTGTTGAATCTTCTTAAGC	59.41	38.46	3.09	ACATACATAATATCAGAGGTCAAGGG	58.09	38.46	3.95
BniSSR00282	441	B1	AG	AG	2	9	1464283	1464300	18	1	173	AAAAAGGACAGACCCGAGGG	59.6	55	4.3	CCTATGGGGGTGGGTACAGG	61.06	65	4
BniSSR00283	442	B1	AACC	AACC	4	4	1469217	1469232	16	1	130	TCAAAATTACAAAATTGAGCAACGACC	60.04	33.33	4.79	TCTTGAATTCTGTGGAACCTTCG	58.93	43.48	3.79
BniSSR00284	443	B1	A	A	1	14	1469236	1469249	14	1	108	CGACCACAAACCAACCAACC	59.9	55	3.77	TCTTGAATTCTGTGGAACCTTCG	58.93	43.48	3.79
BniSSR00285	444	B1	A	A	1	14	1478033	1478046	14	1	201	AGCCTTATCTCACCCTGTGG	58.79	55	4.17	GAGTTCTTTCTTGGCACGCC	59.76	55	5.68
BniSSR00286	445	B1	A	T	1	14	1480043	1480056	14	1	201	GGCTCGAAACGTCTCTATGC	58.8	55	3.14	AGCCATCTCGTCGGAATTCG	60.25	55	3.34
BniSSR00287	446	B1	AT	AT	2	9	1480938	1480955	18	1	155	ATGCTTACATAAAACATGCACGG	58.33	39.13	4.94	ACAAACCTTAATAAACTATGCTGTGG	58.17	34.62	4.17
BniSSR00288	447	B1	AAG	CTT	3	6	1487604	1487621	18	1	117	AGGCGAACCATCTACCATCG	59.61	55	3.84	TTACCGTTGGGATCAGTGGG	59.38	55	4.61
BniSSR00289	449	B1	A	T	1	12	1491390	1491401	12	1	165	TCTGTCCATAAAAGCAATACAATTGG	58.45	34.62	3.16	CCCCACAAGTGCATCTCTCC	60.39	60	3.71
BniSSR00290	451	B1	A	A	1	16	1506610	1506625	16	1	175	TGAATTACTGACCAAACATGATAAGCC	60.15	37.04	4.35	TCGTGGTGTGATAGTGGACG	59.48	55	4.79
BniSSR00291	453	B1	A	A	1	12	1515531	1515542	12	1	169	ATGCCCTGGAGAAAGAGTCC	59.08	55	3.85	GGAAGAAGGAAGAAGTGTCTCCC	60.31	52.17	4.3
BniSSR00292	454	B1	AG	TC	2	7	1525888	1525901	14	1	106	TCCAAAATTAGTCGACCGTCC	58.04	47.62	4.79	AACGACGACATGAAGCAACC	59.13	50	3.77
BniSSR00293	455	B1	A	T	1	13	1526471	1526483	13	1	164	GAAGGCGAAACATGCTGAGG	59.55	55	3.86	ACCCCATCTCATCAAGATCTAACC	59.65	45.83	2.85
BniSSR00294	456	B1	AG	GA	2	13	1530434	1530459	26	1	176	AGAAAAGAAGAACTTGAGTTGAGAACC	59.93	37.04	3.62	TGGTGTTTTGTGACATAAGAAAACC	58.67	36	3.27
BniSSR00295	457	B1	AT	AT	2	8	1532272	1532287	16	1	133	AAGACGTAATAGCCGCTCGC	60.59	55	5.03	GTGTCGCTGATCTTGCATGG	59.62	55	3.66
BniSSR00296	458	B1	AT	AT	2	12	1534836	1534859	24	1	205	GGACTGATTTCGATGACATTAATTAGC	58.99	37.04	3.09	TGCAAGTGGTTCCCTTACCC	59.89	55	3.69
BniSSR00297	459	B1	AT	TA	2	8	1540428	1540443	16	1	100	AATTATCAGTCAACTGTAAAGCATGG	58.23	34.62	3.66	ACGATGTCTCAAGTCATTAGTAAGG	58.43	40	2.69
BniSSR00298	460	B1	A	T	1	13	1544130	1544142	13	1	126	GCCGCTTGTATTTCACATTTGC	59.65	45.45	3.68	ACAGCCTACATAAACTCATGCC	58.45	45.45	4.4
BniSSR00299	462	B1	AAT	TAT	3	15	1547219	1547263	45	1	171	CAATACCTCTGCGGATTTGACG	59.71	50	4.35	TCATTTTTCTCCTCAGCTTCCC	58.31	45.45	3.97
BniSSR00300	464	B1	AAG	GAA	3	5	1563382	1563396	15	1	165	TGGTGGAAGTAAGCTGCTCG	60.04	55	5.03	TCTTCCTCCGGTAAACAATCCG	60.09	50	4.18
BniSSR00301	466	B1	A	A	1	12	1586511	1586522	12	1	106	TGTACGACAGTCATATACACACCC	59.9	45.83	4.61	TCATTCAATTTATTTCTTTGCAGGACC	59.18	33.33	4.46
BniSSR00302	467	B1	A	T	1	12	1587256	1587267	12	1	147	ACAAATTGTAAAACCGGTTTATGTGC	59.8	34.62	4.57	ACTCTTGGCATTCTATGTTTCATCC	59.41	40	3.51
BniSSR00303	470	B1	A	T	1	12	1591068	1591079	12	1	126	TGCAGAATTCCAAGTGTTATTGC	58.19	39.13	3.56	AGGTGCATTTACGCTTATCCC	58.43	47.62	3.85
BniSSR00304	471	B1	AT	TA	2	9	1591750	1591767	18	1	196	ACGCCTCCTTGTAACTGTGG	59.97	55	4.17	TTAACGTCTGTCGACTCGGC	60.11	55	5.54
BniSSR00305	472	B1	AAG	GAA	3	5	1592996	1593010	15	1	135	CGGAAACAGAGCAAGAACCG	59.49	55	4.44	AGCGATGGTACTTTTGTTTCTTGG	60.02	41.67	3.61
BniSSR00306	475	B1	AT	TA	2	7	1603403	1603416	14	1	128	CTAGTGAGGAGGGTCAGACC	58.23	60	3.85	GCCAATGAAAGAGCACATGGG	60.13	52.38	4
BniSSR00307	477	B1	AG	CT	2	8	1614831	1614846	16	1	122	ACACATACACACATGCACTTTCC	59.75	43.48	3.13	AGAGATCTAGCGTTGTCGGG	58.97	55	5.14
BniSSR00308	478	B1	ATC	TGA	3	16	1616734	1616781	48	1	122	TTGCAGAAGAGTAGCAGCCG	60.39	55	5.52	TGACGACCATCATAACGCCG	60.53	55	6.46
BniSSR00309	479	B1	A	T	1	17	1618780	1618796	17	1	174	ACAGCTTCTCATACGCGTCC	60.18	55	4.79	CAGGTGGAGGAGTGTGTGG	59.63	63.16	4.17
BniSSR00310	480	B1	AT	AT	2	13	1623193	1623218	26	1	151	TGTCCACCAAGAAAAGAATCTCG	58.93	43.48	4.04	CATGAACCTACTTCTTCTATGCTCC	59.01	44	4.7
BniSSR00311	482	B1	A	A	1	12	1626348	1626359	12	1	128	AAATAAAAGACCGAACTAAGTGATGC	58.47	34.62	3.91	TGGGTTATTGGATTGGGTTTCG	58.91	45.45	3.46
BniSSR00312	484	B1	AT	TA	2	7	1631823	1631836	14	1	142	CCATCAACGTGAAATGAAAGAACC	59.08	41.67	3.62	GGTGATTGCTCAAATAAACAGCC	58.82	43.48	4.85
BniSSR00313	485	B1	AG	GA	2	7	1633302	1633315	14	1	176	CCGGAGAATAAATCTAACCGAACG	59.56	45.83	3.95	CAACCACCCAATGCGTCC	59.04	61.11	4.79
BniSSR00314	487	B1	AG	CT	2	8	1690821	1690836	16	1	152	CAGTTGAGAACATAAAAGACTTCTGC	58.93	38.46	4.26	GGGATGTTGAATACGGCTGC	59.34	55	5.25
BniSSR00315	488	B1	AG	GA	2	9	1694459	1694476	18	1	144	AGAAGAAGAGAGTTGTGTTTTGGG	59.12	41.67	4.12	CCTTTGCCCATAACACACACC	59.73	52.38	4.16
BniSSR00316	489	B1	AG	CT	2	7	1694507	1694520	14	1	109	AGAGAGAGACATACACGTGATGC	59.93	47.83	3.91	CCTTTGCCCATAACACACACC	59.73	52.38	4.16
BniSSR00317	490	B1	A	T	1	12	1696556	1696567	12	1	103	TAAACCGGGCATCAGCTTGG	60.68	55	3.61	TCAGCCAGTGATCGACATCG	59.9	55	3.84
BniSSR00318	491	B1	AT	TA	2	10	1704270	1704289	20	1	147	CGTTAACACCTGAGGATTCACC	59	50	4.02	GTACTGGCCGTGGATAGAGG	59.33	60	3.69
BniSSR00319	492	B1	AG	AG	2	8	1707587	1707602	16	1	188	CACCGGTGGCTCTGATCC	59.81	66.67	3.36	CCTCTCATCAGAGTCACTCAACC	60.12	52.17	3.77
BniSSR00320	493	B1	AC	TG	2	7	1710300	1710313	14	1	139	ACAATAAGTCAATAACTACTCCGTGC	59.47	38.46	5.34	CCACAAGGACCACAACATAAATGG	60.32	45.83	3.16
BniSSR00321	494	B1	A	T	1	12	1712509	1712520	12	1	160	TCACTCGGGATTTACTGGGC	59.46	55	5.36	TCACACAAACGAGTCTCACG	58.16	50	4.35
BniSSR00322	495	B1	A	A	1	13	1713195	1713207	13	1	107	AAAAATCATAATAGCATGGTGGAAGG	58.27	34.62	3.46	CCTCCGTGCATACTAAAAATACCG	59.79	45.83	4.02
BniSSR00323	496	B1	A	A	1	12	1714858	1714869	12	1	121	GCCAAAACAAGAAAAAGAAAAAGTCG	59.26	34.62	4.18	AACGGGACCAAATTGCATGG	59.39	50	3.66
BniSSR00324	498	B1	A	A	1	15	1716097	1716111	15	1	115	TCTCTACTGAGATTTTTCTCTAACGC	58.75	38.46	4.84	TCTTTCACGAGGAAGACGATGG	60.09	50	3.51
BniSSR00325	499	B1	AG	GA	2	7	1716413	1716426	14	1	161	TCAATCTAGAAACATCCGGGGG	59.56	50	5.4	TCAGAGACCTTAGCAGGAGC	58.52	55	4.7
BniSSR00326	502	B1	A	A	1	15	1723110	1723124	15	1	121	TTGATTGTATGAGAATCTGACAATGC	58.3	34.62	3.56	ACACCTCATACAATCAAGAACCC	58.41	43.48	4.11
BniSSR00327	504	B1	AGG	AGG	3	5	1728644	1728658	15	1	126	GAGAAAGAAGGGACGACGGG	60.11	60	5.28	CTCCTCTGCTGCTCTTACCG	59.9	60	4.02
BniSSR00328	505	B1	ACC	ACC	3	6	1733415	1733432	18	1	174	CCCTCCACTCCTGTTGTTCC	59.96	60	3.62	TCTTCTTCCGACCCTGTTGC	59.97	55	4.17
BniSSR00329	506	B1	AC	TG	2	9	1739198	1739215	18	1	177	TGTCTGGCAGATCACTCAGG	59.1	55	3.86	ATAGGCACGGCTATGACAGG	59.32	55	4
BniSSR00330	507	B1	A	A	1	16	1742631	1742646	16	1	133	CTCCTGCTTGGACTCTAGCC	59.54	60	3.93	CCTTACCTTTCCCGTGGTGG	60.32	60	4.61
BniSSR00331	508	B1	A	A	1	13	1746496	1746508	13	1	188	CATGGGTGAAACAGAACCGC	59.76	55	5.68	ACTGGCCAATCTTCAAGTCTAGG	60.05	47.83	3.02
BniSSR00332	512	B1	A	A	1	12	1751567	1751578	12	1	118	GGATTTGAGACTCCAGGGGC	60.11	60	5.8	TCGGCCACCAGAACTTTTGG	60.82	55	3.28
BniSSR00333	513	B1	AT	AT	2	23	1754781	1754826	46	1	128	CTGAGGCTTAAGAACAACGTGG	59.52	50	4.94	TCAGAAACACTCACACACACG	58.73	47.62	4.49
BniSSR00334	514	B1	A	A	1	12	1757795	1757806	12	1	104	TGTCTAGGGGATCATGTCTTAAGC	59.65	45.83	3.09	AGTATAAACACGTGAGACAAAGCC	59.31	41.67	4.35
BniSSR00335	515	B1	ATAC	ATAC	4	5	1771463	1771482	20	1	120	CACTCTTTGCTCTTGATCTGCC	59.58	50	4.85	CAGTGCTTTTTGGCTACGGC	60.39	55	5.68
BniSSR00336	516	B1	AAAG	AAAG	4	4	1773784	1773799	16	1	174	TTGGAGAATAATGAGTATAGCTAGGC	58.16	38.46	3.93	CACGTTGCAGGCATGAGC	59.82	61.11	4.26
BniSSR00337	517	B1	AG	AG	2	8	1773831	1773846	16	1	120	AAAGAAAGAAAGAAAGAGACAAAGAGG	58.32	33.33	3.69	ATAAGCAGACACGTTGCAGG	58.56	50	4.85
BniSSR00338	518	B1	ACG	GAC	3	7	1775099	1775119	21	1	149	GGCTAACACATATTGCAGGCC	59.66	52.38	5.19	GAGCGAAGAACAAGAGCAAGG	59.54	52.38	3.61
BniSSR00339	519	B1	A	T	1	14	1775299	1775312	14	1	182	AGCCGTATCAACCCCAATCG	60.18	55	3.34	CGGATAGTTTGACATTCTCTGCC	59.44	47.83	4.85
BniSSR00340	520	B1	AAAC	TTTG	4	4	1775702	1775717	16	1	167	TGCAACACTCTCTCTGGTGG	59.61	55	4.61	ATACTTCCACCCTGCACACG	60.04	55	4.49
BniSSR00341	522	B1	AAGGGG	CCTTCC	6	5	1802563	1802592	30	1	103	TCCTTCCTCTGCTCCTTCCC	60.62	60	3.97	GCAAAGGTTTCCATCAGCCG	60.11	55	5.52
BniSSR00342	523	B1	A	T	1	12	1808150	1808161	12	1	154	TGCTGATGCTTTCAACAAATGC	58.94	40.91	3.56	TGGAGGTTGAAGCCAAACCC	60.47	55	4.11
BniSSR00343	524	B1	A	T	1	12	1814738	1814749	12	1	161	TCGCAGCAGGTTAGAGTTGG	60.04	55	3.77	CTGCAACCATCTTCTGCTGG	59.19	55	4.85
BniSSR00344	525	B1	AAG	GAA	3	5	1825933	1825947	15	1	106	GTGCACAAGTAGGAGGATAGGG	59.9	54.55	3.53	AGACTCTCGCTATTGGTCCC	58.6	55	4.46
BniSSR00345	527	B1	A	A	1	17	1835757	1835773	17	1	205	ACTTCAAGCAATTTCGATTATCTTTGG	59.24	33.33	3.28	ACTGAACAAATATTGACTCAAAACCC	58.57	34.62	4.11
BniSSR00346	529	B1	ATC	TGA	3	6	1841533	1841550	18	1	168	AGGCAAAGAGACTCATAGAGACC	59.3	47.83	3.85	AATTGCCAGTTAAGCGGTGG	59.11	50	4.61
BniSSR00347	531	B1	AG	TC	2	7	1843695	1843708	14	1	188	CCCTGACCCGAGTTTGAACC	60.61	60	3.62	CTATCGCCACTCTCGTCTCC	59.41	60	3.71
BniSSR00348	532	B1	AG	AG	2	7	1843756	1843769	14	1	101	TCACAACCCTAACTGTCTCGG	59.38	52.38	4.63	CTATCGCCACTCTCGTCTCC	59.41	60	3.71
BniSSR00349	533	B1	A	T	1	13	1844184	1844196	13	1	143	CCATTGGCATTATGAGGTTGGC	60.22	50	4.52	CAGCTCAGATCTCAGTTCAAAACC	59.85	45.83	3.27
BniSSR00350	534	B1	A	A	1	12	1846004	1846015	12	1	186	GCTTTTCTCCCCGTTTGTTTCG	60.86	50	3.46	CAGTTTGCACAGACTCTGATGG	59.52	50	3.51
BniSSR00351	535	B1	AAG	TCT	3	7	1847317	1847337	21	1	158	TCTTCCTCTTCCTCTCGTTGC	59.45	52.38	4.17	AAGAGGAAGGCCACAGAAGC	59.96	55	3.86
BniSSR00352	536	B1	A	A	1	12	1847742	1847753	12	1	134	AGTAGCATTACACCCTTTCACG	58.4	45.45	4.35	AGAGTGGTCAATGCTTGAAATGG	59.49	43.48	3.16
BniSSR00353	537	B1	A	A	1	12	1852283	1852294	12	1	187	CTGTATGAGCCCATCAAAGAGC	59.12	50	4.09	CTGGATCATTCAGGCCTGGC	60.82	60	4.85
BniSSR00354	539	B1	AAG	GAA	3	7	1865839	1865859	21	1	106	TGAAGATGAAGATGAAGACGATCC	58.4	41.67	3.36	GTAGTTTGATCTCCACCAGTTCG	59.07	47.83	3.95
BniSSR00355	540	B1	AAG	CTT	3	5	1866943	1866957	15	1	148	GGCTGCACCTTGATCCTTCC	61.03	60	3.46	TCGTTGAGGAAGAGAAGAAGAGG	59.49	47.83	3.69
BniSSR00356	541	B1	AGG	CTC	3	5	1867873	1867887	15	1	175	ACTGCACCACAAGAATCATATCG	59.13	43.48	2.92	CAAGACATAGGCGGAGGAGG	59.61	60	4.3
BniSSR00357	542	B1	AG	GA	2	11	1868335	1868356	22	1	143	TGGTGTTGGGTAATGGCTAGC	60.34	52.38	3.42	GTGATTCATACGTGGACTCTTCC	58.89	47.83	3.46
BniSSR00358	543	B1	AGG	CTC	3	6	1869782	1869799	18	1	114	AAGTGGCGCTTTCATCATCG	59.27	50	3.84	CGCGGATTAGACAAGCTACG	58.88	55	3.51
BniSSR00359	544	B1	AG	GA	2	7	1870445	1870458	14	1	117	AACCAATGGTAAAAATCAAACCCC	58.37	37.5	4.95	CCTTCCTCGAGCTCGTATCG	59.76	60	2.92
BniSSR00360	545	B1	ATC	TCA	3	5	1872593	1872607	15	1	125	ACGTAGTTTCTGTTCAAACGTCC	59.45	43.48	4.79	AGTGATTGTTACCTCGATTCTACC	58.1	41.67	3.18
BniSSR00361	547	B1	A	T	1	13	1876300	1876312	13	1	160	GAGTTTGCGTACTTGGTGGG	59.13	55	4.61	GTCAGCTGAGCAAACTTGGG	59.4	55	4.12
BniSSR00362	548	B1	ATC	ATC	3	5	1878340	1878354	15	1	104	GTGATCCCCACAGTCACCG	60.08	63.16	4.94	TCACAGTCTATGTTTTACCAAACGG	59.53	40	4.44
BniSSR00363	549	B1	A	T	1	12	1880054	1880065	12	1	136	TCAAGTGATTCACATCAGTCGC	59	45.45	5.19	TTTTTGTGGTAACTATATGCTTGTCC	58.18	34.62	4.02
BniSSR00364	551	B1	CCG	CCG	3	6	1885074	1885091	18	1	123	CTAACCCTCAACCCCACACG	60.32	60	4.49	GGGTGAAGAGAGAGGAAGTGC	60.07	57.14	4.4
BniSSR00365	552	B1	A	A	1	12	1886132	1886143	12	1	123	TGGTCAGAAAGGAAAATGAAAACC	58.09	37.5	3.27	AGCTATGCATCATCTTCTAGAAGGG	60.05	44	3.95
BniSSR00366	553	B1	A	T	1	12	1886568	1886579	12	1	113	CGTACAAAATCGGACATGGGC	59.94	52.38	5.36	CTCTTGGCTCTTTGGTTGGC	59.4	55	4.52
BniSSR00367	555	B1	AAC	TTG	3	6	1889869	1889886	18	1	136	TGAGCTCATTCCCCAATCCG	59.82	55	4.18	CCTTAGATCCAGGGAGCAGC	59.6	60	5.25
BniSSR00368	556	B1	ACG	CTG	3	5	1889961	1889975	15	1	133	CTGCTCCCTGGATCTAAGGC	59.6	60	4.35	TCCTCGGAATGTGGTTGAGC	60.04	55	4.26
BniSSR00369	557	B1	ACG	TGC	3	5	1889977	1889991	15	1	133	CTGCTCCCTGGATCTAAGGC	59.6	60	4.35	TCCTCGGAATGTGGTTGAGC	60.04	55	4.26
BniSSR00370	558	B1	ACG	CTG	3	5	1890150	1890164	15	1	171	GTGATCCACACTCTTTGGCG	59.2	55	5.69	GCGGAGAGCTCTTCTTCTCC	59.9	60	3.71
BniSSR00371	559	B1	AT	AT	2	9	1895007	1895024	18	1	129	TGGAACTAAATGGCATGTCGG	58.64	47.62	4.79	CTCAGACCTAGCTGACGACG	59.62	60	5.12
BniSSR00372	565	B1	AT	TA	2	7	1903819	1903832	14	1	190	ACAGGATTTATCACGGTCAAGC	58.73	45.45	4.01	TCCAACCAAGTTCTGTCAGGG	59.86	52.38	4.45
BniSSR00373	566	B1	AT	AT	2	13	1910090	1910115	26	1	153	GATTTTATGCAACCTAGAAACAAAACC	58.29	33.33	3.27	GGAAACGAATTAAAATCACAGGTTGG	59.64	38.46	3.77
BniSSR00374	568	B1	A	A	1	15	1912641	1912655	15	1	170	ACCTCCACTCTCCTTTACTTCC	58.83	50	3.46	ATTATAAACTTACCCGCCCTACG	58.11	43.48	3.51
BniSSR00375	572	B1	AT	AT	2	8	1927452	1927467	16	1	109	GGATTTCCCGTAACTTTAAGAGTTCC	59.91	42.31	3.62	TGCTTAGCCTACTTTAGAACATCC	58.33	41.67	3.51
BniSSR00376	574	B1	AG	AG	2	9	1942931	1942948	18	1	163	GAGAGGGTCTCTGTGTCATCG	59.6	57.14	3.84	CGAGCTCTCTCTCTCTTTGGG	59.59	57.14	4.12
BniSSR00377	575	B1	AG	GA	2	7	1942955	1942968	14	1	149	GTCATCGAGATAGTGTGAATCTGC	59.32	45.83	4.26	CGAGCTCTCTCTCTCTTTGGG	59.59	57.14	4.12
BniSSR00378	576	B1	AG	AG	2	7	1943029	1943042	14	1	122	AGAGAGAGCTCGGAGATGGG	60.18	60	4	TTCGAGCTCTGACATCTCCG	59.26	55	4.63
BniSSR00379	577	B1	A	A	1	15	1947687	1947701	15	1	107	ACTAATTTTGAGCTCATGCAAGC	58.26	39.13	4.01	AAACCCCATTTGGCCATTCC	59.01	50	3.01
BniSSR00380	579	B1	A	T	1	16	1949981	1949996	16	1	170	ATGGAAAAACCGACGACACG	59.14	50	4.49	AACGCCTGATCATGCATGC	59.27	52.63	4.06
BniSSR00381	581	B1	A	T	1	14	1952542	1952555	14	1	117	TGGTATCCTTTGTTGTGATTACAGC	59.59	40	4.4	TCAAGTAACATCATTGACCAGCC	58.99	43.48	4.85
BniSSR00382	582	B1	AAG	AGA	3	5	1954981	1954995	15	1	108	TGTTCTGTAACACGGAGAAAAGG	58.88	43.48	3.11	TCCGCGGATTTAGAAAAGAGC	58.72	47.62	4.09
BniSSR00383	583	B1	AG	CT	2	7	1955191	1955204	14	1	102	CCTCTCTGTTGTCGGAACCG	60.39	60	4.44	ATCGACGGAGCAGTGTTTCC	60.39	55	3.13
BniSSR00384	584	B1	AT	AT	2	11	1972919	1972940	22	1	148	CGCACAATTTATCTAACATGTTAAACG	58.49	33.33	3.6	ATGCGACGAACCTTCAAACG	59.49	50	3.6
BniSSR00385	585	B1	ACG	GCA	3	5	1981924	1981938	15	1	100	TGGGGTTTCAGAGATGACGG	59.39	55	4.79	GAAACCCCTAGAAAACAGAACCC	59.17	47.83	4.11
BniSSR00386	586	B1	AG	AG	2	10	1987447	1987466	20	1	133	CAACCGTGTTACATGTTGTCG	58.1	47.62	4.35	GGCCACGTTGAAGAAATCGG	59.83	55	4.18
BniSSR00387	589	B1	AG	CT	2	9	2008210	2008227	18	1	142	CTTCTCAGTCTATCGCCGCC	60.32	60	6.13	TCAGCATTGATTCCCTCCCG	59.82	55	5.14
BniSSR00388	590	B1	AG	GA	2	9	2013082	2013099	18	1	152	CTTCTGTGTTTCGTCGAGCC	59.22	55	4.7	ATCACGTTAAGCAACACGCC	59.48	50	5.68
BniSSR00389	591	B1	AG	TC	2	7	2022897	2022910	14	1	102	TAAGCCAACCCCGTTACACC	59.96	55	4.16	GAGAGAGAGAGAAGGCTGGC	59.25	60	4.85
BniSSR00390	592	B1	AG	TC	2	27	2022960	2023013	54	1	222	TAAGCCAACCCCGTTACACC	59.96	55	4.16	ATTCCGCCGATGGATCTTCC	59.96	55	3.46
BniSSR00391	593	B1	AAAC	TGTT	4	4	2023316	2023331	16	1	165	TTGATGATCTCTGGGGTCCG	58.88	55	4.79	CCACGTAGAGGAGGCTTACG	59.62	60	3.18
BniSSR00392	596	B1	AAG	CTT	3	6	2036374	2036391	18	1	128	GGCCCAAGTAAAGTTTCGGC	59.76	55	5.54	CGAGAGCAGAGAGAGAGTTTCG	60.22	54.55	3.46
BniSSR00393	597	B1	AAG	GAA	3	10	2038793	2038822	30	1	122	TGCAGATAGCTCCTGTATCGC	59.73	52.38	4.58	CCATTGTTTCTCCGCCTTGG	59.47	55	3.61
BniSSR00394	598	B1	AT	TA	2	8	2040287	2040302	16	1	134	AAGAAGGCACTATGCGTCCC	60.11	55	4.46	ACGTACACTGATGTTCAAGAACC	58.94	43.48	3.62
BniSSR00395	599	B1	AAG	AAG	3	5	2048043	2048057	15	1	151	AGAGATCCGACATCACAGAGG	58.69	52.38	3.69	CTCAAGAGCTCCGTCGTCC	59.86	63.16	4.79
BniSSR00396	601	B1	AGG	TCC	3	5	2059450	2059464	15	1	144	AGTCCTCCGTCTCCAGATCC	60.11	60	3.36	AATCTTGGTGATCTCCGGGG	59.16	55	5.73
BniSSR00397	604	B1	AT	AT	2	9	2070262	2070279	18	1	178	TGTCAGAGAAGGTTATAGAATGTCG	58.2	40	4.35	AGCTACAAGAAGGTTTTCTCGC	58.93	45.45	5.03
BniSSR00398	605	B1	AC	GT	2	7	2070280	2070293	14	1	178	TGTCAGAGAAGGTTATAGAATGTCG	58.2	40	4.35	AGCTACAAGAAGGTTTTCTCGC	58.93	45.45	5.03
BniSSR00399	607	B1	AT	AT	2	10	2080108	2080127	20	1	107	CAATCATGCCGCTTTGAATGC	59.41	47.62	3.56	TCTCAATTCTCAAACCAAAATGAGC	58.55	36	4.26
BniSSR00400	608	B1	ATC	TCA	3	5	2083054	2083068	15	1	119	GGTACCGGTCAGATGGGTCC	61.68	65	4.46	TGGTGATGATACATTGTAGACGGG	60.2	45.83	5.28
BniSSR00401	609	B1	A	A	1	12	2087788	2087799	12	1	165	GACTTGCTCAGACCAGCTCC	60.39	60	4.7	TCACAATAAATGCGTCACCAGC	59.84	45.45	4.85
BniSSR00402	610	B1	A	A	1	13	2088473	2088485	13	1	183	GTTTGGGTTCTAAAGAGCACCC	59.44	50	4.61	GAAGAAACGCTTGCCATGGG	60.11	55	4
BniSSR00403	612	B1	A	A	1	13	2098802	2098814	13	1	107	CAGAGAGAAACAAGGGAAAGCC	59.18	50	4.35	CCAAAGCCTTACAAACTTTGTTATCC	59.35	38.46	2.59
BniSSR00404	613	B1	A	A	1	12	2098881	2098892	12	1	126	TGAGTAGGATAACAAAGTTTGTAAGGC	59.61	37.04	4.35	AATGGTCCATCAGGTGAAAGC	58.55	47.62	3.51
BniSSR00405	614	B1	AC	GT	2	8	2099222	2099237	16	1	142	AGCTGCACGAAGTCAAAAGC	59.69	50	3.51	GCAAGCTGTTGGGATGTTCG	60.11	55	3.95
BniSSR00406	615	B1	AAAAC	TTGTT	5	4	2101469	2101488	20	1	142	GTGATCTGGACTAACGGCCC	60.18	60	5.8	TGTTTTCAGGAAAAATAAAACGGTTCC	59.72	33.33	3.62
BniSSR00407	617	B1	AT	AT	2	10	2116714	2116733	20	1	116	TTGTAGCCCCTCTGCAAACC	60.25	55	3.27	TCTAGAAGATGGTTAAAGCAAGAGG	58.36	40	3.69
BniSSR00408	619	B1	A	T	1	15	2127009	2127023	15	1	107	GTACATAAGCCTCCGGTCGC	60.6	60	5.19	AGATGCATGAACATCCCAAGC	58.97	47.62	4.01
BniSSR00409	620	B1	ATC	GAT	3	6	2128944	2128961	18	1	142	ATTCATATTTTCGTTTGCACCTCC	58.35	37.5	4.3	TGTGTTGCAGTGAATCACGC	59.69	50	5.34
BniSSR00410	622	B1	A	T	1	14	2133735	2133748	14	1	191	ACCCATGTCAAACGTCATTCC	58.84	47.62	3.01	TTTGAGACCCATTAATCGCCC	58.35	47.62	6.13
BniSSR00411	623	B1	A	T	1	12	2134533	2134544	12	1	122	ACCCCTTTTCTAACGTTATGTATCG	58.96	40	2.92	TGAGATTTATGACGTTGCATGTACG	59.99	40	3.67
BniSSR00412	625	B1	ATC	ATC	3	8	2156378	2156401	24	1	181	ACGGATAAAATGCCCACCCC	60.4	55	4.95	AGAGGGAAGAGACTTGGAAGC	59.09	52.38	3.86
BniSSR00413	628	B1	ATC	TCA	3	5	2161706	2161720	15	1	157	CTGCAGCGACTCTAGAGTGG	59.9	60	4	GCAGGAAACCAGAACTTGCC	59.68	55	4.52
BniSSR00414	629	B1	AT	TA	2	7	2165050	2165063	14	1	163	AGTATTTTGTCCAAGAGATTACCACC	59.12	38.46	4.61	ACTTAGTCCAGTTCTATGACGCG	60.18	47.83	6.01
BniSSR00415	630	B1	AGCG	GCTC	4	4	2173709	2173724	16	1	116	TCGGGGAAACAACCAGAACC	60.18	55	3.62	GCGTACAAGAAGAAGAAGGAAGC	59.88	47.83	3.86
BniSSR00416	631	B1	AG	GA	2	9	2188546	2188563	18	1	131	CGCGTATTGAATTGAAGCTCAGG	60.54	47.83	3.86	TGTTATATGGGCCAGAGTGTCC	59.56	50	4.02
BniSSR00417	632	B1	A	A	1	12	2190419	2190430	12	1	195	ACCTCCACTTCTCAGAACACG	59.66	52.38	4.49	GTCTCTCGCCTTCCTTTCCC	60.11	60	3.97
BniSSR00418	633	B1	AAAC	AAAC	4	4	2190910	2190925	16	1	132	CCAGGAAAACCACTTCGAGC	59.12	55	5.03	TGTTTAGGCTTTTGATTTGCTGC	58.94	39.13	5.25
BniSSR00419	634	B1	AAG	AGA	3	5	2191934	2191948	15	1	107	AAGGGCTTGTTGAGGAGAGC	59.96	55	4.09	GCCCAAAGCATCTCTCTTGC	59.54	55	4.01
BniSSR00420	635	B1	AC	AC	2	9	2192974	2192991	18	1	207	CTTCTTCTGCGATGATGCCG	59.42	55	5.69	CGAGCTGCTGATACAACTGC	59.35	55	4.4
BniSSR00421	636	B1	A	A	1	15	2197258	2197272	15	1	113	CCACTTCTTTAATTGAATAAAGCCTGC	59.72	37.04	4.85	CCAGCTACGTAAAAGTAACTGTATCG	59.8	42.31	2.92
BniSSR00422	638	B1	AG	CT	2	8	2198583	2198598	16	1	100	ATCACTCTCTGCTCAACGCG	60.46	55	6.01	AGGTAAGAAATGAAAATGGGGCC	59.23	43.48	5.8
BniSSR00423	639	B1	AG	CT	2	10	2198647	2198666	20	1	179	ATCACTCTCTGCTCAACGCG	60.46	55	6.01	ACAAAGAGAAGAAGCAGAGTGC	58.86	45.45	4.4
BniSSR00424	640	B1	AT	TA	2	13	2202062	2202087	26	1	147	TGCTTAATGGTTATTTTGACGTCCC	60.11	40	4.46	CGGTTTGTATGGAGTTGTGTTGG	60.3	47.83	3.77
BniSSR00425	641	B1	AG	CT	2	10	2202741	2202760	20	1	107	CTATCACTCCCCGCTCAACG	60.25	60	4.1	TGGTAAGAAATGAAAATGGGGCC	59.48	43.48	5.8
BniSSR00426	642	B1	A	A	1	15	2203367	2203381	15	1	100	ACTCATCTACTTTAGCCGAGTTCG	60.2	45.83	3.95	TCAGTGGGCAGATTACATTTGG	58.64	45.45	3.28
BniSSR00427	643	B1	A	A	1	12	2204457	2204468	12	1	100	AACAGCTTCTCAAATAAGATCAAAACC	58.92	33.33	3.27	ATTGGAGCTTCATCTCTTTGAGG	58.47	43.48	3.86
BniSSR00428	644	B1	A	A	1	12	2204879	2204890	12	1	128	TGCAACCGAAACTGGCTAGG	60.61	55	3.02	GGTTTTTGACTACACGCGCG	60.72	55	6.86
BniSSR00429	645	B1	A	A	1	13	2205646	2205658	13	1	126	CTATTCTAACGGGCCGAGGC	60.32	60	4.7	CTAATGTTTCTCCCGCACGC	59.63	55	5.34
BniSSR00430	646	B1	AC	TG	2	8	2219714	2219729	16	1	146	TGTGTGTGAAGCCTCTGTGC	60.82	55	4.57	TCACCAACACTTCAGGTAGCC	59.93	52.38	3.93
BniSSR00431	651	B1	A	T	1	12	2233966	2233977	12	1	124	TCAGGTTTAGTCTGAAACAACGC	59.44	43.48	4.84	TCTTGAACATTCACTTGATCAAAGGG	60.02	38.46	3.95
BniSSR00432	652	B1	A	T	1	12	2237753	2237764	12	1	200	CCTATGGTCATATGCACACTTATTACC	59.67	40.74	2.85	TGTTCCTGCAGTGAGCTTCC	60.25	55	3.46
BniSSR00433	653	B1	A	A	1	12	2240265	2240276	12	1	152	ACGGTCAAATTGGTTTGGGC	59.61	50	5.36	TCGTCGTCGATCTTGTTGGC	60.73	55	4.52
BniSSR00434	654	B1	A	A	1	16	2249063	2249078	16	1	140	AGAGAGGGGGACATGGACC	60	63.16	4.46	AACTTGCGTTTGACAATATATACACC	58.53	34.62	4.16
BniSSR00435	655	B1	A	A	1	12	2251157	2251168	12	1	156	TGCTTCAAGAGATGTACGAACC	58.41	45.45	3.62	ACTACTTCTCTTGTTTTAAGAGTTCGG	59.35	37.04	4.3
BniSSR00436	657	B1	AGG	AGG	3	6	2255733	2255750	18	1	127	GAGGGACAGTGATGCCTCG	59.86	63.16	4.63	ACAGTATACGTTGTGTTTTACTACTCC	59.19	37.04	3.85
BniSSR00437	658	B1	AT	AT	2	9	2259974	2259991	18	1	162	CAAAACATCCGTCACTGATTTGG	58.77	43.48	3.28	TCATGCTTACTCTCACTTTGACC	58.43	43.48	4.02
BniSSR00438	660	B1	AT	TA	2	8	2283060	2283075	16	1	146	TGTTTTGGGAGTCATCTATTTGGG	58.98	41.67	4.12	CACACGCAGTCACATACACG	59.57	55	4.49
BniSSR00439	662	B1	AAAT	TAAA	4	4	2286173	2286188	16	1	119	TGTTCGAGATCGTTGTCATGG	58.39	47.62	3.66	GGATGACGTCACCGATCTCC	59.97	60	3.71
BniSSR00440	665	B1	A	T	1	13	2294540	2294552	13	1	134	AACGGATCTGCAAGTGGACC	60.32	55	4.46	TGTACTGTGTTCCCACTAGCC	59.38	52.38	3.93
BniSSR00441	666	B1	AAC	CAA	3	5	2303966	2303980	15	1	201	AGTATTAAGCTCCAACCCTTTGC	58.98	43.48	3.68	TTACTGCCTCCATGCTGTCC	59.75	55	4.02
BniSSR00442	668	B1	A	T	1	12	2322270	2322281	12	1	132	AACTCCAACCACTGGGAAGC	60.18	55	3.86	GTTGGTACTGGTGCTGTTGC	59.69	55	4.17
BniSSR00443	669	B1	ACC	ACC	3	5	2322805	2322819	15	1	105	ATGATCCCCGGTTTCATCCC	59.52	55	3.85	AGGCGGTTCAACCAAGAAGG	60.54	55	3.46
BniSSR00444	670	B1	AAAG	AAGA	4	5	2323524	2323543	20	1	191	TTCCGACGAAAACCCAGACG	60.6	55	4.18	CAATAAAAGGCGGCGAAAACG	59.35	47.62	3.6
BniSSR00445	671	B1	AAC	ACA	3	5	2326223	2326237	15	1	140	ACAGGAGAAGTCTCACACGC	59.68	55	5.34	GCATCAGTTTGCTGTTGTTGC	59.48	47.62	4.17
BniSSR00446	672	B1	AAC	AAC	3	6	2326335	2326352	18	1	126	TCAGTTCCATCTCTTCCAGCC	59.44	52.38	4.85	TCTTCATGCATTGCCTCTGC	58.9	50	4.26
BniSSR00447	673	B1	ACG	AGC	3	9	2335503	2335529	27	1	115	ACTGTAATCCACTCGTCGGC	59.83	55	5.54	TTCTTTGAGATCCGGCTGCG	60.74	55	5.18
BniSSR00448	674	B1	AAG	AAG	3	5	2337411	2337425	15	1	120	AGTTGGGTTCGTTGAGCAGG	60.54	55	4.85	CGTTGTTGAGTTGCGTCTCC	59.77	55	3.71
BniSSR00449	675	B1	AAG	AAG	3	9	2337552	2337578	27	1	153	GAGACGCAACTCAACAACGG	59.77	55	4.44	TCTGTTCTTGTCCAGTGGCG	60.25	55	5.69
BniSSR00450	676	B1	A	A	1	12	2339961	2339972	12	1	130	ACAACCTCCTTTCTCTCCTATCC	58.97	47.83	2.59	CCTCCATCTTCCTCTTCTCGC	59.93	57.14	5.03
BniSSR00451	678	B1	A	A	1	12	2346646	2346657	12	1	140	AAGAGTGTTGGGCTGCACC	60.53	57.89	5.01	CCACAGATTGGTCAGTCTGGG	60.34	57.14	4.45
BniSSR00452	679	B1	A	T	1	12	2350387	2350398	12	1	125	ACGTATCCTCCTTGCTCATGG	59.59	52.38	3.66	CCTCTGTTTCTGAGCCTCCG	60.11	60	4.63
BniSSR00453	680	B1	AGG	CTC	3	5	2351413	2351427	15	1	167	GCTTTCACATGCGAGTGTCC	59.83	55	4.02	GACGTGATAGAAATGGCGGC	59.42	55	6.53
BniSSR00454	681	B1	AAAC	AACA	4	4	2353333	2353348	16	1	144	TCATCTCAAGACCTGACACAGC	60.03	50	4.4	AGATGGACTTCTCACTCCAGC	59.17	52.38	4.85
BniSSR00455	682	B1	AAAAG	TTTTC	5	4	2354904	2354923	20	1	125	TTAACAGCAACGAAAGGGCC	59.04	50	5.8	CGCGTTTTCCACATCTTTAAGC	59.09	45.45	3.09
BniSSR00456	684	B1	AC	CA	2	7	2356242	2356255	14	1	100	TATCATCAGTGGTATAAGGGAGCG	59.54	45.83	5.03	CATGTGGGAAGTTATCGTGTCG	59.4	50	4.35
BniSSR00457	685	B1	ATAC	TACA	4	13	2357173	2357224	52	1	130	TTTTTACAAAGGACGAATGCAGG	58.13	39.13	4.85	CGTCATTTCCTTGTGTTAATTTGAGC	59.91	38.46	4.26
BniSSR00458	686	B1	AG	AG	2	9	2367889	2367906	18	1	159	GAAGAAGGTGGAATGTTGTGGG	59.44	50	4.61	TGTGACTCGCTAACGACTCG	59.83	55	4.18
BniSSR00459	688	B1	AGG	CTC	3	5	2370911	2370925	15	1	114	CAGGCACACCAAAACACCC	59.56	57.89	4.61	CTTTGCTGAGCTTGTTCCCG	59.76	55	5.14
BniSSR00460	689	B1	AAG	TCT	3	5	2371041	2371055	15	1	143	CCCGTCCTTCGCTTTCTTGG	61.3	60	3.61	GTCCTTAGCGTACGACCTCG	59.97	60	4.63
BniSSR00461	692	B1	AAC	GTT	3	5	2402296	2402310	15	1	182	AGGCTCACGTACTCCTTTGC	60.04	55	3.68	TCCGTCTACTTGTTAACACAGC	58.35	45.45	4.4
BniSSR00462	694	B1	A	A	1	12	2406537	2406548	12	1	118	TGTATGGCTCAAACCAGGGG	59.67	55	4.79	AGACTTGGCCTAAACTCCTCC	59.09	52.38	4.3
BniSSR00463	695	B1	AT	TA	2	7	2409101	2409114	14	1	208	CACAACCAAGTTGCCAACCC	60.18	55	4.11	GTGGAGGACTGAGAGTGTTGG	60	57.14	3.77
BniSSR00464	698	B1	AAAGAG	TCTTTC	6	4	2437580	2437603	24	1	170	TCTTTTCCACCTTCTTCTGGC	58.14	47.62	4.85	CGAAGAAGTCTGAAGCAGAGG	58.39	52.38	3.69
BniSSR00465	699	B1	AG	GA	2	8	2442285	2442300	16	1	155	TCCGAAGACAGTACCTTCAATCG	60.12	47.83	3.34	TGTCGTCCCTCTCAATCTCG	58.9	55	4.04
BniSSR00466	700	B1	A	T	1	13	2444021	2444033	13	1	160	TTGATTCTAAAAGTAAATCCGCGC	58.43	37.5	6.86	TTGTTTTCTAAGCCAAAAAGTTTTCG	58.27	30.77	3.46
BniSSR00467	701	B1	AG	CT	2	8	2452121	2452136	16	1	173	TAGCGAAGGTGAAGAGGACG	59.19	55	4.79	CCTCTTTGTGGTTCTTGCGG	59.41	55	5.69
BniSSR00468	702	B1	AT	AT	2	8	2452594	2452609	16	1	128	AAGCACAAGTATGAGGCCCC	60.03	55	5.8	AGACCATCCAAGTTTGTTTCATGG	59.72	41.67	3.66
BniSSR00469	703	B1	AAC	AAC	3	6	2454596	2454613	18	1	151	CGCAAGCAGAAACGAGATCG	59.98	55	3.69	GTCTTATGCAGACGCGTAGG	58.52	55	3.18
BniSSR00470	704	B1	AGG	GGA	3	5	2455943	2455957	15	1	133	TTTCTCTCTCAATCGCCCGG	59.82	55	5.73	ATGATAACGATGCCACGTCC	58.13	50	4.79
BniSSR00471	705	B1	ACC	CAC	3	5	2457097	2457111	15	1	110	CCCTCTCTTCATGGACACTCC	59.52	57.14	3.85	ACCAGAAGCCTTTGTGTCCG	60.54	55	4.79
BniSSR00472	706	B1	ATC	GTA	3	7	2461580	2461600	21	1	189	CAGTTTGATACCTAGTAGAAATAGCCG	59.4	40.74	5.52	CGCTCTACTGGTCTGCAAGC	61.08	60	4.01
BniSSR00473	707	B1	A	A	1	13	2461748	2461760	13	1	130	AGCTTGCAGACCAGTAGAGC	59.75	55	4.09	ACTCAGGTCAGACTCAGGCC	60.9	60	5.19
BniSSR00474	708	B1	AGG	GGA	3	6	2465107	2465124	18	1	119	CCAGAAGGATATAGCGGCGG	60.11	60	6.13	TCATCACTCTCTCCCTCCCC	59.74	60	4.81
BniSSR00475	709	B1	AGG	CCT	3	5	2466455	2466469	15	1	104	GACAATCCTCGCCTTCTCCC	60.18	60	4.3	GGTCGGAAGAACGGAAGAGG	60.11	60	3.69
BniSSR00476	710	B1	A	T	1	13	2472114	2472126	13	1	112	ACTAACTAACTCCACCAAACACC	58.29	43.48	4.16	GAAGAAGTAACACGAGAAGAATATTGG	58.4	37.04	3.16
BniSSR00477	712	B1	A	T	1	14	2474761	2474774	14	1	100	CGTGTTAAGCAAGAATTCAAGAGACG	61.1	42.31	4.18	AAGAGTAGTTGCACCCACTGG	59.93	52.38	4
BniSSR00478	713	B1	AC	TG	2	9	2480513	2480530	18	1	108	TACATGCCGTCTCAGACTGC	59.83	55	4.4	AGCTTTCCACCTACATGGCG	60.39	55	5.69
BniSSR00479	714	B1	A	T	1	16	2480619	2480634	16	1	173	CGCCATGTAGGTGGAAAGC	58.9	57.89	3.51	CCATTTGCAAAAACCTCAACCC	59.12	45.45	4.11
BniSSR00480	715	B1	A	A	1	12	2482636	2482647	12	1	110	CAAACTATAGGAGGGTTGTGTTCC	59.06	45.83	3.62	ACGAATAAAATGCCCAGCCC	58.89	50	5.19
BniSSR00481	716	B1	A	T	1	12	2483495	2483506	12	1	134	TGATCGAAGTTGAGTTTTTCTTTGC	59.03	36	3.68	AGAAAACGATTCCCCAATTAGATGC	59.93	40	3.91
BniSSR00482	718	B1	A	A	1	12	2492347	2492358	12	1	109	CAAGAATTTAGACTGCCAAATTTTAGC	58.35	33.33	3.09	TGTTTTTACTTGGTTATTTACTGGGG	58.05	34.62	4.96
BniSSR00483	719	B1	AT	AT	2	9	2497147	2497164	18	1	176	CCTTATCATCAAACGATCCTTGCC	60.02	45.83	4.52	TTATCTTTGGTGGATGACTGGC	58.38	45.45	4.85
BniSSR00484	722	B1	AAT	AAT	3	7	2514770	2514790	21	1	195	TGCCATTCGGAGAACAATGC	59.19	50	3.56	CCTGATTGGCCTTTCAATGATGG	60.18	47.83	3.51
BniSSR00485	723	B1	A	A	1	13	2515173	2515185	13	1	166	TCAGCTGGTACTTCTTCCCC	58.72	55	4.81	ATGTACTCCTTCCGACACGC	59.83	55	5.34
BniSSR00486	724	B1	AG	TC	2	9	2518395	2518412	18	1	158	CTCAGTGAAGACAGCCCAGC	60.67	60	4.85	TGGGCTCGTGACTTCAAAGC	60.88	55	3.51
BniSSR00487	725	B1	AAG	GAA	3	8	2519489	2519512	24	1	146	CAAAGCAACCACCACGAAGG	59.97	55	3.46	GGTGACTCCCACTCTCTTCC	59.1	60	3.46
BniSSR00488	726	B1	A	T	1	15	2523213	2523227	15	1	173	ACAAGAATGTAAATTTTGGGTAAGACC	58.64	33.33	3.85	TGCTTTCTAAAACTTTATGGTCTGC	58.32	36	4.26
BniSSR00489	727	B1	A	T	1	13	2526049	2526061	13	1	162	AGTTGAACGTAGCTAAACCTGG	58.34	45.45	4.45	TTCGAAAACAGTATCTCCTTGGG	58.42	43.48	4.12
BniSSR00490	733	B1	A	T	1	13	2560271	2560283	13	1	109	ATTAGGGATGGACCAGCTGC	59.52	55	5.25	AGAAGAGGCATGTTAGATCAAACC	58.81	41.67	3.27
BniSSR00491	734	B1	AAAC	TTTG	4	5	2563948	2563967	20	1	112	GAGACGTCCAACAGCTCTCC	60.11	60	3.71	AACGGGCAAACACAAGAAGC	59.9	50	3.86
BniSSR00492	735	B1	A	T	1	12	2569600	2569611	12	1	185	TGCAACAAGTCTGCTATGGC	58.83	50	4.4	GGGAATTTGTTCACGAGTTTAAAAAGG	60.04	37.04	3.11
BniSSR00493	737	B1	AG	CT	2	10	2579583	2579602	20	1	151	AGCAAAGATCCACTCTTCAAGC	58.92	45.45	4.01	ATCAGTACGGCTTCTTATGCG	58.26	47.62	4.73
BniSSR00494	739	B1	A	T	1	14	2593765	2593778	14	1	146	TGTGTACTTTGCAGTTTGCTCC	59.64	45.45	4.7	AGAAAACCCAAACCACAAGGC	59.52	47.62	4.35
BniSSR00495	740	B1	AGG	GGA	3	5	2596018	2596032	15	1	106	ACTTAAATGAAGAGGAACGGCG	59	45.45	6.46	CTAGGTTCTCCCACATCGCC	59.89	60	5.54
BniSSR00496	742	B1	A	A	1	12	2613305	2613316	12	1	211	TAATTCCACGCGCCTTTCCC	61.03	55	3.97	GAGGGATAGTGACGTGGAGC	59.61	60	4.7
BniSSR00497	743	B1	AG	TC	2	8	2616724	2616739	16	1	176	ACGGTATTCATCATGTCTCTAGGG	59.48	45.83	3.53	AAACGCGAGACTACTGCTCC	60.11	55	4.7
BniSSR00498	744	B1	AT	AT	2	7	2617656	2617669	14	1	196	GCTGTATATGCGCCAACCG	59.43	57.89	4.44	GACCCATCTACACACCGGC	60.15	63.16	6.13
BniSSR00499	745	B1	A	T	1	14	2627849	2627862	14	1	212	ATGTTGCATTACACTTTAGCGC	58.24	40.91	5.92	CATAAAGGTATGGGAGAGTGTGC	58.87	47.83	4.57
BniSSR00500	746	B1	ATC	CAT	3	5	2628239	2628253	15	1	138	TGAACATGAAAGCAGCACTCC	59.12	47.62	3.85	TGAACTGATGGTGATTCCTTGG	58.31	45.45	3.61
BniSSR00501	748	B1	AT	TA	2	9	2644352	2644369	18	1	196	CATTGTTTGATCCTTGTGTAGTTGC	59.37	40	4.17	GCACTACAAAGCATATGGGATATAACG	60.41	40.74	3.18
BniSSR00502	751	B1	AG	TC	2	8	2652397	2652412	16	1	148	CTTTGGATCCTTCCTCTAGTTGC	58.8	47.83	4.17	ACAAAATACTACTTGAGGAAGGTGG	58.76	40	4.61
BniSSR00503	752	B1	A	A	1	13	2653591	2653603	13	1	174	TCTCTTCTTATCTGCCTCCGG	58.69	52.38	5.14	GCAAATTGAGGGTCGAGTGG	59.2	55	4
BniSSR00504	755	B1	A	A	1	14	2667376	2667389	14	1	182	TGCAAATGCTCTCTGCTCCC	60.68	55	4.3	CGAGTGGGAATACTACTTATAACTGC	59.14	42.31	4.4
BniSSR00505	756	B1	AG	CT	2	7	2669506	2669519	14	1	134	CAGGAGAGCGCTCTTTCTGC	61.08	60	4.26	AGGACACGTAGATTCGCTGC	60.18	55	5.25
BniSSR00506	757	B1	ACG	ACG	3	5	2674185	2674199	15	1	110	TCACATGCTGAGAAAAGCGC	59.48	50	5.92	GAAACAAAGATCGTCGTCCCC	59.27	52.38	4.81
BniSSR00507	758	B1	A	T	1	13	2674407	2674419	13	1	108	ACACATCAATCGCTTCACCG	58.92	50	4.94	ACATGTGTAATCCAAACTAATCATGG	58	34.62	3.66
BniSSR00508	759	B1	A	A	1	12	2678507	2678518	12	1	134	TTGCAGGTCTCATCGACACG	60.39	55	4.49	AGTTACTTAGACCATGTCCATCGG	59.9	45.83	4.18
BniSSR00509	760	B1	A	T	1	12	2681467	2681478	12	1	100	TGACTGATCCAACACTAACACCC	60.24	47.83	4.61	TTCCTTTGTAAACACAAACAGCC	58.25	39.13	4.85
BniSSR00510	761	B1	AG	TC	2	8	2691999	2692014	16	1	183	ACAATGGAGGAGCTGGATCG	59.53	55	3.69	ACACACATCAACCAACGACG	59.07	50	5.12
BniSSR00511	762	B1	AT	TA	2	8	2692015	2692030	16	1	183	ACAATGGAGGAGCTGGATCG	59.53	55	3.69	ACACACATCAACCAACGACG	59.07	50	5.12
BniSSR00512	765	B1	AAAT	AAAT	4	6	2706769	2706792	24	1	115	AGGAGTTGGGCCATCTTTGG	59.96	55	3.28	AGGTAATGTGTCGATTGCACC	58.64	47.62	5.01
BniSSR00513	766	B1	ACG	CTG	3	6	2714449	2714466	18	1	201	TCGCACCATTGATGTGACCC	60.68	55	4.46	CACGACCGCAACAGAATTGG	60.11	55	3.16
BniSSR00514	767	B1	AC	AC	2	7	2714889	2714902	14	1	161	GTTTTTGCGGCTCACACTCC	60.32	55	3.85	AGACATACTCACTCTTTGTAGCCC	59.84	45.83	5.19
BniSSR00515	768	B1	AC	AC	2	9	2715805	2715822	18	1	142	GCTTTAGCCCATTCCTTCACC	59.25	52.38	4.02	ATTCCGCGACTTGGTTTTGC	60.04	50	3.68
BniSSR00516	769	B1	A	T	1	14	2721805	2721818	14	1	207	ATACGTAATCAGGGGCAGGG	58.94	55	4.45	CGCGCTTAGAGTCATAACCG	58.88	55	4.44
BniSSR00517	772	B1	AAT	ATA	3	7	2746545	2746565	21	1	168	CCTTCGGTTCACCAATGTGC	59.76	55	4.57	TCCATCTTGCTCTGCGATCG	60.25	55	3.69
BniSSR00518	775	B1	A	A	1	12	2752295	2752306	12	1	164	TCAAAGTACCTTTACAACAAGGAGG	58.94	40	4.3	ACTAAGAAACTAAGAAGCCACTTCC	58.77	40	3.46
BniSSR00519	776	B1	AAT	TTA	3	6	2757729	2757746	18	1	131	AGAGCATGTTCAACGCAGGG	60.96	55	4.45	ACAGACACTTGACAGCCTGC	60.53	55	4.85
BniSSR00520	777	B1	AT	AT	2	10	2765719	2765738	20	1	130	ATTAACCGTGATAACTTGAAACTAGC	58.03	34.62	3.42	TAATCTTTATGCACCGGCGC	59.06	50	6.53
BniSSR00521	778	B1	A	T	1	12	2768581	2768592	12	1	156	GGTCCTCTAATGCACAAACTAATCC	59.7	44	3.01	GGTGACCGTTGATTGTGAACC	59.73	52.38	3.62
BniSSR00522	779	B1	ATCTCG	CGATCT	6	4	2775975	2775998	24	1	170	TCTCTGAAACCAACCCTGCC	59.89	55	4.85	ACGATTCAAGTCGCGTTTCG	59.57	50	3.46
BniSSR00523	784	B1	ACG	GCT	3	5	2796202	2796216	15	1	125	CAGGCTCGATTAAAACGGCG	59.97	55	6.46	TCGCTTATTCTCCTTTTCTGCG	59.07	45.45	5.18
BniSSR00524	785	B1	AAC	CAA	3	5	2796553	2796567	15	1	208	CTTCGTGTTGGACAAGCTGG	59.41	55	4.85	TAATAGCCTCCCACCACAGG	58.49	55	4
BniSSR00525	788	B1	A	T	1	12	2815473	2815484	12	1	123	AGTGAGTTTTGGTTTGGACAGC	59.57	45.45	4.4	CAAGACGCCTACCTTACCCG	60.18	60	5.28
BniSSR00526	791	B1	A	T	1	13	2824426	2824438	13	1	179	GTGGTATGCACTTAATAGTTAACCCC	59.74	42.31	4.95	AGCGACCCTTATTGTGTTTTTCC	59.75	43.48	3.13
BniSSR00527	792	B1	A	T	1	13	2833069	2833081	13	1	156	AATTAACCAAAGCAGGCGCC	59.75	50	6.53	GGTGTTGAGCTTTTATCTCCACC	59.56	47.83	4.61
BniSSR00528	793	B1	A	A	1	12	2836294	2836305	12	1	131	GGCTGTTTTGTCAGGATTCACC	60.03	50	4.02	TGTTCAGCCCTAGACGTTGG	59.68	55	3.77
BniSSR00529	796	B1	AG	TC	2	10	2841709	2841728	20	1	135	GCGGTTGGTTAAATTTGTATTCGC	59.97	41.67	4.7	AGGAGCAAATGAGCGAGACG	60.46	55	4.18
BniSSR00530	797	B1	AG	CT	2	63	2842896	2843021	126	1	233	GGTTATTTGCATTTATAGGCTTGGC	59.3	40	4.52	AGCATTTTCTGGCTATGGATTGG	59.36	43.48	3.16
BniSSR00531	798	B1	AT	AT	2	8	2843353	2843368	16	1	202	AAGGCTTATGTTAGGATCTTATTCCC	58.54	38.46	3.97	GGAGGGTTATGGAAACCATGC	58.97	52.38	4.06
BniSSR00532	799	B1	A	T	1	12	2846558	2846569	12	1	104	AGTGAAACCGGGCTAAGTGG	59.96	55	4	CGTATTTCAACATGTTTCTTGTTTTCG	59.01	33.33	3.46
BniSSR00533	800	B1	AC	CA	2	7	2848696	2848709	14	1	135	ACTTACTGGTTAAAGTTCTACAACGG	59.3	38.46	4.44	TCTCAGATTCAGTTTTTCCCTCC	58.09	43.48	4.3
BniSSR00534	802	B1	AT	AT	2	10	2866444	2866463	20	1	174	TGCACGTGAACAACTTCAATCC	59.97	45.45	3.01	AGGCGAGTGAAACAGACGG	60.01	57.89	4.79
BniSSR00535	803	B1	AG	GA	2	7	2870513	2870526	14	1	183	CGTCGCTGTACCTGATTAATGC	59.78	50	3.56	CTTGTGCTCGAGTCTTTGGC	59.49	55	4.52
BniSSR00536	804	B1	A	A	1	12	2871211	2871222	12	1	113	CCAGAAGATAGGGAAGCCGC	60.25	60	6.53	ATCCCACAAAGACTTGACACG	58.51	47.62	4.49
BniSSR00537	806	B1	A	A	1	15	2874355	2874369	15	1	161	ACTAAAGTTTACAGAGCATTGTCTAGC	59.67	37.04	3.42	ACCAAAGACATTCCACCCGG	60.25	55	5.73
BniSSR00538	808	B1	AC	CA	2	7	2885515	2885528	14	1	148	AGTCTTGATCTTGATTGGACCG	58.13	45.45	4.79	GTCATGCGTAGTTGATGCCC	59.34	55	5.36
BniSSR00539	810	B1	ACCCG	CGGGT	5	6	2895193	2895222	30	1	135	CAATAATGTTTGTGCGCCGG	58.73	50	6.13	AAAGATAAACTTCCGAATTCAAGGC	58.38	36	4.35
BniSSR00540	811	B1	A	A	1	13	2906958	2906970	13	1	112	CCAAGCTATCTCTCATCACATTACG	59.37	44	3.18	TTCCTGCCCGTAAAGTTTAAGG	58.59	45.45	2.69
BniSSR00541	812	B1	A	A	1	13	2907314	2907326	13	1	133	ACAAATGGGTAGTTCAACAACCG	59.68	43.48	4.44	CATGCATGCTAGTGAAGTTTTGG	58.83	43.48	3.28
BniSSR00542	814	B1	AG	TC	2	12	2909837	2909860	24	1	162	CACAAGGTTCATCGCCTTCG	59.56	55	3.79	AATGGTTATCATAAGCGGGATACC	58.5	41.67	2.73
BniSSR00543	815	B1	A	A	1	14	2911349	2911362	14	1	116	AGTACGTGAAAGGTGCGAGG	60.04	55	4.63	CCGAATTTACACCCAACATGACC	60.12	47.83	4.02
BniSSR00544	818	B1	AT	AT	2	8	2914572	2914587	16	1	176	CGTAACGCAATTCCTAACATGG	58.06	45.45	3.66	TCCTGATAATGTGTTGAGAGATAGC	58.25	40	2.97
BniSSR00545	819	B1	AT	AT	2	9	2916794	2916811	18	1	123	GTATCTGTGGCCACATCTTCG	58.79	52.38	3.79	TTGATTGATCGGATCGGATTGG	58.6	45.45	3.16
BniSSR00546	821	B1	A	T	1	13	2930583	2930595	13	1	147	TGCCAGTTCTTCTTTAGAATGTTACC	59.57	38.46	2.85	GCAACACATATAAGTTCGTTCTGC	58.98	41.67	4.26
BniSSR00547	822	B1	A	T	1	12	2930644	2930655	12	1	150	GTCTGTATGTGTGTGCAGAACG	59.84	50	3.95	CTGCCATTACTGCCCTCTCC	60.18	60	3.71
BniSSR00548	823	B1	AC	AC	2	8	2931888	2931903	16	1	140	GGGCCTTCTTAACCCTTTTGG	59.1	52.38	3.28	GGTAGTGTGGAAAGTGATCGC	59	52.38	4.58
BniSSR00549	824	B1	ATC	ATC	3	5	2931954	2931968	15	1	166	ACACACACACACACACTCCG	60.74	55	4.63	TTCAGTTTTTGCTCGACGCG	60.04	50	6.01
BniSSR00550	825	B1	A	T	1	12	2933479	2933490	12	1	161	AGCTTTCTTCTCAACCCATGC	58.83	47.62	4.06	GAATGGTTAAGCAATTAAGTTTGTTCG	58.58	33.33	3.95
BniSSR00551	827	B1	AAAG	CTTT	4	8	2946068	2946099	32	1	143	TCTCTCTCTCTCTCTCCCACC	59.16	57.14	4.61	TGCTAAAGGAAGTGTTTCAAAAACG	59.2	36	3.6
BniSSR00552	828	B1	AT	TA	2	8	2946120	2946135	16	1	194	TCTCTCTCTCTCTCTCCCACC	59.16	57.14	4.61	GCTTGCATGTGCTAGGTTGG	59.83	55	3.77
BniSSR00553	832	B1	AG	GA	2	10	2957288	2957307	20	1	189	ATGCATCTTGGCTAGCAACG	58.98	50	4.1	GTCTCTGAGCTTTCCAGGGG	59.75	60	4.79
BniSSR00554	833	B1	AC	TG	2	10	2979706	2979725	20	1	112	CTTTATCCCGTGATGGCAGC	59.05	55	5.25	GTCAGTCAAGGAAAACTCATATCGG	59.71	44	4.18
BniSSR00555	835	B1	AT	AT	2	21	2994538	2994579	42	1	211	GCGCAATGTAAATCTAGGGCG	60.07	52.38	6.13	TGATCTAATGAATACACATTTCCAACG	58.39	33.33	4.1
BniSSR00556	837	B1	A	T	1	14	2997149	2997162	14	1	121	GCAGAGTTTAAGCGTCTGGG	58.92	55	4.45	TCCGGTGGAATTCTACGAACC	59.79	52.38	3.62
BniSSR00557	838	B1	AT	TA	2	8	3002820	3002835	16	1	101	GTGGTAAGAAGTGTGATTTGTTTTGG	59.52	38.46	3.28	AGGTGAGTTTTTATATTTTCTCCTTCG	58.05	33.33	3.79
BniSSR00558	841	B1	A	T	1	12	3016702	3016713	12	1	160	GGTGAGTCTGACCATGGCC	60.08	63.16	5.36	GGGCCAATAAAAGATCAAAGGGG	59.87	47.83	4.79
BniSSR00559	842	B1	AAG	TTC	3	5	3019063	3019077	15	1	118	GTAGTAAACAGGCACGTGCG	59.56	55	5.34	TTCCTCTTGACCTCTCACGG	58.74	55	4.94
BniSSR00560	843	B1	A	A	1	12	3019127	3019138	12	1	124	TCTTCTTCTTCCTCACGCCC	59.39	55	6.13	GGGTCTCTCCTGATGTGATCC	59.31	57.14	3.36
BniSSR00561	844	B1	AAG	AGA	3	6	3020113	3020130	18	1	131	GCAGAAGGTGGAGTCTAGCC	59.82	60	3.93	ATGCCTTGAGACTCGCTTCC	60.11	55	3.46
BniSSR00562	845	B1	AGG	GGA	3	5	3026713	3026727	15	1	100	TAGACATCGACGTAGGTGCG	59.35	55	5.34	CCGCAATGCTCTTCATCAGC	59.97	55	4.26
BniSSR00563	847	B1	A	A	1	13	3027689	3027701	13	1	170	AGTCAGAGAGCTTTGCCTTCC	60	52.38	3.46	TCACGGCTTGGAGTTTCAGG	60.25	55	3.86
BniSSR00564	848	B1	AG	AG	2	12	3030476	3030499	24	1	190	CCTCAACACGTCCATTGACC	58.84	55	4.02	TTTCGACTCCTGGCTCATCG	59.83	55	3.84
BniSSR00565	849	B1	AG	CT	2	8	3032573	3032588	16	1	151	CACCAGTCATCTCTCCACCG	59.83	60	4.94	CCTAATAGTTTTCTTCTCCTGTTGGG	59.4	42.31	4.12
BniSSR00566	850	B1	A	T	1	13	3032823	3032835	13	1	139	CACAAATGTGCATGAAAATTCTTGG	58.63	36	3.61	TCGTAACCATCGGGAAGAGG	58.89	55	3.69
BniSSR00567	852	B1	A	A	1	12	3042117	3042128	12	1	134	CACAGACAATCAACCTGCCG	59.48	55	5.69	GAGATATCTCCGTCGTCGCC	59.83	60	5.54
BniSSR00568	853	B1	A	T	1	13	3042590	3042602	13	1	100	TGGATGATAAAGTTGCTCTCTTTATGG	59.5	37.04	2.74	ATCCACTGATGAATCAAAACTCAAGC	60.35	38.46	4.01
BniSSR00569	855	B1	A	A	1	16	3044259	3044274	16	1	183	TCACCAATAGTCACTGATGATATTGC	59.29	38.46	3.56	AGAAACGCCCAAGTTAGAGC	58.19	50	4.09
BniSSR00570	859	B1	A	T	1	12	3058021	3058032	12	1	179	GTACGGTTTGAGCCAGTTGC	59.76	55	4.17	ACCTTTTACATCAACCATGCACC	59.74	43.48	5.01
BniSSR00571	861	B1	AT	AT	2	8	3067035	3067050	16	1	195	AACACGACAATTTTCCGCGG	60.04	50	6.46	TGTACCACCCCTTTCATCCC	59	55	3.85
BniSSR00572	862	B1	AAATC	AAATC	5	4	3085385	3085404	20	1	167	TCTGTTATTCAATATGGAGTTTGTGC	58.24	34.62	4.57	TGGCGTAACATCTTCTCAAATCC	59.06	43.48	3.01
BniSSR00573	864	B1	AAATC	AAATC	5	4	3092063	3092082	20	1	167	TCTGTTATTCAATATGGAGTTTGTGC	58.24	34.62	4.57	TGGCGTAACATCTTCTCAAATCC	59.06	43.48	3.01
BniSSR00574	865	B1	AAAG	AAGA	4	6	3101983	3102006	24	1	137	TGCTAAAGGAAGTGTTTCAAAAACG	59.2	36	3.6	ACTCTCTCTCTCTCTCCCACC	59.44	57.14	4.61
BniSSR00575	866	B1	AAAG	AAAG	4	8	3102010	3102041	32	1	137	TGCTAAAGGAAGTGTTTCAAAAACG	59.2	36	3.6	ACTCTCTCTCTCTCTCCCACC	59.44	57.14	4.61
BniSSR00576	867	B1	AG	GA	2	7	3102048	3102061	14	1	125	AAGAAAGAAAGAAAGAAAGTGGTGG	58.13	36	4.61	CCGGACGAAACATAATGAAGGC	59.97	50	4.35
BniSSR00577	870	B1	A	A	1	12	3117558	3117569	12	1	116	AGGACAACTTATGTTTCATTTTATGGC	58.97	33.33	4.4	ACTTGCAAACATATCTTCCCCC	58.63	45.45	5.4
BniSSR00578	871	B1	AT	AT	2	8	3118725	3118740	16	1	136	GAACAGCTGTCCCACTCTCC	60.04	60	3.71	ATACATCGAATCCCGCGTGC	60.94	55	5.34
BniSSR00579	872	B1	AT	AT	2	8	3121606	3121621	16	1	136	GAACAGCTGTCCCACTCTCC	60.04	60	3.71	ATACATCGAATCCCGCGTGC	60.94	55	5.34
BniSSR00580	873	B1	AAT	TAT	3	6	3131121	3131138	18	1	154	TCAATCGAGTAGCACGAGCC	59.9	55	4.7	CTCCTTTGCTGTTGAGTTGGC	60	52.38	4.52
BniSSR00581	874	B1	A	A	1	15	3131744	3131758	15	1	164	GTTCCCCACACCCAGATACC	59.74	60	2.73	TGATACCAAAACAAAAGGTATTTCACC	58.85	33.33	4.02
BniSSR00582	875	B1	A	A	1	14	3132434	3132447	14	1	143	GTCCTGCAATAATAATGTGGGGC	59.99	47.83	5.8	GTTTTCATTGCAGTGTCTGATGG	58.77	43.48	3.51
BniSSR00583	876	B1	A	T	1	12	3132683	3132694	12	1	158	TCCGACCAAACAACAATGCG	59.69	50	4.73	TCCTCCTCTTTGTCGTTCCG	59.4	55	4.3
BniSSR00584	877	B1	ATC	ATG	3	5	3134778	3134792	15	1	111	AGAGCAAAGGGACCAGTTGC	60.54	55	4.17	AATAGCGAAGAACCAACCACC	58.57	47.62	4.61
BniSSR00585	878	B1	AC	CA	2	7	3136365	3136378	14	1	141	AGTCAATGAGTTTTGCAGCCG	59.73	47.62	5.52	GTAATCCCTGAAACATACCACCC	58.8	47.83	4.61
BniSSR00586	879	B1	A	A	1	12	3137902	3137913	12	1	126	AGACAGAGTCACAGAGTCGG	58.47	55	4.79	GAGATAGGAGTGTTCGAGTCCC	59.38	54.55	4.46
BniSSR00587	880	B1	ATC	ATC	3	59	3140139	3140315	177	1	256	TGGGCTCTTAACTTGTGTAAAGC	59.18	43.48	3.51	GTCTAATCACAAAGCCCTCGC	59.33	52.38	5.03
BniSSR00588	881	B1	A	T	1	13	3140517	3140529	13	1	203	TGTAGGGAAGAGAGTTGACTATTGC	60.11	44	3.56	TACTGTCCGTGTTGACTGCC	59.97	55	4.85
BniSSR00589	882	B1	A	T	1	15	3147829	3147843	15	1	163	TGGGTTCTGATGGGTCATTGG	59.99	52.38	3.16	ACCCAGACCTGTGTTAACGG	59.6	55	4.44
BniSSR00590	883	B1	AAC	CAA	3	6	3153443	3153460	18	1	194	TGAACCTTCAGAGTTACTCCAGC	59.99	47.83	4.85	TGGGTTTCTGCTCCTATGAGG	59.16	52.38	3.86
BniSSR00591	884	B1	AT	TA	2	7	3153502	3153515	14	1	112	ACAACAAAAGACAGAGACTTTGTGG	60.11	40	4.17	CGCACTTCATGGGTTTCTGC	60.11	55	4.26
BniSSR00592	885	B1	AG	CT	2	10	3156213	3156232	20	1	134	CGTTTGGTACTCTTATGGTGGC	59.32	50	5.01	AGTAAATAACGGATTCAGACAAACTCG	59.94	37.04	4.18
BniSSR00593	887	B1	AT	TA	2	8	3171562	3171577	16	1	102	ACGCACTTCATTGGTTTCTGC	60	47.62	4.26	AGACTTTGTGGCAAAACTAAAGGG	59.9	41.67	3.95
BniSSR00594	888	B1	AAC	TTG	3	5	3171623	3171637	15	1	137	TCAGAGATCCCTTTAGTTTTGCC	58.41	43.48	4.52	TGAACCTTCAGAGTTACTCCAGC	59.99	47.83	4.85
BniSSR00595	889	B1	AG	GA	2	7	3175405	3175418	14	1	130	TTCACCACTTTCTTGATCGGG	58.22	47.62	5.14	CCAGAACTCATCGCAACTCG	59.01	55	4.18
BniSSR00596	890	B1	AG	GA	2	10	3175885	3175904	20	1	216	TTCAGGCAGTTCTGTACCGG	59.68	55	5.28	CCCTGTGGAACTGACACTCC	59.96	60	3.85
BniSSR00597	891	B1	ACC	GTG	3	5	3180443	3180457	15	1	121	GGGGAGGAAAGTGAGAGAACC	59.72	57.14	3.62	ACTATCTTCACCACACGGCG	60.11	55	6.46
BniSSR00598	894	B1	AG	TC	2	10	3186288	3186307	20	1	118	CGGTTTCGGATCGTTGATCG	59.43	55	3.69	CGATTCCGAGTCTCAAGTTCC	58.47	52.38	3.62
BniSSR00599	895	B1	AACT	TTGA	4	4	3189891	3189906	16	1	153	CGCCGTCGTTTTTGTGATCC	60.45	55	3.36	AACCAGAAATTTCCACCGCC	59.03	50	6.13
BniSSR00600	896	B1	AGG	GGA	3	6	3189941	3189958	18	1	153	CGCCGTCGTTTTTGTGATCC	60.45	55	3.36	AACCAGAAATTTCCACCGCC	59.03	50	6.13
BniSSR00601	897	B1	AG	TC	2	8	3190087	3190102	16	1	153	TCTAGCTTTCTTGCTCGGCC	60.11	55	6.13	TGGTTGAACAGTGACGACGG	60.53	55	4.79
BniSSR00602	898	B1	AC	TG	2	10	3192634	3192653	20	1	173	AGAGTAGGTGATTCTGTGTGGG	59.17	50	4.61	GCCCATTTGTCGTCAAGAGC	59.83	55	4.09
BniSSR00603	899	B1	A	A	1	14	3201106	3201119	14	1	117	GGTAATGTGTTTCTGCCGGC	59.83	55	6.13	ACGACTTTGAGGAGAAAATGCC	59.19	45.45	4.4
BniSSR00604	902	B1	A	A	1	14	3223506	3223519	14	1	135	CCTGAAAAACCAAGAGTCATGGG	59.74	47.83	4	TCACATTCTTGAAACCTAAAAACATCC	58.86	33.33	3.51
BniSSR00605	904	B1	AC	GT	2	7	3229449	3229462	14	1	127	TGTTAGTAACTACGAAAACTGGAACG	59.58	38.46	3.95	TGAGAATAATTGTGGTGGACTAATGG	59.17	38.46	3.16
BniSSR00606	905	B1	ATC	TAC	3	6	3237495	3237512	18	1	136	CTGCAACCATGTCGTGAACC	59.76	55	3.62	GGCCAGAGTGGAAATGAAGC	59.19	55	3.86
BniSSR00607	906	B1	AAC	TGT	3	5	3243142	3243156	15	1	125	GCGTAACCAAAAGACCCAGC	59.76	55	4.85	GCACCAATTAGACCTGCTGC	59.55	55	5.25
BniSSR00608	907	B1	A	A	1	13	3247412	3247424	13	1	135	TCCACTGCTTTTGTTGGTCC	58.6	50	4.46	CGTTTCGCGGCCATAATAGC	60.11	55	2.97
BniSSR00609	909	B1	A	T	1	12	3251451	3251462	12	1	123	GGATCTCGGAATCAGATCTCGG	59.84	54.55	4.63	AAAGAGATAAGAAGGACATGGACC	58	41.67	4.46
BniSSR00610	910	B1	A	T	1	12	3254195	3254206	12	1	125	GCTAACATGTTCAAGTTAATTTGGACG	59.94	37.04	4.79	ACAGTCGAAAGAAGTCAAGAACC	58.88	43.48	3.62
BniSSR00611	913	B1	ATC	TGA	3	10	3272311	3272340	30	1	185	GTTCTCTCTTGCTGAAGAACTTGG	59.79	45.83	3.61	GCAGCTTGTGTCTTGAGTTCC	59.73	52.38	3.62
BniSSR00612	915	B1	A	A	1	13	3284408	3284420	13	1	171	TGGTGTATTGATGGCAATGGC	59.24	47.62	4.4	CCTCTCCTTCTTTGTTGGAAATGG	59.78	45.83	3.16
BniSSR00613	916	B1	AT	AT	2	11	3286382	3286403	22	1	196	GTGCATGCGTTCGAAGTAGC	60.25	55	3.58	CAATGACCTAACGAAGCTTACCC	59.38	47.83	3.69
BniSSR00614	917	B1	AAAT	TTAT	4	4	3286404	3286419	16	1	201	TCGAAGTAGCAGGAGAACTTCC	59.51	50	3.46	CGTTGTTGCCTATGACAATGACC	60.43	47.83	4.02
BniSSR00615	918	B1	A	A	1	12	3286822	3286833	12	1	179	AAACCGAGTAGTGGGAAGGC	59.68	55	4.35	TGTGGATGATGGCCATTTTAACG	59.87	43.48	3.18
BniSSR00616	919	B1	AT	TA	2	7	3290084	3290097	14	1	122	TTGGATTCCACCAGCAAGGG	60.25	55	3.95	AGATGTACACAAACACTCGATCG	58.83	43.48	3.69
BniSSR00617	923	B1	ATC	TAC	3	5	3310624	3310638	15	1	112	CTCTTCCGCTGCATCTTTTGG	59.87	52.38	3.28	GTTTGGTTCACACGGTGAGC	59.97	55	4.26
BniSSR00618	924	B1	ATC	GAT	3	5	3317228	3317242	15	1	116	ACCTGTTACCAGTGCTAGTGC	60	52.38	4.4	CCAAGTCCCCATTGGTTTGC	59.68	55	3.68
BniSSR00619	926	B1	AT	AT	2	9	3334428	3334445	18	1	173	TGATTATGTTAATTTATGTGATCGCGC	59.26	33.33	6.86	ACTTGTCTATAGCGTGCAATTGC	59.94	43.48	3.56
BniSSR00620	928	B1	A	A	1	14	3337652	3337665	14	1	174	TGATACATGTATTTTGGGGTTTCTACC	59.44	37.04	3.18	TTGGTGAGCATGTACATTGGG	58.55	47.62	4.12
BniSSR00621	929	B1	AAT	ATA	3	28	3344099	3344182	84	1	204	ACTGTTTTACTTTTGAGTTTGAGGG	58.14	36	4.3	ACACTCGCATCCAAAATGTGC	60.07	47.62	4.57
BniSSR00622	931	B1	A	A	1	13	3350918	3350930	13	1	167	CACCATCGTTTTGTTCCGCC	60.39	55	6.13	CGGGAAAGGTGTCTTCAAGC	59.12	55	4.01
BniSSR00623	932	B1	AT	AT	2	7	3353803	3353816	14	1	186	ACATTTCTTGCTTCTTGATGAAATTGC	60.1	33.33	3.56	ACAGCACCCTCCTATTTCGG	59.46	55	4.3
BniSSR00624	933	B1	A	T	1	13	3357515	3357527	13	1	102	ACTAAATAAGGGAGATGAATTCAGTGG	59	37.04	4	TTCAAAACGTAAATGATTGCAAATCC	58.21	30.77	3.01
BniSSR00625	934	B1	ATC	AGT	3	6	3358808	3358825	18	1	128	ACCAAACCAGAAATGAAATAGGTTAGG	59.82	37.04	2.69	AACCGGACTACCAGTCTACC	58.16	55	3.18
BniSSR00626	936	B1	AC	TG	2	7	3370056	3370069	14	1	147	TATTGCTTCTTCTCCCGCCG	60.18	55	6.46	CCTCGTAACTGTGTCCTCTGC	60.4	57.14	4.26
BniSSR00627	937	B1	AG	AG	2	14	3370070	3370097	28	1	147	TATTGCTTCTTCTCCCGCCG	60.18	55	6.46	CCTCGTAACTGTGTCCTCTGC	60.4	57.14	4.26
BniSSR00628	938	B1	AT	AT	2	8	3370726	3370741	16	1	145	CTGACATCCAGGTTTTCCGG	58.55	55	5.14	AGTACCACTAATGATTTGGTAGATGG	58.49	38.46	3.51
BniSSR00629	940	B1	AG	TC	2	8	3394450	3394465	16	1	121	CCAAATCTCCCACTTCTAAAGCC	59.3	47.83	4.35	TTATTGGCTCGAAACGACGC	59.28	50	5.19
BniSSR00630	942	B1	AT	TA	2	8	3395950	3395965	16	1	121	CGAAGACGGGTAATCAGATCCG	60.6	54.55	4.18	AGAAGAACAAAGCAAAGTCTATGTCC	59.79	38.46	4.02
BniSSR00631	943	B1	A	T	1	12	3398786	3398797	12	1	154	CCAGATTACACGCCAGTTTGG	59.53	52.38	3.28	GCGCAATGATCAAACAATCATCC	59.51	43.48	3.51
BniSSR00632	944	B1	AG	AG	2	10	3404773	3404792	20	1	170	TGGAGAGAAACTCAGGTGGG	58.65	55	4.61	GCTCAACAGCTTTTTAACTCACC	58.71	43.48	4.02
BniSSR00633	946	B1	AAT	ATA	3	5	3421456	3421470	15	1	135	AAACGCATGGGCCATATAGG	58.09	50	2.57	GCTCAAGCAAAGTTTGAATAAAAGGG	60.07	38.46	3.95
BniSSR00634	948	B1	AG	TC	2	9	3424804	3424821	18	1	186	GCGAACCATACTCTCCGATGG	60.6	57.14	3.51	TCTTTTATAAGCTTGCGTTGGCC	60.12	43.48	5.36
BniSSR00635	949	B1	ACC	TGG	3	5	3430946	3430960	15	1	180	ACGGTCCAGACTCTTCCTCC	60.61	60	4.3	CCGTCAATGTTATCGGTTGTGG	59.9	50	4.17
BniSSR00636	950	B1	AG	TC	2	7	3437908	3437921	14	1	145	CCTTCACACCAAACACCACC	59.26	55	4.61	CCCCCAATAGTGATGTTGACG	58.71	52.38	4.35
BniSSR00637	952	B1	AAT	TTA	3	5	3442164	3442178	15	1	138	ACCTTGATTGGTTTAAGTTTTAACCG	58.8	34.62	4.44	TGTACAGCTCAGCTTGGCG	60.37	57.89	5.69
BniSSR00638	953	B1	AGG	CTC	3	5	3442584	3442598	15	1	130	AACCGCACCATCATCTACCC	59.82	55	3.69	GCCGTACCTGGATATAGGCG	59.83	60	5.52
BniSSR00639	954	B1	ACC	CCA	3	5	3445614	3445628	15	1	121	AGCTGGACATGTCTTCACCG	60.04	55	4.94	GAAGCTGCAAGGGAAAGTTGG	60	52.38	3.77
BniSSR00640	955	B1	CCG	GCC	3	5	3451141	3451155	15	1	191	AGTAAAAATGCGAACTTTACTCTGG	58.1	36	3.86	ACCGTTTCCCTTCTGCTCC	59.62	57.89	4.7
BniSSR00641	956	B1	A	A	1	12	3463071	3463082	12	1	176	AGAGAGAAAGCTTGGACGCC	60.04	55	5.68	GCGCCAAAAGATGAAAGAAACG	59.59	45.45	3.6
BniSSR00642	958	B1	AGG	GGA	3	6	3463531	3463548	18	1	144	CTACCACCACCACCACAACC	60.54	60	3.77	ACGTTCCTCCCGAAGAAACC	59.97	55	3.27
BniSSR00643	959	B1	AG	AG	2	7	3466569	3466582	14	1	100	TTGAGAGCAGCTGATTAGAATTTCC	59.41	40	3.13	ACGAGAGTAACACAAAACCATGC	59.75	43.48	4.06
BniSSR00644	960	B1	AG	TC	2	7	3473216	3473229	14	1	146	CAGGCGAAAAATCACTCCCG	59.55	55	5.14	AAAACGGGGAGGAATGGAGG	59.67	55	4.3
BniSSR00645	961	B1	ACG	GCA	3	5	3473775	3473789	15	1	104	TACAACTCCACCGCATCAGC	60.39	55	4.26	GGTTGAGAAGTAGAGGCAGCC	60.41	57.14	4.85
BniSSR00646	963	B1	AGG	GAG	3	7	3478235	3478255	21	1	175	CGTTGGGTGGACACAGGG	60.28	66.67	4.45	CAGATGGTGCATTCGTGTGC	60.18	55	4.57
BniSSR00647	964	B1	A	A	1	12	3500331	3500342	12	1	181	TTGTTTTGCTGTGAGTTTGCC	58.38	42.86	4.52	AATAACGAAGGGAAAATGAAGAAGC	58.38	36	3.86
BniSSR00648	965	B1	AC	GT	2	8	3500761	3500776	16	1	214	AGTTCTGAGTCTCAGCCAGC	59.39	55	4.85	ATCGGCCACTAACGGTTGC	60.74	57.89	4.17
BniSSR00649	966	B1	AAAC	AAAC	4	4	3501937	3501952	16	1	152	ACTACTCTCTTCATCTTCACCGG	59.3	47.83	5.28	GAAACTGACCTTGTGAGTGAGG	58.87	50	3.86
BniSSR00650	967	B1	AAG	TCT	3	5	3505146	3505160	15	1	114	TTCGCGACGAATGTAAAGCG	59.64	50	4.68	GGCTGAGTCTTTGGATTTGGG	59.18	52.38	4.12
BniSSR00651	969	B1	A	A	1	12	3507191	3507202	12	1	162	GCTCAGTTGAGTTGTCTGTCG	59.21	52.38	4.35	AGTGGGAAAGACCTTAGGTAGC	59.16	50	3.58
BniSSR00652	970	B1	AT	AT	2	7	3507236	3507249	14	1	115	GACCGTATTTAACACCACACCC	59.26	50	4.61	AGTGGGAAAGACCTTAGGTAGC	59.16	50	3.58
BniSSR00653	971	B1	AGG	TCC	3	5	3507669	3507683	15	1	163	CACTAGACCCGACCGATTGG	59.9	60	3.16	TGGAAGCCTTCTTTGTTGCG	59.33	50	4.85
BniSSR00654	972	B1	AAAT	AAAT	4	4	3513521	3513536	16	1	131	GCAAGGGACAGTTGAAGAAACC	59.97	50	3.27	CAAGGGCTCTCTTCCACTGG	60.04	60	4
BniSSR00655	975	B1	AAG	AGA	3	5	3529951	3529965	15	1	154	CCAGGCGTTGGCATCACC	61.44	66.67	4.02	TGGGGGTTGGTTGATAAGATGG	60.02	50	3.51
BniSSR00656	976	B1	AG	TC	2	7	3531279	3531292	14	1	134	GGTGGTGGGATTCGTCGG	60.13	66.67	4.79	ATCTCTGCGAACTCTGAAAGC	58.38	47.62	3.51
BniSSR00657	981	B1	AT	TA	2	7	3539002	3539015	14	1	128	TGCTTTCTCATCTGCTTTGCC	59.46	47.62	4.52	AGTTTTGTTTCTTTTGTATGCATGC	58.05	32	4.06
BniSSR00658	982	B1	A	A	1	14	3539154	3539167	14	1	145	ACAAAACTTGAGGCCATTCTAAGC	60.02	41.67	3.09	GTAAAGTGGGGCTCAAGTTCG	59.2	52.38	3.95
BniSSR00659	983	B1	AAAG	AAAG	4	7	3545925	3545952	28	1	172	GCAATGAGTTACCACTTGATCACC	60.14	45.83	4.02	GTTCCGCTTTCAACGAAGGC	60.39	55	4.35
BniSSR00660	984	B1	AAG	AAG	3	7	3546354	3546374	21	1	148	AGCAGCTTCAGGAAGTGAGC	60.32	55	4.26	CCCGTCAAACAAGTGTACGC	59.77	55	4.42
BniSSR00661	986	B1	AGG	GGA	3	7	3549115	3549135	21	1	106	GTAGCCATGCAAAACGGTGG	60.11	55	4.61	CTCCCAAACCCTCCATCACC	60.03	60	4.02
BniSSR00662	988	B1	A	T	1	14	3556127	3556140	14	1	131	CTGAAGTTCATCAGCGTACGC	59.68	52.38	4.42	GCACCCACATCAATGAACCC	59.47	55	4.11
BniSSR00663	989	B1	A	A	1	12	3556146	3556157	12	1	131	CTGAAGTTCATCAGCGTACGC	59.68	52.38	4.42	GCACCCACATCAATGAACCC	59.47	55	4.11
BniSSR00664	990	B1	A	A	1	15	3557255	3557269	15	1	135	AATGTGGCTGCCCAGATACC	60.11	55	2.73	TGTCGTTGTTCGTATGCATGC	59.87	47.62	4.06
BniSSR00665	991	B1	AG	GA	2	7	3565758	3565771	14	1	174	AGAAGCATGCTGTATAACCACG	58.8	45.45	4.94	AGTGCACATTTATATTATAGCCATCGG	59.72	37.04	4.18
BniSSR00666	992	B1	AG	CT	2	9	3568249	3568266	18	1	152	GTGTTTTATGTTTACATTTGCAAGCG	59.21	34.62	4.68	ATATATTTTCGGTTATTAACACACCCG	58.22	33.33	5.28
BniSSR00667	993	B1	AG	TC	2	7	3573050	3573063	14	1	107	ACGTGTCTCTCTCTCATGGC	59.19	55	4.4	ATTCCCCCATCAACCTCTGG	59.07	55	3.86
BniSSR00668	994	B1	ACC	CCA	3	5	3578456	3578470	15	1	204	TGTCCACCACCACTGTTTCC	60.11	55	3.13	CGATATCTCCACCGCTACAGC	60.4	57.14	4.4
BniSSR00669	995	B1	CCG	CGG	3	5	3578559	3578573	15	1	202	CCACCACCATCGTAGATCCG	59.97	60	4.18	AATCAACGAAGTCAACGGCG	59.49	50	6.46
BniSSR00670	996	B1	AAG	GAA	3	5	3580393	3580407	15	1	102	AGGAACATTGGGTTAGCTCGG	60.07	52.38	4.63	CCACAACTTCCAGATCTCGC	58.64	55	5.03
BniSSR00671	998	B1	AT	AT	2	8	3591650	3591665	16	1	166	GGAGTGGGGATGGAGATATCG	59.17	57.14	2.92	AGTAGGCCATGTGACATTGC	58.24	50	3.56
BniSSR00672	999	B1	AAG	AGA	3	5	3596454	3596468	15	1	133	AGGAGGAGCTCAAGCAAAGC	60.32	55	3.51	CTCCGCCACAGCTAGAAACC	60.74	60	3.27
BniSSR00673	1000	B1	AG	GA	2	7	3596692	3596705	14	1	100	TAGAGACGGAGCAGAGTAGGC	60.48	57.14	3.93	GGAGTGGCATTCTGTAAACCG	59.26	52.38	4.44
BniSSR00674	1001	B1	AG	CT	2	8	3597019	3597034	16	1	138	CCCAGGTCTCAGGTTTGTCG	60.32	60	4.35	CTAGGCGGAAGTGGTGATCG	60.25	60	3.69
BniSSR00675	1002	B1	A	A	1	12	3601636	3601647	12	1	176	GCACAAAACATGCTTCCACG	58.87	50	4.94	TGGAAGGATGGGCAAATCGG	60.4	55	4.18
BniSSR00676	1003	B1	AAC	TTG	3	5	3605077	3605091	15	1	170	GGGTTGCCGAGAAGAGTCG	60.45	63.16	4.18	AGATTCTCAAACACTAATGGACGG	58.82	41.67	4.79
BniSSR00677	1004	B1	ACG	GAC	3	5	3607791	3607805	15	1	137	TCACTCGTCATCGTCTGAGC	59.55	55	4.26	AGACGGAACTGAGACGAACG	59.76	55	3.95
BniSSR00678	1006	B1	AAC	CAA	3	5	3611879	3611893	15	1	132	AGGTCAGCTCATAAGATCGACG	59.71	50	5.12	CATTCTTCGCTTGGGCTTCC	59.55	55	3.46
BniSSR00679	1008	B1	AAG	GAA	3	5	3613772	3613786	15	1	166	CGAGAGAAGACGCATTTTCCG	59.68	52.38	4.3	GCCGGTGGACATTCTATGACC	60.81	57.14	4.02
BniSSR00680	1014	B1	AG	CT	2	8	3644670	3644685	16	1	157	GCTTCTCCGAGGTCGAACC	60.15	63.16	3.62	TGTTGCTGCCATTTTCTCTGC	60	47.62	4.26
BniSSR00681	1016	B1	A	A	1	15	3649792	3649806	15	1	100	AAACAGTGTTGACAAAAAGAACAAGG	59.58	34.62	3.61	ACGTACGTAGCTTAAGTTACTGGG	60.14	45.83	4.45
BniSSR00682	1017	B1	A	T	1	14	3651098	3651111	14	1	158	CTTGCTTTGAACTAAGATTAGTACTCC	58.13	37.04	3.85	TGTTCTAATTTGGGGATCGAACC	58.73	43.48	3.62
BniSSR00683	1018	B1	AG	TC	2	11	3663909	3663930	22	1	123	CGTCTCCTTCCTCACTTCCC	59.47	60	3.97	TGTAATGATGGCCCAGGAGC	59.82	55	4.7
BniSSR00684	1019	B1	A	T	1	13	3666717	3666729	13	1	160	AGGTTTCTCTGTGCCTCGC	60	57.89	5.03	TTGCCATCTGAGTTGGAGGC	60.32	55	4.7
BniSSR00685	1020	B1	AG	AG	2	7	3673903	3673916	14	1	181	CGGCACAGGTTGATTTGGC	60.08	57.89	4.52	TGTAGAACCTCACACACATAGCC	60.06	47.83	3.93
BniSSR00686	1022	B1	AG	CT	2	7	3684670	3684683	14	1	136	AAACCTCTCACCATCCTCCC	58.71	55	4.3	GCTCCTCCCTTTCCCAATCC	60.11	60	3.01
BniSSR00687	1024	B1	A	A	1	15	3698589	3698603	15	1	104	AACGGCGTTTGGTCTCTAGG	60.04	55	3.02	AGTTCGAGATCAGGAAGCTGC	60.13	52.38	5.25
BniSSR00688	1025	B1	AGG	GAG	3	10	3703034	3703063	30	1	173	ACCAAACGATACGCGAAAACC	59.8	47.62	3.27	TTCATCTAACGTAGGCCGCC	59.9	55	6.13
BniSSR00689	1026	B1	A	T	1	12	3704580	3704591	12	1	114	CATTTGGGGTGACTGACATCG	59.26	52.38	3.84	CGAAAGCCTATTGAAGTGCTCG	59.97	50	5.03
BniSSR00690	1027	B1	A	T	1	15	3708304	3708318	15	1	147	GGAAATATGCGTCAGACACATTCC	60.26	45.83	3.01	TTGGTCTGGTGGTAAAGGGC	59.89	55	5.19
BniSSR00691	1037	B1	A	A	1	12	3747456	3747467	12	1	120	TGATACTTTTCCAACGCTTTTCG	58.22	39.13	3.46	TGCGTATGAGTAATAGCGGGG	59.73	52.38	5.73
BniSSR00692	1038	B1	AT	AT	2	13	3749256	3749281	26	1	156	TTAATAGGCCGGCTGGAGC	59.55	57.89	4.7	TGTTAATCTTCCCGGGATAATCG	58.11	43.48	3.34
BniSSR00693	1039	B1	AC	GT	2	13	3749282	3749307	26	1	101	TGTGTTATGAGACATTCCAAGTATGC	59.68	38.46	3.14	TGTTAATCTTCCCGGGATAATCG	58.11	43.48	3.34
BniSSR00694	1040	B1	AT	AT	2	7	3749882	3749895	14	1	131	CACAACGTTGAATGTGTTTGCC	59.72	45.45	4.52	CGTGTGGCCACCAAAATTGC	61.22	55	3.56
BniSSR00695	1041	B1	AT	TA	2	13	3750369	3750394	26	1	180	CAGTAACTTTCTAGATTAAAACCTGCG	58.83	37.04	5.18	AATTAGACTGGCGTCAGCGG	60.46	55	5.52
BniSSR00696	1042	B1	AAG	GAA	3	6	3759304	3759321	18	1	119	GAGGTCTGCATCGGAGAAGG	59.9	60	3.46	GTTCTTCACTCCTCGTCCCG	60.11	60	5.14
BniSSR00697	1043	B1	AG	TC	2	7	3759941	3759954	14	1	132	TTCTCTCCGAAACGTCGTCG	60.11	55	5.12	CTAGAGACTCCATGGCTGCG	59.97	60	5.18
BniSSR00698	1044	B1	ACC	TGG	3	6	3762740	3762757	18	1	157	GACGACGGAGGATCTCTTGC	60.25	60	4.01	CACTTCTCAAGCATCAACAGCC	60.1	50	4.85
BniSSR00699	1046	B1	AAG	AAG	3	5	3774022	3774036	15	1	158	GGCTTACGTGATGCAAGACG	59.63	55	4.18	CCGCGCTTCTTAGACCTAGC	60.6	60	3.42
BniSSR00700	1047	B1	A	T	1	13	3777923	3777935	13	1	100	TGGAATTGCTTGTGGATCACG	59.19	47.62	4.35	CATCACCTCCTTTTGTTCTTACTTCC	60.07	42.31	3.46
BniSSR00701	1048	B1	AAAGAG	TCTCTT	6	4	3779399	3779422	24	1	101	CTGCTGCCCAATCAAGATCC	58.97	55	3.36	ACCACCTTCCTACCAACACG	59.6	55	4.49
BniSSR00702	1049	B1	A	A	1	13	3786588	3786600	13	1	112	TGCAGTTAGGTGAGAAGTTTTAGC	59.24	41.67	3.09	GGAGAAAGAGAAACCAACCTGC	59.45	50	4.85
BniSSR00703	1050	B1	AAG	GAA	3	5	3787310	3787324	15	1	146	CTTCGGTTTCCAAGGAAGACG	59.2	52.38	4.18	ACCAGAAGAAACACCTTTGAGC	59.05	45.45	4.26
BniSSR00704	1051	B1	AAG	TCT	3	5	3790844	3790858	15	1	175	GAAGAAAGAGTTTGCTTGCGC	58.95	47.62	6.09	CAGCTCCCACCACATCTCG	60.15	63.16	4.04
BniSSR00705	1052	B1	A	A	1	12	3791736	3791747	12	1	147	TGTGAAGTGAACAGCAAAGAGC	59.64	45.45	4.09	TACGTCATCGGTTACACCCC	59.18	55	4.95
BniSSR00706	1054	B1	A	T	1	13	3797583	3797595	13	1	172	ACAAAATGAACTCTGCCTTTGGG	59.93	43.48	4.12	CCCACTCTTCTTTCAAGTTATCACG	59.88	44	4.35
BniSSR00707	1055	B1	A	A	1	12	3805109	3805120	12	1	119	GTAGAGAGGGGCGAAGAAGC	59.9	60	3.86	CCACGTCAGCTCAGTTAGGG	60.11	60	3.53
BniSSR00708	1056	B1	AGG	CTC	3	5	3808950	3808964	15	1	101	TTCTCGGTCGAAGAAGACGG	59.48	55	4.79	ACGAAGAGCTTGAGGTCAGC	60.04	55	4.26
BniSSR00709	1057	B1	A	A	1	16	3813554	3813569	16	1	170	TTCAACGACCAAACCAACCC	58.9	50	4.11	AATGCTTTTTGGGAGGCAGG	59.02	50	4.85
BniSSR00710	1058	B1	A	A	1	12	3822100	3822111	12	1	144	AAGCCTTCCGAGCTCTTTCC	60.04	55	3.13	CGTAGACGTCCACGATCTGG	59.97	60	3.86
BniSSR00711	1060	B1	A	A	1	12	3830745	3830756	12	1	117	CAGTTCTATCGTTCTACATTTGTTGC	59.04	38.46	4.17	CTAGTCTGGATTCATTGGTGGC	58.79	50	5.01
BniSSR00712	1061	B1	A	A	1	12	3833918	3833929	12	1	150	TTTTTGGTCTACAGTTTCAAGTTCG	58.45	36	3.95	GCTTGTGGAGTCAACGAGC	59.14	57.89	5.03
BniSSR00713	1062	B1	AG	AG	2	17	3836895	3836928	34	1	134	CCGTCTAAGATCGTCGCTCC	60.04	60	4.7	AACTTCCATAACGCGTACGG	58.37	50	4.02
BniSSR00714	1066	B1	AT	AT	2	19	3841840	3841877	38	1	158	CCCTCTATGATCCTCTCAGAACC	59.17	52.17	3.62	ATTATCATCCCCCGTCGACG	59.4	55	5.12
BniSSR00715	1067	B1	AT	AT	2	8	3845143	3845158	16	1	124	TGGGCCTGATTTGGTCTAACC	59.99	52.38	2.85	GGCAGTAATGTAACGTGTCGG	59.34	52.38	4.79
BniSSR00716	1068	B1	A	A	1	14	3852766	3852779	14	1	143	TTCAGACATGTAGCCGCTGG	60.11	55	4.85	CAACGGGAACAGCAGTAGG	58.16	57.89	3.18
BniSSR00717	1069	B1	A	T	1	16	3861841	3861856	16	1	127	ACCACAGAGAAGTTCACCGC	60.25	55	5.68	AACCGCATCTCCGTTAGAGG	59.54	55	3.69
BniSSR00718	1071	B1	AG	AG	2	7	3871353	3871366	14	1	178	AGACACCACTATCTCTTCATCACG	59.9	45.83	4.35	GGTCATGATTTCTCGATGTGGG	59.13	50	4.61
BniSSR00719	1074	B1	A	A	1	12	3881988	3881999	12	1	141	ACTCCCCAGTTATTTCTGACGG	59.76	50	4.79	GCGAAAGTCTCCATTCAGATTAATCC	60.29	42.31	3.01
BniSSR00720	1078	B1	AC	AC	2	7	3893080	3893093	14	1	119	CTACCTCATATCCAGACTTCTAATACG	58.33	40.74	3.06	AAATTATTAAACTAAGAACCCACACCC	58.19	33.33	4.61
BniSSR00721	1079	B1	AT	AT	2	9	3893094	3893111	18	1	119	CTACCTCATATCCAGACTTCTAATACG	58.33	40.74	3.06	AAATTATTAAACTAAGAACCCACACCC	58.19	33.33	4.61
BniSSR00722	1081	B1	A	A	1	12	3902059	3902070	12	1	121	AACGTGGGAAATTTCTGGCC	59.03	50	5.36	GTCTGTTTTTGTTCGCATTCGG	59.28	45.45	4.3
BniSSR00723	1082	B1	A	A	1	12	3902214	3902225	12	1	111	TCATAATGTAACACATCATCTGTTGC	58.3	34.62	4.17	AGAAAAAGACAAGAATATCACCTCGC	59.91	38.46	5.03
BniSSR00724	1085	B1	AGG	GGA	3	6	3935218	3935235	18	1	116	TCTCTGAATGCAACTCCGGG	59.75	55	5.73	AACCCAGAAACAGAGCTCCG	59.96	55	4.63
BniSSR00725	1087	B1	A	A	1	12	3936717	3936728	12	1	207	AGTAAACTACCAAATGAAATATTGCCC	58.53	33.33	5.36	CCTTGTCGATGCATGCACC	59.57	57.89	5.01
BniSSR00726	1088	B1	A	T	1	12	3944216	3944227	12	1	171	TCCACCAAAATCGAAAGCCC	58.75	50	5.19	CAGCCCACTTAGCAGATAACG	58.79	52.38	3.18
BniSSR00727	1089	B1	A	T	1	12	3948348	3948359	12	1	153	TGAACAAAGGGATCGTTTGAAGG	59.43	43.48	3.46	CAGAGTTGGAGAGCCCTACG	59.54	60	3.51
BniSSR00728	1090	B1	AT	AT	2	18	3985116	3985151	36	1	103	TTATGTGGAGATGCAGATTGGG	58.18	45.45	4.12	TCTGATTTGTAGCCCCTCTGC	59.79	52.38	4.26
BniSSR00729	1092	B1	A	T	1	12	3990442	3990453	12	1	124	GAGTCTGGTCCTCCACTGC	59.41	63.16	4.4	TGTTTCCTATCCTTCTTATTCCAAGC	59.17	38.46	4.01
BniSSR00730	1093	B1	A	A	1	12	4003943	4003954	12	1	197	ACATGAAGCTTTGTTACTAAAGACGG	60.07	38.46	4.79	GAGAAACGTGTTCGCAGACG	59.84	55	4.18
BniSSR00731	1094	B1	ATC	CAT	3	6	4013588	4013605	18	1	150	CCCGGTTTCTCTCGATAAAAATACG	60.05	44	3.06	TCGAAATGGCTTCTTCTTCCC	58.29	47.62	3.97
BniSSR00732	1095	B1	AT	AT	2	23	4019188	4019233	46	1	202	ACGTCAAGTCATCGCATACG	58.45	50	3.06	ACTTTACTTTAAGAAAATGGGGTCCG	59.79	38.46	4.79
BniSSR00733	1096	B1	A	T	1	12	4029771	4029782	12	1	179	AAACCTCACAGCCACAGAGC	60.54	55	4.09	TGAAGGTCCCAGAGTTCTAATCC	59.22	47.83	3.01
BniSSR00734	1097	B1	A	T	1	12	4031967	4031978	12	1	132	GTCTTTTTGTGGAGTTTCTTGCG	59.21	43.48	4.85	TCATACCAATCACCAAAGCTTAAGC	59.87	40	3.09
BniSSR00735	1099	B1	AAC	TTG	3	5	4057875	4057889	15	1	136	TGAGGCTCGGAAAGACAAGG	59.68	55	3.61	TCTCCTTTCCAAAACAAGAACAGC	59.9	41.67	4.4
BniSSR00736	1101	B1	AT	TA	2	12	4081219	4081242	24	1	197	TTGCCTCAGTGGTGTCATCC	59.96	55	3.51	ATGCCAGGTAAGACTCCACC	59.09	55	4.61
BniSSR00737	1103	B1	A	T	1	12	4085779	4085790	12	1	148	ATTGGTTGTCTAAGCAGCGG	58.55	50	5.52	CGCCACATCTCTTTCATCAGC	59.67	52.38	4.26
BniSSR00738	1105	B1	AT	AT	2	16	4087033	4087064	32	1	188	CTATTGTGTTGGTCTACAGTGAGG	58.83	45.83	3.86	ACAAACTCGAATGATTTCCCGC	59.84	45.45	6.13
BniSSR00739	1106	B1	A	A	1	13	4098070	4098082	13	1	124	GTTGGGACTCTCTCACACTCC	59.73	57.14	3.85	TCAATGGTGTTGACGCAAGG	59.05	50	3.61
BniSSR00740	1108	B1	AAC	AAC	3	5	4105186	4105200	15	1	136	ACTTGTGTCCGTGATCATGC	58.56	50	4.06	TGGTGTTTGAACTTGTTGTGC	58.05	42.86	4.57
BniSSR00741	1109	B1	AG	GA	2	9	4107869	4107886	18	1	107	GCCATTCAAATCGCCTTCGG	60.25	55	4.3	GAGAGAGGCACTTGGTTCGG	60.39	60	4.3
BniSSR00742	1111	B1	AAG	TTC	3	5	4112606	4112620	15	1	138	CACGCAAATCATAGCAGCCC	59.97	55	5.19	GTAATCTTCTCTCCATGGCTGC	58.86	50	5.25
BniSSR00743	1112	B1	AAATT	TAAAT	5	4	4133169	4133188	20	1	189	CGCGAGATACACTTGTCTTTGC	60.22	50	3.68	AGTGTGAAATGGGAGATTCTTTAGG	58.82	40	2.69
BniSSR00744	1113	B1	A	A	1	14	4137945	4137958	14	1	114	TCTCCAAATTTTTCTCGTTGAATGC	59.08	36	3.56	ACTTTAGACTAAACCCTAAACCTGC	58.76	40	4.85
BniSSR00745	1114	B1	AG	TC	2	12	4145112	4145135	24	1	207	TTACTGTACAGTTTTTCTCCCCC	58.02	43.48	5.4	TGTTGGGGCTGTGACTAGC	59.63	57.89	3.42
BniSSR00746	1115	B1	ACG	CAG	3	6	4145378	4145395	18	1	161	CTCAAAAGCAGCCAACACCC	59.97	55	4.61	AAGCTGCAGTTTGGGATTGG	59.03	50	3.16
BniSSR00747	1118	B1	A	A	1	14	4161077	4161090	14	1	126	ACGCTACGAAGTACGAACTCC	59.87	52.38	3.85	TATCACGAATTGATGGCGCG	59.14	50	6.86
BniSSR00748	1119	B1	ATC	TCA	3	24	4163264	4163335	72	1	199	CTGCTGCAATAGGCTTCTTCG	59.67	52.38	3.79	TTGCGGACATCTTCTCCACG	60.39	55	4.94
BniSSR00749	1120	B1	A	T	1	12	4165278	4165289	12	1	133	ACGCCAGTAAGTTTTCACTGC	59.4	47.62	4.4	CGATCTCAGAATATTCACAATCTATGC	58.41	37.04	3.14
BniSSR00750	1121	B1	ACC	ACC	3	5	4166944	4166958	15	1	139	ATGACAGGAGGAAGGAGGGG	60.33	60	4.79	TCGAACGTGTAGAGATGCTCG	59.94	52.38	5.03
BniSSR00751	1122	B1	AAG	TCT	3	5	4172068	4172082	15	1	111	CCCAGGATGAAACATCCAAAGC	59.83	50	3.51	ACTTCGTAATCCTCGTCGTGG	59.87	52.38	4.94
BniSSR00752	1123	B1	AG	AG	2	28	4172166	4172221	56	1	227	TGTTATCCACGACGAGGATTACG	60.24	47.83	3.18	AGGTTCGGTTTGTGGATCGG	60.32	55	4.18
BniSSR00753	1124	B1	AG	AG	2	8	4174675	4174690	16	1	155	ACTCAACTTCGTCTCCTTCTCG	59.77	50	4.04	AGACGACGAGCTCATCATCC	59.33	55	3.51
BniSSR00754	1125	B1	ACG	CGT	3	5	4174828	4174842	15	1	100	TTTCTCCTCCTGAGCATCGC	59.82	55	4.58	CCACTGACTCCTCCAAACCC	59.96	60	4.11
BniSSR00755	1126	B1	AAAG	AAAG	4	5	4178187	4178206	20	1	174	AAGACGCTTCATCACTCCGG	60.11	55	5.14	GCGCCCTAGAGAATATCTCATCC	60.18	52.17	3.51
BniSSR00756	1127	B1	A	T	1	13	4179033	4179045	13	1	124	CTACAAAGCAACCAACCAGGC	60	52.38	4.85	TGAACAGTCTGAAAAGAGAGGC	58.27	45.45	4.7
BniSSR00757	1128	B1	AAG	AAG	3	6	4180150	4180167	18	1	132	CGGCAGAACACAGAAGAAACG	60.07	52.38	3.6	TCCGCTACCAAATCCTCTGG	59.17	55	3.86
BniSSR00758	1129	B1	A	A	1	13	4183512	4183524	13	1	204	TCAGGAAGCAATCGTCTTTCG	58.66	47.62	3.46	CCCATCGTTTCTACTAATGGGC	58.86	50	5.36
BniSSR00759	1130	B1	AT	AT	2	12	4183542	4183565	24	1	217	TCTTTAACATGGATGTGGAGTTACC	58.82	40	2.85	CTCTCTTCCCCCATTCTGCC	59.82	60	4.85
BniSSR00760	1132	B1	A	A	1	12	4190593	4190604	12	1	125	GTTTGCTAAGCGAGTTTGAATCG	59.16	43.48	3.34	GCTTTAGTTCCGTATTGTGTGGG	59.87	47.83	4.61
BniSSR00761	1133	B1	A	T	1	15	4194877	4194891	15	1	140	CAAGAAAGCTGCACTCACCC	59.4	55	4.61	GGGACTGCCTGTGCTATACG	60.25	60	3.06
BniSSR00762	1134	B1	AGG	GGA	3	5	4200162	4200176	15	1	152	GACAAAGATGATGCCTGAGCG	59.67	52.38	5.03	AGAGAGCGTGTTGGAACTCG	60.04	55	4.18
BniSSR00763	1135	B1	AAC	CAA	3	5	4200395	4200409	15	1	145	AGCTTCTCACTCTGTTCCGC	60.04	55	5.54	ACTCGGCTGCTTTGCTATCC	60.46	55	2.59
BniSSR00764	1136	B1	AGG	AGG	3	5	4200845	4200859	15	1	192	CTATTCTGAACCCGACCCCG	59.9	60	5.73	GTCCAACCATCGCCATTTGC	60.46	55	3.68
BniSSR00765	1139	B1	AAGAG	CTCTT	5	4	4203970	4203989	20	1	100	AACACCAAAACCCTCCGTCC	60.47	55	4.79	GAGAGAAGTACCTGAAGAGTGTGG	60.08	50	4.17
BniSSR00766	1140	B1	AAC	GTT	3	5	4209125	4209139	15	1	204	CTCTACGGTCGAAGAAGGCG	60.25	60	5.52	TCGAAGCCTTTGTCTGCTCC	60.32	55	4.7
BniSSR00767	1141	B1	A	T	1	13	4215096	4215108	13	1	159	ACTTAAGGCATTGGATGATCACC	58.79	43.48	4.02	AGGTGGCCCTTTATTCAACG	58.17	50	4.1
BniSSR00768	1144	B1	AT	AT	2	19	4229779	4229816	38	1	188	ATGTGCTCCGATGCTAGACC	59.61	55	3.85	TCTTGTTTGAGTGGACCCCG	59.89	55	5.73
BniSSR00769	1145	B1	AG	TC	2	8	4231244	4231259	16	1	181	GACAAGGGTTTCACGTCCGG	61.23	60	5.14	AGCTGTTCGTGATGGAGAGC	60.11	55	4.09
BniSSR00770	1147	B1	ATC	ATC	3	5	4237528	4237542	15	1	145	ATGGCGAAAACAATTCGAACC	58.06	42.86	3.62	CAAAATCCAGTCTAGCTCAATCCC	59.42	45.83	3.85
BniSSR00771	1148	B1	AT	TA	2	8	4238909	4238924	16	1	134	TCCTCCTCATCTCGGACACC	60.4	60	4.16	CTGCTGTGGTAAGAGTTAAGACC	58.75	47.83	3.85
BniSSR00772	1149	B1	A	T	1	13	4240949	4240961	13	1	159	ATTGTCCGTCCACTTGCTGC	61.24	55	5.25	ATGTGGTAAGCGTCACGACC	60.39	55	4.79
BniSSR00773	1156	B1	A	A	1	14	4269743	4269756	14	1	116	CTTCGTGGGCGTAGAATTGG	58.99	55	3.16	CCGGTCTTTGAAATCTGTTCAGC	60.37	47.83	4.26
BniSSR00774	1163	B1	A	A	1	14	4311502	4311515	14	1	151	AAATTGGCACTTTTCCCCGC	59.97	50	6.13	TGATGGTGGTCGTCATGTCC	59.75	55	4.02
BniSSR00775	1164	B1	AT	TA	2	7	4312301	4312314	14	1	124	TTCTGTCCTTTTCTGTCTTGACC	58.55	43.48	4.02	GCCTACCTGGATCCTTAGCC	59.31	60	3.93
BniSSR00776	1165	B1	A	T	1	12	4314442	4314453	12	1	111	ACTTTGATAGAGAGAATTTCTTAGGGG	58.51	37.04	4.79	TTGTTAAATCAGCACTGTTTGTACC	58.5	36	3.34
BniSSR00777	1166	B1	AT	AT	2	22	4320237	4320280	44	1	230	AGGTGTGACTGTTGTCTTAAAAAGG	59.64	40	3.11	TGGGGACTGCTTGATAAGTGG	59.72	52.38	4
BniSSR00778	1168	B1	AACT	ACTA	4	4	4333626	4333641	16	1	149	TCAGAATCAGCAACGGTGGG	60.32	55	4.61	CCAGAATGCGGCATTTACATCC	60.29	50	3.51
BniSSR00779	1169	B1	AT	AT	2	12	4341104	4341127	24	1	179	ATCCCGGTATTGTGTGTGGG	59.75	55	4.61	CGATTCCAACATATCATCATACGATCC	60.04	40.74	3.36
BniSSR00780	1170	B1	AC	GT	2	8	4341128	4341143	16	1	166	GTGTGGGGTTAAAATTTCATAGAGG	58.14	40	3.69	CGATTCCAACATATCATCATACGATCC	60.04	40.74	3.36
BniSSR00781	1172	B1	AT	AT	2	15	4349527	4349556	30	1	108	TGCATTGATACACACATACATATACCC	59.39	37.04	3.69	GTTTGGGTCCCTCATAAAAGCC	59.5	50	4.35
BniSSR00782	1173	B1	AT	AT	2	9	4356757	4356774	18	1	192	AGCCCTATCAAAGTAAGAACTAATGG	58.72	38.46	3.16	AGGATGTACGAGCAAGTGGC	60.11	55	5.01
BniSSR00783	1174	B1	A	A	1	12	4357863	4357874	12	1	129	ACTAATAGGGTGTGAAGTAGTAGTGG	59.39	42.31	4	GGTCGAGACTTGATAGTTGAGGG	60.18	52.17	4.3
BniSSR00784	1175	B1	AT	TA	2	29	4366123	4366180	58	1	169	GCACGTACACGAATTCTAAACCC	60.18	47.83	4.11	TAGAATAGGTGTCCGGTCCG	58.32	55	4.79
BniSSR00785	1177	B1	AC	CA	2	7	4368199	4368212	14	1	112	ACTTTCAGTCTGACACAGAGACC	59.93	47.83	3.85	GAGACAGACTCACTCACAAACG	58.95	50	3.6
BniSSR00786	1178	B1	AAC	AAC	3	5	4368859	4368873	15	1	198	CTGACGGTGGTTTACAGACG	58.58	55	4.18	CCGAGAGTGGTATTCCGACG	59.97	60	5.12
BniSSR00787	1181	B1	A	T	1	12	4401670	4401681	12	1	196	GCATGAAGAGGAGGAGGACG	59.9	60	4.79	GCACACACTCCAGGATCAGC	61.02	60	4.26
BniSSR00788	1182	B1	A	A	1	14	4402109	4402122	14	1	147	ACACAGACAGTATCGTGGGC	59.75	55	5.36	GGCCATGGGAAGTCAGAACC	60.68	60	3.62
BniSSR00789	1183	B1	A	A	1	12	4411531	4411542	12	1	157	GTGTCTGGCTGGGTAAGTCG	60.39	60	4.18	CTCCACACCCAACCCATACC	60.03	60	2.73
BniSSR00790	1184	B1	ATC	GAT	3	9	4413967	4413993	27	1	119	TGGATCATCCAGTGAAGCCG	59.82	55	5.52	AGGGTCTCCACTTGTATCAACC	59.43	50	3.77
BniSSR00791	1185	B1	A	A	1	12	4420772	4420783	12	1	184	GGAAAATGAGCAAAATCTCTAGTTGC	59.47	38.46	4.17	GGTTGATCCTTGGCCTTTGC	59.75	55	3.68
BniSSR00792	1186	B1	AT	AT	2	8	4428897	4428912	16	1	124	AGGGTCGAGATTTTAAGCACC	58.01	47.62	5.01	TCGACTCAGCAAAATTAGTAGTAAAGC	59.94	37.04	3.51
BniSSR00793	1188	B1	A	T	1	12	4437317	4437328	12	1	157	GGGGTTGAAGAGAGAGAGGG	58.8	60	4.3	AAAGTGGCACGTGTAGACCC	60.25	55	4.46
BniSSR00794	1189	B1	A	A	1	12	4439677	4439688	12	1	142	TCACGTTTTAAATGTCAAATCAATGC	58.22	30.77	3.56	TACTGCTTACTGCTTCGGGG	59.46	55	5.73
BniSSR00795	1190	B1	A	T	1	12	4441376	4441387	12	1	149	GTGCTTCCGAAAACTCTTCCC	59.46	52.38	3.97	AAAAGAAACCAAGTGCAAGAGC	58.21	40.91	4.09
BniSSR00796	1192	B1	A	T	1	12	4445156	4445167	12	1	132	ACATTTGCAATAGGCCTCCG	58.61	50	4.63	AGCCAGTCCTGAGATTTTGGG	59.99	52.38	4.12
BniSSR00797	1193	B1	AT	TA	2	7	4456753	4456766	14	1	101	TCATATACGCTTGGCAAAACAGG	59.62	43.48	4	ACACACCAAAACAGGGTAAAGG	58.97	45.45	3.11
BniSSR00798	1195	B1	AACCG	TTCGG	5	4	4463181	4463200	20	1	137	CGAACCATATCCAAATCCTACGG	59.01	47.83	4.02	GGGCTGTTCAATACGGTAAAACC	60.12	47.83	3.27
BniSSR00799	1197	B1	AAC	TTG	3	6	4466038	4466055	18	1	107	GGAGCTGGGGAGAATGATCG	59.97	60	3.69	CAAATCTGTGGCGTCCATGG	59.55	55	3.66
BniSSR00800	1199	B1	AAG	TTC	3	5	4490704	4490718	15	1	167	GGTAATTCCCGATCCCTTCCC	59.93	57.14	3.97	TTGCGCTCCATAACACCTCC	60.39	55	4.3
BniSSR00801	1200	B1	ATC	TGA	3	5	4491392	4491406	15	1	119	TGAGGAAGTTAGAGATGGCGC	59.86	52.38	6.53	CATCATCGTCAAGCAGGAGC	59.06	55	4.7
BniSSR00802	1201	B1	AT	AT	2	8	4496733	4496748	16	1	174	CCATGACCACCTCGTTGTCC	60.67	60	4.02	CAATGATGGACATATCGTCTGTGG	59.55	45.83	4.17
BniSSR00803	1203	B1	AAAG	CTTT	4	4	4499319	4499334	16	1	117	GAGATGATGACGGTTCTGCG	58.8	55	5.18	TTCAATCGCCGTGTTCTATCC	58.45	47.62	2.59
BniSSR00804	1205	B1	A	T	1	12	4505240	4505251	12	1	120	TTTTTGGGGCCAGCTTAGC	58.64	52.63	3.09	ATCGACATATCAAGTCATCATTTGC	58.1	36	3.68
BniSSR00805	1206	B1	AAG	TTC	3	5	4540418	4540432	15	1	142	CAGGAGGAGACTTTCGGACG	59.83	60	4.79	AAGGTCAGCAAGAAGAGGCC	59.96	55	5.19
BniSSR00806	1209	B1	AT	AT	2	7	4554041	4554054	14	1	127	TGCTCATGTGTTTTTAACAAGCG	58.96	39.13	4.68	AGGTAGGACTCGGTCAGTGG	60.32	60	4
BniSSR00807	1210	B1	A	T	1	14	4554218	4554231	14	1	185	TCCACTGACCGAGTCCTACC	60.32	60	3.18	ACAGAACGTACGAACAAGACG	58.62	47.62	4.18
BniSSR00808	1214	B1	AG	CT	2	7	4565738	4565751	14	1	147	CACAGATCGCGATGACACG	59.09	57.89	4.49	ACTCAACCTTCCTTCTTTGTTGC	59.62	43.48	4.17
BniSSR00809	1215	B1	AC	TG	2	7	4566061	4566074	14	1	146	TAAAGGGGTTTGGGAGGTGG	59.22	55	4.61	ACCACATCTCCACTACTCACC	58.82	52.38	4.02
BniSSR00810	1217	B1	AG	AG	2	8	4574956	4574971	16	1	147	ACGAGCAATGACGAAATGGG	58.91	50	4	CGACACGTTCTCCTCCTTCC	60.11	60	3.46
BniSSR00811	1218	B1	A	A	1	12	4576797	4576808	12	1	146	AGCATAAACATAGATAGTCTCAACCC	58.55	38.46	4.11	CATGAAAGACTTCCCGCTGC	59.55	55	5.25
BniSSR00812	1219	B1	A	A	1	13	4579776	4579788	13	1	105	TCTGAGAAAGAAAAAGAAAAGCGC	58.73	37.5	5.92	ACTAACCATGATTTTGCACTTTGC	59.01	37.5	3.68
BniSSR00813	1220	B1	A	A	1	12	4580642	4580653	12	1	114	TGCGCAAGATCAAACATGCC	60.11	50	4.4	AACAATTCAGAATCAACACAGTGG	58.16	37.5	4
BniSSR00814	1221	B1	AT	TA	2	16	4580654	4580685	32	1	173	TGCGCAAGATCAAACATGCC	60.11	50	4.4	CCGGGGAGATTGATTCCTTGG	60.48	57.14	3.61
BniSSR00815	1222	B1	AAG	TTC	3	5	4581798	4581812	15	1	158	TTTCATCGGCCAAGTGGACC	60.61	55	4.46	GCCAAACATTGTTTATTCCGTTTCC	60.11	40	3.13
BniSSR00816	1223	B1	AAT	TAT	3	5	4586062	4586076	15	1	171	TGTTGTGTTCTTGCAGAAAGAGG	59.62	43.48	3.69	AGCTCAAACTCTCGAGACCG	59.48	55	4.79
BniSSR00817	1224	B1	AC	TG	2	9	4586390	4586407	18	1	150	ACGAGGTATTAACACTCCCGC	59.86	52.38	6.13	GGTTAACCCAGTCCCATCCC	59.74	60	3.85
BniSSR00818	1225	B1	AAG	TCT	3	7	4586628	4586648	21	1	208	GTCTAGAGAACTCCGCCTCG	59.34	60	4.63	GCGACAGAGGGACATTGAGG	60.46	60	3.86
BniSSR00819	1226	B1	A	A	1	14	4593598	4593611	14	1	150	GATCCTCGAGTTTCGGGTCC	59.9	60	4.46	CCATGCTCTAAGGGCAGTGG	60.47	60	4
BniSSR00820	1227	B1	A	A	1	15	4598201	4598215	15	1	192	ACTTCGCCACTCTCATTGGG	60.04	55	4.12	AACCTGAGAATGGATCCGCG	60.18	55	6.46
BniSSR00821	1228	B1	AG	AG	2	12	4598442	4598465	24	1	152	TCAGATTTTAGCTGCCCCCG	60.11	55	5.73	AGAACAACAGTGAGGTAGTCCC	59.37	50	4.46
BniSSR00822	1229	B1	A	T	1	12	4599350	4599361	12	1	116	TGTGTCCTGCATCTTTTGTTGG	59.64	45.45	3.77	CCTCAATTGATCCAGCTGTCC	58.7	52.38	4.02
BniSSR00823	1231	B1	A	T	1	14	4605666	4605679	14	1	140	AATTCTACGGTTCATCGGCC	58.05	50	6.13	AGTGGTTCAGATTGTGGGGG	59.59	55	5.4
BniSSR00824	1232	B1	A	T	1	15	4606685	4606699	15	1	130	TTTGGAAGATATCACATTGATGTTCC	58	34.62	3.62	GAATCAAGTTCCATGGGTCCG	58.98	52.38	4.79
BniSSR00825	1233	B1	AAG	AGA	3	7	4609767	4609787	21	1	125	CTTTGTCGCTCAGAGTTCGC	59.56	55	4.7	TGTCCTCTCCACAAGAAACTGG	59.9	50	4
BniSSR00826	1234	B1	AAG	GAA	3	5	4617222	4617236	15	1	128	TAGCTGAAGAGAAGACGCCG	59.55	55	6.46	ACATAAAAGCTTTGTTCTTGTCGG	58.48	37.5	4.79
BniSSR00827	1235	B1	AAG	GAA	3	6	4617301	4617318	18	1	103	AGAAATTCCGACAAGAACAAAGC	58.14	39.13	3.51	GAAACCCATTTCGCCAACCC	60.04	55	4.11
BniSSR00828	1236	B1	AG	CT	2	17	4617520	4617553	34	1	136	TCCTGGCTCTCTTCTCCTCC	60.03	60	4.3	CCAAACTTTGAAGCGTTGCG	59.15	50	4.85
BniSSR00829	1237	B1	A	A	1	12	4621276	4621287	12	1	142	CCAAACTCGGATTCAACATGGC	60.42	50	4.4	ATCGGTCGCATCACATCGG	60.3	57.89	4.18
BniSSR00830	1240	B1	AAG	TCT	3	12	4623285	4623320	36	1	106	ACTCAGGTGCTTGGACAATCC	60.27	52.38	3.01	AAAGTGTTCGAAGATTAATTTGGGG	58.31	36	4.96
BniSSR00831	1242	B1	AG	GA	2	7	4661817	4661830	14	1	150	CAAATTCCAAGGAACCGCCG	60.11	55	6.46	CGGTTGAGCAACGAAAACCC	60.32	55	4.11
BniSSR00832	1243	B1	A	A	1	12	4664554	4664565	12	1	105	GCTGTTGTCTATCCCCAATGC	59.32	52.38	3.56	GCTGTCTCCCATTCAATGCG	59.62	55	4.73
BniSSR00833	1247	B1	AG	CT	2	8	4685795	4685810	16	1	126	ACGAACCATATAACCTTCGCC	58.17	47.62	5.54	CATCGATATCATAGCTGTGGAGC	58.89	47.83	4.7
BniSSR00834	1248	B1	AGG	CTC	3	6	4685926	4685943	18	1	196	CGGCGATGCAGAGACTTTCG	61.75	60	3.46	GATTGCAGCGACGATAACCG	59.77	55	4.44
BniSSR00835	1249	B1	AAGCT	GATTC	5	4	4686269	4686288	20	1	136	TGCGTCTATCAAAGCGTCTAGG	60.22	50	3.02	TCAGAGATTTCGCCGTCTTCC	60.14	52.38	3.46
BniSSR00836	1250	B1	AAC	CAA	3	5	4688295	4688309	15	1	109	ATATCCGGCCGAACCAATCC	59.96	55	3.01	GACCGCCGGTTAAGACTACG	60.52	60	3.51
BniSSR00837	1251	B1	AAG	GAA	3	5	4690555	4690569	15	1	138	ACGGGAGAGAGGTTACTGGG	60.32	60	4.45	CGAAGCTGCTCTCTCCATCC	60.25	60	3.51
BniSSR00838	1252	B1	CCG	CGG	3	5	4701779	4701793	15	1	137	AGATCTGATTCCTCCGCTGC	59.61	55	5.25	AGTTCGACACCGGAAGAACC	59.97	55	3.62
BniSSR00839	1253	B1	AT	TA	2	7	4703217	4703230	14	1	148	AAGGACGGCTTAAGGTGACC	59.68	55	4.02	ACGAATCGTTCAATTTAGGCTGC	60.18	43.48	5.25
BniSSR00840	1254	B1	A	A	1	12	4705591	4705602	12	1	126	GAACAGGATTGGTGTGCTAGC	59.26	52.38	3.42	TGTGGCTCGATTTCAAACGC	59.76	50	4.84
BniSSR00841	1255	B1	AT	AT	2	14	4707708	4707735	28	1	173	AGGTTCTGAGCTTCTGAGATTCG	60.12	47.83	3.34	ACCCGGTCTCTTATTTGGGG	59.08	55	4.96
BniSSR00842	1256	B1	A	A	1	13	4709705	4709717	13	1	159	GCACTCCACTTGCACTTTCC	59.69	55	3.13	TTCGGCTTTTTCAAAGTTTGAGG	58.57	39.13	3.86
BniSSR00843	1257	B1	ACC	CCA	3	5	4711064	4711078	15	1	135	CTCGCGCGTGACTATCACC	60.94	63.16	4.02	GACAACTCAGGACTGGTCGG	60.04	60	4.79
BniSSR00844	1260	B1	AAAC	TTTG	4	4	4729825	4729840	16	1	129	TCACTATGCAAGAGACTCATTAGC	58.4	41.67	3.09	TCTCTAACATAAAAATGAGAAACCACG	58.28	33.33	4.94
BniSSR00845	1262	B1	A	A	1	13	4736356	4736368	13	1	137	CTCGCTCGACTGCAAATTCC	59.63	55	3.01	AAAACAGGAGGGCTTGGTGC	61.12	55	5.01
BniSSR00846	1263	B1	AAT	TAT	3	5	4736538	4736552	15	1	123	GAGAGACTCTTGGCGAGACG	59.9	60	4.18	CTCCTCCTGATTCGACGACG	59.97	60	5.12
BniSSR00847	1264	B1	A	T	1	12	4737352	4737363	12	1	126	TTTTCTCCAGAAATAAAGTTTCCGG	58.02	36	5.14	AAACCCCCTCGATTTCTCCC	59.38	55	4.3
BniSSR00848	1265	B1	AAG	TCT	3	5	4742327	4742341	15	1	141	TTTGTCCTTCGAGCTCAGCC	60.32	55	4.85	GATCTAATCTGGGCGGGTCG	60.04	60	4.79
BniSSR00849	1271	B1	A	A	1	14	4770898	4770911	14	1	146	TGCCTGAAAGTCAGCCATGG	60.61	55	3.66	TCTACTTCACTGCAGCCTGG	59.39	55	4.45
BniSSR00850	1272	B1	A	A	1	15	4771699	4771713	15	1	188	GACTTATAAATCAGCCCCAAATAAAGG	58.64	37.04	3.11	GATGGCCGAGTGGTCTAAGG	59.89	60	2.69
BniSSR00851	1273	B1	A	A	1	14	4771887	4771900	14	1	150	CTTAGACCACTCGGCCATCC	59.89	60	3.51	TTTATTACAGGAGTTTTCGCTTTGG	58.33	36	3.28
BniSSR00852	1274	B1	A	A	1	12	4775478	4775489	12	1	123	AACCCGACCAGCTTAAACCG	60.6	55	4.44	TTCAACCGGTAGCCAGATCC	59.46	55	3.36
BniSSR00853	1275	B1	AC	CA	2	7	4782410	4782423	14	1	100	GGTTCAACCTTTCAAGCAACCC	60.48	50	4.11	TGTGTGTGTTCTTTTGTACATGTCC	60.16	40	4.02
BniSSR00854	1277	B1	A	T	1	13	4805701	4805713	13	1	156	CGTTTGGCGGTTGTTCTCC	59.72	57.89	3.71	TTTTCCTTTTGGTTAGCACTTAGC	58.16	37.5	3.09
BniSSR00855	1279	B1	A	A	1	12	4810657	4810668	12	1	116	TGGTGAAAAGTAGGAGAGTTGC	58.26	45.45	4.17	TGTACCATATAGTATGAAGCTGAACC	58.33	38.46	3.62
BniSSR00856	1280	B1	AAAAC	TTGTT	5	7	4812696	4812730	35	1	200	TTCTTTTTGTGTCCAATCCATTCG	58.47	37.5	3.34	GACCAGATTCTGCCCTTGGG	60.39	60	4.12
BniSSR00857	1281	B1	A	A	1	13	4812833	4812845	13	1	117	CCAAGGGCAGAATCTGGTCC	60.39	60	4.46	GCAGGATCGGTTTGCTTTACC	59.87	52.38	2.85
BniSSR00858	1284	B1	AT	TA	2	8	4819629	4819644	16	1	164	TCAATGTACAGCCAAACATACATACC	59.68	38.46	2.73	ACGTTTGATATAAGTGGCCAATATGG	59.79	38.46	2.74
BniSSR00859	1285	B1	A	A	1	14	4826906	4826919	14	1	184	TCATGGCTTTTCTCACGGGC	60.96	55	6.13	ACGCTGCAGCTTTTGTTTCC	60.25	50	3.13
BniSSR00860	1286	B1	A	T	1	12	4831120	4831131	12	1	111	TCTCTGCTTTTTCTCTATCATTCTGC	59.46	38.46	4.26	GCATAGATAAAGAGAAGAGCACTGC	59.82	44	4.4
BniSSR00861	1288	B1	AT	AT	2	11	4846198	4846219	22	1	110	CCACATTGCAACCTATACGTATCC	59.55	45.83	2.59	CAGAAATTACATCTCAGTTTCGTATCC	58.46	37.04	2.59
BniSSR00862	1289	B1	A	T	1	12	4846220	4846231	12	1	110	CCACATTGCAACCTATACGTATCC	59.55	45.83	2.59	CAGAAATTACATCTCAGTTTCGTATCC	58.46	37.04	2.59
BniSSR00863	1290	B1	AG	GA	2	8	4859543	4859558	16	1	122	AAAACAACGAAGCGACGACG	60.04	50	5.12	CGATTCTCTCGTCTCCCCCG	61.79	65	5.73
BniSSR00864	1291	B1	AG	TC	2	7	4859844	4859857	14	1	146	CTGGGCCGTTGGTTTTTGG	59.93	57.89	3.28	TGAGCGTTTCACAGCTAATACG	59.08	45.45	3.06
BniSSR00865	1292	B1	AT	AT	2	7	4862652	4862665	14	1	115	TGCTAGCTTTCCTTTTGCTGG	59.11	47.62	4.85	TCAAAAACAACATTTCCACCCG	58.21	40.91	5.28
BniSSR00866	1294	B1	A	A	1	15	4881803	4881817	15	1	125	TCCTTCTCACAGAGATAAAGACACC	59.81	44	4.16	AAGGAGGCAGAGAGACAGGC	61.26	60	4.85
BniSSR00867	1295	B1	A	A	1	16	4882480	4882495	16	1	121	TGCTTCCCTTTTCTTGCTCC	58.38	50	4.7	TGTGCTTTCTTTCGTTCTTTCGG	60.24	43.48	4.3
BniSSR00868	1296	B1	A	T	1	14	4886840	4886853	14	1	193	CCCCAAGATCATGCAACAGG	58.89	55	4	CCTTCCACACTGTTGCTTGC	59.97	55	4.01
BniSSR00869	1299	B1	AT	AT	2	28	4902626	4902681	56	1	137	TGCAACTCTTAGATGAAAAGACACG	59.82	40	4.49	AAGAGTTGCATTGTTTTAAAAGAAGC	58.09	30.77	3.86
BniSSR00870	1300	B1	A	T	1	12	4903584	4903595	12	1	157	TGGACAACCCAACAGCATGG	60.83	55	3.66	CATCAGACCCTAAACCAATGGC	59.31	50	4.4
BniSSR00871	1301	B1	A	A	1	13	4918943	4918955	13	1	138	CCACTTTTAACATTACGTTTGGTGC	59.83	40	5.01	CCAAAATTCCTGCAAAATTGTTGC	59.02	37.5	4.17
BniSSR00872	1302	B1	ATC	GAT	3	7	4927834	4927854	21	1	119	CAACAACTGAGCTGCTCTGG	59.13	55	3.86	GTTTTAGTAGTGTTACATATGCAGAGG	58.18	37.04	3.69
BniSSR00873	1303	B1	A	T	1	12	4932097	4932108	12	1	140	TCACCCAGTATTATAGATGTTGCC	58.13	41.67	4.52	ACTCTCCATCCAAAGCTCAGG	59.44	52.38	3.86
BniSSR00874	1304	B1	ATC	TGA	3	5	4938237	4938251	15	1	185	CAAGGCGAAGTTCCAAGTCG	59.49	55	4.18	CCTTCTCTCTCTTCGACCGC	59.9	60	5.68
BniSSR00875	1305	B1	AG	TC	2	8	4938415	4938430	16	1	147	GCGGTCGAAGAGAGAGAAGG	59.9	60	3.46	CAGAAAACATTTTACGCGTGCG	59.91	45.45	5.34
BniSSR00876	1306	B1	A	T	1	13	4940588	4940600	13	1	166	GATATCCCCGATCCATCCGC	59.89	60	5.54	AGAAGCACAAACACGAGATCG	58.94	47.62	3.69
BniSSR00877	1307	B1	AC	TG	2	8	4940707	4940722	16	1	159	GTTGCTTTCATCCTTTGTGTAAACC	59.54	40	3.27	TCTGTGTTCATGATATCTTCGTTCG	59.26	40	3.95
BniSSR00878	1308	B1	A	A	1	12	4947391	4947402	12	1	123	TGTCTAACGCGTTACATTGAGG	58.75	45.45	3.86	GCCCTATACCTCCATGTGGC	59.96	60	5.01
BniSSR00879	1309	B1	A	T	1	12	4947470	4947481	12	1	112	AACACATGAGGCTCTCCAGC	60.04	55	4.85	AGGACAGATCATGCAACTGC	58.25	50	4.4
BniSSR00880	1311	B1	A	T	1	13	4975489	4975501	13	1	180	TAAGGACGGTTGTACGGTGG	59.4	55	4.61	TTCACGTTTCTCACTTCGAGG	58.26	47.62	4.63
BniSSR00881	1317	B1	A	T	1	12	4995052	4995063	12	1	155	ACCGGAGATGGATTTTGAATTCC	59.05	43.48	3.01	GTTTGTTTAACAATAGATGCATCATGC	58.68	33.33	4.06
BniSSR00882	1319	B1	AG	TC	2	7	4995536	4995549	14	1	181	AGTTGATTTTCACTTTGGACAACC	58.34	37.5	3.77	ATCTCTCGCAAGGAGGTTGG	59.46	55	3.77
BniSSR00883	1320	B1	A	T	1	14	5002967	5002980	14	1	172	ACTACCTTCTACCACATTAGAAAAGC	58.9	38.46	3.51	GGCCAACACTCAAGAAACTGG	59.66	52.38	4
BniSSR00884	1321	B1	AAG	TCT	3	5	5003624	5003638	15	1	107	TGGTCTGTTCTTACGTCTCCC	59.11	52.38	4.3	TCACTGAGCGGTTCATGAGG	59.75	55	3.86
BniSSR00885	1322	B1	A	A	1	12	5004314	5004325	12	1	126	TCCTCTTAAGATTTATTGGGATTCGG	58.78	38.46	4.3	AGATGAATCCACTAAAACCCCG	58.11	45.45	5.73
BniSSR00886	1325	B1	AG	TC	2	7	5051866	5051879	14	1	145	GCACTCTATGATCATGATATCATCCG	59.36	42.31	4.18	GCTTCATCGAATTCCTCAGCC	59.4	52.38	4.85
BniSSR00887	1326	B1	AG	CT	2	9	5055416	5055433	18	1	162	TCTGCAGAACTGTACGCACG	60.66	55	5.34	ACAAAGTTGGCACGATGTGG	59.33	50	4.17
BniSSR00888	1327	B1	AAG	TCT	3	5	5059888	5059902	15	1	176	GTGCCAAGAAGAGAAAGGCC	59.12	55	5.19	ACGAATAAAGTCACGATCCAGC	58.81	45.45	4.85
BniSSR00889	1330	B1	AG	GA	2	8	5072341	5072356	16	1	120	AGTTAATGATGGTCTAAGTAACCCC	58.1	40	4.95	AAAGAAGCAGCAAAGCACCG	59.97	50	4.94
BniSSR00890	1331	B1	A	A	1	12	5085947	5085958	12	1	163	AGAAAAGCGTCTATCACCAAAAGG	59.54	41.67	3.11	TCTGTGCCCAACCTCAAAGG	60.18	55	3.11
BniSSR00891	1332	B1	AT	AT	2	13	5102261	5102286	26	1	164	TTGCTTGAAGTGGGGATCGC	60.96	55	4.58	TACCAAATAAGCCACGCGGG	60.75	55	6.13
BniSSR00892	1335	B1	A	T	1	13	5121061	5121073	13	1	133	CGCCAACATATACAACTGACGG	59.72	50	4.79	CCTGGTTCTTGCTGTTTGGC	59.97	55	4.52
BniSSR00893	1336	B1	AAACC	CAAAC	5	4	5127463	5127482	20	1	119	CGAACCAAACAAAACCAAACCG	59.65	45.45	4.44	AGGTCATATTTGGTTTGGTTTATTTGG	58.9	33.33	3.28
BniSSR00894	1337	B1	AT	TA	2	8	5127856	5127871	16	1	141	GCTGGTAAAACACATTTTAAACACC	58.06	36	4.16	GTTATCAAACTCTGGCTCTCTGG	58.81	47.83	3.86
BniSSR00895	1338	B1	AT	AT	2	16	5133432	5133463	32	1	104	ACAACGACATAGTGGCTAAAGC	59	45.45	3.51	ATACAAACTGCCTTCTAGATCAGG	58.08	41.67	3.86
BniSSR00896	1339	B1	AT	AT	2	17	5147362	5147395	34	1	106	ACAACGACATAGTGGCTAAAGC	59	45.45	3.51	ATACAAACTGCCTTCTAGATCAGG	58.08	41.67	3.86
BniSSR00897	1340	B1	AG	GA	2	8	5151997	5152012	16	1	107	TGGATGCTTGATTTGGAATCCG	59.31	45.45	4.18	GGTCACAAACTCCACAAGCC	59.33	55	4.35
BniSSR00898	1342	B1	AG	GA	2	7	5158242	5158255	14	1	169	ACCGGAACCGTATACACACG	59.83	55	4.49	CTTCTCTCTGCAGGTGAGGC	60.11	60	4.7
BniSSR00899	1343	B1	AAG	CTT	3	5	5162987	5163001	15	1	181	TTTTGGAACCACTAAGCACCC	58.69	47.62	4.61	AGCTCGTTCAAGTCTCCAGC	60.04	55	4.85
BniSSR00900	1344	B1	AT	TA	2	8	5170304	5170319	16	1	110	GCTTCTCCTATAAAATCTGCAAAGGG	60.24	42.31	3.95	GAGAAATTTGGCATGTGCTTAGC	59.14	43.48	3.09
BniSSR00901	1346	B1	AAG	TTC	3	5	5182693	5182707	15	1	115	AAATACGCTTCCCAACCTAAGG	58.38	45.45	2.69	TTGTGCAGGGACTAAACTAACG	58.6	45.45	3.18
BniSSR00902	1347	B1	A	A	1	12	5185577	5185588	12	1	121	GTTGTCTTTGGCTCCTAACGC	59.8	52.38	4.84	ACGAAACCATTAAAGCAAACGC	58.95	40.91	4.84
BniSSR00903	1348	B1	AT	AT	2	9	5188556	5188573	18	1	106	CACTGGTGGCTTCACAAAGG	59.33	55	3.11	GCTAAGCATGTCGACTTAGTACC	58.96	47.83	3.34
BniSSR00904	1349	B1	A	A	1	14	5189231	5189244	14	1	129	TGGAACCAGCTTCTCTACGC	59.75	55	4.42	ATCTTCCGAGTAAAATACCAGTCC	58.08	41.67	3.85
BniSSR00905	1350	B1	A	T	1	12	5192202	5192213	12	1	166	CAAGGATGTGTTACAAGCTCTGG	59.56	47.83	3.86	AGAACACTAAAGAGAGGGTGTCC	59.42	47.83	4.02
BniSSR00906	1352	B1	A	T	1	14	5200407	5200420	14	1	100	AAGTAGAAGGCCCCTAGTTCG	58.89	52.38	3.95	AGTTGAAAGAAGTGACATTATTCACC	58.12	34.62	4.02
BniSSR00907	1353	B1	A	A	1	12	5200819	5200830	12	1	129	TTCCTTACTACAGCCACCGC	59.75	55	5.68	TGGTATTGGCTGTGACCTTGG	60.27	52.38	3.61
BniSSR00908	1354	B1	A	A	1	13	5205046	5205058	13	1	106	TCACTGCAGTAGTTCCTGTATTAGG	59.87	44	2.69	GGGCATCAAACACGGATTCC	59.54	55	3.01
BniSSR00909	1355	B1	A	A	1	15	5214937	5214951	15	1	142	AAACCCCTTTGTGTGGATGC	58.95	50	3.91	ACAAAGAACCCGAGGATCAAGG	60.29	50	3.61
BniSSR00910	1356	B1	AG	CT	2	7	5217206	5217219	14	1	128	AGAGCACTCTGTTCTGACCC	59.03	55	4.46	GCCATAAGGGTTTTCAACTAAAAAGC	59.85	38.46	3.51
BniSSR00911	1359	B1	AG	CT	2	9	5234273	5234290	18	1	145	AAACTCCTCTTCCCTTCCGC	59.67	55	5.54	ACTTCTGTTTGAGGAGGGCC	59.6	55	5.8
BniSSR00912	1360	B1	A	A	1	12	5235486	5235497	12	1	168	AGTTACTCGCGTTTGGAATACG	59.08	45.45	3.06	CGTTGCTTGTTGCTGTCACG	60.93	55	4.35
BniSSR00913	1363	B1	AG	AG	2	31	5243117	5243178	62	1	168	GGGATGGGTTAAACCACGGG	60.68	60	5.28	TCCTGACACCACCATCAACG	59.97	55	4.1
BniSSR00914	1364	B1	ACGGG	CGGGA	5	4	5243550	5243569	20	1	117	ACAGCTAGTTTGAGGACCGC	60.04	55	5.68	ATTGTGGATGGCAATTGGGC	59.46	50	5.36
BniSSR00915	1365	B1	A	A	1	12	5246900	5246911	12	1	125	CTTGATCTTTAACAACGGACATGC	58.91	41.67	4.06	GCGGTAAGTTTGCGATGTCC	59.9	55	4.02
BniSSR00916	1367	B1	AG	AG	2	7	5250451	5250464	14	1	148	TGTATTTTCGGTTAGTAACATGTCCG	59.69	38.46	4.79	GTGTTTTAGGTTTACATTTGCAAACG	58.89	34.62	3.6
BniSSR00917	1369	B1	A	T	1	12	5268703	5268714	12	1	121	ACATTGCAAGCTTGTCTGCC	59.68	50	4.85	TCACTATCCTATGAATCCTCTCTACC	58.59	42.31	3.18
BniSSR00918	1370	B1	AG	TC	2	7	5271482	5271495	14	1	101	AAGAAGAGAACCGGACCACG	59.68	55	4.94	ACAGGTTTGATTACACACGAAGC	59.75	43.48	3.86
BniSSR00919	1371	B1	AC	GT	2	8	5281591	5281606	16	1	109	AGGAAAGGAGGAGGAAAAAGGG	59.62	50	3.95	TATATTGGGTGGTGGTGGGG	58.77	55	4.96
BniSSR00920	1372	B1	AG	AG	2	9	5281726	5281743	18	1	158	TTCTCTTCTCCCTCCCCACC	60.25	60	4.61	TGCTCTTCTGCTTCTGTCCG	60.04	55	4.79
BniSSR00921	1373	B1	A	T	1	13	5283282	5283294	13	1	188	TCAGGGAAGGAAGAGACACC	58.35	55	4.16	CTACCACTGTCGCTGGAGC	60.15	63.16	4.7
BniSSR00922	1374	B1	AAG	AAG	3	6	5290309	5290326	18	1	152	TCTAGCTTCCTCCAAACCGC	59.75	55	5.68	AGACCAACCACAACAGAGGC	60.18	55	4.7
BniSSR00923	1375	B1	AT	AT	2	13	5294510	5294535	26	1	144	AACCGCACCTCCTATTTCGG	60.11	55	4.3	TGCCATCATGAAATAAAAGATTCAGC	59.02	34.62	4.26
BniSSR00924	1376	B1	ATCTCG	GATCTC	6	4	5298064	5298087	24	1	106	CGATCTGGCTCACGATCTCG	60.39	60	4.04	AGAGGGAGAGAGACAGAGGC	59.74	60	4.7
BniSSR00925	1378	B1	AT	AT	2	31	5302616	5302677	62	1	160	GAAATCGTCAGAGGTGTGCC	58.92	55	5.01	GTGAGAAAGGACTGTTTCAACTCC	59.73	45.83	3.85
BniSSR00926	1379	B1	AAG	GAA	3	7	5308327	5308347	21	1	203	GTCAGAAGACGAGAAGCTTACC	58.5	50	2.85	TGGCCAACCAAATACCAAACG	59.66	47.62	3.6
BniSSR00927	1380	B1	AG	GA	2	12	5308385	5308408	24	1	135	TGACGAAAGACAATTTCACGAAGG	60.03	41.67	3.46	GGGCGACAGATAGACGATGG	60.04	60	3.51
BniSSR00928	1381	B1	A	A	1	12	5316245	5316256	12	1	177	TCACAGCAGTAACATACCACCC	60.03	50	4.61	TACAATCTCTCCAGTCCCGC	58.89	55	6.13
BniSSR00929	1382	B1	AT	AT	2	7	5317053	5317066	14	1	110	ACTTTCCATCCACGAATCTGC	58.64	47.62	4.26	GCTTGGAAGAGCAAAGGTTCG	60.07	52.38	3.95
BniSSR00930	1383	B1	AAC	ACA	3	5	5317199	5317213	15	1	141	CGCATTGAGTGATATAAGCGGC	60.16	50	6.53	CTGAGTGCAAGAAGGTCCCC	60.32	60	4.81
BniSSR00931	1384	B1	AGG	CCT	3	6	5317853	5317870	18	1	124	CTGATCCAGCTCTCTTGGGC	60.18	60	5.36	GTTCCCCACCGTTTATTCGC	59.55	55	4.7
BniSSR00932	1385	B1	ACG	GCA	3	5	5318735	5318749	15	1	106	AGCTCTCATCGCTTGTAGCC	59.9	55	3.93	TCATCAGCTAACGAGTCACCG	59.87	52.38	4.94
BniSSR00933	1386	B1	ACC	CCA	3	6	5323548	5323565	18	1	145	TTAACAGTAGGCGACGCTCC	59.83	55	4.7	GGAGATACGGACCGGAAAGC	60.25	60	3.51
BniSSR00934	1387	B1	AAAC	CAAA	4	4	5323986	5324001	16	1	130	CGTCTCAGATCCGGACATGG	59.97	60	3.66	TCGTTTCAGTGTTTCGAGAGC	58.88	47.62	4.09
BniSSR00935	1388	B1	A	A	1	13	5324201	5324213	13	1	116	ACCCGAGAAGGAGAAAGATTCG	59.83	50	3.34	TCGTAACTCTCTAATTCGGAAATTCC	59.02	38.46	3.01
BniSSR00936	1389	B1	AT	AT	2	13	5324551	5324576	26	1	142	TCATAAGGATTAGATTGGGATTTTCCC	59.05	37.04	3.97	CCCAAAAAGAAAGAAAGGAAACAGC	59.71	40	4.4
BniSSR00937	1390	B1	ATC	CAT	3	7	5326559	5326579	21	1	174	TACCACGAACATAGCACCGC	60.46	55	5.68	TTGTTGATGATGATGGCATTTTGG	58.82	37.5	3.28
BniSSR00938	1391	B1	ATC	CAT	3	6	5326712	5326729	18	1	154	CATCAACTACATAGTTCCAAAATGCC	59.03	38.46	4.4	TCGCCTCTGAAAAGGTTTTGC	59.66	47.62	3.68
BniSSR00939	1393	B1	AAG	GAA	3	8	5345108	5345131	24	1	166	GAAAAAGAGGCTCCTGGGGG	60.32	60	5.4	TCTTTGGCTTCTCTTCCGGC	60.32	55	6.13
BniSSR00940	1394	B1	A	A	1	13	5354539	5354551	13	1	198	TCCTCAGGCAAACTAGTGTCG	59.73	52.38	4.35	GAGTGAGGCTGCTGGAAAGG	60.68	60	3.11
BniSSR00941	1395	B1	A	A	1	16	5357245	5357260	16	1	146	GAAGAGAGGCGTAGTCCAGC	59.9	60	4.85	GTCTGATCAAGAGTTTCACATGGG	59.61	45.83	4
BniSSR00942	1396	B1	A	A	1	14	5357293	5357306	14	1	193	AGCTTCTTCAAATGAGAATACTTTTCG	58.77	33.33	3.46	TGTGGTTTCTCAGATTTAGCTTTCG	59.82	40	3.46
BniSSR00943	1399	B1	A	A	1	16	5377387	5377402	16	1	133	GCTCATTCTCTCAGGTCGGG	59.9	60	5.14	CAAAAGTGGCTTTGAGGGCG	60.32	55	6.13
BniSSR00944	1400	B1	AAG	GAA	3	6	5386195	5386212	18	1	113	AACCAACGGCTGTATTTCCC	58.46	50	3.97	GATCTCGACCCTCGTTTCCG	60.25	60	4.3
BniSSR00945	1401	B1	A	A	1	12	5395610	5395621	12	1	120	CCTGTTTATTTTGGTCTTTGAAAAAGG	58.39	33.33	3.11	GCATTTATTGTTCCAGAGGCCG	60.22	50	6.13
BniSSR00946	1402	B1	AAG	AAG	3	5	5395781	5395795	15	1	178	GCAATCCAGAATAAGATACTAGACACG	59.67	40.74	4.49	CCTATCTCTTCCCTCTTACTGGG	58.84	52.17	4.45
BniSSR00947	1405	B1	A	T	1	12	5399529	5399540	12	1	140	TCAAACCAAGTATACCACGTTGC	59.5	43.48	4.17	GCTCAGGCCCAAAATAACAGC	60.13	52.38	4.4
BniSSR00948	1406	B1	AT	TA	2	7	5402702	5402715	14	1	124	GCATAAGCAACACTCTACCTGC	59.65	50	4.85	GTCTGAAAACGAAAGGTTCTGC	58.38	45.45	4.26
BniSSR00949	1408	B1	A	A	1	12	5412715	5412726	12	1	151	CGGGTTTGAGGAGATTAGGGG	59.86	57.14	4.79	AGCAGTGGATCGTCAAGTAGG	59.52	52.38	3.18
BniSSR00950	1409	B1	AAAAC	TTTTG	5	5	5422781	5422805	25	1	178	TACCGATGCTACGAATGGGG	59.32	55	4.96	GATTGATGGTGGCTGCTACG	59.06	55	3.51
BniSSR00951	1410	B1	A	T	1	12	5423010	5423021	12	1	159	CCTCTAGAGCAAACCCTCCG	59.54	60	4.63	GAGAGATGTTTTGAACCCACTCC	59.25	47.83	3.85
BniSSR00952	1412	B1	AT	AT	2	17	5427809	5427842	34	1	176	AACCAGGTAAATGATATCGGCG	58.6	45.45	6.46	ACCAGTCTTGATGTGCCACC	60.25	55	4.61
BniSSR00953	1413	B1	A	T	1	13	5430037	5430049	13	1	170	TGGAGAAGGGTCGGTGAGG	60.61	63.16	3.86	CAGAAAACTGTTTTTGTTTCCCCC	59.37	41.67	5.4
BniSSR00954	1414	B1	A	T	1	12	5430199	5430210	12	1	139	AACTCACAAAGTTTCCATTGAAGG	58.09	37.5	3.46	CTGTTGCCAAGAAAGCAGGG	59.68	55	4.45
BniSSR00955	1415	B1	AGG	TCC	3	6	5449232	5449249	18	1	138	TCCAAACCCTGAACCAGAGC	59.89	55	4.09	ACGGCTTGTAGGTCTTCACC	59.68	55	4.02
BniSSR00956	1416	B1	A	A	1	14	5450463	5450476	14	1	106	AGAAACAAAACCATTCCAAAGCG	58.88	39.13	4.68	TTTTCAGGCACCCTTGATGC	59.03	50	3.91
BniSSR00957	1417	B1	ACG	AGC	3	5	5450840	5450854	15	1	137	TGACCCATCACTGCTGAACC	59.96	55	3.62	GGAGCTGGGTTTGGAAGTGG	60.9	60	4
BniSSR00958	1418	B1	ACC	ACC	3	5	5451176	5451190	15	1	112	TCGAATCAACACGACCACCC	60.32	55	4.61	GCTAATCCTGGAGTAGCCGG	59.68	60	6.13
BniSSR00959	1419	B1	AG	GA	2	19	5451999	5452036	38	1	141	CCCGGTGAAGAAGAGGTTCC	60.04	60	3.62	CCCATTGGCTAGCTACTCTCC	59.65	57.14	3.71
BniSSR00960	1420	B1	AT	AT	2	11	5453632	5453653	22	1	140	AGAGGCCCAAATGACTAAGGC	60.06	52.38	4.35	AAATCGGGGAGTACTCGGGG	61.05	60	5.73
BniSSR00961	1421	B1	A	A	1	13	5454020	5454032	13	1	199	CCAAAACTCGCAAGACAACCC	60.27	52.38	4.11	AACCAAGTGTATTTATTTGTCTCTGC	58.41	34.62	4.26
BniSSR00962	1422	B1	ATC	TGA	3	5	5455036	5455050	15	1	140	AGGAAGGAACAAAGAAGACAAGG	58.54	43.48	3.61	ACTGCTCTTTATTTCTCCTTTTGCC	60.05	40	4.52
BniSSR00963	1423	B1	A	A	1	13	5456227	5456239	13	1	160	TCTGTATCGCTTACTTCACTGC	58.23	45.45	4.4	TTCTCCTCTGCCATAGGACC	58.21	55	4.46
BniSSR00964	1424	B1	AAG	AGA	3	5	5457496	5457510	15	1	138	ACCCATCAATGGCTCTGATCC	59.86	52.38	3.36	CTGATCTGCAAAACCCTCACG	59.53	52.38	4.35
BniSSR00965	1425	B1	A	A	1	12	5459539	5459550	12	1	154	TGGTCGTTGTATTAGAGCCCC	59.52	52.38	5.8	ATAGGTTTTGCAGCACTGGC	59.11	50	4.85
BniSSR00966	1426	B1	AAC	AAC	3	6	5462185	5462202	18	1	138	ACTAGGATCTCTGAAATACAAGCG	58.16	41.67	4.68	AACAATCCTGATGGGCCTCC	59.74	55	4.3
BniSSR00967	1428	B1	AT	AT	2	8	5475888	5475903	16	1	173	TGAGACACCAATATCGCCCG	59.9	55	6.13	CCTGATGATATTAGTTTGTGGAGACG	59.58	42.31	4.18
BniSSR00968	1429	B1	AT	AT	2	12	5479863	5479886	24	1	123	AAAAAGATATGAGATGCTTGCTACG	58.05	36	3.51	TGAACATAGTGGTTTTAACTCAAACG	58.59	34.62	3.6
BniSSR00969	1431	B1	A	A	1	15	5500568	5500582	15	1	167	GGTTCCAAGGCATAATCCTGG	58.69	52.38	4.45	GTCTGTTTCTAGCTTCTAGTTCCG	58.9	45.83	4.3
BniSSR00970	1432	B1	AG	TC	2	44	5503587	5503674	88	1	199	ACCGGAAGTATCATCGACCG	59.33	55	4.79	GCGGGATGGATAAAACCACG	59.34	55	4.94
BniSSR00971	1433	B1	AT	AT	2	7	5503974	5503987	14	1	173	AGGTCCTTGATTGCCATCCC	59.74	55	3.85	AGAAGTAAACGTTCGAAGCACC	59.2	45.45	5.01
BniSSR00972	1434	B1	AG	AG	2	7	5505565	5505578	14	1	189	CACCCTTCGAGACCTTCTGC	60.39	60	4.26	ACATTTCTGTCGAATCTGTGGC	59.26	45.45	5.01
BniSSR00973	1435	B1	A	A	1	15	5508503	5508517	15	1	136	AATGCGTTGGATTTTGCAGC	58.57	45	5.25	TTAGCATATGATTTTGCCTTGCC	58.05	39.13	4.52
BniSSR00974	1436	B1	A	A	1	12	5508912	5508923	12	1	101	TCGCCAAAGTCTCTTCGTCC	60.04	55	4.79	ACACTTTTGCCATTGCTCGC	60.32	50	5.03
BniSSR00975	1437	B1	AT	AT	2	7	5510026	5510039	14	1	177	ATCTCTTCGGACAACGGACG	59.83	55	4.79	GTGATTTTCCTTGTGGAGTGGC	60.03	50	5.01
BniSSR00976	1438	B1	A	A	1	13	5510606	5510618	13	1	116	TTTATAAAAATTTGATGCGGTTTGCC	58.48	30.77	4.52	AGATGCCAAATCTCAGCATTCG	59.38	45.45	3.34
BniSSR00977	1439	B1	AAG	GAA	3	5	5511988	5512002	15	1	150	TCCGATGGAAGTTGCTCAGG	59.75	55	3.86	TATGCAGCAGCTGTTGGTCC	60.68	55	4.46
BniSSR00978	1440	B1	AAG	GAA	3	5	5512437	5512451	15	1	128	TGTGCAAGAGCGGAGATTCC	60.39	55	3.01	AGCAAAAGCCATCTCCCTCC	60.03	55	4.3
BniSSR00979	1441	B1	A	T	1	12	5514953	5514964	12	1	110	TGATGAAATGAACTTCTTTTGGTGC	59.02	36	5.01	GCTAATGCTCTTGCTACGCG	59.77	55	6.01
BniSSR00980	1442	B1	AAG	GAA	3	5	5515442	5515456	15	1	137	ACTCAGGATCTGATGCAACTCC	59.83	50	3.85	AGCAAATGCCATCTCCCTCC	60.11	55	4.3
BniSSR00981	1444	B1	AGG	GGA	3	5	5520238	5520252	15	1	158	GAATTTCGGTGGGAGGAGGG	60.11	60	4.3	CCCTCTCCAAACCGGATTCC	60.11	60	3.01
BniSSR00982	1447	B1	AAC	TGT	3	5	5527400	5527414	15	1	134	GTTTCATCAAAGCCCCCACC	59.39	55	4.61	CAACAGCAGCAAAGCAGAGC	60.66	55	4.09
BniSSR00983	1448	B1	A	T	1	13	5528851	5528863	13	1	110	GCTTATGAGATTACATGCATATATCCC	58	37.04	3.85	AATCGTACTACGCGTCTTTGG	58.48	47.62	3.28
BniSSR00984	1449	B1	A	A	1	12	5529188	5529199	12	1	140	AAAAAGCCTTTGGGATCCCC	58.34	50	4.81	TGGGGTTCAAATTAGGTAGCG	58.01	47.62	4.26
BniSSR00985	1450	B1	AG	AG	2	9	5533288	5533305	18	1	154	CACAGAAAAAGAATTACCGTGTTCC	59.09	40	3.62	GCTTTTGAGAAGGCTGGTGG	59.4	55	4.61
BniSSR00986	1452	B1	AT	AT	2	19	5536784	5536821	38	1	166	AAGTTAGCGGAACCTATATTAACCC	58.47	40	4.11	ATTCAACCCGCACCAAATCC	59.11	50	3.01
BniSSR00987	1453	B1	ATC	ATC	3	5	5569542	5569556	15	1	137	ATCCAGACATTGTCTACAATCTCC	58.08	41.67	3.71	AAGAGAGGGAGGAAAAGGCG	59.38	55	5.52
BniSSR00988	1456	B1	A	A	1	14	5592114	5592127	14	1	177	AGGCCAAAGATTGACTCCGG	60.04	55	5.14	TCTTGTAACCGTCAAATGCAACC	60	43.48	3.77
BniSSR00989	1457	B1	AT	AT	2	43	5610385	5610470	86	1	271	TGCCTCTATCACAACTACAAGGG	59.8	47.83	3.95	TGTGATAAACTGACACACTTTCCC	59.18	41.67	3.97
BniSSR00990	1458	B1	AG	AG	2	102	5610855	5611058	204	1	271	GTAGTATGATCTTCCGCTAGTGC	58.52	47.83	4.4	AATATCCCTCCCTCCCTCCC	59.5	60	4.3
BniSSR00991	1461	B1	AG	GA	2	60	5611575	5611694	120	1	192	TCTCGGTAGTATGATCTTCCGC	59.19	50	5.54	CTCTATCCCTCCCTCCCTCC	59.59	65	4.3
BniSSR00992	1462	B1	AGGG	GGAG	4	6	5611705	5611728	24	1	140	GAGAGAGAGAGAGAGGGAGGG	59.58	61.9	4.3	CACACTGAAATGAACTATTTTGTTACG	58.11	33.33	3.18
BniSSR00993	1463	B1	AG	GA	2	46	5612232	5612323	92	1	207	TTCTCGGTAGTATGATCTTCCGC	59.75	47.83	5.54	ATCCCTCTCTCCCTCCCTCC	61.38	65	4.3
BniSSR00994	1465	B1	A	T	1	13	5614949	5614961	13	1	140	ACTCCATCTATCCAAAGTATCATGC	58.53	40	4.06	GGATAGAACAAGATTAAGGCGGC	59.5	47.83	6.53
BniSSR00995	1467	B1	A	A	1	13	5617933	5617945	13	1	141	GTTCTTGGCACTGAACAAAATGG	59.2	43.48	3.16	TATGGCCGACAAGCATGCC	60.82	57.89	4.4
BniSSR00996	1468	B1	AAAG	TTCT	4	4	5624833	5624848	16	1	122	AGAGAGACAAGACGCACAGG	59.4	55	4	GCTCTATAAATAAGAAGCTCAAACGC	58.93	38.46	4.84
BniSSR00997	1469	B1	A	A	1	13	5649206	5649218	13	1	136	AGTTTAGGGTGCGGATGTGC	60.68	55	4.57	TTTACATGCACCCATATCCGC	58.77	47.62	5.54
BniSSR00998	1470	B1	AG	TC	2	14	5649738	5649765	28	1	112	GCTTATTTCGTCATTCAATTCAAGGG	59.53	38.46	3.95	AGCTGAAACGCGTAGAGTCG	60.45	55	4.18
BniSSR00999	1472	B1	A	A	1	12	5669011	5669022	12	1	156	AAACTGACTGAAACTGAAATCTAATGG	58.43	33.33	3.16	ATCCAAAAGTAACTTGGGACCC	58.23	45.45	4.46
BniSSR01000	1473	B1	AG	CT	2	11	5683028	5683049	22	1	156	GTGTTTTATGTTTACATTTGCAAGCG	59.21	34.62	4.68	ATATATTTTCGGTTATTAACACACCCG	58.22	33.33	5.28
BniSSR01001	1479	B1	A	T	1	12	5701552	5701563	12	1	179	TCACATTTTATAAACGTGCAGAAACC	59.14	34.62	3.27	TGAAGAGATTATGGAGCACTGC	58.2	45.45	4.4
BniSSR01002	1480	B1	A	T	1	12	5701933	5701944	12	1	127	TACCCCGTAACCAATCCTGC	59.46	55	4.85	ATGAAATGAAAGCGTCGGGG	58.91	50	5.73
BniSSR01003	1481	B1	AT	AT	2	8	5714217	5714232	16	1	131	CATGTACGGGCAAACCACC	59.12	57.89	4.61	CGGAAAGATTGCACAAAAACGG	59.53	45.45	4.44
BniSSR01004	1482	B1	A	A	1	17	5723715	5723731	17	1	125	GGTGTCTTGTATGTTTTGGGCC	60.03	50	5.8	GGTTGTGGGACCTCTGCG	60.36	66.67	5.18
BniSSR01005	1483	B1	AT	AT	2	15	5724151	5724180	30	1	130	CTCAGACCTGCGTATCACCG	60.25	60	4.94	GCAGCCGGTTGTATACAATTGC	60.79	50	3.56
BniSSR01006	1485	B1	A	A	1	13	5735564	5735576	13	1	122	GGATGATCAAGTGAAGTACGTAACG	59.77	44	3.18	GGCGTGAAGTCTATGAACATGC	59.97	50	4.06
BniSSR01007	1486	B1	A	T	1	13	5739185	5739197	13	1	146	ACAAGTTCGAAGAGCAACACG	59.41	47.62	4.49	GGTGAGGTTGAAATCATGTATCCC	59.42	45.83	3.85
BniSSR01008	1487	B1	A	A	1	12	5745087	5745098	12	1	142	TCACGTTAGACCCAAAACAACC	59.06	45.45	3.77	TGACGTCAAGAGTTTTCCTCCC	60.22	50	4.3
BniSSR01009	1488	B1	AAAT	ATTT	4	4	5751649	5751664	16	1	181	TGTCATTTCTAAAGGACCGGC	58.29	47.62	6.13	TTTTTCTCTCTCCCAATGTTAATGC	58.08	36	3.56
BniSSR01010	1489	B1	AT	TA	2	15	5757616	5757645	30	1	180	GGGTCTTGGTCCCATCATCG	60.18	60	3.84	ACATGGATCCAGAGATTTACATTATGG	59.11	37.04	2.74
BniSSR01011	1490	B1	AT	AT	2	14	5762355	5762382	28	1	143	TGGAATTGTGAAACCCATGTCC	59.1	45.45	4.02	AGTATGAGGTATTTTGGGAAGAAACC	59.11	38.46	3.27
BniSSR01012	1491	B1	AT	AT	2	7	5765037	5765050	14	1	132	TGCTATGATTGTAAAAACGAATCCG	58.52	36	4.18	ACAAAACACTGTCTTATCAGGCG	59.5	43.48	5.52
BniSSR01013	1492	B1	AG	TC	2	7	5778081	5778094	14	1	137	ACCGGTAACAGATATAACAAACTCG	58.96	40	4.18	CAAGAGCTCGGGATTGAAGC	58.99	55	3.86
BniSSR01014	1493	B1	AT	TA	2	8	5779490	5779505	16	1	187	CCCATCCTCCAATATCCAGGG	59.36	57.14	4.45	TGTTAGATTCTCTTCCGGCCG	59.86	52.38	6.13
BniSSR01015	1494	B1	A	T	1	13	5780116	5780128	13	1	127	AGTTCAGTCTGGTTCGGTCC	59.32	55	4.46	TGGTAAAAGTGGTAGTTACAGTGC	58.94	41.67	4.4
BniSSR01016	1496	B1	A	A	1	12	5795150	5795161	12	1	137	AACAACAACTGATTGCTAAACCC	58.06	39.13	4.11	TGGCGATGCAGATCTAAGGG	59.61	55	3.95
BniSSR01017	1497	B1	A	T	1	12	5803670	5803681	12	1	185	ACAACAAGAAAACAAACAGACCC	58.18	39.13	4.46	AATGTAAATAGCAGAGCTCGGG	58.27	45.45	5.14
BniSSR01018	1499	B1	AGG	GGA	3	5	5808911	5808925	15	1	129	AGGAGCTGGAGGAGGATACG	60.18	60	3.06	CCAAATCCACCCCCGAATCC	60.76	60	3.01
BniSSR01019	1500	B1	A	T	1	12	5813947	5813958	12	1	104	TGTAGTCAATTTCATGTGCATCTCG	59.94	40	4.04	CACTAAACCCCAATATGAGCACC	59.37	47.83	5.01
BniSSR01020	1501	B1	AAG	GAA	3	7	5824008	5824028	21	1	113	CTTGCTTTGGGACTGATGCG	59.83	55	4.73	TCCAGTTCCATACCCTATTGCC	59.56	50	4.52
BniSSR01021	1505	B1	AAG	GAA	3	5	5849847	5849861	15	1	185	GGGAATGCAGGACTTTGTGG	59.11	55	4.17	TATGCAGCAATGACGTGTGC	59.55	50	4.57
BniSSR01022	1506	B1	A	A	1	13	5851025	5851037	13	1	143	CCAAACATTCACGACCCAAAGG	60.29	50	3.11	ACTCCTCCCGGTATTTTCCC	58.79	55	3.97
BniSSR01023	1508	B1	A	T	1	12	5854774	5854785	12	1	152	GCTACTCTTGCTGTGTTGCG	59.84	55	4.85	GCTGCTCCTCTCTTTTGTAATGC	60.18	47.83	3.56
BniSSR01024	1509	B1	AAG	GAA	3	5	5857516	5857530	15	1	185	GGGAATGCAGGACTTTGTGG	59.11	55	4.17	TATGCAGCAATGACGTGTGC	59.55	50	4.57
BniSSR01025	1510	B1	A	A	1	14	5858529	5858542	14	1	101	GGATATTGAAGGAAACAGCAAAATTCC	59.72	37.04	3.01	GGACTGTGTGCTCATGGACC	60.67	60	4.46
BniSSR01026	1511	B1	A	A	1	12	5858691	5858702	12	1	142	CCAAACATTCACGACCCAAAGG	60.29	50	3.11	ACTCCTCCCGGTATTTTCCC	58.79	55	3.97
BniSSR01027	1513	B1	A	T	1	14	5861058	5861071	14	1	186	CGTCATCAAGGACCTCTGGG	59.82	60	4.45	GTTTCGAGGCTATTTCTTCTATCTCG	59.64	42.31	4.04
BniSSR01028	1514	B1	A	T	1	14	5865706	5865719	14	1	186	ACATTATATGCTCTGTCGTTATGCC	59.36	40	4.4	GCCACTCAATCCTGAAATGAAATCC	60.68	44	3.01
BniSSR01029	1515	B1	AAC	TTG	3	5	5878633	5878647	15	1	129	TTGTCGGGAGTTGGAGAAGC	59.97	55	3.86	GGAGACTTCACCAACGGAGG	60.04	60	4.3
BniSSR01030	1516	B1	AAG	AAG	3	5	5885495	5885509	15	1	162	ATTCGAAGGGAATGCAGGGC	60.75	55	5.19	CCAAGCAACACTCCAGGTCC	60.89	60	4.46
BniSSR01031	1517	B1	A	T	1	15	5886531	5886545	15	1	141	ATGACACAGTTCCTTTCGCC	58.48	50	5.54	ACCCAGAGGACCTTTATGACG	59.17	52.38	4.35
BniSSR01032	1519	B1	AAAC	AACA	4	4	5897290	5897305	16	1	110	AAGGGGGAGAGAGAGATGGG	59.73	60	4	TCCTCTCTCTGTCTCACAAACG	59.45	50	3.6
BniSSR01033	1520	B1	A	A	1	12	5905391	5905402	12	1	139	GGAACTAGTTGGCTAGCCCC	59.82	60	5.8	AGTTGTGAACACATGGGATTACC	58.92	43.48	2.85
BniSSR01034	1523	B1	A	T	1	13	5912142	5912154	13	1	135	GGCTCAAAGGCATTGGAAGC	60.11	55	3.86	AGAGTTTAAAGTAACACAGAACAAACC	58.54	33.33	3.27
BniSSR01035	1524	B1	AT	TA	2	9	5924220	5924237	18	1	196	TGACATTTAGGTGGATGTGCG	58.64	47.62	5.34	ACTAACGTGGATTGAGTTTTAGCC	59.31	41.67	3.93
BniSSR01036	1527	B1	AAG	CTT	3	7	5936917	5936937	21	1	157	ACCACTCAAGCTTGTACAAAGC	59.38	45.45	3.51	TGCTTCACCGAAAACACACC	59.26	50	4.16
BniSSR01037	1529	B1	AT	AT	2	10	5952769	5952788	20	1	130	CTCACGACAACAGCAACAGG	59.42	55	4	TGTTTGAAACATCTACATGGTTAACC	58.35	34.62	2.85
BniSSR01038	1531	B1	A	A	1	12	5962913	5962924	12	1	142	GCAAATTAGCCTTCCTGCCC	59.54	55	5.36	TCATTGTTAGTCTTTCAAGTTCATTGC	59.14	33.33	3.56
BniSSR01039	1536	B1	AAC	AAC	3	5	6011453	6011467	15	1	106	AAGCTTCGATAAACAATGAATATCCC	58.12	34.62	3.85	AGGTATAAATATGATACAATCCCTCCG	58.29	37.04	4.63
BniSSR01040	1538	B1	AG	GA	2	53	6016051	6016156	106	1	209	CGAGAGAGAGGGAGAGAGGG	59.89	65	4.3	CTCTCTCTCTCCCCTCTCCC	59.52	65	4.3
BniSSR01041	1540	B1	AG	GA	2	49	6016178	6016275	98	1	177	GAGAGAGAGAGGGAGGGAGG	59.52	65	4.3	CTACCGGTGCAGATCAGAGG	59.61	60	3.69
BniSSR01042	1541	B1	ACC	CCA	3	5	6017995	6018009	15	1	153	TCCACCATCATAGCATCCGC	59.96	55	5.54	AAAACACTGGTGGAGGTGGC	60.76	55	5.01
BniSSR01043	1542	B1	AT	AT	2	10	6020816	6020835	20	1	174	AGATTTAATTAGAGCATGGTAGCAGC	59.57	38.46	5.25	TGCATAAAATGGACCCCTGC	58.52	50	4.85
BniSSR01044	1544	B1	A	T	1	12	6037033	6037044	12	1	131	CGGTTATTTCGGTTAAATTCGGC	58.97	43.48	5.54	AGGTTTTCGGTTCGGTTCGG	60.88	55	4.3
BniSSR01045	1545	B1	AT	AT	2	11	6038078	6038099	22	1	193	TCCGATCAATGGCCGATTCC	60.25	55	3.01	TGAATCACGACGATCCCAGG	59.54	55	4.45
BniSSR01046	1546	B1	AAAC	GTTT	4	4	6039033	6039048	16	1	125	TCCTGAAACGTTTTGTGCCC	59.26	50	5.36	ACATTTCCACACAAAACCCCC	59.23	47.62	5.4
BniSSR01047	1547	B1	AAG	AGA	3	7	6045468	6045488	21	1	124	AACGTTTTGGCGGTCATTGG	59.97	50	3.16	CCTCTCCGAATGACAAGCCC	60.46	60	5.19
BniSSR01048	1548	B1	AT	TA	2	7	6057091	6057104	14	1	154	CCACAAAAATTTCTTGGATCCACC	59	41.67	4.61	AATCCGCCGTACTATTCAACG	58.53	47.62	4.1
BniSSR01049	1549	B1	AAT	TAT	3	6	6072890	6072907	18	1	140	CATTTGTTAATGTGTTTTGAGTCTTCC	58.24	33.33	3.46	ATGAATGACTCGACTAATCCAGC	58.37	43.48	4.85
BniSSR01050	1553	B1	A	T	1	12	6087941	6087952	12	1	118	TGTGTTTTGAATCTACGGTGGC	59.45	45.45	5.01	TCGTTGTCCGTTCTTCCAGG	59.97	55	4.45
BniSSR01051	1554	B1	A	T	1	12	6099545	6099556	12	1	134	GGCTGCATAAAAGAAAGCACG	58.75	47.62	5.34	TCTTTGAGTTCGTGTTGGTTTGG	59.87	43.48	3.28
BniSSR01052	1555	B1	AG	TC	2	7	6101992	6102005	14	1	185	ACATTTCTGTCGAATCTGTGGC	59.26	45.45	5.01	CCTTCGAGACCTTCTACCGC	59.9	60	5.68
BniSSR01053	1556	B1	A	T	1	14	6103309	6103322	14	1	199	AACACCTATCTCAACTATGTTGGG	58.25	41.67	4.12	TGTGCTCTCTCTACGACAGC	59.19	55	4.4
BniSSR01054	1557	B1	AT	TA	2	8	6106505	6106520	16	1	117	AGAAGTAAACGTTCGAAGCACC	59.2	45.45	5.01	AGGGATGAATCTAAGTATTGCTCG	58.21	41.67	5.03
BniSSR01055	1559	B1	AG	AG	2	7	6116763	6116776	14	1	196	ACCGTTAGAACTAAGAAAACATGAAGG	59.83	37.04	3.46	CGTGATGTCATGGCTAAGTTCG	59.72	50	3.95
BniSSR01056	1563	B1	ATAG	ATAG	4	4	6127570	6127585	16	1	157	GACGTGGATGGAGGAGAAGG	59.54	60	3.46	ACAAATCGGAATGGTGATGACG	59.32	45.45	4.35
BniSSR01057	1564	B1	A	T	1	15	6130325	6130339	15	1	136	AGGGGTACTAACAATCAAACCTCC	60.02	45.83	4.3	CTTCAGTCACGGCATGTAACG	59.61	52.38	3.18
BniSSR01058	1565	B1	AAAT	ATTT	4	4	6134832	6134847	16	1	124	CGTAGACAACTCATAAAATTTCTGGC	59.04	38.46	4.85	ACAACAAAATAGTACCCGCGC	59.53	47.62	6.86
BniSSR01059	1566	B1	A	T	1	13	6138831	6138843	13	1	181	CAAAGAAACGGAGCTACGGC	59.56	55	5.68	TGCATCCAATCATGTGCAGG	58.89	50	4.85
BniSSR01060	1567	B1	AT	AT	2	11	6145501	6145522	22	1	130	TCAGTGGTACGTTGTGAAATGG	58.86	45.45	3.16	ATAAGTGAGCCATGGCACCC	60.11	55	4.61
BniSSR01061	1568	B1	AC	GT	2	10	6145523	6145542	20	1	130	TCAGTGGTACGTTGTGAAATGG	58.86	45.45	3.16	ATAAGTGAGCCATGGCACCC	60.11	55	4.61
BniSSR01062	1569	B1	AT	TA	2	33	6145849	6145914	66	1	186	AAGCCTATCGTTCTCTGCCC	59.53	55	5.36	AACTTCATTGTCTTTGTTACTCATCC	58.12	34.62	3.51
BniSSR01063	1575	B1	A	T	1	12	6163407	6163418	12	1	143	ACTGAACCGGAACTAAGGCC	59.68	55	5.19	TTTGCACTGTTCGTAGGCCC	60.89	55	5.8
BniSSR01064	1576	B1	A	A	1	12	6164083	6164094	12	1	146	GGAGGAGATTTCTTATTGTCTACTCG	58.86	42.31	4.18	TCCATGTCTTAAGCGTCAAACG	59.27	45.45	3.6
BniSSR01065	1577	B1	A	T	1	13	6164145	6164157	13	1	118	TCGTTTGACGCTTAAGACATGG	59.27	45.45	3.66	TGTATTTGTGGTTAAACTGGTGTGG	59.93	40	4.17
BniSSR01066	1578	B1	A	A	1	12	6166533	6166544	12	1	162	TGACACCAAACGTGAAACACC	59.53	47.62	4.16	AGACCGGTCAGTGTAGTTGC	59.68	55	4.17
BniSSR01067	1582	B1	A	T	1	13	6178111	6178123	13	1	144	TGGCTTGACACTTTGTTTGGC	60.13	47.62	4.52	GCTCCCTATAAACAGTAAACAAGGG	59.41	44	3.95
BniSSR01068	1583	B1	A	T	1	12	6179459	6179470	12	1	131	TGAAGTTGCGGGGAAAATGC	59.68	50	3.56	TGGTTTAATCTGTTTGGCCTTTCC	59.96	41.67	3.13
BniSSR01069	1584	B1	ACC	GGT	3	5	6180031	6180045	15	1	173	CGGTGCTAAAGACGGTCTCC	60.46	60	3.71	CTAGGACAGGCTCTGCTTACC	59.59	57.14	2.85
BniSSR01070	1587	B1	AAAC	GTTT	4	4	6194641	6194656	16	1	102	ACGTTAGTTGTGTTTTGATTAGTGC	58.8	36	4.4	ACTACATATCGGTCGGTTCACC	59.64	50	4.02
BniSSR01071	1588	B1	AT	TA	2	15	6200442	6200471	30	1	200	AAATCATGCCCGCACAATCG	59.9	50	3.34	TAATGAGGGCACGTGTCAGC	60.39	55	4.26
BniSSR01072	1589	B1	AT	TA	2	11	6201547	6201568	22	1	200	ATCCTCGCGAAATCATGCCC	60.89	55	5.36	TAATGAGGGCACGTGTCAGC	60.39	55	4.26
BniSSR01073	1592	B1	AT	TA	2	7	6209131	6209144	14	1	127	CAGTTATCTTCATCTTCCTCATCATCC	59.4	40.74	3.51	ACAATCAGCGTCTGTCTTGC	58.85	50	4.01
BniSSR01074	1593	B1	AAG	AGA	3	5	6214865	6214879	15	1	140	AGTTGAGAAGGAGAGCAGAGC	59.45	52.38	4.09	TGAAGCCTCTGACATTCCAGC	60.34	52.38	4.85
BniSSR01075	1594	B1	A	A	1	16	6216924	6216939	16	1	141	AGCTTCAGATAAGAAGTGAGTGAGG	60.11	44	3.86	TGGGCTTTTGATTGTTGTTTCC	58.2	40.91	3.13
BniSSR01076	1595	B1	A	A	1	14	6220537	6220550	14	1	136	GATCCGCCACTGATTGTAACC	59.06	52.38	2.85	TCTCATCATAAGGATCATGGGACC	59.47	45.83	4.46
BniSSR01077	1596	B1	AT	TA	2	7	6220551	6220564	14	1	181	GATCCGCCACTGATTGTAACC	59.06	52.38	2.85	TGAGAGTTTTGTAGCAAAGCTGG	59.43	43.48	4.85
BniSSR01078	1598	B1	AG	GA	2	8	6241680	6241695	16	1	137	CCACAGTTTCTTGAAGCAGGC	60	52.38	4.85	AGAAGAAGGACCAAGTAGAAAGC	58.1	43.48	3.51
BniSSR01079	1599	B1	AC	TG	2	10	6241726	6241745	20	1	197	CCACAGTTTCTTGAAGCAGGC	60	52.38	4.85	CGTTTCACTGAGAACGAGGC	59.22	55	4.7
BniSSR01080	1600	B1	AG	AG	2	7	6241789	6241802	14	1	162	TGTGTGTGTGTGTGTGATTAAGC	59.94	43.48	3.09	TCCTCTCTCTCTCTCTGCGC	60.46	60	6.09
BniSSR01081	1601	B1	AG	AG	2	7	6241876	6241889	14	1	117	CTCGTTCTCAGTGAAACGGC	59.22	55	5.68	AAAGAGACCACCACAAGGGC	60.18	55	5.19
BniSSR01082	1603	B1	AAG	GAA	3	5	6243279	6243293	15	1	146	TGTTGTCGGTCGTTTGAAAGC	59.94	47.62	3.51	GTCCACCACGTCCTCTTCC	59.71	63.16	3.46
BniSSR01083	1604	B1	ACCTCG	CGAGGT	6	4	6243405	6243428	24	1	165	GAGGAAGAGGACGTGGTGG	59.41	63.16	4.61	ACTCGGAGGCATAGTGGC	58.78	61.11	5.01
BniSSR01084	1612	B1	A	T	1	12	6262986	6262997	12	1	117	AGCATATGTCCTTAGTACCAGCC	59.67	47.83	4.85	GCTTTCATGTGAGAAGATACGCC	60	47.83	5.68
BniSSR01085	1613	B1	A	A	1	14	6270583	6270596	14	1	176	ACATCAACAGGAACACAACCG	59.05	47.62	4.44	GCAGGACGTGACAGGAAGG	60.37	63.16	3.46
BniSSR01086	1615	B1	AAAAG	GAAAA	5	4	6279630	6279649	20	1	201	CCAGGACTTTGAAGATGAACAAGC	60.32	45.83	4.01	ACTCGGCCGTTACAACTTCC	60.32	55	3.46
BniSSR01087	1616	B1	AAG	TTC	3	8	6282156	6282179	24	1	176	ATGATTCCGCCTATGCCTCC	59.67	55	4.3	CAAACACGACGCATACTCGC	60.25	55	5.03
BniSSR01088	1619	B1	AAG	GAA	3	6	6301571	6301588	18	1	163	TCTGATGGGTTCGTCATCGG	59.54	55	4.18	CACCAACGCTTTCTTGCTAGG	59.8	52.38	3.02
BniSSR01089	1620	B1	AT	AT	2	9	6303530	6303547	18	1	108	CGTTGCGTATCAAAGGTTTACAGG	60.67	45.83	4	GCACTATGAGAACAAACCATTTTGG	59.37	40	3.28
BniSSR01090	1626	B1	AT	AT	2	8	6347715	6347730	16	1	139	TCTAGATGTGCTGGGGAGGG	60.4	60	4.3	TGCAGAACGTATCTAAAACGCC	59.33	45.45	5.68
BniSSR01091	1627	B1	AT	TA	2	8	6350165	6350180	16	1	107	AAACGGCCGACTTATGAAGC	58.92	50	3.86	AATCGGAGAATCGCCTACGC	60.32	55	4.42
BniSSR01092	1629	B1	A	T	1	13	6357538	6357550	13	1	167	GTGAGATTGCTTCTAAGTTCTAACTGG	59.94	40.74	4	AGTTCTTTAGGCTGTGGGGG	59.3	55	5.4
BniSSR01093	1630	B1	A	A	1	13	6363686	6363698	13	1	113	ACGATGAAGAATAATTACCTAAGCCC	59.06	38.46	5.19	TGACCACATTGACTTCTTCTTGG	58.86	43.48	3.61
BniSSR01094	1631	B1	AG	TC	2	7	6367492	6367505	14	1	174	TGGATGTTACGCGGAAACCC	60.67	55	4.11	GGAGAAGTGCCGTGAACACC	61.23	60	4.16
BniSSR01095	1632	B1	AG	CT	2	78	6367998	6368153	156	1	281	GCTCTTCAACAGCTAGTTTCCC	59.26	50	3.97	GAAGAACTGATGCAGTGTCGG	59.27	52.38	4.79
BniSSR01096	1633	B1	AAAG	GAAA	4	6	6370836	6370859	24	1	166	GCAAGCTTACTCAAATGTGCC	58.4	47.62	5.01	TCCCAAATTCCCAATCAACAAGC	59.99	43.48	4.01
BniSSR01097	1634	B1	ATC	TGA	3	5	6372222	6372236	15	1	110	CGAGGCAGAGCTGAAGATCC	60.25	60	3.36	GCAACAAGACCACATCAACTCC	60.03	50	3.85
BniSSR01098	1640	B1	AAC	ACA	3	6	6390404	6390421	18	1	124	ACGCATGGTGATTGTTGTGC	60.04	50	4.57	GCTAATGGGACCAAAGACGC	59.27	55	5.19
BniSSR01099	1641	B1	AG	GA	2	7	6390750	6390763	14	1	159	TCCTACCCCCTGCATCACC	60.69	63.16	4.02	CTACCTCGGTGGCATGTCC	59.86	63.16	4.02
BniSSR01100	1642	B1	A	T	1	12	6391609	6391620	12	1	140	CTTTCCGGTGGTTCTCCTCC	60.04	60	4.3	GCTTCCCTTTTATCCTCCTCTCC	60.18	52.17	3.71
BniSSR01101	1643	B1	AT	AT	2	12	6394108	6394131	24	1	173	CATGTGGCAGAACTGTGAGC	59.48	55	4.26	ACCGAGGATCTAGGATTTGTTGG	59.87	47.83	3.77
BniSSR01102	1644	B1	AAAAAC	ACAAAA	6	4	6395442	6395465	24	1	161	AGAAATAGAGTATATTTGAGGCCTTCC	58.62	37.04	3.46	CGTGATCATGGTCCATTCGC	59.42	55	4.7
BniSSR01103	1645	B1	A	T	1	12	6398079	6398090	12	1	147	CGATCCAAAACGTGCTAAGAGG	59.65	50	3.69	CTGCCTGTTTGCCCATATCC	58.96	55	2.59
BniSSR01104	1647	B1	ATC	ATC	3	6	6400673	6400690	18	1	122	ATGGCCCTGCTGTAAGAAGC	60.39	55	3.86	TGAGGAGAGAGTGATAAGGTAGGG	60.14	50	3.53
BniSSR01105	1648	B1	AAG	TCT	3	5	6400705	6400719	15	1	122	ATGGCCCTGCTGTAAGAAGC	60.39	55	3.86	TGAGGAGAGAGTGATAAGGTAGGG	60.14	50	3.53
BniSSR01106	1649	B1	ATC	ATG	3	6	6401718	6401735	18	1	135	AGCTTCCGGTTTCACATTTGG	59.39	47.62	3.28	CGTCAGGGACAAGGAAGTGC	60.95	60	4.4
BniSSR01107	1650	B1	A	T	1	15	6403749	6403763	15	1	110	ACATCACACACCCAATTCCC	58.08	50	3.97	CGGGTCTTTGATCTTTCTCGC	59.34	52.38	5.03
BniSSR01108	1651	B1	AAGG	GGAA	4	4	6404520	6404535	16	1	149	CGTTGGATGCAGCCATTGG	59.86	57.89	3.16	ACAAGTCTCGTCTTCGTCCC	59.4	55	4.46
BniSSR01109	1652	B1	AAGCCC	CCCAAG	6	4	6411380	6411403	24	1	109	CTCCACCAAGACCCAAGACC	59.96	60	3.85	GACGCATGAGAGAGACTGGG	59.9	60	4.45
BniSSR01110	1653	B1	AGCCG	GCCGA	5	4	6417720	6417739	20	1	127	AAGACCCAAGACCCAAGACC	59.23	55	3.85	GACGCATGAGAGAGACTGGG	59.9	60	4.45
BniSSR01111	1654	B1	CCG	CGG	3	5	6417742	6417756	15	1	127	AAGACCCAAGACCCAAGACC	59.23	55	3.85	GACGCATGAGAGAGACTGGG	59.9	60	4.45
BniSSR01112	1655	B1	A	A	1	13	6421903	6421915	13	1	182	CACTTCCAGCATACAAGCGC	59.9	55	5.92	CTCCAGTCGGCGATTCTTCC	60.53	60	3.46
BniSSR01113	1656	B1	AG	GA	2	50	6432956	6433055	100	1	167	ACATTTACTGAGATCTTGACATGCG	59.71	40	4.73	CTGGTCTTCCATGCGTCTCC	60.46	60	3.71
BniSSR01114	1658	B1	AAG	TTC	3	8	6451911	6451934	24	1	192	CTCCAGTTTCCTCGTCCACC	60.04	60	4.61	AGAACAGATGATTGATCTCAATACAGC	59.56	37.04	4.4
BniSSR01115	1659	B1	AG	GA	2	7	6454163	6454176	14	1	204	AGCTATGAATAAACGGGAAATGCC	59.72	41.67	4.4	ACGTAGTGGTTGGTGGTTGG	60.18	55	3.77
BniSSR01116	1660	B1	AG	CT	2	8	6464245	6464260	16	1	131	GTCTCTGCTGCTTCAAGTGG	58.84	55	4	TGAGATCGTTTGCCTTGTGC	59.13	50	4.57
BniSSR01117	1661	B1	ATC	TGA	3	5	6470702	6470716	15	1	163	GACAAGTCTCCGTCCTTCCG	60.11	60	4.3	AACGCAGAGTCTCTGTCTCG	59.48	55	4.04
BniSSR01118	1662	B1	AAG	GAA	3	5	6472247	6472261	15	1	183	GATCGATCTGAGCTGCCTCC	60.04	60	4.3	TCCAGCGGAAGTTATGCTCG	60.18	55	5.03
BniSSR01119	1663	B1	AG	TC	2	10	6472447	6472466	20	1	128	CATCGGAATCTTCGGCATCG	59.21	55	3.84	GGGCACAAAAACAAATCGAATCG	59.88	43.48	3.34
BniSSR01120	1664	B1	A	A	1	12	6474965	6474976	12	1	198	TCCATCCATCCAATCGTTTATCC	58.35	43.48	2.59	AGGAAGAGAGAAGCTTGGCG	59.75	55	5.69
BniSSR01121	1665	B1	ATC	TCA	3	6	6481853	6481870	18	1	129	GCGTCTTCCTCAACAAAGCC	59.76	55	4.35	TTCCGAAGAAGACATGCACG	58.57	50	5.34
BniSSR01122	1667	B1	ATC	TCA	3	5	6488774	6488788	15	1	128	CACTGTCCGGTTGTGTAGC	58.47	57.89	3.58	TGGCAGAGACTTCATTCATGC	58.64	47.62	4.06
BniSSR01123	1668	B1	AG	CT	2	7	6499470	6499483	14	1	156	GGATTCATCCGCAACACACG	59.9	55	4.49	TGCCCCTTTTTATGTTTCTCCG	59.18	45.45	4.63
BniSSR01124	1670	B1	AC	GT	2	14	6504923	6504950	28	1	160	ATTTGTTGAGGCGTGCAAGG	59.69	50	3.61	TCAAATCTGCAAGTTTGACCCG	59.71	45.45	5.28
BniSSR01125	1671	B1	A	T	1	13	6506811	6506823	13	1	153	AGGGGTTGAACTCTCGTTGC	60.25	55	4.17	AGACTGTTGAAGCAAGCCCC	60.54	55	5.8
BniSSR01126	1673	B1	AT	TA	2	9	6513546	6513563	18	1	143	TCCACTTTGTTCCGTCGAGG	59.97	55	4.63	GCAGCATATTAGGGACATCATTCC	59.6	45.83	3.01
BniSSR01127	1674	B1	ATC	AGT	3	5	6515027	6515041	15	1	145	TCCATTCATCCGATTAAGGAAGC	58.61	43.48	3.86	CTAGCTCTCTCCATTGGCCG	59.97	60	6.13
BniSSR01128	1675	B1	ATC	ATC	3	5	6515706	6515720	15	1	110	GCAACAAGACCACATCAACTCC	60.03	50	3.85	CGAGGCAGAGCTGAAGATCC	60.25	60	3.36
BniSSR01129	1677	B1	ACTC	TGAG	4	9	6517669	6517704	36	1	164	AGAGAGAGAGTGAGAATGAGAACG	59.36	45.83	3.95	CACTCACTTTCTCTCTTTCTCTTTCG	59.86	42.31	3.46
BniSSR01130	1678	B1	ACTC	AGTG	4	7	6517707	6517734	28	1	164	AGAGAGAGAGTGAGAATGAGAACG	59.36	45.83	3.95	CACTCACTTTCTCTCTTTCTCTTTCG	59.86	42.31	3.46
BniSSR01131	1681	B1	AT	AT	2	7	6521426	6521439	14	1	100	AATATATCCCGTCCGTAGAGCG	59.32	50	5.03	TTAGGGACATCATTCCAGATCGG	59.68	47.83	4.18
BniSSR01132	1684	B1	ATC	AGT	3	5	6532476	6532490	15	1	132	AGGAAGCTACAAACAACACTCC	58.52	45.45	3.85	CTCTTGCTCTCTACTGGCCG	59.9	60	6.13
BniSSR01133	1685	B1	AG	AG	2	9	6535249	6535266	18	1	146	ATCCATATGAACGATACAATGTTAAGC	58.28	33.33	3.09	GCTCTCACTCACTCTCTCGC	59.9	60	5.03
BniSSR01134	1686	B1	AG	GA	2	8	6535513	6535528	16	1	112	GTGAGAGTGAGTGAGAGTGAGG	59.51	54.55	3.86	GTGTAGCCTCTTCCTCCTCG	59.26	60	4.63
BniSSR01135	1687	B1	A	T	1	13	6545228	6545240	13	1	153	TGATCCAGAAGCTAATGAAAACCC	59.05	41.67	4.11	ACGGTTCAAGATGATGTAAGCG	59.07	45.45	4.68
BniSSR01136	1688	B1	AC	AC	2	7	6549307	6549320	14	1	101	CGTAAAAGCTTTGCATCATGTAGC	59.5	41.67	3.58	TGACGTACTCTGGCATTAGGC	59.86	52.38	3.93
BniSSR01137	1689	B1	AAG	GAA	3	5	6550718	6550732	15	1	148	AGAATCTCGCCGGGAAAAGG	60.11	55	3.11	GAACATGGTGCCTGATTCGC	59.9	55	4.7
BniSSR01138	1692	B1	AT	AT	2	7	6556191	6556204	14	1	110	CCGTGGAAGAGAAAAGTAATAAGTTCC	60.15	40.74	3.62	CAAGTTTTATACAATCGGAGTTGTCG	59.05	38.46	4.35
BniSSR01139	1693	B1	AG	AG	2	9	6558002	6558019	18	1	186	GAGAGAGATAGGCACGGTGC	59.97	60	5.01	CCTGCATTTAGATCCGTTCCC	58.78	52.38	3.97
BniSSR01140	1695	B1	A	A	1	12	6561964	6561975	12	1	158	AAGCCCGATGAAACATTCGC	59.55	50	4.7	GTCGGCCCTGAAATTTTCGG	59.83	55	4.3
BniSSR01141	1697	B1	A	A	1	12	6586662	6586673	12	1	103	TTGGCTAGGATTTCTTAACGACC	58.49	43.48	4.79	AGCTAAACATTTAAGTGGGGACG	58.99	43.48	4.79
BniSSR01142	1698	B1	ATC	TCA	3	5	6599077	6599091	15	1	135	GCAGCCATGAACATCTCAGC	59.62	55	4.26	ACAACAACAACAACAACAACTTGG	59.49	37.5	3.61
BniSSR01143	1699	B1	AAC	GTT	3	8	6599115	6599138	24	1	202	CGAGTTGTTGCTTGAACACTGG	60.54	50	4	GCGCAGAAGAGTGAGTGAGC	61.35	60	4.26
BniSSR01144	1700	B1	AAC	GTT	3	7	6599762	6599782	21	1	159	GAGCTTGGTAATGGAACTGAGC	59.32	50	4.26	GATTCGCGACTCAACTTGGG	59.28	55	4.12
BniSSR01145	1701	B1	A	T	1	12	6603975	6603986	12	1	197	GATTTTTGTTGCCTGCTGTCG	58.95	47.62	4.35	TGAAAATCGATGGACCCACCC	60.34	52.38	4.61
BniSSR01146	1705	B1	AG	GA	2	7	6620250	6620263	14	1	133	ACGGTTTGACTAATTGGTTTGC	58.03	40.91	3.68	ACATCTTCTTCGATCGCAGC	58.43	50	5.25
BniSSR01147	1706	B1	AG	GA	2	7	6624945	6624958	14	1	133	ACGGTTTGACTAATTGGTTTGC	58.03	40.91	3.68	ACATCTTCTTCGATCGCAGC	58.43	50	5.25
BniSSR01148	1708	B1	AAG	GAA	3	5	6626294	6626308	15	1	126	CATCTGAAACTGCTGGTGGC	59.48	55	5.01	AGAGACACGCAAAGCAAAGC	59.69	50	3.51
BniSSR01149	1709	B1	AGG	GGA	3	5	6626773	6626787	15	1	111	GATGACGGTGGTTGTGTTGC	60.04	55	4.17	ACTGATGGAAGGCTCTTCGG	59.46	55	4.3
BniSSR01150	1711	B1	A	T	1	12	6627980	6627991	12	1	170	CTGCATCACAGTTTCATGTATTACC	58.51	40	2.85	ACGTTTGGCTGCCTTTATCC	58.83	50	2.59
BniSSR01151	1715	B1	AT	AT	2	11	6665289	6665310	22	1	215	ATTGTTTCGATTTTGTTTTGGAACG	58.3	32	3.95	GCTTACCACCCAAGGAAAAGC	59.73	52.38	3.51
BniSSR01152	1716	B1	AG	GA	2	41	6666082	6666163	82	1	181	AAGCGGGATGGGTTAAACCG	60.68	55	4.44	ACCACCATCAACGAAGCTCC	60.32	55	4.7
BniSSR01153	1717	B1	A	T	1	12	6669515	6669526	12	1	101	AACCACAATCGACCTCACGC	60.95	55	5.34	TCCATCCCTAAGCTAAACCACC	59.49	50	4.61
BniSSR01154	1719	B1	AG	TC	2	7	6674917	6674930	14	1	138	ACCATCATCATCTCTCTCTTCCC	59.1	47.83	3.97	TGGCTTAGGCTCTACCATCG	58.96	55	3.84
BniSSR01155	1720	B1	AT	AT	2	10	6677743	6677762	20	1	213	ATTGTTTCGATTTTGTTTTGGAACG	58.3	32	3.95	GCTTACCACCCAAGGAAAAGC	59.73	52.38	3.51
BniSSR01156	1721	B1	AG	GA	2	33	6678536	6678601	66	1	145	ACCCGCAATCCTAAGTCTCC	59.17	55	3.71	ACCACCATCAACGAAGCTCC	60.32	55	4.7
BniSSR01157	1722	B1	ACGGG	CGGGA	5	4	6678977	6678996	20	1	127	GGGCAGCTAGTTTGAGGACC	60.39	60	4.46	CACTTGGGTGTAGGGATGGC	60.39	60	4.4
BniSSR01158	1723	B1	A	T	1	14	6681971	6681984	14	1	107	AACCACAATCGACCTCACGC	60.95	55	5.34	TCCATCCCTAAGCTAAACCACC	59.49	50	4.61
BniSSR01159	1725	B1	AG	TC	2	7	6687402	6687415	14	1	136	ACCATCATCATCTCTCTCTTCCC	59.1	47.83	3.97	TGGCTTAGGCTCTACCATCG	58.96	55	3.84
BniSSR01160	1727	B1	AAG	TCT	3	6	6719402	6719419	18	1	105	TGCACAAGAGGTTTTCTGGG	58.31	50	4.45	ATCTGAGGCGAGAGAGAAGC	58.97	55	3.86
BniSSR01161	1728	B1	A	A	1	12	6728136	6728147	12	1	157	AGGGACAGGATTCTCAATGACG	59.83	50	4.35	TCAATCTACTTGTCTCTAGTCACGG	59.65	44	4.94
BniSSR01162	1729	B1	A	T	1	13	6731095	6731107	13	1	149	GCCATCGAATCTCTCTATAAGTAATCG	59.36	40.74	3.34	ACAACAAAGTAAATGTCTCCAACG	58.18	37.5	4.1
BniSSR01163	1730	B1	AG	AG	2	7	6731773	6731786	14	1	102	AAAGGTTACTCGTGGTGGGG	59.6	55	4.96	TCTCTCTCAACTTCATCACATTTTGC	60.07	38.46	3.68
BniSSR01164	1731	B1	A	T	1	16	6739050	6739065	16	1	129	AACGGTGGTTTAAGAGGCGG	60.6	55	6.13	TGGAGTGTTACGTGGCACC	59.93	57.89	5.01
BniSSR01165	1732	B1	AC	AC	2	9	6742669	6742686	18	1	158	CCTAAGAAGGCACCTAAGTAAGGC	60.68	50	4.35	AACAACCTCTGGTTTTGGCG	59.26	50	5.69
BniSSR01166	1733	B1	AT	AT	2	8	6742687	6742702	16	1	158	CCTAAGAAGGCACCTAAGTAAGGC	60.68	50	4.35	AACAACCTCTGGTTTTGGCG	59.26	50	5.69
BniSSR01167	1734	B1	A	T	1	13	6742995	6743007	13	1	204	GCATGTGAACCAGGAATTGAGG	59.83	50	3.86	ATACCGACGAAAGCAGTCCC	59.82	55	4.46
BniSSR01168	1735	B1	AG	CT	2	53	6744877	6744982	106	1	219	TTACATCGTGCAATGACGGC	59.28	50	5.68	GCAACGTACCTTTGCTTTTTGC	60.03	45.45	3.68
BniSSR01169	1738	B1	AAG	GAA	3	5	6769807	6769821	15	1	151	CCTGCCCATCTCGTACTCG	59.64	63.16	4.18	CGGCGAACTACAAGAAGACG	59.02	55	4.18
BniSSR01170	1739	B1	A	A	1	13	6775720	6775732	13	1	155	AGTTTTGGTATGTTCTCCGTCC	58.33	45.45	4.79	GGGGGAGTTAGATCTAGAATTATTAGC	58.52	40.74	3.09
BniSSR01171	1740	B1	AT	TA	2	10	6784163	6784182	20	1	154	GTTACACAAGGTATTTTAGTCCAAACG	59.2	37.04	3.6	GTCTATCCATGAACTACATCCTCCC	60.05	48	4.3
BniSSR01172	1741	B1	A	T	1	14	6784347	6784360	14	1	155	GACCTCAAATCCGCATTGCC	59.9	55	4.52	CCACCTTCCCGCCTATAACC	59.89	60	2.85
BniSSR01173	1742	B1	A	A	1	12	6787305	6787316	12	1	182	AGTGAAATTTCTGAAAAGCGCG	58.7	40.91	6.86	TCGTGTCTGAGCTTCAGCG	60.08	57.89	5.18
BniSSR01174	1748	B1	A	T	1	14	6809585	6809598	14	1	174	CCTTGAAGTATGGCCTACGC	58.42	55	4.42	GCAGCAGAAAAAGGCGTAGG	59.83	55	3.18
BniSSR01175	1750	B1	AT	TA	2	7	6811394	6811407	14	1	114	TTTGAGCTCTCGGTCTCACC	59.4	55	4.02	ACGTATTAGTGAAGTAGTGTCTGC	58.36	41.67	4.26
BniSSR01176	1752	B1	AT	TA	2	11	6816235	6816256	22	1	172	TTATGGCTCAATTTTGCATGTACC	58.34	37.5	3.34	TCAAAAATCATTTGCTTTCTAGTCTCC	58.7	33.33	3.71
BniSSR01177	1754	B1	AT	TA	2	20	6833297	6833336	40	1	226	TGCAACGTATGTTATATCTTCTCCC	58.78	40	4.3	CGGGGTTAAGCTACTCGTCG	60.25	60	5.12
BniSSR01178	1756	B1	AAT	TTA	3	5	6843740	6843754	15	1	194	GTTCTGGGCTGCAAATTGGC	60.67	55	4.52	AGCCGCAGAAAAGTGATTGC	59.76	50	3.56
BniSSR01179	1757	B1	A	T	1	13	6845434	6845446	13	1	154	ACAATGCTCTGATTGGTGTGG	58.83	47.62	4.17	AGTTGTGGGACAATGGGTGG	60.18	55	4.61
BniSSR01180	1758	B1	AG	TC	2	10	6855462	6855481	20	1	136	CGAGTTAACGAATATGACAACCTCG	60.05	44	4.63	ATACCAGTGAGAAACGCGGG	60.11	55	6.13
BniSSR01181	1760	B1	ATC	TCA	3	5	6857143	6857157	15	1	102	TCTTGAAGTCAAATTGCAGAAGGG	59.72	41.67	3.95	GGAGCTTTTGGCAATGGTGG	60.04	55	4.61
BniSSR01182	1761	B1	A	T	1	12	6859303	6859314	12	1	153	TCCTTTGCGGTTTACTAATCGG	58.74	45.45	4.18	GACCATTTGACCTAGCAATGCC	59.9	50	4.4
BniSSR01183	1763	B1	AG	AG	2	8	6860910	6860925	16	1	142	ACTCCCGTTCTCATTGGTGC	60.32	55	5.01	GCTTTCGCTCTCTACCCACC	60.46	60	4.61
BniSSR01184	1764	B1	AG	AG	2	7	6860976	6860989	14	1	119	CAGAGAGAGAGAGAGAGGGGG	59.86	61.9	5.4	CTGAGGCCCCAATGATAGCG	60.6	60	4.26
BniSSR01185	1765	B1	AG	CT	2	7	6861131	6861144	14	1	142	TGCTTCTAGACGTCGTTCCG	59.83	55	4.3	GCCGAGATCTACAATAGCCACC	60.61	54.55	4.61
BniSSR01186	1766	B1	AATG	TGAA	4	4	6864325	6864340	16	1	145	TCGCTTTTGACTTGTAGAGATACC	58.59	41.67	2.73	AGCTCCCACCTTGTTATTAGGC	60.09	50	3.93
BniSSR01187	1768	B1	AT	AT	2	8	6883522	6883537	16	1	141	ACCATTTTGACACTCCCTCCC	59.92	52.38	4.3	AGAGTGCACTCAAGTAGAAGTACC	59.78	45.83	3.34
BniSSR01188	1769	B1	AG	GA	2	9	6884132	6884149	18	1	187	ACAGATTCTCAAAACATTCTCCACG	59.82	40	4.94	GAGCCTGCTCCCAAAGATCC	60.47	60	3.36
BniSSR01189	1771	B1	AG	CT	2	9	6900049	6900066	18	1	142	TCACTCACTAGAAGCAGCCC	59.1	55	5.19	GCCGTGTGTTTGGAACTTGG	60.25	55	3.61
BniSSR01190	1772	B1	AAG	TCT	3	5	6900251	6900265	15	1	107	TTTTTGGAATGGGGAGAGGC	58.06	50	4.7	AGCTTCTTCTTGTTTCAGTGATGG	59.48	41.67	3.51
BniSSR01191	1773	B1	A	T	1	15	6904477	6904491	15	1	175	GCAAGCAACCAATAAAACAACCG	60.06	43.48	4.44	GGTTGGTGGTGCCTTGATGG	61.54	60	3.51
BniSSR01192	1774	B1	AAAC	CAAA	4	4	6914690	6914705	16	1	140	TGTCATGGGAGACAGTGACG	59.4	55	4.35	TTGAAATAGACAGCTGAATCTCCC	58.57	41.67	4.3
BniSSR01193	1775	B1	AT	AT	2	9	6923771	6923788	18	1	154	AGACTTTCGGTTTGAGTTTCCG	59.13	45.45	4.3	AGGGTTAGGTGTTCACAAACC	58.06	47.62	3.27
BniSSR01194	1776	B1	ATC	ATC	3	5	6927595	6927609	15	1	108	AGATAAGAGGAGGCATACAGTTCC	59.41	45.83	3.62	GAGAAGTACTCGTTCCCGGC	60.18	60	6.13
BniSSR01195	1777	B1	A	A	1	13	6928073	6928085	13	1	145	TTGCCCAAAAGGTCAGGTCC	60.47	55	4.46	AGATGTTATCTTGGTTCTTGTTTTGC	58.85	34.62	3.68
BniSSR01196	1781	B1	AG	AG	2	7	6947563	6947576	14	1	138	GGTCCGAAAATTCTGCTGGC	59.83	55	4.85	TGGAATCTAAAGAAGAGTTGGCG	58.75	43.48	5.69
BniSSR01197	1782	B1	A	A	1	14	6947635	6947648	14	1	139	CGAGCCTCCGATAACGAAGG	60.32	60	3.46	GAACAGGGTACAGACATTCGC	59	52.38	4.7
BniSSR01198	1783	B1	AAG	GAA	3	5	6952183	6952197	15	1	150	CCTACAGGGAGCAGTGATGC	60.18	60	3.91	CATCATGTTCTGTCCACGCC	59.27	55	5.68
BniSSR01199	1784	B1	AAG	GAA	3	5	6956364	6956378	15	1	129	AGCTCCGGTTGGATTTAGAGG	59.51	52.38	3.69	CCTTTTGGTTCTCACGTGCG	60.04	55	5.34
BniSSR01200	1785	B1	ACCGG	CGGAC	5	4	6958357	6958376	20	1	107	GTGTTGCCAAGTTGTGCTGG	60.53	55	4.85	ACCTCAGAAACTAAAAAGGGTCG	58.61	43.48	4.79
BniSSR01201	1786	B1	AT	AT	2	14	6965665	6965692	28	1	157	AAGAAAGTTCGTCCAACCGC	59.06	50	5.68	CTATCACGAAAATAACGGATTCAGC	58.64	40	4.26
BniSSR01202	1788	B1	AG	AG	2	17	6970999	6971032	34	1	126	TTTGCCAAAACGATGGTTAAGC	58.61	40.91	3.09	CCGTCTTCATCAAGCAAAGGC	60.14	52.38	4.35
BniSSR01203	1789	B1	A	A	1	12	6987988	6987999	12	1	146	CCAGCGAAAACTTAGAGCCC	58.91	55	5.19	TCAGCTTAAGTCCACGCTCG	60.11	55	5.03
BniSSR01204	1790	B1	AAG	CTT	3	6	6988571	6988588	18	1	130	AGATTGACGATCGCGAGTCC	59.97	55	3.85	ATCGGTTGTGCTCTGATGGG	60.11	55	4
BniSSR01205	1791	B1	AAG	GAA	3	6	7006682	7006699	18	1	161	TCCCCTTCTGCTAACGAACG	59.75	55	3.95	ACTTCACCATCCTCCCTCCG	60.98	60	4.63
BniSSR01206	1792	B1	AG	TC	2	7	7008534	7008547	14	1	144	CAGACAAAGCCAACACAGCG	60.32	55	5.18	GTAACCCCACAATGCACACG	59.76	55	4.49
BniSSR01207	1793	B1	AT	AT	2	7	7009045	7009058	14	1	145	TCCAAAAAGCTGTTTGTTTGGC	58.99	40.91	4.52	CACATGTAAAACTGTACCCTGTCG	59.85	45.83	4.35
BniSSR01208	1794	B1	AAG	CTT	3	5	7009226	7009240	15	1	128	ACGGATAACATAGCTGCGCC	60.6	55	6.53	TCAGAAAAACAGTGAGAGCTAGC	58.69	43.48	3.42
BniSSR01209	1795	B1	A	T	1	14	7009580	7009593	14	1	130	GTGCGTTTGGAGCGTTGC	60.73	61.11	4.17	AATTTGAGCTTCCATAGATTCCTACC	59	38.46	3.18
BniSSR01210	1797	B1	AAG	TCT	3	5	7010265	7010279	15	1	100	GTCGTCATCCACAACCTCCC	60.39	60	4.3	GAACGCAGTACACATTTTGAAAGC	59.85	41.67	3.51
BniSSR01211	1798	B1	AAG	CTT	3	5	7013621	7013635	15	1	132	GCTCGGAATGTGCATTGACC	59.9	55	4.02	GTGTTGAAGGAGATCTCAAGCC	58.99	50	4.35
BniSSR01212	1799	B1	AAC	CAA	3	5	7016504	7016518	15	1	140	GACCGAACCGAGAACTGAGC	60.73	60	4.26	CGTTGAACCATCGCCATACG	59.7	55	3.06
BniSSR01213	1800	B1	AT	AT	2	9	7018842	7018859	18	1	141	AGAGTTCGATGACAAACATGATCC	59.13	41.67	3.36	TCTACGGATGTTTAGTTGTTCAACC	59.3	40	3.77
BniSSR01214	1801	B1	A	T	1	12	7021521	7021532	12	1	212	CAGGCTTTACTGCACTAACGC	59.87	52.38	4.84	GCATCCTCGTTTAACCTCCC	58.34	55	4.3
BniSSR01215	1802	B1	AG	TC	2	7	7023333	7023346	14	1	150	AGGTTTCTTCTCACTCGCCG	60.04	55	6.46	TCGTCGTCTTCATCAGAATCCC	59.9	50	3.85
BniSSR01216	1803	B1	AC	TG	2	8	7025940	7025955	16	1	137	TGTGCTACCAAAACAAGGTTCG	59.64	45.45	3.95	CAGGCCACTCATGTCTCACG	60.74	60	4.35
BniSSR01217	1804	B1	AC	GT	2	9	7027383	7027400	18	1	148	TGCTCTCACTTCCATCAATCCC	60.09	50	3.85	CATCACTCAAACGCCGTACC	59.28	55	3.34
BniSSR01218	1806	B1	A	A	1	12	7034280	7034291	12	1	111	TGAAACAAATCAACCAACAGAATCG	59.02	36	3.34	AGTTGATGGGAGATGATATAGATTTCG	58.74	37.04	3.46
BniSSR01219	1807	B1	AG	CT	2	7	7042444	7042457	14	1	163	CAAACCCAAGATTCCACCACC	59.38	52.38	4.61	TCTTGAAACAGTCGGAGGGG	59.31	55	4.79
BniSSR01220	1809	B1	AAG	CTT	3	5	7049722	7049736	15	1	108	TTGTTATCCGTCGTCGCTCC	60.18	55	4.7	TCTGCGAGATCAAAGAATCGG	58.19	47.62	4.18
BniSSR01221	1811	B1	AAT	TAT	3	5	7056391	7056405	15	1	199	TGCTAAGGAAAGAGCCTTTTTCG	59.5	43.48	3.46	AGTCTTGATTTCATCCTCAGAGACC	60.1	44	3.85
BniSSR01222	1812	B1	A	T	1	13	7056839	7056851	13	1	164	GAATTCCAGGTGGATGCAGC	59.26	55	5.25	ACGGAAATACCAAACCAACTGC	59.7	45.45	4.4
BniSSR01223	1813	B1	AGG	TCC	3	6	7059029	7059046	18	1	114	GTAGGAAGACCCGTTGCTCC	60.11	60	4.7	AGTGGAGGAGGTAGGAGTGG	59.66	60	4
BniSSR01224	1814	B1	A	A	1	12	7062232	7062243	12	1	123	CTTGTTGCTTGATCCTTCCGG	59.53	52.38	5.14	GCCATAGGTCGGTCTTTCCC	60.18	60	3.97
BniSSR01225	1815	B1	A	T	1	15	7062629	7062643	15	1	176	CTGCTCTGAAACGCTACATGG	59.34	52.38	3.66	CATCCTCAGGTCGGTTGTGG	60.39	60	4.17
BniSSR01226	1818	B1	AAT	TAT	3	5	7071895	7071909	15	1	199	TGCTAAGGAAAGAGCCTTTTTCG	59.5	43.48	3.46	AGTCTTGATTTCATCCTCAGAGACC	60.1	44	3.85
BniSSR01227	1819	B1	AGG	TCC	3	6	7074532	7074549	18	1	114	GTAGGAAGACCCGTTGCTCC	60.11	60	4.7	AGTGGAGGAGGTAGGAGTGG	59.66	60	4
BniSSR01228	1820	B1	A	A	1	12	7077735	7077746	12	1	123	CTTGTTGCTTGATCCTTCCGG	59.53	52.38	5.14	GCCATAGGTCGGTCTTTCCC	60.18	60	3.97
BniSSR01229	1823	B1	AAT	TAT	3	5	7087255	7087269	15	1	199	TGCTAAGGAAAGAGCCTTTTTCG	59.5	43.48	3.46	AGTCTTGATTTCATCCTCAGAGACC	60.1	44	3.85
BniSSR01230	1824	B1	A	T	1	17	7087704	7087720	17	1	168	GAATTCCAGGTGGATGCAGC	59.26	55	5.25	ACGGAAATACCAAACCAACTGC	59.7	45.45	4.4
BniSSR01231	1825	B1	AGG	TCC	3	6	7089831	7089848	18	1	154	TAAGAAGACCCGTTGCTCCC	59.39	55	4.3	GAGGTGGTGGTGGAAGATGG	60.04	60	3.51
BniSSR01232	1827	B1	A	A	1	14	7097551	7097564	14	1	133	AAGCAGTCGAAAGGGAGAGC	60.04	55	4.09	TTAACGCTTCTAACCAGTCGG	58.05	47.62	4.79
BniSSR01233	1832	B1	AG	GA	2	73	7104236	7104381	146	1	252	CTAGAGAATAGGGGTCCGGC	58.74	60	6.13	ACCCAGAACTTAGGCAAGACG	60	52.38	4.18
BniSSR01234	1834	B1	AGG	GGA	3	6	7112768	7112785	18	1	166	CATGGCAGGATCTCCTCTGG	59.6	60	3.86	CTTCCAGAAAACCGTCGTCG	59.22	55	5.12
BniSSR01235	1836	B1	AGG	TCC	3	5	7128332	7128346	15	1	161	CTCCAACCAAAGCCTTTCTTGG	59.96	50	3.61	TCAGGGAATGCTAATGCGGG	60.18	55	6.13
BniSSR01236	1837	B1	A	T	1	15	7132109	7132123	15	1	105	GCTTCACGTGTCTCCTTTTCC	59.47	52.38	3.13	AAACTGATTGCACACAAGTAACG	58.4	39.13	3.18
BniSSR01237	1838	B1	AACAAG	CTTGTT	6	4	7132559	7132582	24	1	191	TGTCCCAAGAACTCAAAATGGC	59.37	45.45	4.4	TCTTGGCAAAAGAGTCTGCG	58.77	50	5.18
BniSSR01238	1839	B1	ATC	TGA	3	8	7132918	7132941	24	1	107	CTCATCCTCTTTGACAGATTCTGG	58.88	45.83	3.86	CCATCCTACGGATCAGTGCC	59.97	60	5.01
BniSSR01239	1840	B1	A	T	1	14	7138322	7138335	14	1	112	GCCATGTCCATTTCACGATGG	59.93	52.38	3.51	ACATGTGTTGAACGGTTAATTATTTGG	59.4	33.33	3.28
BniSSR01240	1841	B1	A	A	1	13	7141916	7141928	13	1	114	AAGGGGACAGTTCAGCTTGC	60.54	55	4.01	GTTCACATAACAAGAAGTCATTTGGC	59.64	38.46	4.52
BniSSR01241	1842	B1	AG	CT	2	9	7144710	7144727	18	1	134	GGTTGGCCTCTTCGATCTGG	60.46	60	3.86	TGAACGAACACACACACACC	58.92	50	4.16
BniSSR01242	1843	B1	A	T	1	13	7146413	7146425	13	1	175	GTAGGGTTGATCCTGGTGGC	60.11	60	5.01	TGAAGTACCGTTGGTGAGACC	59.66	52.38	3.85
BniSSR01243	1844	B1	AAC	CAA	3	5	7151769	7151783	15	1	151	ACAACAACACAGGTGTACAGG	58.36	47.62	4	TGGAAGATGCAAACTGTAGATGG	58.74	43.48	3.51
BniSSR01244	1845	B1	AAAT	TATT	4	4	7159326	7159341	16	1	134	CGGCAACAATATCTTCCAGATCC	59.5	47.83	3.36	TCACCATTTTGCTTATCTGTATCACC	59.68	38.46	4.02
BniSSR01245	1846	B1	A	T	1	13	7159890	7159902	13	1	140	ACTTGACGTGAAGAAATTGAGAGG	59.25	41.67	3.69	ACTAGAAATAGACGGACCCGG	58.69	52.38	5.73
BniSSR01246	1848	B1	A	T	1	12	7168254	7168265	12	1	112	CACTAGCGTCTTTTTGTTGTTGC	59.52	43.48	4.17	GCTGCAATCATTATTAGACAGCG	58.54	43.48	5.18
BniSSR01247	1849	B1	AAT	ATA	3	5	7172866	7172880	15	1	135	GCACTCTACCACAATCGAATGG	59.39	50	3.16	TCAGCTTTACCAATCAAGGCC	58.55	47.62	5.19
BniSSR01248	1852	B1	ATCC	TACC	4	4	7180709	7180724	16	1	110	TCATCGCGTAAACCTCCTCC	59.54	55	4.3	GTTAGGGACGTTTATTTTGTTGTGG	59.08	40	4.17
BniSSR01249	1854	B1	AT	TA	2	8	7193592	7193607	16	1	140	GGTTTTCTAATATCAATAGGTGGTTGC	58.86	37.04	4.17	CATGATCATATGATAGCTCCGCC	58.94	47.83	6.13
BniSSR01250	1856	B1	AT	TA	2	18	7199367	7199402	36	1	229	TTTTGAGCTAGTACGATTTCATTAGC	58.09	34.62	3.09	TGCAGCAGAATTTAGGGTTTTAGC	60.08	41.67	3.09
BniSSR01251	1857	B1	AG	CT	2	7	7199836	7199849	14	1	117	CAGAACCCCTCGCTTCATCC	60.46	60	3.51	AGAATTGCCAGCAGTCGAGG	60.39	55	4.63
BniSSR01252	1858	B1	A	T	1	13	7204593	7204605	13	1	109	TTCTTGTATTGTTCGCGGGC	59.2	50	6.13	TTGTTCTCTTTTCCCAAATTTCCC	58.08	37.5	3.97
BniSSR01253	1860	B1	AT	AT	2	11	7215042	7215063	22	1	114	TTGATCCGTACATCCGCACG	60.53	55	5.34	TACCGGTTCAACGCAGATCC	60.11	55	3.36
BniSSR01254	1863	B1	AAG	TCT	3	5	7219678	7219692	15	1	100	CATTGCTGAGATGATGATTTGTCC	58.48	41.67	4.02	CGTATGTTTTGGACACGGAGG	59.27	52.38	4.3
BniSSR01255	1866	B1	A	A	1	14	7248240	7248253	14	1	169	GTAGCTGCCTTCATGTGAGC	58.99	55	4.26	TTAAATCTGAACGAAATCACGCC	58.03	39.13	5.68
BniSSR01256	1867	B1	AAG	AAG	3	6	7248427	7248444	18	1	149	AAAGGATGCTAGACGGACCC	59.17	55	4.46	TGGATTCACATCCTTTATGTCCC	58.21	43.48	4.46
BniSSR01257	1869	B1	AT	AT	2	20	7266309	7266348	40	1	165	GTTAAAGTACTAAACCTTCATCTTCGC	58.83	37.04	4.7	AGTTGGGATATTTCAACGTTGCG	60.12	43.48	4.85
BniSSR01258	1870	B1	A	A	1	15	7271822	7271836	15	1	154	TTTAAAGCTCCACCTGTCAGC	58.5	47.62	4.26	GGATAGCAGGGTGGTGAAGC	60.46	60	3.86
BniSSR01259	1871	B1	A	A	1	12	7282624	7282635	12	1	113	CCAACCGACGAATAACAGATCG	59.47	50	3.69	TCTTGGTTAGGTGGAATAGGTTCG	60.08	45.83	3.95
BniSSR01260	1873	B1	A	T	1	12	7309690	7309701	12	1	148	CAACGAGGCTGGTAGGACG	60.15	63.16	4.79	GTAACTTCTGTCACAAAGAAAATTTGG	58.19	33.33	3.28
BniSSR01261	1878	B1	A	T	1	14	7331994	7332007	14	1	167	ATTTGGTAAGCTTTGGCATAACG	58.26	39.13	3.18	TCAAATGATATTGTGTGAATCATGTCG	58.88	33.33	4.35
BniSSR01262	1879	B1	A	T	1	12	7333254	7333265	12	1	177	TGGAGTGAAAAAGTGAAACCCC	58.97	45.45	4.95	TGTGAACTAGTTTCGGATTTTCCC	59.24	41.67	3.97
BniSSR01263	1880	B1	AT	AT	2	9	7334143	7334160	18	1	108	ATCCCGTTCTGGTTACCACC	59.38	55	4.61	GTTGAAAACTCGTCCTTTTGGTCG	61.02	45.83	4.79
BniSSR01264	1881	B1	A	T	1	13	7336711	7336723	13	1	188	AACGTTGAGGAGACAAGAAGC	58.52	47.62	3.86	TCACAGTTACACATTGAATGTCTTGG	60.02	38.46	3.61
BniSSR01265	1882	B1	AAC	GTT	3	5	7346145	7346159	15	1	190	GCTTGGCTCCATGTCCTTGG	61.32	60	3.61	CAACAAAAGGGTCAGACTGCG	60	52.38	5.18
BniSSR01266	1883	B1	A	T	1	12	7360464	7360475	12	1	121	GACATCAGGCTACGTCGAGG	59.97	60	4.63	TCTCATAGTTGTGGCCGTCG	59.83	55	5.12
BniSSR01267	1884	B1	AT	TA	2	10	7366241	7366260	20	1	160	TGGCGGTATTGTTGGACAGG	60.32	55	4	ACAACAAGTTCAACATCAGATCCC	59.48	41.67	3.85
BniSSR01268	1885	B1	AG	AG	2	8	7368421	7368436	16	1	163	TTTACTTCGGATCCTTGTGGC	58.29	47.62	5.01	TGCCGTGCTTGGTAAAACC	58.97	52.63	3.27
BniSSR01269	1888	B1	AAAC	AAAC	4	4	7378190	7378205	16	1	171	CACCCCATCCTTCCAACTGC	60.97	60	4.4	TGTTTGCAGCTGTCAACATTAGG	60	43.48	2.69
BniSSR01270	1889	B1	AG	AG	2	7	7388096	7388109	14	1	168	TCGCTCATGAACTTTGCACC	59.13	50	5.01	AACTTCGTGATGGCTCCACC	60.32	55	4.61
BniSSR01271	1898	B1	A	A	1	13	7455702	7455714	13	1	173	AGAAAGTCCGGCAACTCTCC	59.68	55	3.71	CAGCTTGAAAAACTGTGAGTATTTCC	59.36	38.46	3.13
BniSSR01272	1899	B1	AAG	TTC	3	5	7465496	7465510	15	1	133	CCCAGGAGGAGATTTTCGGG	59.82	60	5.14	GAAGAGACCTCGTGACGACC	59.83	60	4.79
BniSSR01273	1900	B1	A	T	1	12	7470195	7470206	12	1	137	TTTAACTTTCCTTACAAACTGATGACC	58.37	33.33	4.02	AATCACGACCGGGTCAATCC	60.11	55	3.01
BniSSR01274	1901	B1	A	A	1	14	7471030	7471043	14	1	147	ACCCAATATGTAAGTACTCCAGTCC	59.63	44	3.85	TTATAATGTGTTTGTGTGCTTGGG	58.22	37.5	4.12
BniSSR01275	1902	B1	A	T	1	12	7472095	7472106	12	1	101	ACCTATCCATAGAACGGGCC	58.65	55	5.8	TGAAACAATGAGGACTTCTGAGC	58.93	43.48	4.26
BniSSR01276	1906	B1	A	A	1	15	7476346	7476360	15	1	195	GTACCGCCGTTGTTATGTTCC	59.61	52.38	3.62	AGCGATTTCTAATAACGTGGGG	58.54	45.45	4.96
BniSSR01277	1909	B1	A	A	1	13	7498487	7498499	13	1	135	TTCAACCTTTATTCGCGCGC	60.18	50	6.86	TTTTGCGTCAATCTGTGGCC	59.69	50	5.36
BniSSR01278	1911	B1	AAACC	GGTTT	5	4	7512517	7512536	20	1	157	ACCTGTTCTGGTTTGAGCCC	60.18	55	5.19	ACGACGAAAGGTCTGGAACG	60.32	55	3.95
BniSSR01279	1914	B1	AG	CT	2	12	7542184	7542207	24	1	144	CGATGCCGTGAGTGATCTCG	60.93	60	4.04	TCCCAACACATGTTTAGCTGC	59.11	47.62	5.25
BniSSR01280	1916	B1	A	T	1	13	7543087	7543099	13	1	118	ACGGATCATACGACATGTCTGG	59.97	50	3.86	AGGAGAACTGCTCGTGTTGC	60.6	55	4.17
BniSSR01281	1917	B1	A	A	1	13	7548103	7548115	13	1	171	CGATGGCTGCTTGATGTGC	59.94	57.89	4.57	ATGAGTTCACAGCCACGAGG	60.04	55	4.63
BniSSR01282	1918	B1	A	T	1	12	7551371	7551382	12	1	162	GGCTCTCCTCTTCTTCTCCG	59.26	60	4.63	TCGAATATTGTTTCCCCGGGG	60.13	52.38	5.73
BniSSR01283	1919	B1	ATC	ATG	3	8	7555454	7555477	24	1	121	ATTATGGCAATGGCAGTGGC	59.25	50	5.01	CCATTACCATCACCATCACCG	58.78	52.38	4.94
BniSSR01284	1920	B1	ATC	ATG	3	5	7559173	7559187	15	1	157	GACTGGATCTTCAAAAGGAGCG	59.32	50	5.03	TCATCTTCGTCACCACAATAGC	58.48	45.45	2.97
BniSSR01285	1921	B1	A	T	1	12	7561125	7561136	12	1	138	TAAGACCATGTCCATCGGGG	58.87	55	5.73	GGATTCTACCGACACGTGGC	60.8	60	5.01
BniSSR01286	1922	B1	A	A	1	12	7561379	7561390	12	1	194	ACCTACGCGTTAGTGAATCCC	59.86	52.38	3.85	CTTGAAGGTTGGCAAAAACACC	59.06	45.45	4.16
BniSSR01287	1923	B1	A	A	1	13	7564410	7564422	13	1	141	CCTTAGAGCACGCTATGGGG	59.97	60	4.96	TGCTACAGTAACGAACCCGG	59.76	55	5.73
BniSSR01288	1924	B1	AAG	CTT	3	7	7581599	7581619	21	1	119	CATTCCTTCAATGGGCGGC	59.56	57.89	6.53	ACAGGATGGAAACGGTGAGC	60.32	55	4.26
BniSSR01289	1925	B1	AAG	AAG	3	6	7582003	7582020	18	1	177	ATCGATGGATCCAAGGCACG	60.25	55	5.34	AACACCATCGAGGAGAAGGC	59.75	55	4.35
BniSSR01290	1926	B1	A	A	1	12	7584407	7584418	12	1	106	CGGACTTCACTGACACGTGG	60.94	60	4.94	CGGTGAATTGTTTAAATGGAAGTGC	59.88	40	4.4
BniSSR01291	1927	B1	A	T	1	13	7585213	7585225	13	1	171	TGGAAGCAGAGTTAACATTTACCC	58.99	41.67	3.69	TCTCATTGATCCGATCAGGCG	60	52.38	5.52
BniSSR01292	1928	B1	A	T	1	12	7586380	7586391	12	1	105	TCACACAACCTCTCAAAAGATGC	59.43	43.48	3.91	TGAGGTTTGGTTAATTGCGAGG	59.18	45.45	4.63
BniSSR01293	1930	B1	AG	AG	2	7	7596823	7596836	14	1	180	ACTCATAATCTAGTCCAGCTCTCG	59.24	45.83	4.04	ACGATTCCATCCCCAAGAGC	59.82	55	4.09
BniSSR01294	1931	B1	AT	AT	2	7	7598839	7598852	14	1	142	GTTAGACAATGGAGCGGTGC	59.27	55	5.01	TTTGTGCCATGCTAAACGCC	60.04	50	5.68
BniSSR01295	1934	B1	A	T	1	12	7607784	7607795	12	1	102	TGAACGGGAATTGTTGCTCG	59.13	50	5.03	GGGTTTTATGTGTTTACTACGGTCC	59.88	44	4.46
BniSSR01296	1937	B1	A	A	1	15	7612132	7612146	15	1	139	CTCTCGCTTTACACAGAAGTCG	59.09	50	4.18	CCTGTTGTTGCCGAAGAAGC	60.04	55	3.86
BniSSR01297	1939	B1	A	A	1	15	7616542	7616556	15	1	129	CAAAGAAGAACAGAGGAGTTACATAGG	59.45	40.74	2.57	CCGACTAAAAGGGCTTGCCC	61.31	60	5.36
BniSSR01298	1942	B1	AATCAG	TGATTC	6	8	7626230	7626277	48	1	140	GGTGGAGGAAAGACTACAAGACC	60.31	52.17	3.85	CTCCACCGATAAGCATCCTCC	60	57.14	4.3
BniSSR01299	1943	B1	AT	AT	2	25	7628842	7628891	50	1	183	GTTCTTGCAAGCGATTTATCAGC	59.21	43.48	4.26	TGAGTAGAAGATCCAGTCCAGG	58.36	50	4.45
BniSSR01300	1944	B1	ATC	ATG	3	6	7632478	7632495	18	1	134	TCCTCCTTGTGAGAATGCGG	59.75	55	5.69	TTTGGGATCTCGGCTTTCGG	60.39	55	4.3
BniSSR01301	1948	B1	A	A	1	15	7682542	7682556	15	1	120	CGGTTTTTATCAAAATACGGTGAGC	59.49	40	4.26	AGTCAAATTCTGTGGGGTTACC	58.24	45.45	2.85
BniSSR01302	1951	B1	A	T	1	18	7694979	7694996	18	1	167	AGCTGATTCATCGCTCCTGG	59.89	55	4.45	TGCATATGAGCGTCGGATCC	60.04	55	3.36
BniSSR01303	1952	B1	AT	AT	2	11	7695657	7695678	22	1	208	AGCTAGTTCCTCAACCACAGC	60	52.38	4.4	AGTTTGATGAAATTTAGGTCTAGCTCC	59.45	37.04	4.7
BniSSR01304	1953	B1	A	T	1	12	7710876	7710887	12	1	167	AATTGACAATGGCGGCTAGG	58.61	50	3.02	TGTGCAAGATTTCACATTGGGC	60.29	45.45	5.36
BniSSR01305	1955	B1	AT	AT	2	7	7714149	7714162	14	1	107	ACAAGCTCAAACCTGCATGC	59.68	50	4.06	ATTTCTTTGTCGGTCCTCGC	58.56	50	5.03
BniSSR01306	1956	B1	AT	AT	2	9	7715271	7715288	18	1	115	TCCATAAGAACCAAAAATCCTGGC	59.53	41.67	4.85	TGCTTGTAATCAGACGCTGC	58.92	50	5.25
BniSSR01307	1957	B1	AAT	TAA	3	6	7717994	7718011	18	1	161	ACACCGTCTTTTGCTTAAGTCC	59.12	45.45	3.85	GGGTCAAACTTGCGTTGTCC	59.97	55	4.02
BniSSR01308	1958	B1	AT	AT	2	11	7720907	7720928	22	1	107	GAACCAAACCGAAACAAACCG	58.81	47.62	4.44	TGGAAGTTAAGAAAATGTGGAAAACG	59.02	34.62	3.6
BniSSR01309	1959	B1	A	T	1	14	7732935	7732948	14	1	139	AGGCAATCATCACATGCTGG	58.6	50	4.85	ACTGGCTGCCAAATTTGACC	59.32	50	4.02
BniSSR01310	1960	B1	AT	AT	2	12	7736159	7736182	24	1	147	GTGTGTGGTGGAGACATTGG	58.76	55	3.16	TGCTTGTAATCAGACGCTGC	58.92	50	5.25
BniSSR01311	1961	B1	AT	AT	2	8	7736197	7736212	16	1	124	TCCATAAGAACCAAAAATCCTGGC	59.53	41.67	4.85	TGCTTGTAATCAGACGCTGC	58.92	50	5.25
BniSSR01312	1962	B1	A	A	1	12	7745636	7745647	12	1	199	TGGAAAGCGAAATCGTCTGC	59.2	50	4.26	TCTCCTCGCTGTTTGATGGC	60.39	55	4.4
BniSSR01313	1963	B1	A	A	1	12	7747685	7747696	12	1	172	TCCACCGCAGATTTCTTGGC	60.96	55	4.52	CCTTGTGGGCGTTTTATCTCG	59.6	52.38	4.04
BniSSR01314	1967	B1	A	A	1	14	7755334	7755347	14	1	135	TGAACTAGTTTTAAAGAGCAAGAAGC	58.36	34.62	3.86	GCCATAACATTTTGTTTCCTGCC	59.32	43.48	4.85
BniSSR01315	1969	B1	AAAT	AAAT	4	4	7759449	7759464	16	1	122	CAGGTCGGCTTTTACATCGC	59.63	55	4.58	CTTTGGACCAATGGGAACTCC	58.83	52.38	3.85
BniSSR01316	1973	B1	A	A	1	12	7762456	7762467	12	1	115	TGAGGATGAAGTGGTGGTGG	59.31	55	4.61	TCTGAGACATCATGTTGTATCATGG	58.71	40	3.66
BniSSR01317	1976	B1	A	T	1	13	7769498	7769510	13	1	120	ACTTTTTGGCTTCTGTCGGG	58.68	50	5.14	CCTAAAACCACAATCCATCGGG	59.31	50	5.14
BniSSR01318	1978	B1	A	A	1	12	7814788	7814799	12	1	169	TCCATACAAGAGGGATCATCAACC	59.9	45.83	3.77	GGAGTGTTGCTTGGAATCGC	59.83	55	4.58
BniSSR01319	1979	B1	AT	AT	2	7	7816625	7816638	14	1	183	AGATCCCGTGAGATCGTTTCC	59.59	52.38	3.13	AACCGAATTGTGGCTTGACC	59.04	50	4.02
BniSSR01320	1981	B1	A	A	1	13	7819304	7819316	13	1	201	TGGAAAGCGAAATCGTCTGC	59.2	50	4.26	TCTCCTCGCTGTTTGATGGC	60.39	55	4.4
BniSSR01321	1982	B1	A	T	1	13	7823359	7823371	13	1	176	ACGAACCCAATTCCTCTGGC	60.32	55	4.85	CTCTACATAAAGAGAGGGTGTTGC	58.89	45.83	4.17
BniSSR01322	1983	B1	AG	GA	2	11	7824951	7824972	22	1	123	CGTCTGAGGAAGGATTTGCG	59	55	4.85	TCTCTCCATGGAACGTCTGC	59.47	55	4.26
BniSSR01323	1984	B1	AATCC	AGGTT	5	4	7825233	7825252	20	1	150	AGGTGGATTTGTGTACAAGCG	58.85	47.62	4.68	GATGTCAACCCCCGAAGAGG	60.11	60	3.69
BniSSR01324	1985	B1	AG	GA	2	7	7831161	7831174	14	1	100	ACCAAAGCATCCCTCCTTAGG	59.43	52.38	2.69	GTGTGAAGGAAACCCTAAAGGC	59.44	50	4.35
BniSSR01325	1987	B1	AT	TA	2	7	7833859	7833872	14	1	176	AACCTCCACTAACACAAACCC	58.06	47.62	4.11	TCTTTCTTCTCTGAAACCAGACC	58.04	43.48	3.85
BniSSR01326	1994	B1	AG	CT	2	7	7859098	7859111	14	1	143	GGTTCTTCTATGTATCCAAAAGCCG	59.99	44	5.52	AACTAGGGTCTGTCACTGCG	59.4	55	5.18
BniSSR01327	1995	B1	AG	GA	2	15	7862809	7862838	30	1	120	TGTCTGAAGTTATGAAAGCAAAACC	58.5	36	3.27	CATCGCCGTCTCATAATTCCG	59.28	52.38	4.3
BniSSR01328	1996	B1	A	A	1	12	7863025	7863036	12	1	139	GGGTTTGACCTTGCGATTGG	59.76	55	3.16	ACGGCTCTCCTTAAACGAGG	59.47	55	4.63
BniSSR01329	1997	B1	A	T	1	12	7865976	7865987	12	1	139	TGGTCCCTTGAACTGTTCGC	60.53	55	4.7	TGGAACTCAACCCAAGATCCC	59.65	52.38	3.85
BniSSR01330	1998	B1	AACCG	GAACC	5	4	7866335	7866354	20	1	181	CGGATACAACTGCGTGAATGC	60.27	52.38	3.56	GGTGGATTTGTGTACAGGCG	59.2	55	5.52
BniSSR01331	1999	B1	AG	TC	2	36	7866554	7866625	72	1	183	CTTTCAAATCCTCCGCCACC	59.19	55	4.61	CAAATGTCTGAGGGAGGATTTGC	59.87	47.83	3.68
BniSSR01332	2000	B1	ATATAC	TACATA	6	4	7868806	7868829	24	1	197	CGCTCCTTAAAGCTTCAGGC	59.27	55	4.85	AGCCAGTTGATTCAGAGCTCC	60.07	52.38	4.7
BniSSR01333	2001	B1	A	A	1	14	7895818	7895831	14	1	167	TTCACCGTCTCATTGACCCC	59.68	55	4.95	GACTCTTACACCGGACCACG	60.11	60	4.94
BniSSR01334	2002	B1	AT	AT	2	25	7895987	7896036	50	1	194	ACATTCCCAACGCTCTGTCC	60.32	55	4.02	GATCCAGATCTACGACCCGG	59.12	60	5.73
BniSSR01335	2003	B1	AT	AT	2	10	7898385	7898404	20	1	186	GTGACCTTACCGATCGGACC	59.9	60	4.46	TGTGAAATGGTTAAAAACGCAGG	58.64	39.13	4.85
BniSSR01336	2004	B1	A	T	1	12	7901373	7901384	12	1	121	TGCGCATACATCCAACTCCG	60.81	55	4.63	GATCTTCTCCCTCATTCTTAAGATGC	59.35	42.31	3.91
BniSSR01337	2005	B1	A	T	1	14	7906143	7906156	14	1	111	TTTGTCCCCTTTTACCAAATTGC	58.29	39.13	3.56	GACCCAACTGAAATACCGATCC	58.8	50	3.36
BniSSR01338	2006	B1	A	A	1	13	7909124	7909136	13	1	126	ACTCCAACTTTGTTTTCTGGGC	59.57	45.45	5.36	CAGACCAAAGAAAAAGAAAACCTCC	58.96	40	4.3
BniSSR01339	2007	B1	AT	AT	2	11	7910626	7910647	22	1	111	AAACCGAACCAAACCGAACC	59.26	50	3.62	GGAAGTCAAGAAAATGTGGAAAACG	59.54	40	3.6
BniSSR01340	2008	B1	A	A	1	12	7926170	7926181	12	1	195	GTGTGAGGCAACAATCGTCG	59.84	55	5.12	GGTTTATTAGCGGGGATTATGTATTCC	59.93	40.74	3.01
BniSSR01341	2009	B1	AT	AT	2	8	7926809	7926824	16	1	130	TGATGTGAAATTTGGTGTTGTGG	58.31	39.13	4.17	GGTTAACCCATTTTGACACCCC	59.7	50	4.95
BniSSR01342	2010	B1	A	T	1	12	7927866	7927877	12	1	129	CCGTGAAATCGCATTTTTCCG	59.09	47.62	4.3	CATGTTAAATAGGTCTATTGGATTGGG	58.2	37.04	4.12
BniSSR01343	2014	B1	A	T	1	12	7937725	7937736	12	1	109	ACGAACAACTTCTACACACACG	59.14	45.45	4.49	AGGCTGCTTACACCAGAAGG	59.67	55	3.46
BniSSR01344	2019	B1	A	A	1	16	7969700	7969715	16	1	166	ACTTGTGGTATATGCTTAGAATCTTGC	59.77	37.04	4.01	GTGGTAGGGATTTCCTCGACC	59.86	57.14	4.79
BniSSR01345	2021	B1	A	A	1	12	7975567	7975578	12	1	165	TTCATAACGTTCCTGCCCGC	61.02	55	6.13	GGTTCTTGCAACACTTGACGG	60.27	52.38	4.79
BniSSR01346	2024	B1	A	T	1	14	7982053	7982066	14	1	206	AGTTAGGTAACGTCCAGACATGG	59.81	47.83	3.66	TCCAATCATGTATGTACGTTACCC	58.4	41.67	3.69
BniSSR01347	2025	B1	A	T	1	12	7982179	7982190	12	1	120	AGGGTAACGTACATACATGATTGG	58.39	41.67	3.16	TGTATCTTGGGCTGTGTATGGG	59.83	50	4
BniSSR01348	2027	B1	AT	TA	2	8	7995760	7995775	16	1	122	ACCCTGTGGTCAAGGAAAAGG	60.13	52.38	3.11	TCCTAAAGAACCTTAGTCCCAAGC	60.02	45.83	4.01
BniSSR01349	2030	B1	AAG	TTC	3	10	8007794	8007823	30	1	103	TGGGAGCTTGAAGAAGATCGG	59.79	52.38	4.18	ACTTTCCAAAATCTCAGCTCCG	58.92	45.45	4.63
BniSSR01350	2031	B1	ATCAGC	CATCAG	6	4	8012002	8012025	24	1	206	TGGAGAGACAAGGCATCATGG	59.79	52.38	3.66	AGTCCATCTCCCTTACCCCC	60.03	60	5.4
BniSSR01351	2033	B1	A	A	1	13	8033261	8033273	13	1	167	CTTAGGGTTAGGACAGGCGC	60.18	60	6.53	TATCACCACTATTCGCGGGC	59.97	55	6.13
BniSSR01352	2034	B1	A	T	1	12	8058361	8058372	12	1	125	AGTCAAATTCACCTATACCTCTTTGG	58.89	38.46	3.28	CACACATAAGCCTTTCAAGTTGG	58.45	43.48	3.77
BniSSR01353	2036	B1	AC	TG	2	10	8064498	8064517	20	1	190	TCAAGGTTTGCTCTGTTCTGC	59.05	47.62	4.26	ACTAGAAGCCGTTGCATCCC	60.11	55	3.85
BniSSR01354	2038	B1	A	A	1	12	8067195	8067206	12	1	178	ACAAAACCCTTTCTGTATTACAGGC	59.76	40	4.85	TGGTTGACAAAGAAAATAGGTGAGC	59.99	40	4.26
BniSSR01355	2039	B1	A	T	1	12	8070130	8070141	12	1	117	TTGAGCAACGCTATCCAACC	58.55	50	3.77	CATCCGCCTTCGAACCTCC	60.52	63.16	4.3
BniSSR01356	2040	B1	A	T	1	13	8083880	8083892	13	1	109	CCTCAGCCTACGAAACACCG	60.74	60	4.94	AGCAACTTGGGACACTACCG	59.97	55	4.02
BniSSR01357	2041	B1	AGG	GAG	3	5	8088713	8088727	15	1	193	GAGGTTGAAGCTGCTGTTGC	60.04	55	4.17	CGCGCTTCTTCTTCTTCTTGG	59.87	52.38	3.61
BniSSR01358	2042	B1	AAG	AAG	3	5	8088806	8088820	15	1	135	GAGTAGCGAGGAGGAGGAGG	60.54	65	4.3	TCAGAATCAGACTCGTCGCG	59.9	55	5.87
BniSSR01359	2045	B1	A	T	1	13	8092367	8092379	13	1	119	AGGCACTTAGTACTATCAATGGAGG	59.69	44	4.3	CACAGGAGGCACTACACAGG	60.04	60	4
BniSSR01360	2047	B1	A	A	1	12	8096853	8096864	12	1	121	AACGATCAAAACATTCAGCTGC	58.43	40.91	5.25	GACGGATGACTTCGTCGGG	60.23	63.16	5.14
BniSSR01361	2049	B1	AAG	AAG	3	5	8100014	8100028	15	1	179	TTCGGGCCAGATCAAGATCC	59.53	55	3.36	ACTCCCTTAGGCTTCCTCGG	60.69	60	4.63
BniSSR01362	2051	B1	AAGAG	TTCTC	5	4	8119742	8119761	20	1	178	GCTTAAAAGCCCATTTGAGTCG	58.5	45.45	4.18	GTCAGAAGATTGGACTCTGTTAAGC	59.65	44	3.09
BniSSR01363	2054	B1	AT	TA	2	7	8129483	8129496	14	1	134	GAGTGGGGGACGTTTCTTCG	60.67	60	3.79	GCCATCTTTTCTCTACATAGAAGACC	59.3	42.31	3.85
BniSSR01364	2059	B1	AT	TA	2	10	8150282	8150301	20	1	166	AATTAACTTTGTAGCAAATGGGGC	58.51	37.5	5.8	ATCTAGTTCAAAATCCACACATATGC	58.07	34.62	3.14
BniSSR01365	2063	B1	AAG	TCT	3	7	8158527	8158547	21	1	203	ATCACCAGCGTCGCCATTCC	63.2	60	3.01	AGAGGGTTTGAGGAGAGGCG	61.26	60	5.52
BniSSR01366	2065	B1	A	T	1	13	8177603	8177615	13	1	135	AGAAGATGATGATGAACACTACTGG	58.42	40	4	TGTTAAGTTAGAGTGAGGATTTTTGC	58.13	34.62	3.68
BniSSR01367	2066	B1	ATAG	TATC	4	5	8178709	8178728	20	1	143	GGGTAATGTAAAATCCGAACAAAATCG	59.78	37.04	3.34	CTTCCAATTGACGTGGCTGC	60.11	55	5.25
BniSSR01368	2068	B1	A	T	1	12	8204316	8204327	12	1	169	CCTCTCCTTCTTTGTTGGAAATGG	59.78	45.83	3.16	TGGTGTATTGATGGCAATGGC	59.24	47.62	4.4
BniSSR01369	2069	B1	A	A	1	12	8212332	8212343	12	1	155	CGCCTTTGAGAGAAACGACG	59.56	55	5.12	ATTTAAGTCGCCCAAACCGC	59.48	50	5.68
BniSSR01370	2071	B1	A	T	1	15	8225389	8225403	15	1	116	CAATTCTCAGTTTGACCATTGCG	59.08	43.48	4.85	CCCCTTTATGAAGAAGATCAAGGC	59.42	45.83	4.35
BniSSR01371	2072	B1	AT	AT	2	10	8237716	8237735	20	1	168	TTCTCTTCGGGACAACCTGC	59.97	55	4.85	GGTCCAGCTGTCCACTATCG	59.9	60	2.92
BniSSR01372	2073	B1	AT	TA	2	9	8238667	8238684	18	1	188	TCTGTCCCAGACAATTGTCCG	60	52.38	4.79	GGGACGAGAAGGTCTAGGC	58.88	63.16	3.93
BniSSR01373	2074	B1	A	T	1	12	8246803	8246814	12	1	105	CTCGTCGGTTCTGTTTGATGG	59.27	52.38	3.51	TCTAGCGTTCATGTCTTGGTCC	60.09	50	4.46
BniSSR01374	2076	B1	AT	TA	2	16	8247035	8247066	32	1	217	ACTTTATCCAGTTTACTTGCACCG	59.55	41.67	4.94	GTTGCAATGATTGGACCTACTGG	59.87	47.83	4
BniSSR01375	2077	B1	AAAAT	AAAAT	5	4	8248134	8248153	20	1	131	TCTTCATACAAAACTACTGGAGTCC	58.3	40	3.85	ATCTGACGTTGGAGCTTGGG	60.04	55	4.12
BniSSR01376	2079	B1	AG	GA	2	8	8254770	8254785	16	1	150	GAGAGATCGAAGAGGAGGAGG	58.5	57.14	4.3	GACAAACCCCCTCGACTGG	60	63.16	4
BniSSR01377	2080	B1	AAC	AAC	3	5	8263926	8263940	15	1	135	CAAACCCGGCTTTAAGTGGC	60.04	55	5.01	GTCCAACGAGAAGAGGGACG	60.11	60	4.79
BniSSR01378	2082	B1	AAAAT	AAAAT	5	4	8274713	8274732	20	1	125	ACCCTAGCACCCCATAATGG	58.85	55	3.16	GCAGCTTCTATTTTTGGGCCC	60.13	52.38	5.8
BniSSR01379	2083	B1	AAAAT	AAAAT	5	4	8276149	8276168	20	1	102	TCATTATTTGGTTGGGAAAAATGCG	59.36	36	4.73	CCCAACTTTTAGGCCAACAGC	60	52.38	4.4
BniSSR01380	2084	B1	AAG	TTC	3	5	8283447	8283461	15	1	145	CGGAGTTCTCACGGAGTCG	59.87	63.16	4.18	AAGCAAGACCAGGATCAGCC	60.03	55	4.85
BniSSR01381	2085	B1	AAT	AAT	3	5	8288599	8288613	15	1	181	TTTCAGTGGTGTTTTGCGGG	59.54	50	6.13	AGAACCGTACCACAGTTGATCC	60.03	50	3.36
BniSSR01382	2086	B1	AT	AT	2	41	8288728	8288809	82	1	176	CGTAAGGATCAACTGTGGTACG	58.82	50	3.67	GATCATCCGAATCACACCGC	59.14	55	5.68
BniSSR01383	2087	B1	AC	GT	2	7	8293715	8293728	14	1	119	TGGAAATAGCTCTGCCCACG	60.11	55	4.94	TTTGATCTCCGCCACTCTGG	59.75	55	3.86
BniSSR01384	2088	B1	AT	AT	2	13	8305739	8305764	26	1	201	AATATGGAATGGAGATTGAGATACCC	58.36	38.46	3.69	GAGTGGTTATATAACTACATGCAATGC	58.77	37.04	3.56
BniSSR01385	2092	B1	AACCG	TTCGG	5	4	8315146	8315165	20	1	155	AACCATATCCAAATCCTGCGG	58.41	47.62	5.69	GTGTGTTCAACTCTGATTAGGGC	59.56	47.83	5.19
BniSSR01386	2093	B1	AAG	AAG	3	9	8318895	8318921	27	1	199	CCTTTGACTTACCATGGCGC	59.55	55	6.53	TCGACTTGTCAGTAGAACGTGG	60.03	50	4.94
BniSSR01387	2094	B1	A	T	1	15	8322573	8322587	15	1	210	GTCAACGAGCAGAAACTATCAGC	59.94	47.83	4.26	ACCAGCTCTTTCTTCCTTGC	58.1	50	4.01
BniSSR01388	2096	B1	ATC	ATG	3	5	8326464	8326478	15	1	165	AGAAAGACAGATGGGAGAAGGC	59.76	50	4.35	CAGCTCCAACAAATCCAGCC	59.47	55	4.85
BniSSR01389	2100	B1	A	T	1	12	8344873	8344884	12	1	193	CGTCAGGGTGATAGAGATGGG	59.38	57.14	4	CGGATAAAGATGTTGGCCGC	59.69	55	6.53
BniSSR01390	2101	B1	A	A	1	14	8349561	8349574	14	1	181	ATTTCATGGTCCCAAAACATGC	58.06	40.91	4.06	TCCAAAGAGGAGGAAGCTATTCG	59.87	47.83	3.34
BniSSR01391	2102	B1	AC	AC	2	7	8351064	8351077	14	1	122	ATCTGCAGGTTTCTACGGCG	60.46	55	6.46	TCCTCCGTCTCTCTCCATCG	60.18	60	3.84
BniSSR01392	2105	B1	AG	CT	2	7	8382855	8382868	14	1	128	GATTTAGGACGGTTGCACTGG	59.26	52.38	4	GATGGTTTGGTGGCACATGC	60.39	55	4.06
BniSSR01393	2107	B1	AG	TC	2	7	8389404	8389417	14	1	101	ATAAGAACCACACCGCACCG	60.67	55	4.94	GTGCATGAAAATCCCAGAGGG	59.25	52.38	4.3
BniSSR01394	2109	B1	A	A	1	12	8408067	8408078	12	1	129	AGTCCGGTTTTCAAAACACTGG	59.57	45.45	4	AAACCAGTGGAATGTCGATGG	58.56	47.62	3.51
BniSSR01395	2110	B1	AG	AG	2	8	8411997	8412012	16	1	150	ATATATTTTCGGTTATTAACACACCCG	58.22	33.33	5.28	GTGTTTTATGTTTACATTTGCAAGCG	59.21	34.62	4.68
BniSSR01396	2111	B1	AT	TA	2	9	8418491	8418508	18	1	158	GTGCAGTGTGTATCTCTGTTATCG	59.5	45.83	2.92	GGTAACAGATGTTTCTCACCGC	59.58	50	5.68
BniSSR01397	2112	B1	A	A	1	13	8430113	8430125	13	1	170	TGCTACAGTAACGAACCCGG	59.76	55	5.73	CACAGCGCATTGATGAACCC	60.18	55	4.11
BniSSR01398	2113	B1	A	T	1	12	8430132	8430143	12	1	142	GCCCCTTCCGGATGAACC	60.12	66.67	3.62	CACAGCGCATTGATGAACCC	60.18	55	4.11
BniSSR01399	2114	B1	AT	TA	2	10	8450755	8450774	20	1	145	TCTTTTTCTTCGTCAAGTTGTTCC	58.12	37.5	3.62	GAGTCACACTTGGCAATTCTGG	59.77	50	3.86
BniSSR01400	2116	B1	AT	AT	2	29	8473679	8473736	58	1	199	CCAACCCGTTCCAAAGACC	58.66	57.89	3.85	TTAAAATATCAAACAAAACCCGTTGC	58.15	30.77	4.17
BniSSR01401	2120	B1	AT	TA	2	7	8489464	8489477	14	1	144	AATTTAATCGTTTGGCGGATGC	58.56	40.91	3.91	TCTTTCCGAAAGATAGTTTTCAAAACC	58.87	33.33	3.27
BniSSR01402	2121	B1	A	T	1	12	8489478	8489489	12	1	144	AATTTAATCGTTTGGCGGATGC	58.56	40.91	3.91	TCTTTCCGAAAGATAGTTTTCAAAACC	58.87	33.33	3.27
BniSSR01403	2123	B1	A	A	1	13	8494394	8494406	13	1	194	GGGGTGGACAAAACTAAAAGCC	59.96	50	4.35	GATGGCTCAAATCACTTGGCC	59.86	52.38	5.36
BniSSR01404	2124	B1	AT	TA	2	10	8496031	8496050	20	1	178	TTGCATCCAAACCCACATGG	59.02	50	3.66	AGAGTGAGAAAGCTAAAAAGAAACG	58.05	36	3.6
BniSSR01405	2127	B1	AC	TG	2	9	8514352	8514369	18	1	116	AGAGAATGAATCGTTTTCCACAGG	59.3	41.67	4	ACGTTACGAATACATGTGAAGGC	59.38	43.48	4.35
BniSSR01406	2132	B1	AAG	TCT	3	7	8530709	8530729	21	1	177	TGAGTCTATCCATTGACCTTGCC	60.12	47.83	4.52	CGGAGGAGAAGAATCGGTGG	59.9	60	4.61
BniSSR01407	2133	B1	AAGG	CTTC	4	4	8530734	8530749	16	1	161	CCTTGCCTTCTATATAAATCGGACC	59.12	44	4.46	CGGAGGAGAAGAATCGGTGG	59.9	60	4.61
BniSSR01408	2136	B1	A	T	1	12	8534496	8534507	12	1	125	GTGAATAGTCTTCCCTCAAATTTAAGG	58.32	37.04	2.69	CGATGGTGCTTCAAAATGAGGG	60.16	50	4.3
BniSSR01409	2137	B1	A	T	1	12	8538097	8538108	12	1	134	CCTGTACTAGCTAGCGTATCACG	60.12	52.17	4.35	CATGAAATAGCTTTCTACAACAACACC	59.46	37.04	4.16
BniSSR01410	2138	B1	AT	TA	2	8	8538553	8538568	16	1	152	AGCAAACTCTGGTTCTTCAGC	58.77	47.62	4.26	AGCGCCTAGTCATAAGAAATAACG	59.02	41.67	3.18
BniSSR01411	2139	B1	AT	AT	2	12	8538570	8538593	24	1	167	AGCAAACTCTGGTTCTTCAGC	58.77	47.62	4.26	CCTTGGATTCGATTAAGCGCC	59.74	52.38	6.53
BniSSR01412	2141	B1	AG	CT	2	7	8541175	8541188	14	1	131	CCCACTCACATCCTCTCTCC	58.88	60	3.71	TTGAACAGAGCTGGTGTGGC	60.82	55	5.01
BniSSR01413	2142	B1	ACG	CAG	3	5	8542589	8542603	15	1	191	TGAGATCACCATGCAACGGG	60.39	55	5.28	AGGCACTGCAGTTCTGATCG	60.39	55	3.69
BniSSR01414	2143	B1	A	T	1	13	8546224	8546236	13	1	181	TGGAAGAGCTTCTTGACGAGG	59.73	52.38	4.63	CTCCACCCGAGCTTTATCCC	59.89	60	3.85
BniSSR01415	2144	B1	A	T	1	12	8549926	8549937	12	1	140	TACGATGTTGCAGCTCTGGC	60.74	55	4.85	TTGGTGTCTCGAGTAAATCATTGG	59.06	41.67	3.16
BniSSR01416	2146	B1	A	T	1	13	8553533	8553545	13	1	194	GTCCAAGCAAGAACTATCCGG	58.72	52.38	5.14	TGCTTTCTGTTCAAGAGGATGG	58.58	45.45	3.51
BniSSR01417	2147	B1	AT	AT	2	8	8556255	8556270	16	1	135	AGACCGACGTTGTGAGTAGG	59.12	55	3.18	TCGAACCCACACGATATGGC	60.18	55	4.4
BniSSR01418	2148	B1	AG	GA	2	7	8562857	8562870	14	1	133	AGAAAGCCTCCACCTTCACG	59.96	55	4.35	CTCTCTCTGCTTCGTCTCGC	60.25	60	5.03
BniSSR01419	2149	B1	AG	AG	2	8	8562935	8562950	16	1	145	CAGCTGACTACACAGAACGC	58.94	55	4.84	CCCTCCCTTCACTCGTTTCG	60.39	60	3.46
BniSSR01420	2150	B1	A	T	1	12	8572632	8572643	12	1	199	CCATTTTAGACAGCTTGGTCAAGG	60.08	45.83	3.61	GTTTTACAAATGAAACCATATCCAACG	58.36	33.33	4.1
BniSSR01421	2152	B1	AAAG	AGAA	4	14	8575759	8575814	56	1	243	AAGAGACAAAGGCCCATTGG	58.07	50	3.16	CAAGAAAAAGAGAACCATGAAGCC	58.77	41.67	4.35
BniSSR01422	2153	B1	AT	TA	2	9	8576864	8576881	18	1	196	TTCCAACCCCAACCAACAGC	61.05	55	4.4	CACTGTACTATTGGAAACTCTCTTCC	59.19	42.31	3.46
BniSSR01423	2154	B1	AG	CT	2	8	8577528	8577543	16	1	114	GCTCCAATCACACCCATTTGC	60.4	52.38	3.68	AGTTTCTCTTTCCTCTCTGCTCG	60.06	47.83	5.03
BniSSR01424	2157	B1	ATC	ATG	3	5	8591332	8591346	15	1	127	AGTTTGAGTTATATGGTTGCAATGG	58.13	36	3.16	TGCCAATATAACCCTCCTCGC	59.93	52.38	5.03
BniSSR01425	2160	B1	ACGGG	TCCCG	5	4	8609824	8609843	20	1	126	TTCGTGATGCCTAGGGATGG	59.24	55	3.51	ACAGCTAGTTTGAGGACCGC	60.04	55	5.68
BniSSR01426	2161	B1	AG	TC	2	120	8610217	8610456	240	1	294	CGAAACTCCATAATGTCTAACCCC	59.19	45.83	4.95	TTTGAAGACCAATCCTAAGTCTCC	58.19	41.67	3.71
BniSSR01427	2162	B1	AT	TA	2	11	8613306	8613327	22	1	143	AGTCAAGGCATCCCTGAACC	59.67	55	3.62	CCGGAACTAGGGGTCTAGAGG	60.48	61.9	3.69
BniSSR01428	2163	B1	AT	TA	2	13	8620311	8620336	26	1	157	AATAGTGGCGCGATAGTCCG	60.04	55	4.79	CCGGAACTAGGGGTCAGAGG	61.04	65	3.69
BniSSR01429	2164	B1	AAG	AGA	3	5	8627890	8627904	15	1	154	ACCTGTTTTAGAACTTGCAAAATTGC	59.96	34.62	3.56	TCACTCACTCCCATGGTCC	58.32	57.89	4.46
BniSSR01430	2165	B1	A	A	1	15	8637415	8637429	15	1	126	GTCCCTGACTTGACAACTTTTCC	59.68	47.83	3.13	ACTGGAACTTCAAAAATGGAAAACC	58.89	36	3.27
BniSSR01431	2167	B1	AAAT	ATAA	4	4	8640331	8640346	16	1	195	AGTGCGACTCAACAATTCATTGG	60.06	43.48	3.16	CTCGGTTTCTGCAGCATTGG	59.83	55	3.16
BniSSR01432	2172	B1	AG	GA	2	8	8659086	8659101	16	1	100	AAATTTAGAGAATAGGGCGGCG	58.86	45.45	6.46	GGTTGATACTAATGCGGCGG	59.13	55	6.13
BniSSR01433	2175	B1	AACAC	CAACA	5	5	8671629	8671653	25	1	129	GAAGAGGAGAGTGGTGGTGG	59.39	60	4.61	AGGTGTAGTGTGGGAAGGGG	60.84	60	4.79
BniSSR01434	2176	B1	AT	TA	2	13	8671926	8671951	26	1	200	CGTTTTGGTTAACTATGCTTTTGGG	59.6	40	4.12	GTCTCGTTTTCATTAGAACTTTCGC	59.22	40	4.7
BniSSR01435	2177	B1	A	A	1	14	8676345	8676358	14	1	144	GGACCAGTCAGAGGAATCTGC	60.13	57.14	4.26	TTTGTAACAACAGGCGTGGC	59.62	50	5.01
BniSSR01436	2178	B1	ATC	GAT	3	5	8677179	8677193	15	1	100	AAGGAGAAATGAGGAGGCGC	60.11	55	6.53	TCCAAACGCCAAAAGACAGC	59.62	50	4.4
BniSSR01437	2180	B1	AT	TA	2	10	8684058	8684077	20	1	141	TCTAAACATGGATCGCTGGC	58.05	50	4.85	GTCGTTTTAGAAACGCGATTTGG	59.4	43.48	3.28
BniSSR01438	2181	B1	A	A	1	12	8690184	8690195	12	1	139	TGCTGCATCTCTGGTTCTATGG	60.16	50	2.74	CCTGTCATTGGTCTCCATATGC	58.86	50	3.14
BniSSR01439	2182	B1	A	T	1	13	8693508	8693520	13	1	185	CCCTGTTCTGTCGGCATCC	60.45	63.16	3.51	GAGATTCCACCACCAGAGCG	60.46	60	5.03
BniSSR01440	2183	B1	A	A	1	12	8699678	8699689	12	1	119	AACTTCAGGGGGTTCACACG	60.18	55	4.49	AACAGTGATGAACTCGCCCG	60.67	55	6.13
BniSSR01441	2184	B1	AAT	ATT	3	5	8699810	8699824	15	1	186	CCAGCTCTTCCTCGTGAACC	60.39	60	3.62	GCATCTGCATTAGTGAACCCC	59.32	52.38	4.95
BniSSR01442	2185	B1	AAG	AAG	3	6	8702171	8702188	18	1	155	CGGTTAGAGAGGGAAGCTGC	60.18	60	5.25	ACATCAGGTCCTTTCCCAGG	59	55	4.45
BniSSR01443	2189	B1	AG	CT	2	7	8722225	8722238	14	1	140	ACTGCTGTTTCATTGCTCCC	58.75	50	4.3	CATTCGCGACTGCAGAAGC	59.94	57.89	3.86
BniSSR01444	2191	B1	A	T	1	12	8737108	8737119	12	1	196	AGCTTTCCCCTTCAACGTCC	60.25	55	4.79	TCTGTGTTGAACTTGGAAGGC	58.7	47.62	4.35
BniSSR01445	2192	B1	AAAC	CAAA	4	4	8749118	8749133	16	1	122	AGACAAAAGCACCCGAATGC	59.4	50	3.56	TAACCAACCCTCTTCTCGGC	59.39	55	5.54
BniSSR01446	2195	B1	AG	AG	2	7	8758288	8758301	14	1	144	TCCAGCACAACATTCCTCCC	59.96	55	4.3	TGTTGGTCTCACTCTTGGCC	59.89	55	5.36
BniSSR01447	2197	B1	AT	AT	2	13	8766198	8766223	26	1	161	AGGAGAAGTTTTTGGTAGTTCTTGC	59.7	40	4.01	GACCTTACATGTCAAACATTCCG	58.03	43.48	4.3
BniSSR01448	2200	B1	AG	TC	2	8	8784464	8784479	16	1	169	GCTTTCAAAACACACAGTGTACC	58.9	43.48	3.34	AGGAACTCATGAGAGCGAGC	59.54	55	5.03
BniSSR01449	2202	B1	A	A	1	12	8796662	8796673	12	1	119	TGTTTGGGTCTAAAGCAAACCG	59.64	45.45	4.44	TTGCTTGCAACCCTTTCTGC	59.9	50	4.26
BniSSR01450	2203	B1	AAAG	CTTT	4	4	8798400	8798415	16	1	138	CTATGTTCGAGGCGCAAAGG	59.35	55	3.11	CCTTTAAGCCCTCTAGCCCC	59.53	60	5.8
BniSSR01451	2204	B1	A	T	1	12	8804844	8804855	12	1	117	AGCTCAAAAGGATCACCGCC	60.68	55	6.13	ACGATATCAGAACCAAGAAAGTAGC	58.96	40	3.58
BniSSR01452	2205	B1	A	A	1	12	8804961	8804972	12	1	161	AGCTACTTTCTTGGTTCTGATATCG	58.72	40	2.92	GGAACTGAGAAACTATCCTAAATCCC	59.01	42.31	3.85
BniSSR01453	2206	B1	AG	CT	2	28	8805327	8805382	56	1	149	TCTCTCGTAAACAAACACGCC	58.87	47.62	5.68	TCATCTTTCCGTCAGCCTCC	59.46	55	4.3
BniSSR01454	2208	B1	A	A	1	15	8820555	8820569	15	1	152	TGGGTTTTTCACTTACAGGCG	59.05	47.62	5.52	TGTTCATTTAGGTTTCGGGCC	58.84	47.62	5.8
BniSSR01455	2210	B1	AC	TG	2	8	8821677	8821692	16	1	204	GGTGGCACTACAAAAGTCCG	59.13	55	4.79	ACAATGATCAAAATCTTCCAAAGGC	58.83	36	4.35
BniSSR01456	2211	B1	AAAT	AAAT	4	4	8831293	8831308	16	1	112	ACAAGGGAAAACGCTTGTCC	58.97	50	4.02	GGTAGTGGATGTAGCCGTGC	60.53	60	5.34
BniSSR01457	2212	B1	AAAG	AAAG	4	4	8832759	8832774	16	1	190	CATCCCCTTCACTAACCAAAAGG	59.24	47.83	3.11	GCAGCTAGATAGAGTGGCGG	60.04	60	6.13
BniSSR01458	2213	B1	AGG	GAG	3	5	8833172	8833186	15	1	128	AAGCCTTGTTCAAGCTCTTGG	59.04	47.62	3.61	GCTTTGGCTGGACTTCCTCC	60.96	60	4.3
BniSSR01459	2214	B1	AAC	ACA	3	5	8833315	8833329	15	1	152	GGAGGAAGTCCAGCCAAAGC	60.96	60	3.51	TGATCCCCCTGAGGTAGTAGC	60.13	57.14	3.58
BniSSR01460	2215	B1	AGGG	GAGG	4	5	8833499	8833518	20	1	152	CGGACTTGACAGAGCTGAGG	60.11	60	3.86	TAATCTGTTCCCCTTCGGCG	59.82	55	6.46
BniSSR01461	2216	B1	A	A	1	12	8834663	8834674	12	1	175	AATTGGCCCAACAATCTCCC	58.43	50	4.3	GCCACCTACTCAAACACAGC	59.12	55	4.4
BniSSR01462	2217	B1	AAC	GTT	3	5	8839323	8839337	15	1	126	GGTTCCTTCAATTGAGGCCG	59.19	55	6.13	AACGTTGGAACCATTGCTGC	59.97	50	5.25
BniSSR01463	2218	B1	AG	CT	2	7	8842778	8842791	14	1	127	TGCTTCCGTTCACATGCTCC	60.96	55	4.7	AATCGTTTCGAGGATCCCGC	60.53	55	6.13
BniSSR01464	2219	B1	A	T	1	13	8843764	8843776	13	1	179	TCATTTCTATCATGCATGGGGC	58.84	45.45	5.8	TACTTGACCCCAGGCATTCC	59.38	55	3.01
BniSSR01465	2220	B1	AATT	TAAT	4	4	8845485	8845500	16	1	175	CCCAATGAATTTACAGAAATGTTGCG	60.18	38.46	4.85	AACCGTTGGACTACAGACGC	60.32	55	5.19
BniSSR01466	2221	B1	AT	AT	2	14	8850360	8850387	28	1	166	TGACATGTGTGAAATCACTTTGC	58.39	39.13	3.68	AGGATTCCGGGTTGAGATTCC	59.51	52.38	3.01
BniSSR01467	2222	B1	AT	TA	2	10	8854843	8854862	20	1	202	TGTTGTTATCAGGCCAAGAAGC	59.18	45.45	3.86	TCATATCGGAGTGGTTATCGTCG	59.81	47.83	5.12
BniSSR01468	2223	B1	A	T	1	12	8857008	8857019	12	1	141	TTCCTGAGATGACACGTCGG	59.47	55	4.79	CGTTTTGTCGAAGAACAGCG	58.35	50	5.18
BniSSR01469	2224	B1	AAG	AAG	3	5	8866232	8866246	15	1	140	TGTGCTTTCAAGAACCAACCG	59.6	47.62	4.44	TGGTAATCTACGGAAGGGCC	58.87	55	5.8
BniSSR01470	2225	B1	A	T	1	14	8873224	8873237	14	1	104	TGCAACATTTGGCTGTGTTAGG	59.96	45.45	2.69	ACCCCAACACAGTCAAATGC	58.96	50	3.56
BniSSR01471	2226	B1	A	T	1	14	8873842	8873855	14	1	110	AAGATCATCTGGTTTTGGGCC	58.54	47.62	5.8	GCATAGAGGGCTTAACACATCC	58.86	50	3.51
BniSSR01472	2228	B1	AG	TC	2	65	8875836	8875965	130	1	289	CGACGCCATTGATTAAGGCC	59.69	55	5.19	ACTTGAGTCAGGAGAGCACG	59.4	55	5.34
BniSSR01473	2231	B1	AACC	CAAC	4	4	8889414	8889429	16	1	208	AGCAAGATTGGTTCTTCTTCTTCC	59.24	41.67	3.46	GTTTTCGCTGAAACATGACACC	58.96	45.45	4.16
BniSSR01474	2232	B1	A	T	1	13	8890740	8890752	13	1	141	TCATATTTGAGAGATTCCACAATGGG	59.23	38.46	4	TGCTTTCAGTGCAAGATTAGGC	59.51	45.45	3.93
BniSSR01475	2233	B1	AT	TA	2	10	8891466	8891485	20	1	121	AACCGAGGAGTTGTTTGTCC	58.04	50	4.02	TCTTAGCTCATTAACGTGTTAGACC	58.67	40	3.85
BniSSR01476	2234	B1	AAG	CTT	3	6	8894824	8894841	18	1	125	ATGATGCCTCTCTGCAACCC	60.11	55	4.11	TGGGAGCATCACACACAAGG	60.25	55	3.61
BniSSR01477	2235	B1	AAG	AAG	3	5	8895871	8895885	15	1	168	GGAGGTATCGATGCATCCCC	59.75	60	4.81	AGCTTGCATGCTAGCAGAGG	60.46	55	3.69
BniSSR01478	2236	B1	A	A	1	12	8896380	8896391	12	1	138	ACTCACAAGAGCCTTCATGC	58.18	50	4.06	CACGTTCCGGTTCTTGTTGG	59.69	55	3.77
BniSSR01479	2237	B1	A	T	1	12	8897932	8897943	12	1	130	CCCTGTGAGAGGTTAAGCTCG	60.13	57.14	5.03	AATTCGATCTATCTAGTGCGCG	58.51	45.45	6.86
BniSSR01480	2238	B1	ATC	TGA	3	6	8901698	8901715	18	1	152	CTGCTGAGAATGTTTTCATCAAGG	58.6	41.67	3.61	ACTAGTTCACAAGATAGGGGTCG	59.3	47.83	4.79
BniSSR01481	2239	B1	AAT	TAT	3	8	8904196	8904219	24	1	155	TCCAGACTTCCAGTTCTGTCC	59.03	52.38	4.02	GGAGGGAGTATCTATTATGAACACCG	60.35	46.15	4.94
BniSSR01482	2240	B1	A	A	1	12	8909060	8909071	12	1	144	TGGATCAACATTTCAGATATGAGTCC	59.01	38.46	3.85	CTGGATCTGACAGTTTGGCG	58.92	55	5.69
BniSSR01483	2241	B1	AAG	TCT	3	5	8916411	8916425	15	1	100	CAAGCTTGGTTGAGCAGAGG	59.12	55	3.69	TGTACAAGAAACCAAACCGAAGC	59.93	43.48	3.86
BniSSR01484	2243	B1	AAG	AAG	3	5	8920971	8920985	15	1	107	CCTCATTCAGGGCCTTGTGC	61.32	60	4.57	TGGATAAACAGCATGGTACTCCC	60.12	47.83	4.3
BniSSR01485	2246	B1	AT	TA	2	14	8931701	8931728	28	1	199	AGAAGAAGGCACCACTGTGG	59.89	55	4.17	TTCATATGGATGGGTGTTTCTGG	58.46	43.48	3.86
BniSSR01486	2247	B1	A	A	1	17	8934426	8934442	17	1	130	TGCGGTAAATTTAGACTCGGG	58.1	47.62	5.14	GGCTGGAGAATAACATGGACG	58.79	52.38	4.79
BniSSR01487	2248	B1	A	T	1	12	8935611	8935622	12	1	155	TGGAAAGTTTAGTGTTCATTTCTGC	58.5	36	4.26	AGAATCTCATCCTAAGAAACCCTGG	59.87	44	4.45
BniSSR01488	2249	B1	A	A	1	14	8939779	8939792	14	1	116	TCTAGTTGCAGCTATGGTTGAGG	60.12	47.83	3.86	TCCTTTCAAGAAATTTTTCCACATGG	59.01	34.62	3.66
BniSSR01489	2250	B1	AT	AT	2	18	8947311	8947346	36	1	171	TTTGGTCAACTAAAACGTGATAATACC	58.49	33.33	2.73	CTTGAGAGGGCTGCTAAAACG	59.27	52.38	3.6
BniSSR01490	2251	B1	AT	AT	2	10	8951268	8951287	20	1	100	TTGGTCAAAGTTTGTTTCTGTGG	58.18	39.13	4.17	CTGATTATACTTGAGAGGGCTGC	58.69	47.83	5.25
BniSSR01491	2252	B1	AT	TA	2	8	8951934	8951949	16	1	109	TGCCTTTATCTGATTTTGGTTTTCG	58.84	36	3.46	TGTGGACAGTCTCACAAGGC	59.89	55	4.35
BniSSR01492	2253	B1	A	A	1	12	8952187	8952198	12	1	143	TGAAGCCTTGTGAGACTGTCC	59.93	52.38	4.02	TTTTTAAACCCGGGAAGCCC	58.66	50	5.19
BniSSR01493	2256	B1	A	T	1	12	8969601	8969612	12	1	142	CGTACATGAAGCACTTGCAGG	59.87	52.38	4.85	GAGTGCGTGTGGTCAGATCC	60.74	60	3.36
BniSSR01494	2257	B1	AT	TA	2	8	8973583	8973598	16	1	179	TCCAACTGGAAGAAGACGCC	59.97	55	5.68	CCCAAAGACCAATGATACTTTTGC	58.83	41.67	3.68
BniSSR01495	2259	B1	A	T	1	12	8992567	8992578	12	1	124	GAGGCAATGTAATAGGAGGGGG	59.96	54.55	5.4	ACAAAACTTTTGTACCGGGGG	58.97	47.62	5.4
BniSSR01496	2261	B1	A	A	1	12	9013068	9013079	12	1	144	AGAGACTGGAGGGTAAACAAAGG	59.67	47.83	3.11	GAGCAACAAACGCAATTCGC	59.57	50	4.7
BniSSR01497	2264	B1	A	A	1	12	9047240	9047251	12	1	199	CGTTGTATTGCGCCGTTAGG	59.97	55	2.69	CTCGTTGCTCGTTCACAAGG	59.49	55	3.61
BniSSR01498	2265	B1	A	A	1	13	9049824	9049836	13	1	199	ACGAAGCAGAACACATTATATCGG	59.25	41.67	4.18	GGTAATGCATGTAGAAGGTTGCC	59.93	47.83	4.52
BniSSR01499	2266	B1	AAG	TCT	3	5	9053302	9053316	15	1	125	TGATGATCTCCCCTTCCTTGC	59.51	52.38	4.01	TGCATCTTCCCAGATCGTTCC	60.13	52.38	3.62
BniSSR01500	2267	B1	AT	TA	2	7	9059681	9059694	14	1	172	TTGTTCCAGTTTCGTGTCGC	59.35	50	5.19	TGGATGGCTTAGGACAAATACCC	60.12	47.83	3.69
BniSSR01501	2269	B1	AAC	AAC	3	7	9068448	9068468	21	1	147	GAGTACAACCACGTCCTCCC	59.75	60	4.3	GAGGTCATTTGGTTGCTGCC	59.76	55	4.85
BniSSR01502	2270	B1	A	A	1	12	9083617	9083628	12	1	107	CAAAGTAGGCTCACTTCAGCG	59.27	52.38	5.18	GGAACTCTCTGCTTGTTTGTAGG	59.25	47.83	3.18
BniSSR01503	2271	B1	AT	AT	2	17	9085530	9085563	34	1	134	CACACCCAAACCAACTCAGC	59.61	55	4.26	ATGGAGAAGATTCAAAGAGGAGC	58.22	43.48	4.7
BniSSR01504	2280	B1	A	T	1	12	9110870	9110881	12	1	112	TTTAGCGGCCCAGTAGTTCC	59.75	55	3.62	ATCATGCCAGGGGAACAAGG	60.03	55	3.61
BniSSR01505	2281	B1	A	A	1	15	9111419	9111433	15	1	139	TCCAAGATCGTCAAGACCGC	60.11	55	5.68	TCTGCACATATCTCGGCTGC	60.25	55	5.25
BniSSR01506	2282	B1	A	A	1	12	9113759	9113770	12	1	172	ACTAACCGTTTCCTCAAATTATTATGC	58.6	33.33	3.14	GAAAGACTTGACCGCAGTGG	59.13	55	4
BniSSR01507	2283	B1	A	A	1	12	9116702	9116713	12	1	167	TGGACATATCATAGCAGGGCG	59.72	52.38	6.13	TGCAATAAGGAATATACTGTGTGGC	59.47	40	5.01
BniSSR01508	2284	B1	ATC	ATC	3	5	9116889	9116903	15	1	169	ACACAGTATATTCCTTATTGCAGGG	58.7	40	4.45	TCATGTTGGAGAGAAAGAATCGG	58.49	43.48	4.18
BniSSR01509	2287	B1	A	A	1	12	9126374	9126385	12	1	149	TCTCTTCTTATTCATATCCCATTGCG	59.12	38.46	4.85	AATCGACAGCCTCAATGAGC	58.34	50	4.26
BniSSR01510	2291	B1	AGG	CTC	3	5	9155245	9155259	15	1	124	CTTGGAAAATGCGAGGAGGG	58.9	55	4.3	GAGGAAGGTGCGTTTGAAGG	59.12	55	3.46
BniSSR01511	2292	B1	A	A	1	13	9157100	9157112	13	1	171	AAGTCATGAAGTTGAAACTGTTGG	58.11	37.5	3.77	CTCAGATCTCGAGGACGACC	59.06	60	4.79
BniSSR01512	2293	B1	A	T	1	12	9177882	9177893	12	1	153	ATATATGGATATTCTGTCCGGTTCG	58.19	40	3.95	GGACATGTGGATTCAACTCTGG	58.99	50	3.86
BniSSR01513	2297	B1	AT	AT	2	7	9195852	9195865	14	1	173	ATTAGGCTTGGTTCAGGGCC	60.03	55	5.8	TTACATATCTCATTTTAGAGCCTACCC	58.41	37.04	3.69
BniSSR01514	2298	B1	A	A	1	12	9199426	9199437	12	1	123	TGAAGCATCCACTCGAGAGC	59.83	55	4.09	ACTTGATGTTCAATTATGCTTCAGG	58.14	36	3.86
BniSSR01515	2299	B1	A	T	1	12	9207855	9207866	12	1	131	TTGGCTCTTGTGCAATTCGC	60.04	50	4.7	AACGGGAAGGGGTTCTTAGG	59.01	55	2.69
BniSSR01516	2300	B1	A	A	1	16	9213848	9213863	16	1	136	GCAGTTGCACCAGCTAAACC	60.04	55	3.27	TTCTGCTGGAAGTGCCGG	59.97	61.11	6.13
BniSSR01517	2301	B1	A	T	1	12	9216301	9216312	12	1	185	TGGAAACGGTTTAGGTATTCAAACC	59.76	40	3.27	CCCGTAAAAGGAATCCAACACG	59.84	50	4.49
BniSSR01518	2302	B1	AG	AG	2	27	9218086	9218139	54	1	140	CCGTCACGTAAATGATTGGAATGG	60.5	45.83	3.16	CCGTTGCCCTGATCTTGAGG	60.75	60	3.86
BniSSR01519	2304	B1	A	A	1	12	9221661	9221672	12	1	178	TGGTCACAGGAGTTCGAACC	59.61	55	3.62	TCATATACGGTATTTGATGCATGTTCC	59.88	37.04	3.62
BniSSR01520	2305	B1	AG	TC	2	7	9222710	9222723	14	1	122	AAATGTTGTCGATGTGGCCC	59.11	50	5.8	AGGATCTAGATTTATTTTGTGCACTCC	59.5	37.04	3.85
BniSSR01521	2306	B1	AG	AG	2	9	9223054	9223071	18	1	166	ACCGGTCGAACAGAAACAGC	60.88	55	4.4	TGCCGCAAAAACTCTTCTGC	59.97	50	4.26
BniSSR01522	2309	B1	AG	TC	2	7	9239098	9239111	14	1	102	CTTCAACTCCTCGACCCTCC	59.47	60	4.3	TCGAGCAGAACGAAGTAAGAGG	59.84	50	3.69
BniSSR01523	2310	B1	AG	TC	2	10	9252454	9252473	20	1	119	AATAGTTGCGCCTTTTTCACG	58.07	42.86	4.35	CCGATGGAGTGACTCGTGG	59.86	63.16	4.94
BniSSR01524	2312	B1	AG	AG	2	82	9260914	9261077	164	1	258	ACCTTCTTTATACGTGTGTGGG	58.07	45.45	4.61	TGTCCTCGTACATCAGCAGC	59.83	55	5.25
BniSSR01525	2313	B1	AGGG	CCCT	4	10	9262576	9262615	40	1	151	ATTCTTGGATTCGCCCCAGG	60.11	55	4.45	CCTTTTGATGCCACGAACGG	60.11	55	4.44
BniSSR01526	2314	B1	AT	AT	2	7	9264456	9264469	14	1	191	AATTCGTATCCGTCCCACCG	59.9	55	4.94	GTTGTGGTATATGCTAACCTGCC	59.44	47.83	4.85
BniSSR01527	2315	B1	A	T	1	12	9271154	9271165	12	1	155	TGGATTTCTCCTCAGCCAGC	59.75	55	4.85	TTCTATCTTGAACCCGGGCC	59.46	55	5.8
BniSSR01528	2316	B1	A	T	1	12	9276299	9276310	12	1	158	TCAATAACCTGCACCCGTCC	60.04	55	4.79	GCCGACTGGTTTTCTTTTGGG	60.27	52.38	4.12
BniSSR01529	2317	B1	ACC	GGT	3	5	9288859	9288873	15	1	158	ATCTGTTCCAGAGGTCCTGC	59.09	55	4.85	TCAGAAGTGAAGCTGGGTGC	60.25	55	5.01
BniSSR01530	2327	B1	AG	GA	2	13	9301309	9301334	26	1	188	AATGCAAAACAGACTGAAACGG	58.29	40.91	4.44	GGAAGACCACCATACGGCC	60.15	63.16	6.13
BniSSR01531	2328	B1	AT	AT	2	10	9314544	9314563	20	1	171	TGTAAACTTTCCAAAATCAAAGAGGC	59.02	34.62	4.7	CAAAGAAGAAAGATGGAGAGAAAATGC	59.46	37.04	3.56
BniSSR01532	2332	B1	A	A	1	15	9337921	9337935	15	1	173	ACTTGTTCGAATTCAATAAAAAGCAGC	60.1	33.33	5.25	AGGCTGATGTTGATGGAGATGG	60.16	50	3.51
BniSSR01533	2333	B1	AG	GA	2	8	9338549	9338564	16	1	132	GACCATCTCCGTCCTTGTCG	60.18	60	4.35	ACCCAACCAACCAACAAACC	59.09	50	3.27
BniSSR01534	2336	B1	AG	GA	2	9	9352082	9352099	18	1	138	CCAAAAGACCACTCGCTTCG	59.49	55	3.79	ATTTCCGACAGAGACGACCC	59.47	55	4.46
BniSSR01535	2337	B1	AAG	GAA	3	6	9352607	9352624	18	1	141	CAAACCCCACCCATTCTTCG	59.11	55	3.79	CCCATCGGGTGAGAAAGTCG	60.46	60	4.18
BniSSR01536	2338	B1	A	T	1	14	9352817	9352830	14	1	104	GTCTTTCTCTCTCCTCCGCC	59.54	60	6.13	CTGCCAAAGAGAAAAGCCCG	59.76	55	6.13
BniSSR01537	2339	B1	ATC	TAC	3	5	9358021	9358035	15	1	156	TCCATGGCTATCACTTGGCG	60.18	55	5.69	CCTCTTGTGGTGTTACACGC	59.13	55	5.34
BniSSR01538	2340	B1	A	T	1	15	9358220	9358234	15	1	100	CGCTGTTTTCAAGGACTCCG	59.49	55	4.63	AGACCAATCATATGCGTTAATGGG	59.24	41.67	4
BniSSR01539	2341	B1	A	T	1	12	9359176	9359187	12	1	117	ACAACGAAGTGAAGAAAGCTGG	59.39	45.45	4.85	CAAAAGTAGGCCGGATCAGC	58.98	55	4.26
BniSSR01540	2342	B1	A	T	1	13	9364051	9364063	13	1	171	GGACTGACCAGTACTGCTGC	60.39	60	5.25	TCCTTGGGTTTTAGCTGCCC	60.25	55	5.36
BniSSR01541	2343	B1	A	A	1	14	9365728	9365741	14	1	206	CTCGACTTCCCACATGAACG	58.65	55	3.95	CGTCCGGAAGAGATTCGACG	60.59	60	5.12
BniSSR01542	2344	B1	A	A	1	12	9365791	9365802	12	1	197	GGGGAATTTTAAATCCACTCTGCC	60.14	45.83	4.85	TCGACCGCCTTGTTAGTTCC	60.04	55	3.62
BniSSR01543	2349	B1	A	T	1	12	9381464	9381475	12	1	155	GAGATTTTGGGGACTTGCAGC	59.8	52.38	5.25	GGTCGGTCCTGAGACATGC	60.15	63.16	4.06
BniSSR01544	2350	B1	A	A	1	14	9384257	9384270	14	1	189	TCTTCTCCTTCGTGTGTGTCC	59.66	52.38	4.02	GTCAATTGACTAATCTTGTGCTCC	58.13	41.67	4.7
BniSSR01545	2354	B1	AT	TA	2	7	9393641	9393654	14	1	115	ACTGACTGGCCATCTTAACGG	60.07	52.38	4.44	GCCCCATCAGTTTTTGTTTTAAACC	59.99	40	3.27
BniSSR01546	2355	B1	A	T	1	13	9403405	9403417	13	1	118	TGAATCGCAGTTTTATGTCCGC	59.9	45.45	5.54	TCAAGTGTCCAAGTAAGATAGGCC	60.08	45.83	5.19
BniSSR01547	2358	B1	A	T	1	16	9422974	9422989	16	1	141	AATATTCGATAATCCGTAGATGGACC	58.51	38.46	4.46	ATTTATCTTTCGCACGTACAAGC	58.11	39.13	4.01
BniSSR01548	2359	B1	AATAG	TCTAT	5	4	9426373	9426392	20	1	155	TGCCGTCTGTCTTATGGACC	59.46	55	4.46	TCATGAAGGATCTTACAAATCAGCC	59.18	40	4.85
BniSSR01549	2360	B1	AG	GA	2	9	9433530	9433547	18	1	192	CGTGTGGCGAAGAATCATGG	59.63	55	3.66	CCTCTAATAGTGGACGGCCC	59.32	60	5.8
BniSSR01550	2361	B1	AG	CT	2	7	9439508	9439521	14	1	101	CCGTGAAGTGTCCTTTCAGC	59.13	55	4.26	ACTTGTTTGAGAACATGACCGC	59.71	45.45	5.68
BniSSR01551	2362	B1	A	T	1	12	9445547	9445558	12	1	134	TTTGGGGCTCTTAACACGGG	60.25	55	5.28	TCATAGGGCAAACGGAATTACG	58.8	45.45	3.18
BniSSR01552	2364	B1	AAT	ATT	3	5	9460146	9460160	15	1	137	ACAAATAGTTAACGGTAATGTCATGC	58.53	34.62	4.06	TTAATCCGGGCGTAGTTCGG	59.9	55	4.3
BniSSR01553	2366	B1	AT	TA	2	7	9464884	9464897	14	1	120	TGGTCGTATAAGTTCTGTTTGTGC	59.55	41.67	4.57	CAAATATACAACACACCAAATAAACGG	58.14	33.33	4.44
BniSSR01554	2368	B1	AAT	TAT	3	6	9472853	9472870	18	1	133	ATAGTAAATAAATTGTGTGGCGGC	58.17	37.5	6.53	ATATGGTCTGTTGCCTTGTCG	58.37	47.62	4.35
BniSSR01555	2373	B1	A	A	1	12	9482537	9482548	12	1	157	GGACCAATGGCCGTAGAGG	59.85	63.16	3.69	GTCATTCTCTCTCTCATAATTCTCGG	58.92	42.31	4.63
BniSSR01556	2374	B1	AAAC	AAAC	4	5	9482554	9482573	20	1	180	CAGAGGCGCTGGTTAAAGC	59.2	57.89	3.51	TCTAGGGAAAGAGAAAAATCAAGAAGC	59.61	37.04	3.86
BniSSR01557	2376	B1	A	T	1	12	9486457	9486468	12	1	100	TGTTGTTGTTTGTGGGCTTAACC	60.37	43.48	2.85	TTTGATATATGTTATTCGTTGCGCC	58.63	36	6.53
BniSSR01558	2377	B1	A	T	1	12	9496927	9496938	12	1	119	GTCGTTGAGATGTGTAATGTTTTGC	59.66	40	3.68	TATCGCTTCACATCCAAGCC	58.05	50	4.35
BniSSR01559	2381	B1	A	A	1	12	9500807	9500818	12	1	170	GGAGAGATACTTCCCGATGCC	59.73	57.14	4.4	TCGGGTTCAATTCTAGGTGGG	59.44	52.38	4.61
BniSSR01560	2382	B1	A	T	1	12	9504219	9504230	12	1	160	CCCTAAAATTCTCAACCCGGG	58.62	52.38	5.73	AGCCCAAATACTAATGTGGATCC	58.27	43.48	3.36
BniSSR01561	2384	B1	AG	CT	2	7	9512824	9512837	14	1	122	CGGTCTCTCTCTCAGTCTCC	58.34	60	3.71	GTGGGACTGAAAAAGAGACTGG	58.86	50	4
BniSSR01562	2385	B1	AT	AT	2	11	9512876	9512897	22	1	122	CGGTCTCTCTCTCAGTCTCC	58.34	60	3.71	GTGGGACTGAAAAAGAGACTGG	58.86	50	4
BniSSR01563	2386	B1	AAC	AAC	3	5	9517865	9517879	15	1	174	TTGCTTTCTGGAGGCTTCGC	61.24	55	4.7	CCTCTTCACACACTCCTCCG	59.76	60	4.63
BniSSR01564	2387	B1	A	T	1	12	9518112	9518123	12	1	128	TGTTCAGTGCTCTCCTTGGC	60.25	55	4.52	CAAAGTAAGTCCATTCACCGACC	59.56	47.83	4.79
BniSSR01565	2388	B1	AAG	GAA	3	5	9522026	9522040	15	1	206	AACACCATTAATTTCTAAACCTACGC	58.47	34.62	4.42	ACCCCTCTCCTCTCCTTCG	59.69	63.16	3.79
BniSSR01566	2389	B1	AG	CT	2	7	9529986	9529999	14	1	152	CCCCCTTTGTCCTATTCCAGC	60.41	57.14	4.85	GCAATTTCTCCGAACCTCTGC	59.87	52.38	4.26
BniSSR01567	2390	B1	AAG	GAA	3	5	9530555	9530569	15	1	127	CGCTGCTGCCTTTGTTCC	59.74	61.11	3.62	GTGATTCCAGAACTGACGCG	59.28	55	6.01
BniSSR01568	2393	B1	ACC	ACC	3	5	9548902	9548916	15	1	127	TACCTTAGGCCCTCTCGTCC	60.11	60	4.79	GATTTTGGCAGTTGCGGAGG	60.11	55	4.3
BniSSR01569	2394	B1	AT	AT	2	8	9560049	9560064	16	1	180	GGTCACCACACATTTTATCTGATGG	60.16	44	3.51	CATCTCGATGCCCCTACTGG	59.68	60	4
BniSSR01570	2396	B1	A	T	1	12	9568991	9569002	12	1	211	CCACCAGGCTAGACGTTGG	60.08	63.16	3.77	GTATGCTTCTCTCTCCATCTGC	58.35	50	4.26
BniSSR01571	2397	B1	AAG	AAG	3	11	9569594	9569626	33	1	206	AGAGGTGCACTGTGAATGAGG	60	52.38	3.86	TGGACCAACTCCACTTGTCC	59.53	55	4.02
BniSSR01572	2402	B1	AAAAC	TTTGT	5	5	9583518	9583542	25	1	145	ATCCAGACTGCCTTTCGAGG	59.46	55	4.63	ATAGCCGTTTTAATCTGTCCCC	58.18	45.45	4.81
BniSSR01573	2404	B1	AC	TG	2	10	9587565	9587584	20	1	166	CGAGCCTGACGAAACATTGG	59.56	55	3.16	CAACGTTGACCAGATTCGCC	59.83	55	5.54
BniSSR01574	2405	B1	AT	TA	2	8	9591819	9591834	16	1	143	TGAACATGTAGGATGGAGGGC	59.51	52.38	5.19	AAAGAGTGCTCTGATTGGTGG	58.21	47.62	4.61
BniSSR01575	2409	B1	AAAT	AAAT	4	6	9605642	9605665	24	1	146	CTCAAGCACGGATCTCCCC	59.86	63.16	4.81	TTTTGTTCTTTGGCCGTGGG	59.54	50	4.61
BniSSR01576	2410	B1	AAAT	AAAT	4	4	9615603	9615618	16	1	127	GCACGGATATCCCCATGACC	60.32	60	4.02	TTTTGTTCTTTGGCCGTGGG	59.54	50	4.61
BniSSR01577	2415	B1	ACG	AGC	3	5	9630312	9630326	15	1	155	ACGACGTAGAGTCCGATTGC	59.9	55	3.56	CAACTCTACTCCGACCACCC	59.47	60	4.61
BniSSR01578	2416	B1	AG	TC	2	9	9630579	9630596	18	1	148	GAGGATGGCTTTGAAGATGGG	58.69	52.38	4	TCTTCCAGATCTAACCGTCACC	59.24	50	4.02
BniSSR01579	2418	B1	AAG	TTC	3	7	9642993	9643013	21	1	140	TGTCAAAGCCGACGATGACC	60.67	55	4.02	TCTTTCCTTGGCCAGAAGCG	60.61	55	4.68
BniSSR01580	2419	B1	CCG	CGG	3	5	9664196	9664210	15	1	203	CAGATCGCTAAGCAGAAGGC	58.78	55	4.35	CAAACCACGAGAACTCCAATCG	59.84	50	3.34
BniSSR01581	2420	B1	ACC	TGG	3	5	9664721	9664735	15	1	100	ATGTCATGACTTTGGTTTTCAGGC	60.26	41.67	4.85	AACAAATTGATCAGCTCCTGGC	59.51	45.45	4.85
BniSSR01582	2421	B1	ACC	TGG	3	5	9667548	9667562	15	1	143	GGATACCCACAACCTCCTGC	60.11	60	4.85	CATCAACTCTTTGGGGATGCC	59.25	52.38	4.4
BniSSR01583	2422	B1	AACCG	TTCGG	5	4	9668143	9668162	20	1	163	TCGGGTTTTGGGTAGTTCGG	59.96	55	4.3	ACCGGAACCCAATGAGAACC	59.96	55	3.62
BniSSR01584	2423	B1	AG	GA	2	8	9679869	9679884	16	1	180	AGAGCAGACACCTGAGAAACC	59.65	52.38	3.27	GGATCACGAGTGTTCCTCCG	60.18	60	4.63
BniSSR01585	2424	B1	A	T	1	12	9687581	9687592	12	1	121	TGTAAAGACGTCTCAGAAGTTGG	58.38	43.48	3.77	GTTTTGGAGTATAGGAGTTTTGGGG	59.58	44	4.96
BniSSR01586	2425	B1	ATC	TCA	3	5	9690115	9690129	15	1	135	AGGAGAGACGTCTACGCTGG	60.75	60	4.85	GAATCTCATGGCGGCAATCC	59.4	55	3.01
BniSSR01587	2426	B1	A	T	1	16	9691736	9691751	16	1	100	TACAGCCAAAAACATAAAGCTACAGC	60.57	38.46	4.4	TTTTACATGACGTACGGACAAACG	60.09	41.67	3.6
BniSSR01588	2428	B1	A	T	1	13	9693894	9693906	13	1	154	TTGCAAACGTGACAGTGAGG	58.99	50	3.86	ACAACATTGTGCAACCTTATCCC	59.74	43.48	3.85
BniSSR01589	2432	B1	A	T	1	12	9730113	9730124	12	1	142	GAGTCAGAAGTGAGGTTGGGG	60	57.14	4.96	TGTCGTCAGTAGTTTCCGGC	60.04	55	6.13
BniSSR01590	2435	B1	AAG	AAG	3	5	9744804	9744818	15	1	164	GAGGGACGATTCTAACCCGC	60.25	60	6.13	ACCTTAGACATAACCGGGGC	59.16	55	5.8
BniSSR01591	2439	B1	AT	TA	2	8	9762054	9762069	16	1	147	GCGATCATGGATGACATCTACG	59.08	50	3.51	TCTGACGTGGCTCTTTCTCG	59.76	55	4.04
BniSSR01592	2441	B1	AG	CT	2	7	9765910	9765923	14	1	189	AAGAGGAAAGCTAGGCACCC	59.38	55	4.61	CAGTTTGAACCAAGGGTGCG	59.97	55	5.34
BniSSR01593	2443	B1	A	A	1	14	9767645	9767658	14	1	114	GGGAAATGATAGAAATGTGTATACAGC	58.49	37.04	4.4	ACACCAACTCAAAAGAAGCACC	59.57	45.45	5.01
BniSSR01594	2444	B1	A	T	1	13	9768438	9768450	13	1	134	TCACCCCACATATTCACATTATTTACG	59.77	37.04	3.18	TGGTAGTTGGGTATTGGTGGC	60	52.38	5.01
BniSSR01595	2445	B1	AT	AT	2	7	9778518	9778531	14	1	203	CGGATGCTTCAAACAAGTCTGG	60.1	50	3.86	GTAACCACCAAGCCATGTTCG	59.8	52.38	3.95
BniSSR01596	2446	B1	AG	TC	2	7	9847190	9847203	14	1	165	TTGCGGAAATCCACGTCACC	61.23	55	4.02	CTCACCCATCTCAACGTCGG	60.46	60	4.79
BniSSR01597	2447	B1	AT	TA	2	8	9861319	9861334	16	1	194	TCTTCTCTCCAACTCTACAAATCCC	59.81	44	3.85	GAATCGAGCAGAAGACAACCG	59.34	52.38	4.44
BniSSR01598	2448	B1	AG	AG	2	35	9862356	9862425	70	1	182	AGACACTCCTACCCCTCTGC	60.32	60	4.26	TCGGGTTCCTACAAGTCTGG	58.74	55	3.86
BniSSR01599	2451	B1	AACCG	TCGGT	5	4	9866105	9866124	20	1	151	CACGGTTTGGTTTGGTTCGG	60.25	55	4.3	TCCGTTAGTTTAGTACCTGTTGC	58.44	43.48	4.17
BniSSR01600	2452	B1	A	T	1	12	9867858	9867869	12	1	109	TCCGGTGATAAAACTGAAGATCC	58.23	43.48	3.36	AAATTATGCTATCTTTGATGGCTTAGG	58.2	33.33	2.69
BniSSR01601	2457	B1	AT	TA	2	10	9877515	9877534	20	1	153	GACTCACACATTCAAGGCGG	59.2	55	6.13	TCATATTGTCGCCTCTCGCC	59.97	55	5.54
BniSSR01602	2459	B1	A	A	1	13	9892912	9892924	13	1	142	ATGGCCGTCTTTGCTTTAGG	58.54	50	2.69	CTTGTGTCTCCTTCGTCACC	58.22	55	4.02
BniSSR01603	2465	B1	A	T	1	13	9916562	9916574	13	1	143	AAACAGCTAAGCCTCAGCCG	60.67	55	5.52	TAGGCCGTCCCCTTTCTTCC	61.27	60	3.46
BniSSR01604	2466	B1	AAC	TTG	3	5	9916688	9916702	15	1	157	GACAGGAAGAAAGGGGACGG	60.04	60	4.79	GCCTAACATTCACATACTGATCCG	59.55	45.83	4.18
BniSSR01605	2470	B1	A	T	1	13	9926775	9926787	13	1	205	ACTCTTGTTTGCTGTACTCATTGG	59.48	41.67	3.16	GTAGCATCCGATTCGACATCC	58.67	52.38	3.51
BniSSR01606	2472	B1	AAT	AAT	3	31	9948151	9948243	93	1	211	GTTTTAGTTTTGAGTTTGAGGGAAAGG	59.51	37.04	3.11	ACACTCGCATCCAAAATGTGC	60.07	47.62	4.57
BniSSR01607	2473	B1	AAT	TAT	3	7	9950498	9950518	21	1	165	GAGGCTGAGATGAGATGGAGC	60	57.14	4.7	AACCATTCCCCACCTCAACC	59.89	55	3.77
BniSSR01608	2474	B1	A	T	1	18	9962679	9962696	18	1	119	TTTCTACCATCTTTATCAGTAGTGTCC	58.52	37.04	4.02	CCTGTTTGCCGATTCCACG	59.5	57.89	4.94
BniSSR01609	2475	B1	A	A	1	12	9963341	9963352	12	1	118	CGTTCAATATCACACACATATTCACC	58.87	38.46	4.02	GATCTAAGGGATTAGAGCTTCAATCC	58.9	42.31	3.01
BniSSR01610	2477	B1	AAG	CTT	3	5	9987926	9987940	15	1	112	CGAGAATTCTCCACCCAGACC	60.13	57.14	3.85	TGTCGTGCAGAAGAACAAGG	58.42	50	3.61
BniSSR01611	2479	B1	AG	TC	2	8	9994461	9994476	16	1	166	TAGCTTTGGACCGGTTCTGC	60.32	55	4.26	ACTAACCTGATTCGGTGGCC	59.75	55	5.36
BniSSR01612	2480	B1	A	A	1	12	10006116	10006127	12	1	144	CTTCCAGGATTGTTGCTCGG	58.91	55	4.63	CAGCGACAACCATATCACAACC	59.9	50	3.77
BniSSR01613	2484	B1	AG	CT	2	16	10026343	10026374	32	1	124	AATGAGAGGGTACTTACAAATGAGG	58.35	40	3.86	AGAGAGAGAGAGAGAGAGTTTTGG	58.74	45.83	3.28
BniSSR01614	2487	B1	AG	CT	2	7	10029427	10029440	14	1	198	GATGTTTCTTCCATGTGCAAAACC	59.55	41.67	3.27	AAAGAGGGCCCTCCAGTACC	60.91	60	3.34
BniSSR01615	2488	B1	A	A	1	13	10030482	10030494	13	1	146	GAGAGGGTACTTGCAAATGAGG	58.73	50	3.86	AGAGAGAGAGAGCAAACGGC	59.47	55	5.68
BniSSR01616	2490	B1	AAG	AGA	3	5	10030925	10030939	15	1	117	TGGTGGTAGAAGAGCATTCCG	59.79	52.38	4.3	ACGTTTTTCCCACAGAACCG	58.98	50	4.44
BniSSR01617	2491	B1	ATC	TCA	3	5	10044791	10044805	15	1	139	TCTTACAGAATCGGACCGGC	59.54	55	6.13	TGATAGTGGTGATGTGCCGC	60.46	55	6.53
BniSSR01618	2492	B1	ATAC	TGTA	4	4	10047814	10047829	16	1	119	ATGATGATTCCTCGGAGCGG	59.68	55	5.52	GATCTCTCTCCGTATCGCCG	59.56	60	6.46
BniSSR01619	2493	B1	A	A	1	12	10056163	10056174	12	1	190	CACTGTTCAAAGACCCCACG	59.06	55	4.94	GGAGAGAGAGTTGGGATGTCG	59.59	57.14	4.35
BniSSR01620	2494	B1	ACGCCG	TCGGCG	6	4	10056730	10056753	24	1	134	CCTGTTCGTTTGGTTGACGC	60.32	55	5.19	CGAACAACAATCAGCGTCAGC	60.72	52.38	4.26
BniSSR01621	2495	B1	AGG	CCT	3	5	10058658	10058672	15	1	100	TTACTTTTCCACCCGTTTCACC	59.05	45.45	4.02	AGAAGCCAAGCAGTTCCAGC	60.89	55	4.85
BniSSR01622	2497	B1	AT	TA	2	10	10076901	10076920	20	1	155	CAGTCAAGAAGAACAAAGGGACG	59.75	47.83	4.79	GAAAGAGCGCAACCATCTGC	60.18	55	4.26
BniSSR01623	2498	B1	A	T	1	14	10083948	10083961	14	1	103	GGTTATTCGGTTATTTTTGGTTCGG	59.2	40	4.3	CGGTTTTCGGTTTGGTTTTCG	59.15	47.62	3.46
BniSSR01624	2499	B1	AT	AT	2	26	10086417	10086468	52	1	168	CATCACGGCCTCATCACTGG	60.81	60	4	ACCCAAAAGTTGAGCATGAACC	59.63	45.45	3.62
BniSSR01625	2503	B1	A	A	1	12	10092954	10092965	12	1	157	ATTTAGAGGGTGGAACTAATCAGC	58.31	41.67	4.26	ACGTATGTATCAGAAGAGTGTCGG	59.96	45.83	4.79
BniSSR01626	2505	B1	AG	TC	2	7	10124625	10124638	14	1	165	TCTTGACCTCGTTGTGACCC	59.61	55	4.46	ACGATCAAGAAGACAACGAACG	59.28	45.45	3.95
BniSSR01627	2506	B1	A	T	1	14	10125972	10125985	14	1	200	AGTCGAAGTTGCCATTAACGG	58.93	47.62	4.44	TAGCAATCGACGAGGCTACC	59.33	55	3.18
BniSSR01628	2507	B1	A	T	1	12	10136740	10136751	12	1	152	AAGAACGTTGAATTTGTTCATCCC	58.47	37.5	3.85	AGATGGACTCAAAGTCTTGTTCG	58.69	43.48	3.95
BniSSR01629	2508	B1	AG	AG	2	14	10144724	10144751	28	1	105	GAGAAAGGTGGTGGTGGTGG	60.54	60	4.61	ACGGCTGTATAATTGCCACG	58.7	50	4.94
BniSSR01630	2509	B1	A	T	1	12	10159968	10159979	12	1	136	ACTTCTCTCATTTCCGGCCC	59.75	55	5.8	CACAGACCCGACCTTCACC	60	63.16	4.02
BniSSR01631	2510	B1	A	A	1	12	10175759	10175770	12	1	166	GCCATTGTATCTCCGTTACATACC	59.31	45.83	2.73	CCGCGTCATTCTCGTTAAGG	59.08	55	2.69
BniSSR01632	2513	B1	AC	AC	2	7	10182675	10182688	14	1	122	ATCATTAGGATGCAAACCAATAAACC	58.5	34.62	3.27	CGACTGAACCATTTTCTTAGTCATCC	60.18	42.31	3.51
BniSSR01633	2514	B1	A	A	1	12	10184638	10184649	12	1	166	GCCATTGTATCTCCGTTACATACC	59.31	45.83	2.73	CCGCGTCATTCTCGTTAAGG	59.08	55	2.69
BniSSR01634	2516	B1	AAT	TAT	3	35	10188414	10188518	105	1	225	TGTAACTGGTTCTGTAAAAGTTAGGG	59.01	38.46	3.53	AACCCGAATCTCTCCAAAATCC	58.38	45.45	3.01
BniSSR01635	2517	B1	AT	TA	2	8	10189108	10189123	16	1	197	AGCTAATGCCAGATTGAGTAAGC	58.87	43.48	3.09	GTACGGTGTGTACCCTTTTAGC	59	50	3.09
BniSSR01636	2519	B1	A	A	1	13	10213015	10213027	13	1	198	GAAACAGTGAGGAATATGTGTAAAACC	58.98	37.04	3.27	TGAAGCCATTGCACAAACGC	60.6	50	4.84
BniSSR01637	2520	B1	A	A	1	12	10216335	10216346	12	1	105	TTCAGGTTTCAAGATCAGCGG	58.57	47.62	5.52	CACATACGAGAAACGAAGTGCC	59.91	50	5.01
BniSSR01638	2521	B1	AAG	AGA	3	6	10217543	10217560	18	1	122	TCGCAATTGACGAGGAGATCC	60.2	52.38	3.36	TGTGAACCGTCTCTCGTTCC	59.69	55	3.62
BniSSR01639	2522	B1	AG	AG	2	8	10218002	10218017	16	1	193	TCCACTCGTCTTGCGTAACC	60.04	55	2.85	TGAGAGGAGGAATAATAAGGAAGGC	59.69	44	4.35
BniSSR01640	2523	B1	A	T	1	12	10218132	10218143	12	1	201	TGGAAAAGAGATGAGATTGATGGG	58.56	41.67	4	TGGGTCCCATAAAGCCATGG	59.74	55	3.66
BniSSR01641	2524	B1	AT	AT	2	7	10219603	10219616	14	1	136	TGCGCTTCGACTTTGAGAGG	60.67	55	3.69	TCATAATATAAGACCAGAGTTTTGCCC	59.28	37.04	5.36
BniSSR01642	2526	B1	AAG	GAA	3	5	10233062	10233076	15	1	151	AGTCTTGACGCTTACGCTCG	60.45	55	5.03	TCATCGTTCGCATATTCGAGC	58.95	47.62	5.03
BniSSR01643	2528	B1	A	T	1	15	10240392	10240406	15	1	151	AGCATTACACAAGCGGTATAGG	58.27	45.45	2.57	TCTTGTTGCTCTATTCTCCTTTTCC	59.06	40	3.13
BniSSR01644	2529	B1	A	A	1	14	10241624	10241637	14	1	139	TTTCCGTCGACGTTCCTTGC	61.22	55	4.01	ACAGTCATCTTCTTGGACAGACC	59.99	47.83	3.85
BniSSR01645	2533	B1	AAG	AAG	3	27	10253696	10253776	81	1	176	TAACCTCTGAACCCTCCCCC	60.25	60	5.4	CCGATATTGAGAGTGAGTAGAGGG	59.54	50	4.3
BniSSR01646	2535	B1	AT	TA	2	7	10267707	10267720	14	1	163	CCTTGATGTTGAATAGCGTACACC	59.97	45.83	4.16	GGAAAGATGTTCCATTATCCTATGGG	59.34	42.31	4
BniSSR01647	2536	B1	A	T	1	12	10273935	10273946	12	1	150	ACAATGGTCGATACACTTTTACGC	59.91	41.67	4.42	TCAGCTGATTCTAGCCAGTCC	59.24	52.38	3.85
BniSSR01648	2537	B1	AG	TC	2	9	10280047	10280064	18	1	165	ACTCCTGAGACTCCCCATGC	60.98	60	4.06	TGGCACACCCAATATTAACACG	59.25	45.45	4.49
BniSSR01649	2544	B1	A	T	1	12	10306125	10306136	12	1	165	TCCTCAGGGATTGTATGTCAAGC	60.12	47.83	4.01	ACAACCTTTTCACATACCGTCG	59.2	45.45	5.12
BniSSR01650	2545	B1	AAAT	TAAA	4	4	10307450	10307465	16	1	176	GACTCGTCTCATCTGCACCC	60.18	60	4.61	TGACGAATACATAGTCTTCCAGCC	60.2	45.83	4.85
BniSSR01651	2547	B1	AAGAG	GAAGA	5	4	10313723	10313742	20	1	173	TGAAGTCGTAATATTTGGTAGCGC	59.49	41.67	5.92	GGCCCAACATGTTTGTACTGC	60.34	52.38	4.4
BniSSR01652	2548	B1	A	A	1	14	10314617	10314630	14	1	152	CCTTTGGCAGCAAGAAGAGC	59.76	55	4.09	TCACCATTCCCATCTTCCAGG	59.43	52.38	4.45
BniSSR01653	2549	B1	ACG	TCG	3	5	10314997	10315011	15	1	127	AGCTATCACACATTCGCCGC	61.15	55	6.53	TTCGAGATGCAGAGCAGAGC	60.18	55	4.09
BniSSR01654	2550	B1	AAG	TTC	3	5	10320273	10320287	15	1	194	TTGTGCTCTTTCCTTGCTGC	59.33	50	5.25	ATAACGGGGCTCAAGGATGC	60.18	55	3.91
BniSSR01655	2551	B1	A	T	1	12	10322260	10322271	12	1	137	ACGTGTCCTTGGATCAAGAGC	60.34	52.38	4.09	ACTGATAAAGCGGACAGGGC	60.11	55	5.19
BniSSR01656	2553	B1	A	A	1	16	10344567	10344582	16	1	186	AGAGTGCGTGGAAAGGATGG	60.04	55	3.51	TCTCTGGTTGATGATATTGATTGACG	59.3	38.46	4.35
BniSSR01657	2555	B1	AACCG	TCGGT	5	4	10353283	10353302	20	1	111	CACGGTTTGGTTTGGTTCGG	60.25	55	4.3	TGACTCTCACCACTTCACCC	58.95	55	4.61
BniSSR01658	2556	B1	AC	CA	2	28	10360520	10360575	56	1	183	ATGGTCGAGCTTCTGGATGC	60.18	55	3.91	GGTGGTTGCAGATGATAGCG	59.06	55	4.26
BniSSR01659	2557	B1	A	A	1	13	10383758	10383770	13	1	198	CTCTGCGTAATTTGTGGGCC	59.55	55	5.8	CGGTACAATCCGTGACTCGC	61.14	60	5.03
BniSSR01660	2558	B1	A	T	1	12	10389328	10389339	12	1	106	TCAATGGAATTTCAAGGCAAGC	58.07	40.91	4.01	GTCTGAGATAAGGCAAAGGCG	59.06	52.38	5.52
BniSSR01661	2560	B1	A	A	1	13	10406730	10406742	13	1	139	GTTGCTGGAGGATCTGGAGG	59.82	60	4.3	TGTGCCATTTATTTTTAACCAAAACC	58.07	30.77	3.27
BniSSR01662	2563	B1	A	A	1	12	10418120	10418131	12	1	157	TGGGCCGTTATAATAGTGGGC	59.93	52.38	5.36	AGAGTTGCAGCCTGAGAAGG	59.68	55	3.46
BniSSR01663	2564	B1	AAC	TTG	3	5	10418446	10418460	15	1	161	TGCTGTTAGATCTCTGATGGTCC	59.61	47.83	4.46	CCGTGTCGAACTCTAGCTGG	60.18	60	4.85
BniSSR01664	2565	B1	A	A	1	12	10425489	10425500	12	1	194	AACGGCTGCTTCCTTTTTGG	59.61	50	3.28	ACCCAAACACACTACTACTAGTTGG	60.22	44	3.77
BniSSR01665	2566	B1	A	A	1	12	10426457	10426468	12	1	155	CCCCTGTAAACGCTCCTAGC	60.18	60	3.42	CGTCCCCCTTCCTATTCTTCC	59.58	57.14	3.46
BniSSR01666	2567	B1	AG	TC	2	7	10426862	10426875	14	1	163	AATGGACAAAGAGGGCTGGC	60.61	55	4.85	TCAATCCACTCTTCTTGAAGATTATCG	59.29	37.04	2.92
BniSSR01667	2568	B1	A	A	1	13	10427529	10427541	13	1	200	GAACCCACCCGTTACTACCC	59.75	60	3.69	TGAGTACAAGGTCTGATCCAAGG	59.48	47.83	3.61
BniSSR01668	2569	B1	A	A	1	12	10437501	10437512	12	1	103	GTGTGGTGCTGTTCGAACG	59.72	57.89	3.95	TGTTGAGCCAGTTGATGTAAGG	58.59	45.45	2.69
BniSSR01669	2570	B1	AAAG	TCTT	4	5	10444798	10444817	20	1	178	TCGAATCATCACTACTCACTCACC	59.9	45.83	4.02	GTCTCCCATATCTTTGCGCG	59.14	55	6.86
BniSSR01670	2572	B1	AG	GA	2	7	10464517	10464530	14	1	130	AGGAAGAAGAAAAAGATGGAGGG	58.07	43.48	4.3	AGAATTCTCAGGTGTTGTGTTAGG	58.69	41.67	2.69
BniSSR01671	2573	B1	AAG	TCT	3	5	10467303	10467317	15	1	149	ACCGCTACCATCGAGAAAGC	60.18	55	3.51	TGAGTGAACAGTCCGATGAAGG	60.03	50	3.46
BniSSR01672	2574	B1	AAG	TTC	3	14	10467381	10467422	42	1	150	TCATCACCATCGGAGAAAACG	58.38	47.62	3.6	TCGGATGAGAAGCCTGAAGC	59.82	55	3.86
BniSSR01673	2576	B1	AT	AT	2	13	10472180	10472205	26	1	192	GACGTGGATGCCTTAAGATGG	58.79	52.38	3.51	ACTTTACGGAAAACCCAGTCC	58.15	47.62	3.85
BniSSR01674	2577	B1	AG	TC	2	17	10474230	10474263	34	1	158	TCTTGCACTCATATCTTTTTGTAACG	58.48	34.62	3.18	AAGGAGATTGTGGCATCCGG	60.11	55	5.14
BniSSR01675	2578	B1	AT	TA	2	16	10482578	10482609	32	1	163	GTGTGTAGCGCAGAAACACC	59.77	55	4.16	AGCAATAGCCGATTCATTGTCG	59.45	45.45	4.35
BniSSR01676	2580	B1	AAAT	TAAA	4	4	10502057	10502072	16	1	150	TTCCTAGTTGGATAACACCATTGG	58.49	41.67	3.16	ACAACTAGTTAATAGGGTTCTAAGAGC	58.52	37.04	4.09
BniSSR01677	2581	B1	AAAT	ATAA	4	5	10513572	10513591	20	1	196	AGTGATCTAGCTGTCACCATACC	59.36	47.83	2.73	ATCTGGTGACTATGCTCGGC	59.61	55	5.54
BniSSR01678	2582	B1	AAAT	TAAA	4	4	10513596	10513611	16	1	196	AGTGATCTAGCTGTCACCATACC	59.36	47.83	2.73	ATCTGGTGACTATGCTCGGC	59.61	55	5.54
BniSSR01679	2583	B1	A	A	1	12	10516148	10516159	12	1	183	TGGATTTTCGTGTCTGCTGG	58.48	50	4.85	TCCAAATTCTCCATCTGGGCC	60.06	52.38	5.8
BniSSR01680	2584	B1	AGG	GGA	3	5	10517817	10517831	15	1	110	GCCAATGGAGGAGAAGGAGG	59.82	60	4.3	TCTTCTCCTCCTCCTCCACC	59.66	60	4.61
BniSSR01681	2585	B1	ACC	GGT	3	7	10517832	10517852	21	1	148	GCCAATGGAGGAGAAGGAGG	59.82	60	4.3	CACCACCTCCTCCTTCTTCC	59.38	60	3.46
BniSSR01682	2586	B1	AAG	AGA	3	8	10517864	10517887	24	1	143	TGGAGGAGAAGGAGGAGAAGG	59.99	57.14	3.46	CACCACCTCCTCCTTCTTCC	59.38	60	3.46
BniSSR01683	2587	B1	AGG	GGA	3	11	10517910	10517942	33	1	102	GAAGAAGGAGGAGGTGGTGG	59.38	60	4.61	CTCCTCCTCCTCCTCCTCC	59.46	68.42	4.3
BniSSR01684	2588	B1	AGG	GGA	3	32	10517945	10518040	96	1	172	GAAGAAGGAGGAGGTGGTGG	59.38	60	4.61	CCTCCTCCTCCACTACCACC	60.69	65	4.61
BniSSR01685	2589	B1	AAG	AGA	3	6	10518061	10518078	18	1	109	GGTGGTAGTGGAGGAGGAGG	60.69	65	4.3	CTCCTCCACCTCCTCCTCC	60.08	68.42	4.3
BniSSR01686	2590	B1	AGG	GGA	3	5	10518092	10518106	15	1	109	GGTGGTAGTGGAGGAGGAGG	60.69	65	4.3	CTCCTCCACCTCCTCCTCC	60.08	68.42	4.3
BniSSR01687	2591	B1	AGG	GGA	3	5	10518110	10518124	15	1	115	GAAGAAGGAGGAGGTGGTGG	59.38	60	4.61	CACCTCCTCCTCCTCCTCC	60.08	68.42	4.3
BniSSR01688	2592	B1	AGG	GGA	3	14	10518143	10518184	42	1	206	GAAGAAGGAGGAGGTGGTGG	59.38	60	4.61	AATCCTCCTCCACCACCTCC	60.62	60	4.3
BniSSR01689	2593	B1	AGG	GGA	3	25	10518188	10518262	75	1	145	GTGGAGGAGGAGGAGGAGG	60.08	68.42	4.3	CCGAGAAATCCTCCTCCACC	59.53	60	4.61
BniSSR01690	2594	B1	AAAT	AAAT	4	5	10520818	10520837	20	1	151	TCACCATTTCACAAACTCTTTAACC	58.2	36	2.85	CTATCCACAGCAGGTCTCCG	59.61	60	4.63
BniSSR01691	2595	B1	AGG	CTC	3	5	10523744	10523758	15	1	197	GGAAAATCTGGCAGTCGAGC	59.27	55	5.03	GTGGAGCCTCGAGAAGATCC	59.61	60	3.36
BniSSR01692	2596	B1	ACG	CGA	3	5	10525375	10525389	15	1	102	CAACCTCCAACGAAATCTCTCC	59	50	3.71	TCTTACCCCGTCGAGTTTCC	59.11	55	3.13
BniSSR01693	2597	B1	AAG	AGA	3	5	10528419	10528433	15	1	171	TGCCTCTGATAACGACGACG	59.9	55	5.12	ACTCGCTCACCAACATCACC	60.32	55	4.02
BniSSR01694	2598	B1	AAT	ATT	3	6	10547422	10547439	18	1	112	GGGTTGTGTGAGATCGATTGC	59.6	52.38	3.56	GACATCCCCACCTTCGTTCC	60.39	60	3.62
BniSSR01695	2600	B1	AG	CT	2	8	10549906	10549921	16	1	138	TGGGAAGTAAAAAGTCACAAAAATAGC	59.08	33.33	2.97	GAGAAGAAGAATCGCCGTGC	59.35	55	5.34
BniSSR01696	2601	B1	A	T	1	12	10550563	10550574	12	1	138	ACCACTGGTGTTATTTGTCTGC	59.12	45.45	4.26	GAGCAGCGACAACAACATGC	60.73	55	4.06
BniSSR01697	2604	B1	AAG	AGA	3	5	10567917	10567931	15	1	129	GACGAGTAATCGCAAACCCG	59.36	55	5.28	TCAGCCATAGACTGAAGAATTGG	58.23	43.48	3.16
BniSSR01698	2605	B1	AT	AT	2	8	10578810	10578825	16	1	213	ACTCGTCCCCTTTTCTTTGGG	60.2	52.38	4.12	AGAGGTCGAGACTCAGTCCC	60.03	60	4.46
BniSSR01699	2610	B1	A	A	1	12	10595084	10595095	12	1	156	TTAAGACGCAAGGAGCAACC	58.48	50	3.77	AGAAGAACTGAATTTTACAGAACACG	58.37	34.62	4.49
BniSSR01700	2612	B1	AG	GA	2	79	10604033	10604190	158	1	276	AAATCATTGTGGTGATAACACATGG	58.37	36	3.66	AGAAAAGACGTTGTGGGTGC	58.98	50	5.01
BniSSR01701	2615	B1	AG	TC	2	7	10608513	10608526	14	1	133	TCCGGCATTTTGAAAGCACG	60.04	50	5.34	GATCGTAAGCGGATCGAGGG	60.11	60	4.3
BniSSR01702	2618	B1	AT	TA	2	24	10637402	10637449	48	1	185	TCGACAACCCATGTGTAGCC	60.04	55	3.93	CTTTTGATGCGAGTCTGGTCG	59.61	52.38	4.79
BniSSR01703	2619	B1	AT	TA	2	15	10642124	10642153	30	1	123	ACGTTTTTCACCCAAACCGC	60.18	50	5.68	CCGAAATAAAGTTCATTGAGGGGG	59.9	45.83	5.4
BniSSR01704	2620	B1	AAG	GAA	3	5	10642792	10642806	15	1	115	CTTGGAGCGCAAGAAACGG	59.79	57.89	4.44	ACTACACAACCAAGTCTTCTTCC	58.3	43.48	3.46
BniSSR01705	2621	B1	AAG	AAG	3	5	10642808	10642822	15	1	115	CTTGGAGCGCAAGAAACGG	59.79	57.89	4.44	ACTACACAACCAAGTCTTCTTCC	58.3	43.48	3.46
BniSSR01706	2622	B1	AT	TA	2	22	10644431	10644474	44	1	102	ACTTAATTGGGGAGGGAGGG	58.39	55	4.3	AAACCACTTGGGCTATCCGG	60.03	55	5.14
BniSSR01707	2623	B1	AG	TC	2	10	10653524	10653543	20	1	154	TTCCAACCTCTTCTTCCCGG	59.31	55	5.73	AAGTGCTTCAAAAAGAACGCG	58.55	42.86	6.01
BniSSR01708	2625	B1	ATAG	ATAG	4	4	10666417	10666432	16	1	104	ACTACTCAGACATGGCCAAGC	60.07	52.38	4.01	AGAGATTTGCGATTGGAACTCC	58.73	45.45	3.85
BniSSR01709	2626	B1	AT	AT	2	14	10666931	10666958	28	1	213	TCTACTAAGCTCCAAAATGCTCC	58.23	43.48	4.7	GAGGACAAGCAAGGACAAGC	59.12	55	4.01
BniSSR01710	2627	B1	AG	CT	2	8	10667378	10667393	16	1	171	GTGCATGCTTTACCTTGGGG	59.47	55	4.96	ATCGACGCATCAACATCAGC	59.07	50	4.26
BniSSR01711	2628	B1	ATAG	ATAG	4	4	10677218	10677233	16	1	112	ACTACTCAGACATGGCCAAGC	60.07	52.38	4.01	ATTCTTAGAGTTGGAGTGAAGATCC	58.12	40	3.36
BniSSR01712	2631	B1	ATAG	ATAG	4	4	10696252	10696267	16	1	150	CCCTCACAACCTATTTGAACCC	58.91	50	4.11	ATTCTTAGAGTTGGAGTGAAGATCC	58.12	40	3.36
BniSSR01713	2635	B1	AC	GT	2	7	10711061	10711074	14	1	172	TGGGATGGTGATCTATGCGC	59.96	55	6.09	GGTTCGTTTTCTACATCCCCG	59	52.38	5.73
BniSSR01714	2638	B1	A	A	1	13	10730861	10730873	13	1	121	ACAAATGTCTCAAGCTGTATAAGAACG	60.15	37.04	3.95	TCTGGGAAAGCTGCTGATGG	60.03	55	3.51
BniSSR01715	2645	B1	A	T	1	12	10761126	10761137	12	1	195	GGCTTTATTGAAGATGTCAGATACTCG	60.1	40.74	4.18	GATACCGCATCCCCGTGG	59.97	66.67	4.94
BniSSR01716	2646	B1	AAAT	TATT	4	4	10772284	10772299	16	1	134	CATGGATCCGCCGGATAAGG	60.39	60	2.69	AAAGGTGCGCACTAAACAGC	59.69	50	4.4
BniSSR01717	2648	B1	A	T	1	13	10774642	10774654	13	1	190	TATCCCAAAGCAACCAAGCC	58.44	50	4.35	TCGTGTCACTTTCCTTCTCTACC	59.74	47.83	3.18
BniSSR01718	2651	B1	AT	AT	2	7	10781189	10781202	14	1	140	AAATTTATTAAAGCATGGGGTCATACG	58.86	33.33	3.06	GATGTGCACGGAGAAGGAGG	60.46	60	4.3
BniSSR01719	2652	B1	AG	TC	2	7	10781425	10781438	14	1	127	AGATTGCTATGTAGAATCCTGGACC	59.99	44	4.46	TGAAAGAAAGAAAGATGAGATCTCGG	59.18	38.46	4.63
BniSSR01720	2656	B1	AGG	CTC	3	5	10795021	10795035	15	1	130	CATCTTCATCCTCCTCCGCC	59.97	60	6.13	GTCAAGCTTTGCTGATGCGG	60.46	55	5.69
BniSSR01721	2659	B1	ATC	GAT	3	6	10800642	10800659	18	1	113	AAGTTGTTTCTGTCTTAGTAGTTTGC	58.31	34.62	3.68	TGAAGAACAAGTATCACTAAACCATGC	60.09	37.04	4.06
BniSSR01722	2660	B1	A	T	1	12	10802405	10802416	12	1	159	CTTCTTGTAGCCAGGGACGG	60.11	60	4.79	GAAACATTCGCCTCAAGCCC	59.83	55	5.19
BniSSR01723	2661	B1	AG	CT	2	7	10810110	10810123	14	1	153	CTTCTCGGTGGAATATCGGGG	60	57.14	5.73	GATTTCAAGTAAGCGCCTAGGG	59.13	50	3.53
BniSSR01724	2662	B1	AG	CT	2	7	10814772	10814785	14	1	162	AGAACTTCGCTTCTCGGTGG	60.04	55	4.61	GATTTCAAGTAAGCGCCTAGGG	59.13	50	3.53
BniSSR01725	2663	B1	AG	TC	2	7	10814950	10814963	14	1	173	TCTCGAAAACTCTCTAAAACTCTCG	58.63	40	4.04	ACTTCGATCTGATTCGCTGC	58.43	50	5.25
BniSSR01726	2665	B1	AT	AT	2	10	10820575	10820594	20	1	130	GTTTCGATTCAGCTTCCCGC	59.9	55	6.13	TGAAAATCTTCTGTAAAAGTTGGCC	58.49	36	5.36
BniSSR01727	2666	B1	AAG	AGA	3	8	10826442	10826465	24	1	121	AAGTGGGAACGGAATTTGCG	59.4	50	4.85	TCCCTCTGTTTCACATGGCG	60.32	55	5.69
BniSSR01728	2668	B1	AACCCG	AACCCG	6	4	10834432	10834455	24	1	150	TTCTTTCACTGGAAGCCCGC	60.89	55	6.13	GTTCGGGTTCGGGTTTTTCG	60.04	55	3.46
BniSSR01729	2669	B1	AGAGGG	CTCTCC	6	4	10839802	10839825	24	1	103	AGATCTGTCTACACTCACCGG	58.63	52.38	5.28	AGAGAGAGAGAGAGAGAGAGCG	59.64	54.55	5.03
BniSSR01730	2670	B1	AG	CT	2	9	10839842	10839859	18	1	103	AGATCTGTCTACACTCACCGG	58.63	52.38	5.28	AGAGAGAGAGAGAGAGAGAGCG	59.64	54.55	5.03
BniSSR01731	2671	B1	AG	CT	2	91	10839862	10840043	182	1	287	GCTCTCTCTCTCTCTCTCTCG	58.25	57.14	4.04	ACGGAAAAAGAGTGAGAGCG	58.22	50	5.03
BniSSR01732	2672	B1	AGG	GAG	3	6	10845544	10845561	18	1	108	TCCTCGATTGAACCCATGTCC	59.79	52.38	4.02	TCTGAAGGCTTCTAGCAGCG	59.83	55	5.18
BniSSR01733	2673	B1	AAC	ACA	3	5	10845802	10845816	15	1	136	GTGACTCCAGGAACACCAGC	60.6	60	4.85	GGTGATTGTAGCTTCGTTAGGG	58.8	50	3.53
BniSSR01734	2678	B1	A	T	1	12	10860131	10860142	12	1	146	GCTTTTCAAATGTTTGATTGTAACAGG	58.94	33.33	4	GTCTGTGAAGAGAAAGTGTATACGC	59.71	44	4.42
BniSSR01735	2680	B1	AG	CT	2	7	10866421	10866434	14	1	109	GTTTCCCCTTCCCTTCTCCG	60.04	60	4.63	AGGGGAAGAAGAAGACAAGAGG	59.09	50	3.69
BniSSR01736	2684	B1	A	T	1	12	10883528	10883539	12	1	184	GTCGTAATTTCTTGTATGCTTGAGC	59.04	40	4.26	TTCTCCTAATGTTTCCTACGAAGC	58.58	41.67	3.86
BniSSR01737	2686	B1	AATT	ATTA	4	5	10884176	10884195	20	1	107	ACCGGGATTTTCAATGTAACGC	59.84	45.45	4.84	TCTTGTTACGGTCCAAATATTGAGG	59.12	40	3.86
BniSSR01738	2687	B1	A	A	1	14	10888821	10888834	14	1	131	CCCCTCCACAATCTAAAATCTTTTCG	60.4	42.31	3.46	GGTGGTGAATGAATGACTTCCG	59.58	50	4.3
BniSSR01739	2688	B1	ACTC	GAGT	4	4	10893904	10893919	16	1	100	GCAGCCATGTCTGAAACTCG	59.55	55	4.18	ACTCTTCCTCCTCCTCCTCC	59.37	60	4.3
BniSSR01740	2689	B1	AGG	AGG	3	5	10893960	10893974	15	1	151	GCAGCCATGTCTGAAACTCG	59.55	55	4.18	TCATCTTGAAAAGTCGCCACG	59.2	47.62	4.94
BniSSR01741	2690	B1	AAC	ACA	3	5	10897335	10897349	15	1	139	TGGATGAGAAGAACGAAGGGC	60.07	52.38	5.19	GGTTGGTGTGAAGGAGTCCG	60.6	60	4.79
BniSSR01742	2691	B1	AG	AG	2	8	10901586	10901601	16	1	176	GGCCTGAGCTGGTAGAATCG	60.25	60	3.34	TCCTCAACCGTGTTCCTTCC	59.6	55	3.46
BniSSR01743	2692	B1	A	T	1	14	10903260	10903273	14	1	158	TCGGTTCTTTCAGTCTTTAACCC	58.62	43.48	4.11	CTCTCTACGAACGCTTCCCC	59.9	60	4.81
BniSSR01744	2693	B1	AG	TC	2	8	10903541	10903556	16	1	139	TCATCTTCAGACCACAAACAACG	59.44	43.48	4.1	GCTATTGTTCTTCGCCAGCC	59.62	55	4.85
BniSSR01745	2694	B1	AC	AC	2	10	10907488	10907507	20	1	210	TTGCAGGGATCCCAATGTCG	60.39	55	4.35	TGACCCTAGGACTGACCACC	60.25	60	4.61
BniSSR01746	2695	B1	AAG	TTC	3	7	10908179	10908199	21	1	106	GGAGAGCTGTGCGTTAGTCG	60.8	60	4.18	TTCCTCAGACTTAGACGCCG	59.19	55	6.46
BniSSR01747	2696	B1	A	T	1	14	10908526	10908539	14	1	100	ACTTTTTCTTCCTATCACTCTCTATCC	58.3	37.04	2.59	TTTTGTGTTTAGTTTCGATGTTGGG	58.96	36	4.12
BniSSR01748	2697	B1	A	A	1	12	10909395	10909406	12	1	126	AAAAGTCAGACGCGGTTTGC	59.97	50	3.68	AACCCCAGGGAATGCTTTGG	60.55	55	3.28
BniSSR01749	2698	B1	AGG	TCC	3	5	10913773	10913787	15	1	155	CCCCTTCCTCTGTATTCGCC	59.89	60	5.54	AGCTTTGAGGACATTATTGGACG	59.06	43.48	4.79
BniSSR01750	2699	B1	A	T	1	12	10922774	10922785	12	1	118	ACACTTACCTTTAGACCCTCTTGG	59.71	45.83	3.61	TCATATTGTGGGACAGACCAGC	60.09	50	4.85
BniSSR01751	2701	B1	AAG	TCT	3	16	10937452	10937499	48	1	163	AGAGCTGTGTGTTAGTCGCC	60.04	55	5.54	GCAAAACAGACATTAAACAAATTAGGG	58.5	33.33	3.53
BniSSR01752	2703	B1	A	T	1	14	10966418	10966431	14	1	135	TGAACCTCGCGTACTCATCG	59.9	55	3.84	TGGTGGCTTCTAGGAGTTGG	59.02	55	3.77
BniSSR01753	2705	B1	AG	CT	2	7	10973288	10973301	14	1	206	TCAGATCGAGGATGAAGCGC	59.97	55	5.92	GCATAGCTCACTGCAATCACC	59.67	52.38	4.02
BniSSR01754	2706	B1	AGG	CTC	3	5	10978260	10978274	15	1	123	ACTGTGAGAGACGGTGAAGC	59.68	55	3.86	ATCCGAACCAAGAGCTAGGG	58.88	55	3.53
BniSSR01755	2708	B1	A	A	1	12	10978786	10978797	12	1	204	CTCGTCCGGTCTGACATCG	59.94	63.16	3.84	CTTTTAATAACGGGTCAAATTTTAGCC	58.13	33.33	3.93
BniSSR01756	2711	B1	AT	TA	2	10	10980810	10980829	20	1	192	TTGGGATTAGAACTTTTATTTGTGGG	58.1	34.62	4.61	GCGCGGATCAAAATATAGTACTCC	59.67	45.83	3.85
BniSSR01757	2714	B1	A	A	1	12	10989804	10989815	12	1	163	CTGCCAAGTTGTCTGCATCC	59.48	55	3.51	CTTCCTTTCGTGGACTTCTGC	59.2	52.38	4.26
BniSSR01758	2715	B1	A	A	1	12	10990047	10990058	12	1	112	ATGGGTTTTGGACGGTTTGC	59.61	50	3.68	TTGCTCACATGGACAGATTCC	58.28	47.62	3.01
BniSSR01759	2716	B1	AAAAG	AAAAG	5	4	10993561	10993580	20	1	138	AATATATCGAGTTTCGCCTAGCC	58.25	43.48	3.93	GTGGGAAGCTTAGAGGGCG	60.15	63.16	6.13
BniSSR01760	2717	B1	AAAAG	AAAAG	5	4	11000173	11000192	20	1	131	GAGTTTTTGCACGCCTAGCC	60.11	55	3.93	GTGGGAAGCTTAGAGGCGG	60.15	63.16	6.13
BniSSR01761	2718	B1	AAGG	AAGG	4	16	11003396	11003459	64	1	206	CACACCCAAAGAAGAACAAAAGC	59.13	43.48	3.51	GTCCTGCTTCTTTATTGACTTCCC	59.6	45.83	3.97
BniSSR01762	2719	B1	AG	CT	2	19	11010785	11010822	38	1	128	GAACCTGTGATGATGCTGCC	59.26	55	4.85	GCCACTTGTATGGAAGTTCGG	59.26	52.38	4.3
BniSSR01763	2720	B1	A	A	1	15	11013103	11013117	15	1	161	TCGCGAACTCAAAGGAACCG	60.94	55	4.44	CATTGTTTCCTAACATCCCACAGG	59.84	45.83	4
BniSSR01764	2722	B1	AAT	TTA	3	6	11014760	11014777	18	1	160	AACGCTAACCACTCATAAGCC	58.37	47.62	4.35	CACAAGCCACACCAAATTGG	58.13	50	3.16
BniSSR01765	2725	B1	AT	TA	2	11	11023421	11023442	22	1	163	GCTGCATCACTGGAAAAGGC	60.11	55	4.35	GTGAAACTGAAACCGGTCATCC	59.77	50	3.51
BniSSR01766	2726	B1	A	T	1	14	11024120	11024133	14	1	154	CCTGTCTTGCCTGTCTTGAGG	60.61	57.14	3.86	GCTCCGGTTAAGTGAAACCC	58.84	55	4.11
BniSSR01767	2727	B1	AAG	GAA	3	8	11042979	11043002	24	1	148	AGAAAACTCGGGGGAATCGG	59.75	55	4.18	ACAAACCCACATCCCCATCG	60.32	55	3.84
BniSSR01768	2728	B1	AG	CT	2	7	11077501	11077514	14	1	190	AGAGCTTCCGCATAACAATTGC	59.9	45.45	3.56	CGCCTAGGAAGGTTCTGTCC	59.82	60	4.02
BniSSR01769	2729	B1	AG	CT	2	7	11090758	11090771	14	1	164	AGAACTTCGCTTGTCGGTGG	60.6	55	4.61	GATTTCAAGTAAGCGCCTAGGG	59.13	50	3.53
BniSSR01770	2730	B1	AG	CT	2	7	11094181	11094194	14	1	166	AGAACTTCGCTTCTCGGTGG	60.04	55	4.61	GATTTCAAGTAAGCGCCTAGGG	59.13	50	3.53
BniSSR01771	2731	B1	AG	TC	2	9	11094363	11094380	18	1	177	TCTCGAAAACTCTCTAAAACTCTCG	58.63	40	4.04	ACTTCGATCTGATTCGCTGC	58.43	50	5.25
BniSSR01772	2732	B1	AG	CT	2	7	11097685	11097698	14	1	205	AGAGCTTCCGCATAACAATTGC	59.9	45.45	3.56	GATTTCAAGTAAGCGCCTAGGG	59.13	50	3.53
BniSSR01773	2733	B1	AG	TC	2	8	11097865	11097880	16	1	158	AACTCTCGAAATAGCTCAGAACC	58.25	43.48	3.62	ACTTCGATCTGATTCGCTGC	58.43	50	5.25
BniSSR01774	2734	B1	ATC	CAT	3	6	11110142	11110159	18	1	112	GCAGCTTTTCATCAACAATCATGC	60.2	41.67	4.06	GTGTGCAGTAGCTCCTCTGG	60.11	60	3.86
BniSSR01775	2735	B1	ATC	CAT	3	6	11114238	11114255	18	1	143	ACCATGCTAGATTCTGCAACG	58.72	47.62	4.1	GAGCGAGCATGAACAGTATCG	59.22	52.38	2.92
BniSSR01776	2738	B1	ATC	CAT	3	6	11119301	11119318	18	1	103	TCCAGATTCTTGAATCGCAGC	58.72	47.62	5.25	GAGACCAGTCTGGCATCACG	60.46	60	4.35
BniSSR01777	2741	B1	ATC	CAT	3	6	11125194	11125211	18	1	152	ACAATCATGCTAGAATCTGCAACG	59.97	41.67	4.1	CAAACAGAGCGAGCATGAGC	59.9	55	4.26
BniSSR01778	2744	B1	ATC	CAT	3	6	11140058	11140075	18	1	101	TCCAGATTCTTGAATCGCAGC	58.72	47.62	5.25	GAGACCAGTCTGGCATCACG	60.46	60	4.35
BniSSR01779	2746	B1	ATC	CAT	3	6	11145115	11145132	18	1	106	TCCAGATTCTTGAATCGCAGC	58.72	47.62	5.25	GAGACCAGTCTGGCATCACG	60.46	60	4.35
BniSSR01780	2748	B1	ATC	CAT	3	6	11152025	11152042	18	1	103	TCCAGATTCTTGAATCGCAGC	58.72	47.62	5.25	GAGACCAGTCTGGCATCACG	60.46	60	4.35
BniSSR01781	2750	B1	ATC	CAT	3	9	11157896	11157922	27	1	107	ACAATCATGCTAGAATCTGCAACG	59.97	41.67	4.1	GTGTGCAGTAGCTCCTCTGG	60.11	60	3.86
BniSSR01782	2752	B1	ATC	CAT	3	6	11165683	11165700	18	1	111	TCCAGATTCTTGAATCGCAGC	58.72	47.62	5.25	TGGTAGACGAGACCAGTCCG	60.68	60	4.79
BniSSR01783	2754	B1	AT	TA	2	12	11174336	11174359	24	1	137	TCAAACCTCACTTCTTTAGCCG	58.6	45.45	5.52	CCCTATCGTAGCCTACAATCCC	59.5	54.55	3.85
BniSSR01784	2755	B1	AAG	TCT	3	6	11184926	11184943	18	1	134	GTGTCACAAAGTGCATGGGG	59.69	55	4.96	ACGTTTCATCATGTCAGAGAAAGG	59.31	41.67	3.11
BniSSR01785	2757	B1	AT	AT	2	11	11212439	11212460	22	1	192	TCTTTCAGACGAGTCGATGGG	59.53	52.38	4	GTTAACTGAATTTGAAAAGAAACGTGG	58.68	33.33	4.94
BniSSR01786	2758	B1	AAGTGG	CACTTC	6	4	11216611	11216634	24	1	103	TATACGATTGCTCCGACGCC	60.04	55	5.68	CCGAGAGTGTGAGTCATGGC	60.46	60	4.4
BniSSR01787	2759	B1	AAC	TTG	3	5	11217831	11217845	15	1	140	TCGAGTGGGGATGTTAAGACC	59.17	52.38	3.85	GCCACCACTGAGAACACAGG	60.89	60	4
BniSSR01788	2760	B1	A	A	1	13	11219165	11219177	13	1	124	GTCTTTTGCTTTGTGTCGTGC	59.15	47.62	5.34	GTAAAGGAGGAACAAGGTCGC	58.93	52.38	5.19
BniSSR01789	2761	B1	AT	AT	2	18	11222545	11222580	36	1	204	GTTAACTGAATTTGAAAAGAAACGTGG	58.68	33.33	4.94	TCTTTCACACGAGTTGATGGG	58.23	47.62	4
BniSSR01790	2762	B1	A	T	1	14	11231808	11231821	14	1	149	TGTCATGCCAGACAAGAAAACG	59.71	45.45	3.6	GCCTAGCCTAGGGATGATCC	58.8	60	3.36
BniSSR01791	2763	B1	A	T	1	12	11232949	11232960	12	1	184	CGGTTTGTTTGTGCTCTCGG	60.04	55	4.63	TCAATACCACCCTCTGAACCG	59.45	52.38	4.44
BniSSR01792	2764	B1	ATAC	CATA	4	7	11245310	11245337	28	1	160	CGGAGGATCAGCATCAGGC	60.3	63.16	4.85	ATTCGAAGGGCTGAAGATGC	58.33	50	3.91
BniSSR01793	2765	B1	A	A	1	12	11245508	11245519	12	1	146	CGTCTTTAGACACTAACCCAAGC	59.32	47.83	4.01	TGTGAGGCTAATCGATGGGC	59.89	55	5.36
BniSSR01794	2766	B1	AG	CT	2	7	11276026	11276039	14	1	165	ACTCTTGGACCAAAGCAAAAACC	60.12	43.48	3.27	GGCTCTGTATCTGAACTCCATCC	60.24	52.17	3.51
BniSSR01795	2767	B1	AG	TC	2	28	11276040	11276095	56	1	221	ACTCTTGGACCAAAGCAAAAACC	60.12	43.48	3.27	TTCAGAGACTGAGATGGCGC	59.83	55	6.53
BniSSR01796	2768	B1	A	A	1	13	11276303	11276315	13	1	193	TTCTCGGCACTACCAATCCC	59.46	55	3.85	TTTCGCTGGACTTCAACACG	59.07	50	4.49
BniSSR01797	2769	B1	A	T	1	13	11278539	11278551	13	1	157	GCAGCCGCATTAGTGATACG	59.49	55	3.06	CGAATCATCACTGTAGCGCG	59.5	55	6.86
BniSSR01798	2770	B1	A	A	1	13	11278570	11278582	13	1	157	GCAGCCGCATTAGTGATACG	59.49	55	3.06	CGAATCATCACTGTAGCGCG	59.5	55	6.86
BniSSR01799	2771	B1	AAG	CTT	3	5	11278680	11278694	15	1	135	ACAGTGATGATTCGGGGTCG	59.82	55	4.79	CTAAAGGCACCCGCATTAGG	58.69	55	2.69
BniSSR01800	2773	B1	AT	AT	2	12	11289632	11289655	24	1	198	TGGTCGATTTAAAGGTGTTCTCG	59.01	43.48	4.04	CGGAAGTAGGAGTTGATTCCTGG	60.43	52.17	4.45
BniSSR01801	2774	B1	AAG	AGA	3	22	11297424	11297489	66	1	224	ACCCATTTAGTTCTAAACCATAAAGGC	59.88	37.04	4.35	CAAATGTATGGGCCTCACGG	58.98	55	4.94
BniSSR01802	2779	B1	AG	CT	2	16	11310337	11310368	32	1	117	AAAGACAGCATGGTGGACCC	60.25	55	4.46	ACACAGTCGAATCTGACGGC	60.39	55	5.68
BniSSR01803	2780	B1	AAG	TCT	3	5	11310402	11310416	15	1	109	CTTCATCGCCGTCAGATTCG	59.15	55	3.34	TCAAAGATTATTCCGACAGTTTCAGG	59.63	38.46	3.86
BniSSR01804	2781	B1	AT	TA	2	8	11310608	11310623	16	1	149	CTCAAGTAATCAGTGGCCATCG	59.13	50	3.84	CTCTGCGAGTACCTTGAGTCC	59.87	57.14	3.85
BniSSR01805	2782	B1	AAAC	ACAA	4	6	11311961	11311984	24	1	164	CTTCTTCTGTTTGTGGTGGGG	59.04	52.38	4.96	GACCTCTCCAGGGTATGTGC	59.53	60	4.57
BniSSR01806	2787	B1	AG	TC	2	8	11323144	11323159	16	1	139	GTTTTCAGGCGAAATCCCCG	59.83	55	5.73	TTAGAAACAGCACGTACGAGG	58.06	47.62	4.63
BniSSR01807	2788	B1	AAAG	AGAA	4	6	11325148	11325171	24	1	133	TTCGCCATGGAACTCTCTGG	59.75	55	3.86	ATTTTTCATGAGAGTTAAATCCCACC	58.16	34.62	4.61
BniSSR01808	2789	B1	AG	TC	2	13	11325732	11325757	26	1	124	AAGTTTTGCTACAGACTACAAATTCC	58.35	34.62	3.01	GGTTACTGCTGTCTACACGC	58.65	55	5.34
BniSSR01809	2792	B1	A	T	1	12	11339450	11339461	12	1	100	ACATTGTTTACCATTAATCAACCGC	58.9	36	5.68	AATAAAATTGAGAAGGGGAAAAGGC	58.29	36	4.35
BniSSR01810	2794	B1	A	T	1	12	11350093	11350104	12	1	153	CACGGCTGCTAGGTTAGAGG	59.9	60	3.69	ACATCCACTCCAACAGCACC	60.25	55	5.01
BniSSR01811	2797	B1	AG	GA	2	9	11360146	11360163	18	1	159	ACCACAACGAGACTCGATCG	59.83	55	3.69	AAGCTGACTTTCTCCACCCC	59.6	55	4.95
BniSSR01812	2798	B1	AT	TA	2	7	11361109	11361122	14	1	184	GCAATCTCCAATGCCCAAGC	60.18	55	4.01	CTTGTTTTGTGCAGAGCAAGG	58.53	47.62	3.61
BniSSR01813	2799	B1	A	T	1	16	11368586	11368601	16	1	160	CAATGAAATCAGTGGCAAATTTGG	58.07	37.5	3.28	TTTTGCGGCCTCTTAGATGC	58.91	50	3.91
BniSSR01814	2802	B1	A	T	1	12	11376946	11376957	12	1	105	ACATATATTTCTCCCACTGTGCG	58.62	43.48	5.34	ACCATTTACATTTCCATTTTGGCC	58.75	37.5	5.36
BniSSR01815	2803	B1	A	T	1	12	11416953	11416964	12	1	130	AATTGTTAGCAAAAACCAAAATCTGG	58.07	30.77	3.86	ACCATTAAAGAAGGATGAAGGGG	58.13	43.48	4.79
BniSSR01816	2806	B1	AGG	CTC	3	5	11432282	11432296	15	1	100	TCACCACTGTTCTGGTTCCG	59.89	55	4.3	GACAGAGGAGGAGGAGGAGG	60.11	65	4.3
BniSSR01817	2807	B1	AGG	CCT	3	5	11432308	11432322	15	1	120	TCACCACTGTTCTGGTTCCG	59.89	55	4.3	TCTGTTTCTTACCATCCGGGG	59.44	52.38	5.73
BniSSR01818	2814	B1	AT	TA	2	14	11441356	11441383	28	1	166	AGTGCGTCCATGAAATATCCC	58.15	47.62	3.85	AACATGTTTGTTCCGCACGG	59.97	50	4.94
BniSSR01819	2818	B1	A	A	1	13	11445550	11445562	13	1	145	GGACTCCCAAGTGAATTCTTGC	59.51	50	4.01	CAAAGAGCGCGAGTTGTGG	59.79	57.89	4.17
BniSSR01820	2819	B1	AGCGGG	GGGAGC	6	4	11445916	11445939	24	1	173	GGGAGATGCTCTCGACTTGG	59.9	60	3.61	AGTTCAGTGAGCAGTTCCCG	59.97	55	5.14
BniSSR01821	2820	B1	AG	CT	2	9	11454896	11454913	18	1	154	TGGAAGGAGAGAGAAGATAGAAAACG	60.13	42.31	3.6	GGTTCTCACTTTCAGCTTCGG	59.2	52.38	4.3
BniSSR01822	2821	B1	ATC	TCA	3	7	11455154	11455174	21	1	147	CAAGAATTGGCATGGGTCTAGC	59.64	50	3.42	GGGAAGATGATGGTCGGTGG	60.18	60	4.61
BniSSR01823	2824	B1	AT	AT	2	8	11462205	11462220	16	1	165	GCCTTTTCACAAAACGTCATTGG	59.75	43.48	3.16	TGTGTATTGAAGTTGACCTCTTACG	59.08	40	3.18
BniSSR01824	2825	B1	A	T	1	12	11462979	11462990	12	1	132	TGGGAGAAATCGGGAAATGC	58.24	50	3.56	ATGAAACTTCACGTTCGCGG	59.49	50	6.46
BniSSR01825	2827	B1	AT	AT	2	20	11465252	11465291	40	1	189	AAAGAATCGAACTCAGAGCGG	58.39	47.62	5.52	AATTTCTCTATTCCCAAGGGCG	58.44	45.45	6.13
BniSSR01826	2828	B1	AG	CT	2	7	11466343	11466356	14	1	155	ACATACATCTTTCTGAAACAGAGGG	58.82	40	4.3	AGAAACCATGTGTGAAAAGTTGC	58.57	39.13	4.17
BniSSR01827	2831	B1	A	T	1	12	11474726	11474737	12	1	178	GCTTTCTCTCTTCTCTAAATCTGATGC	60.04	40.74	3.91	ATTCCATACCTCCGGCTTGG	59.53	55	3.61
BniSSR01828	2832	B1	A	A	1	12	11492393	11492404	12	1	131	ACAAAGTAAAGTTAGCTTCTTCTGC	58.04	36	4.26	TCTCTGAGTCTTATCTTTACAGGGG	59.11	44	4.79
BniSSR01829	2833	B1	AT	AT	2	9	11507665	11507682	18	1	161	TGATTTTACTTAACGTTACTGAAGACC	58.02	33.33	3.85	ATAACCCACACCGAAAACCG	58.47	50	4.44
BniSSR01830	2836	B1	A	A	1	12	11519313	11519324	12	1	147	TGTGTGTGGTGTGGATGTCC	60.18	55	4.02	CCACATCTCACTTTCTTGTAGCC	59.31	47.83	3.93
BniSSR01831	2842	B1	AT	AT	2	15	11526908	11526937	30	1	132	TCCTAGACAACTCTGATATGGTTCC	59.4	44	3.62	ACGTGAGTGCGACACATAGG	60.11	55	2.57
BniSSR01832	2847	B1	AT	AT	2	10	11538229	11538248	20	1	112	TTTTGAGTTTCCTTTTTATTCCCCC	58.17	36	5.4	CATCATCGGCCTACAAACAGC	59.67	52.38	4.4
BniSSR01833	2848	B1	AG	TC	2	7	11547787	11547800	14	1	133	AGTTGTGCAAGTGATCCTACG	58.31	47.62	3.51	CAGAAAGCCGTGATTTTGTGC	58.95	47.62	4.57
BniSSR01834	2853	B1	AAG	AGA	3	5	11557351	11557365	15	1	152	TCGTGCATATGGTGAATGTGG	58.71	47.62	4.17	TCTATTCTCGGAATGGGCGC	59.97	55	6.53
BniSSR01835	2858	B1	AT	TA	2	13	11603295	11603320	26	1	194	ACTACAGGGTTTGACGTACTCC	59.44	50	3.85	GCAACTGATTTAACATGGTTGGC	59.32	43.48	4.52
BniSSR01836	2863	B1	A	T	1	12	11640143	11640154	12	1	110	TGTTTTGTTTTTCTAACGTCTCAAGC	59.47	34.62	4.01	TCGTTAGATATCAACATTCATTGGACG	59.83	37.04	4.79
BniSSR01837	2866	B1	A	A	1	14	11661905	11661918	14	1	101	TCTTTGGGTAGAACATTTTCTATGAGC	59.66	37.04	4.26	GCTTCATGGCACTTCTCTAACC	59.32	50	2.85
BniSSR01838	2867	B1	A	T	1	15	11663319	11663333	15	1	110	AAAATACACTTTATTGGCTACAACCC	58.39	34.62	4.11	TTTGTCTGCTACGAAACTGGG	58.51	47.62	4.45
BniSSR01839	2869	B1	A	A	1	12	11672718	11672729	12	1	100	TCCCTCCTAGCCTTATAGCCC	59.92	57.14	5.19	AAGAGTAACTAACTGGTTTGGTTAAGC	59.77	37.04	3.09
BniSSR01840	2870	B1	AAG	CTT	3	5	11672833	11672847	15	1	112	CTTGACTTTTTGTTCCTCTTCACG	58.73	41.67	4.35	AGAAGAAGAAGAAGTGACCAAGG	58.03	43.48	3.61
BniSSR01841	2871	B1	AAG	CTT	3	5	11672907	11672921	15	1	105	TTCCTCCGTTTCTTGGCTCC	59.96	55	4.7	AGAAGTGGAAGCAAGGAAGC	58.1	50	3.86
BniSSR01842	2872	B1	AAG	AAG	3	5	11673314	11673328	15	1	142	AGGGATTTGGTTGAGATTGAACC	58.91	43.48	3.62	CTTCTTCCTCTGTTGCTTGCG	59.8	52.38	4.85
BniSSR01843	2873	B1	AT	AT	2	12	11706191	11706214	24	1	160	GCCCAGGCCTAGTTCTAACC	59.82	60	2.85	TGCTAAGAGAAACTTTAATGGTGGG	59.29	40	4.61
BniSSR01844	2874	B1	ATC	ATC	3	5	11712646	11712660	15	1	117	TCTTCAGAGCAGTGAGAGACG	59.19	52.38	4.18	TTTGGGCATTGAAGCTTCCG	59.4	50	4.3
BniSSR01845	2875	B1	AC	GT	2	7	11714781	11714794	14	1	198	GTGTGTGTGTGTTTCGTCCC	59.62	55	4.46	ATGACCAAGCGTTTTCTGCC	59.4	50	4.85
BniSSR01846	2876	B1	AG	AG	2	10	11717000	11717019	20	1	127	AATGCCTTTTTGACCGGACC	59.03	50	4.46	TGCAAACTGAGTCCTTTCACC	58.7	47.62	4.02
BniSSR01847	2877	B1	AGG	GAG	3	5	11719816	11719830	15	1	185	CATCATCATCGTGGGGGAGG	59.96	60	4.3	AGGAACTTGGCCACAAAAGC	59.25	50	3.51
BniSSR01848	2878	B1	AG	TC	2	7	11720338	11720351	14	1	136	CGTTAGCTCTGACACCAACC	58.57	55	3.77	GACTAAAGAGAGAACCAAAGGGC	59	47.83	5.19
BniSSR01849	2879	B1	AG	AG	2	7	11726156	11726169	14	1	174	CAGATACAACAGAGAGAGAGAGGG	59.42	50	4.3	CAAGCAAGGAAGCAAGTGGG	59.68	55	4.61
BniSSR01850	2880	B1	A	A	1	13	11730060	11730072	13	1	125	CCACACATCACTTTCTCGACC	58.93	52.38	4.79	CACCCTTGATCTTATTAATCCAACGG	60.02	42.31	4.44
BniSSR01851	2894	B1	AG	AG	2	9	11780351	11780368	18	1	187	TCTCCTTTCCTGTAAGCATCTAGC	59.9	45.83	3.42	AAAGAAGCAGATAAGCGAGGG	58.09	47.62	4.3
BniSSR01852	2896	B1	AAG	TTC	3	28	11789826	11789909	84	1	263	CTCACGCAAAGCTTCCATCG	59.9	55	3.84	TGGTGACAGCGACGATGG	59.74	61.11	3.51
BniSSR01853	2897	B1	AG	AG	2	44	11794116	11794203	88	1	159	AGCTTCGAGACGAGATGAGC	59.62	55	4.26	CGAACCCAGTTCTCTCACTCC	60.07	57.14	3.85
BniSSR01854	2898	B1	AG	GA	2	8	11798126	11798141	16	1	132	GGAAGAAAAGGGACTGTTTGGC	59.96	50	4.52	TCATTAAGCGTACGTGGCCC	60.46	55	5.8
BniSSR01855	2907	B1	A	A	1	13	11858475	11858487	13	1	102	CTTCGTCTTCAACAAATGCACG	59.03	45.45	5.34	CCATTCCAAATGAGAGCCTTCG	59.64	50	3.79
BniSSR01856	2908	B1	AT	AT	2	13	11859518	11859543	26	1	141	GGCATGTCTCTCTTTTTCTTACGG	59.91	45.83	4.02	GTGGTGATGGTTAGAAGAGAAAGG	59.06	45.83	3.11
BniSSR01857	2913	B1	AT	AT	2	16	11885608	11885639	32	1	162	CGTGGAGGATAGTCCGTGC	59.93	63.16	5.34	AGATGCGTTATATTGTGGTGGG	58.52	45.45	4.61
BniSSR01858	2919	B1	A	A	1	14	11908617	11908630	14	1	128	TTCGTTACGCCGAAAGCCC	61.03	57.89	5.19	GAGCACAGCAAACTCTGATCC	59.26	52.38	3.36
BniSSR01859	2920	B1	AAG	AGA	3	5	11917909	11917923	15	1	103	GGAGGAGACAAGGAGACAGG	58.81	60	4	TCTCTCTTCTAGCGATGCGG	59.05	55	5.69
BniSSR01860	2922	B1	A	A	1	13	11919710	11919722	13	1	125	GGTTTGGCTTTCTGAACCGG	59.69	55	5.28	ACAGAAAATGCAGTAACGAACCG	60.06	43.48	4.44
BniSSR01861	2924	B1	A	A	1	14	11926392	11926405	14	1	143	AGTCACCTTCCTATTGTTTAAGAGC	58.83	40	4.09	AAAAGTTGCACCATATATGTTAGCG	58.51	36	4.26
BniSSR01862	2925	B1	AC	CA	2	8	11940017	11940032	16	1	192	TTCTCAAGGCCTATCAAAACTCC	58.41	43.48	3.85	TGAACCCTCCTCTTGTTTTGC	58.69	47.62	3.68
BniSSR01863	2926	B1	A	T	1	12	11945484	11945495	12	1	175	GAGCAAACTTTCGTGAGCCG	60.11	55	5.52	AGACGAATGACTTCCGACCC	59.47	55	4.46
BniSSR01864	2928	B1	AT	TA	2	14	11961129	11961156	28	1	219	AATACCTAAAATCAACAATGTGTGGG	58.39	34.62	4.61	CGATGTGCGGATCAGAAAGC	59.7	55	3.51
BniSSR01865	2929	B1	A	T	1	13	11964894	11964906	13	1	135	TGATCGCACATACACTGAACC	58.38	47.62	3.62	AGAGAAAAGCATGTGTGTGACG	59.45	45.45	4.35
BniSSR01866	2932	B1	A	A	1	12	11990774	11990785	12	1	154	AACTCCATTCTAATCTACTTCCATCC	58.26	38.46	3.51	GCCATTTGGATGTTCAGCCC	59.82	55	5.19
BniSSR01867	2934	B1	ATC	TCA	3	14	12008304	12008345	42	1	133	AGGGAGACACAGATACGTGC	59.18	55	5.34	ACGTTCGATGAATAGTCTGGGG	59.9	50	4.96
BniSSR01868	2935	B1	AAAG	TTTC	4	4	12011956	12011971	16	1	109	AACAAGCCAAGTCTCAAACCC	58.97	47.62	4.11	TTCTCCCACCCTCAGACACC	60.84	60	4.16
BniSSR01869	2937	B1	AT	AT	2	9	12014868	12014885	18	1	154	TCTAAGCCAGTGTGCTACAGC	60.07	52.38	4.4	ATTTTGCTGCTGGAATGGGG	59.09	50	4.96
BniSSR01870	2938	B1	A	T	1	12	12015620	12015631	12	1	154	ACACTTTTGAAAACGGAGAGCG	59.97	45.45	5.03	GCGAGAATGATTGTGGTGACG	59.94	52.38	4.35
BniSSR01871	2940	B1	A	T	1	12	12017491	12017502	12	1	207	CCACCACCACCACAAAGC	58.87	61.11	3.51	ACCTGGTATTCCAAATCGAACC	58.38	45.45	3.62
BniSSR01872	2942	B1	A	T	1	13	12038175	12038187	13	1	105	GGTGAGGTATTATCTTCCTTGTTCC	58.94	44	3.62	CCATTTTATAACAGGAGTTCTTGAAGG	58.54	37.04	3.46
BniSSR01873	2945	B1	AT	TA	2	42	12044534	12044617	84	1	226	TTGGACCGAAACAACGACCC	60.81	55	4.46	TGCAAAGGTCAGATTCTAGTCCC	60.06	47.83	4.46
BniSSR01874	2949	B1	AT	TA	2	10	12053167	12053186	20	1	146	ATAGAACCGTGCATGCTTCC	58.33	50	3.46	TGATGTATTATCGCCTTTGTTACTTGG	59.99	37.04	3.61
BniSSR01875	2952	B1	A	A	1	14	12085814	12085827	14	1	111	GGTAAGACCACTCATTAATTTGCAGG	60.4	42.31	4.85	TGAGTTGTGTTGTGTTATTGATCCC	59.76	40	3.85
BniSSR01876	2953	B1	A	A	1	12	12087440	12087451	12	1	105	TAGTTGGGAATGTGGCTGCC	60.32	55	4.85	CACAGAAATGTAAGGGTTGGTGG	59.74	47.83	4.61
BniSSR01877	2954	B1	AAT	TAT	3	22	12088809	12088874	66	1	212	TTACTGAACAGGTGGCAGCG	60.6	55	5.18	CCGTGACCTTCAAAATTGACTACG	60.38	45.83	3.51
BniSSR01878	2955	B1	A	T	1	14	12088953	12088966	14	1	108	CGTAGTCAATTTTGAAGGTCACGG	60.38	45.83	4.94	CTATTCCGGCCTGGTTACCC	59.89	60	3.69
BniSSR01879	2958	B1	A	T	1	16	12089473	12089488	16	1	110	CGTAGTCAATTTTGAAGGTCACGG	60.38	45.83	4.94	CTATTCCGGCCTGGTTACCC	59.89	60	3.69
BniSSR01880	2959	B1	AG	TC	2	11	12095626	12095647	22	1	104	TGACCAAGCTCAAAAATTTTCTACC	58.49	36	3.18	CGCCAAGAATAGACACGAGG	58.44	55	4.63
BniSSR01881	2962	B1	A	T	1	13	12114126	12114138	13	1	193	GGGGTTGAACCAAAGATGCC	59.39	55	4.4	GGCATTCAGCTGTAATTCGATCC	60.06	47.83	3.36
BniSSR01882	2964	B1	A	T	1	12	12120485	12120496	12	1	135	ACCGATCATAGAGAAGATCTTTAGACC	59.82	40.74	3.85	GAGCACAGAAGCAATCGTCG	59.63	55	5.12
BniSSR01883	2966	B1	C	G	1	12	12181815	12181826	12	1	127	CGAAGGTAGCTTGCTCGAGG	60.53	60	4.63	TGGAGTCAGGATCAACCACC	59.02	55	4.61
BniSSR01884	2967	B1	A	T	1	12	12215233	12215244	12	1	103	AGAAGTAGCAAGTTCTGGGCC	60	52.38	5.8	ACCTACCCCTTTTCTCTTGTGG	59.62	50	4.17
BniSSR01885	2968	B1	AAG	TTC	3	22	12219532	12219597	66	1	257	TCTATCAGCTGAGTTTATTGGATATGC	59.18	37.04	3.14	CCATCTTGAGACTTAGCATAGATTGG	59.35	42.31	3.16
BniSSR01886	2971	B1	A	A	1	13	12228212	12228224	13	1	191	GTTAAGTTGACACAAGAACACTTGC	59.49	40	4.01	GGCCTTGGATGGTCAACG	58.41	61.11	4.1
BniSSR01887	2972	B1	AAT	AAT	3	10	12229516	12229545	30	1	209	TGTTATTGGGTTTCCGAGAATATAACC	59.5	37.04	2.85	GTTGCAAACCTCCAATAAATATTCAGG	59.51	37.04	3.86
BniSSR01888	2973	B1	AGG	GAG	3	6	12237340	12237357	18	1	181	AGCGAGGAAGAATAAGGACGG	59.59	52.38	4.79	ACGTGATCTGATACTCTTGGGG	59.3	50	4.96
BniSSR01889	2974	B1	AT	TA	2	8	12238147	12238162	16	1	169	AGGACAGAGTTGGTCATGCC	59.67	55	4.4	AAAGACAAAAGCCACCTGCC	59.25	50	4.85
BniSSR01890	2975	B1	AGG	TCC	3	10	12250234	12250263	30	1	190	CCAGATCGTCGTCGGATTCC	60.32	60	3.01	CGGAAAAGCGATGACAACCG	60.18	55	4.44
BniSSR01891	2977	B1	AG	AG	2	7	12286351	12286364	14	1	183	TCAGGAAAATCTGCCATTGATGC	59.87	43.48	3.91	CCCTAGGCGACAATGACGG	60.23	63.16	4.79
BniSSR01892	2979	B1	AAT	ATT	3	5	12327620	12327634	15	1	140	TCATTTGTTAAGGTGTTTTGAGCC	58.4	37.5	4.7	CAACATGAGTGACTCGACTAATCC	59.2	45.83	3.01
BniSSR01893	2981	B1	AG	TC	2	11	12335900	12335921	22	1	144	TTCAACCCATCCTCAAGCCC	59.96	55	5.19	TGAGCAATTAGGGAGCTAGGG	58.95	52.38	3.53
BniSSR01894	2982	B1	AGG	GAG	3	5	12338288	12338302	15	1	114	CTCTCCAGAGGGACCATTGC	59.82	60	3.56	TCTGGTGCACTTTCCTCTGC	60.25	55	4.26
BniSSR01895	2983	B1	A	T	1	13	12341525	12341537	13	1	100	ACTATCCGTGAATGCGCCC	60.23	57.89	6.13	TTTATTAATTTGCCCACGCGC	58.47	42.86	6.86
BniSSR01896	2984	B1	AT	TA	2	8	12347554	12347569	16	1	141	TGAGATGGAACCAAGTGAGCC	60	52.38	4.7	AGCAAGACCATGAAAAACTACTGG	59.48	41.67	4
BniSSR01897	2985	B1	ACTCCC	AGGGTG	6	7	12349130	12349171	42	1	156	TGCGATAACTGAAAAAGGTTATATACG	58.24	33.33	3.06	TCACTCGCTCTTTCTTTCCTCC	60.03	50	4.3
BniSSR01898	2986	B1	AT	AT	2	33	12367220	12367285	66	1	237	ACTAGTGGGACTTACACCTTTAACC	59.99	44	2.85	TTCGGTTCTTCGCCCAGC	60.36	61.11	4.85
BniSSR01899	2987	B1	AG	CT	2	7	12368944	12368957	14	1	112	ACAAAACATCTATCTTATGTTCCACG	58.03	34.62	4.94	GTAGTGTGTCTGGTTTGGGC	58.76	55	5.36
BniSSR01900	2989	B1	AG	AG	2	7	12371738	12371751	14	1	159	ACGATATTAACGCACGTTGATAACC	60.05	40	2.85	CACCCCCACTAAGACTACGC	59.82	60	4.42
BniSSR01901	2990	B1	A	A	1	12	12372128	12372139	12	1	109	GAACGCACCAAACTGAAAAGC	59.15	47.62	3.51	ATATACGTCACGCACCGACC	59.97	55	4.79
BniSSR01902	2992	B1	A	A	1	14	12393673	12393686	14	1	157	TGTTTTAACTAAATTGGCTAACTCGG	58.41	34.62	4.63	AGGGTTTTTATCACAAATGTAAACCG	58.85	34.62	4.44
BniSSR01903	2993	B1	AG	CT	2	9	12395720	12395737	18	1	154	TGCAAACATTCTTACACCTCTCG	59.25	43.48	4.04	CCATGGCTGTTGCATGTAGC	59.9	55	3.58
BniSSR01904	3002	B1	AT	AT	2	12	12438668	12438691	24	1	137	GGTAAACAGACTTGTGGTCCG	58.86	52.38	4.79	GCGGAAAAATGTCATGGGGG	59.82	55	5.4
BniSSR01905	3003	B1	AGG	GGA	3	5	12439656	12439670	15	1	138	GAAGAGAGAGAGAGACGGCG	59.34	60	6.46	GCAGATTGCTCTTTGGTAAGCC	60.16	50	4.35
BniSSR01906	3004	B1	A	T	1	13	12440448	12440460	13	1	129	GCTTTCTCCATCTCGTCAAAGC	59.9	50	3.51	TCCTACTGAACAGAATGCCATCC	60.12	47.83	3.51
BniSSR01907	3011	B1	AAAAG	AAAAG	5	4	12468222	12468241	20	1	104	ATTGTTCAACTTTCATCTTGCCC	58.11	39.13	5.36	AGAGGAAACTTTACCTGAAAAGGC	59.17	41.67	4.35
BniSSR01908	3012	B1	AC	TG	2	8	12472737	12472752	16	1	174	TCACAATAATGTTTTCTCGACAACC	58.34	36	3.77	ACCGAATAAAGCGAATCCATATGC	59.85	41.67	3.14
BniSSR01909	3013	B1	A	T	1	13	12492273	12492285	13	1	115	GTGTGCATAGTTGATTTTGTGTGC	59.85	41.67	4.57	CACTAGGGTTTAAAGTTTAGTATTGGG	58.05	37.04	4.12
BniSSR01910	3014	B1	A	A	1	12	12496578	12496589	12	1	116	ACCTCCTCTGATACATGGATGC	59.36	50	3.91	TGCTCTGAATGAAGATGGATCG	58.27	45.45	3.69
BniSSR01911	3016	B1	A	A	1	12	12516953	12516964	12	1	158	CCGTTGGTACTTGCCTTTTACG	60.1	50	3.18	TTTGTAGTTTGAATGAGCTGAATGG	58.32	36	3.16
BniSSR01912	3017	B1	A	T	1	14	12522336	12522349	14	1	138	TGAGGTAGCTCAAAATCAACCG	58.67	45.45	4.44	CAATGATAAAGTGTTCCAAGACAGC	58.91	40	4.4
BniSSR01913	3018	B1	A	A	1	16	12523554	12523569	16	1	135	TTGCAATGATGGTTTCTTAGTTGG	58.22	37.5	3.77	TGAACTTTAGAACAGCACCAGC	59.12	45.45	4.85
BniSSR01914	3020	B1	A	T	1	12	12540882	12540893	12	1	152	GTTGTAAACCACTAAACCTTCTTGG	58.5	40	3.61	TCACATGATCCACGAGTGTAAGG	60.12	47.83	2.69
BniSSR01915	3021	B1	A	T	1	12	12540895	12540906	12	1	152	GTTGTAAACCACTAAACCTTCTTGG	58.5	40	3.61	TCACATGATCCACGAGTGTAAGG	60.12	47.83	2.69
BniSSR01916	3025	B1	A	A	1	13	12550305	12550317	13	1	177	GGAAGCAAACTGAACAGCGG	60.04	55	5.52	TTCCTTTGGTGACTTATGCCG	58.57	47.62	5.69
BniSSR01917	3029	B1	AG	CT	2	8	12571154	12571169	16	1	170	TCCCGCCCAAAATACAAAACG	59.73	47.62	3.6	GAAATATTCCATTTACTCTCACAGTGG	58.38	37.04	4
BniSSR01918	3034	B1	AC	TG	2	7	12599719	12599732	14	1	123	ATCGTTGTGGCCATGTTTGC	60.04	50	3.68	ATCTTGGTCAGTCATTAGCACC	58.12	45.45	5.01
BniSSR01919	3035	B1	AG	AG	2	22	12599733	12599776	44	1	185	ATCGTTGTGGCCATGTTTGC	60.04	50	3.68	AATGTATTTGATCGACTTTCACACG	58.47	36	4.49
BniSSR01920	3037	B1	A	A	1	13	12603539	12603551	13	1	129	TCAATGTAACCCAGCTTCTTCC	58.31	45.45	3.46	TAGCGAAGGCAGAGCTTAGC	59.9	55	3.09
BniSSR01921	3038	B1	AAG	GAA	3	7	12604201	12604221	21	1	104	TGGAGATTGACGCAGCTTGG	60.67	55	3.61	TGGTGTCCAGTAACTACCTGC	59.38	52.38	4.85
BniSSR01922	3039	B1	A	A	1	12	12605398	12605409	12	1	126	AAAGTGTAAGTGGCCTGACG	58.12	50	4.35	TGGAGTTATGGAAAGCTCGGG	59.79	52.38	5.14
BniSSR01923	3040	B1	AT	AT	2	7	12612290	12612303	14	1	137	CATGGAAAATCATTATGCTCATGCC	59.36	40	4.4	AAGGGTCAATATTTAATGTTTCGCC	58.43	36	5.54
BniSSR01924	3042	B1	AT	AT	2	11	12613057	12613078	22	1	173	CCATAGTCAAGAGCCGGAGC	60.25	60	4.7	TCGCATGAGAATAATTTTGCTTGC	59.2	37.5	4.01
BniSSR01925	3044	B1	AG	CT	2	7	12613967	12613980	14	1	134	TTCTTCTTCCTTCCGACCGC	60.04	55	5.68	GCAACATGATCTCAATACATGAATCG	59.2	38.46	3.34
BniSSR01926	3046	B1	A	A	1	12	12623264	12623275	12	1	135	AGTTTTCTCTCGGCTTCCTGG	60	52.38	4.45	CCACAAGAGACAGACACAGC	58.49	55	4.4
BniSSR01927	3048	B1	AT	AT	2	19	12635143	12635180	38	1	131	TGGCATCGAAAAATCTTGAAATGC	59.37	37.5	3.56	TGGCATTTTCAATCCTTCAGGG	59.17	45.45	4.45
BniSSR01928	3050	B1	AAC	AAC	3	5	12639390	12639404	15	1	106	ACTTACGCGAGTTTGACCCG	60.67	55	5.28	TGTTGTCGTCTTTCGTACGC	58.88	50	4.42
BniSSR01929	3051	B1	ATC	TGA	3	35	12639431	12639535	105	1	253	AGACGTGTCCTTAATGCCCG	60.11	55	6.13	GTGATTGTTCAGCTCGCTGC	60.18	55	5.25
BniSSR01930	3052	B1	AAT	TAA	3	7	12639930	12639950	21	1	173	AGATGGCTACAATGGGTGGG	59.45	55	4.61	AGGGAACAAAACCTCCTCATCC	59.96	50	3.51
BniSSR01931	3053	B1	AAG	CTT	3	5	12654155	12654169	15	1	172	ACAACGGATGTGAGCGTAGG	60.11	55	3.18	GATGATGAGTAAACCGGCGC	59.42	55	6.53
BniSSR01932	3054	B1	A	A	1	15	12655898	12655912	15	1	166	AGTCGTCATACCCAGCTTCC	59.18	55	3.46	TGCAGGAGTTTGCTGATTGG	58.75	50	3.16
BniSSR01933	3060	B1	A	T	1	14	12689072	12689085	14	1	149	AAGGCTTTGTTTTATTTGATGTTGC	58.04	32	4.17	TGCAGCTTCAGACAGTTACG	58.22	50	3.18
BniSSR01934	3061	B1	A	T	1	12	12690419	12690430	12	1	160	TTATACCATAAATATTCTCCTGGACCC	58.17	37.04	4.46	CAACCATGGATAAATGAGCCCC	59.37	50	5.8
BniSSR01935	3062	B1	AT	TA	2	10	12692320	12692339	20	1	106	TTAATACACTCGTGCTACTAGCG	58.16	43.48	4.26	TCATCTCCCGCGTAATGAGC	59.97	55	4.26
BniSSR01936	3064	B1	AG	GA	2	43	12704524	12704609	86	1	158	TGACCTAAGTGAAGCTAGTAGTACC	59.12	44	3.34	GACCTTGAGCTCTGCTTCCC	60.39	60	3.97
BniSSR01937	3065	B1	A	A	1	16	12706122	12706137	16	1	172	GCTTAATGTGTGGTTTCATGAGC	58.83	43.48	4.26	AGGCGATCACGTGAACATGG	60.74	55	3.66
BniSSR01938	3069	B1	AT	TA	2	13	12721223	12721248	26	1	218	TGTATTGAGCTTGTGCCTTGC	59.46	47.62	4.01	TCAAATCACGGTTGGATCAGG	58.29	47.62	3.86
BniSSR01939	3070	B1	AAC	ACA	3	5	12721947	12721961	15	1	181	AGCGACGTTCCAGAAGATCC	59.83	55	3.36	CCATCTGGTTTGAGAAGATGTGG	59.31	47.83	4.17
BniSSR01940	3073	B1	A	T	1	15	12731984	12731998	15	1	137	TCCACACACACACAATAAGCC	58.77	47.62	4.35	AAACGTGGTTAATCGCTCCG	58.93	50	4.63
BniSSR01941	3074	B1	AT	AT	2	9	12732234	12732251	18	1	187	TGAATGAATCCAACCATTCCAAGC	60.08	41.67	4.01	ATGACTTTGCCAGCTCCAGG	60.32	55	4.45
BniSSR01942	3077	B1	AAG	GAA	3	6	12742139	12742156	18	1	101	TGGATAAGCTTGCTTGAGGGG	60.06	52.38	4.79	ACATCTGGCCTTCCTCATGC	60.11	55	4.06
BniSSR01943	3079	B1	AT	AT	2	10	12762996	12763015	20	1	134	TCACCCATTTTGGCTCAAGG	58.37	50	3.61	TGTGCCATCTAAGATCATATGACC	58.2	41.67	4.02
BniSSR01944	3080	B1	A	T	1	13	12769528	12769540	13	1	110	GCTTTTCTTCCATTTTGTTGCTGG	60.02	41.67	4.85	ACGATACAATAATCTTCTATTGCATGC	58.55	33.33	4.06
BniSSR01945	3081	B1	AG	GA	2	11	12769752	12769773	22	1	123	TACGCGCGTTTTGAAGTTCG	60.11	50	3.95	GCTCTTCTTCTTCTTCTGCTGC	59.58	50	5.25
BniSSR01946	3082	B1	AAG	AGA	3	5	12769821	12769835	15	1	124	AGAGAGTTTAAGAAGAAGCGCG	58.75	45.45	6.86	GAATCTCCTCCATCGTCGGC	60.32	60	5.54
BniSSR01947	3083	B1	ATC	CAT	3	8	12770440	12770463	24	1	114	TGATGTAGAAAGAGCTCCTCTGC	59.87	47.83	4.26	GTGCGAGGGATCACTTGAGG	60.46	60	3.86
BniSSR01948	3084	B1	AAAG	GAAA	4	6	12772886	12772909	24	1	164	TACGCGCGTTTTGAAGTTGG	60.04	50	3.77	TTTCTGGCGAATCTCCTCCG	59.82	55	4.63
BniSSR01949	3085	B1	ATC	TGA	3	5	12772922	12772936	15	1	118	AGAGAGAGTTTGAGAAGAAGGAAGG	59.75	44	3.46	TTTCTGGCGAATCTCCTCCG	59.82	55	4.63
BniSSR01950	3086	B1	AT	TA	2	8	12773785	12773800	16	1	194	GGACTCACCACGTGTAGTCG	60.11	60	4.18	GGAATGGTTTTGGTGGCTCC	59.39	55	4.7
BniSSR01951	3087	B1	AT	AT	2	13	12777243	12777268	26	1	102	GCTTCTTGTTCTACTTCTACACATGG	59.91	42.31	3.66	AACTGTTCGTCAACGCATGG	59.41	50	3.66
BniSSR01952	3088	B1	A	A	1	12	12781111	12781122	12	1	121	TTTTATTGTGCCGATGATCAACG	58.34	39.13	4.1	CTTAAGACTCTTAATGTCTCTCAAAGC	58.13	37.04	3.51
BniSSR01953	3089	B1	AAG	CTT	3	5	12784604	12784618	15	1	100	GGTACGGATATGACTCGCCC	59.76	60	6.13	CTGTTTCTGTTTTGTTGGTTGAGG	59.14	41.67	3.86
BniSSR01954	3090	B1	A	T	1	12	12785270	12785281	12	1	171	GATAAACCGGTCAATGGTCCG	59.06	52.38	4.79	GGAAGGTGGAGCATGAAAGC	59.19	55	3.51
BniSSR01955	3092	B1	AG	GA	2	7	12791988	12792001	14	1	131	AGTAAAGAGAGAGAGAGGAAGAAGG	58.81	44	3.46	ACATTACTTGCCATTTCGGTCG	59.58	45.45	4.79
BniSSR01956	3093	B1	A	T	1	12	12803603	12803614	12	1	142	AGAAAGAGAAGTTCAATCGAGAGC	58.83	41.67	4.09	GCCTAGACCATTAAAGACCAAATCG	59.99	44	3.34
BniSSR01957	3094	B1	ACC	TGG	3	7	12804397	12804417	21	1	121	CCCTCCAGCTCGAGTAAACG	60.18	60	3.6	CCGAAAAGAATCTACCGACATTAGC	60.05	44	3.09
BniSSR01958	3095	B1	AT	AT	2	17	12810806	12810839	34	1	178	ACAAAGGTGTGAGTCCTGACC	59.86	52.38	4.02	TCAGTGGCTTCACCTGTAGC	59.68	55	3.58
BniSSR01959	3099	B1	A	A	1	13	12827524	12827536	13	1	114	GTCTTCTCTCTTTCGTCTTCAACC	59.32	45.83	3.77	AGGTCTCTGAGACATATGCCG	59.04	52.38	5.69
BniSSR01960	3100	B1	AAAAAC	AAACAA	6	4	12832294	12832317	24	1	150	TGGTCTTTCTTTGCATCAGTAAGG	59.24	41.67	2.69	ACGTACATTAACAGTAGCTTTCTGG	59.13	40	3.86
BniSSR01961	3101	B1	AGG	TCC	3	7	12836950	12836970	21	1	100	GACTCTCCCCTCCTCTACCC	59.81	65	3.69	CAAGGCAGGAGAGAGAGAGG	58.89	60	3.69
BniSSR01962	3102	B1	A	T	1	12	12839256	12839267	12	1	156	TTTGGGTATTCAAAGGTGACCC	58.5	45.45	4.46	CCTATTGCAAAAGAAATTGGAACCG	59.65	40	4.44
BniSSR01963	3103	B1	AT	AT	2	29	12841812	12841869	58	1	204	CAAAATTTTGGAACATCTTACTTGGC	58.42	34.62	4.52	TTTGATGCTTCTCCTTTTATTCATGG	58.45	34.62	3.66
BniSSR01964	3105	B1	AT	AT	2	12	12851316	12851339	24	1	132	AGTTTGTTGTCCTTTCTTCCCC	58.7	45.45	4.81	AACCATTCCCCACCTCAACC	59.89	55	3.77
BniSSR01965	3106	B1	AAAC	TTTG	4	4	12851425	12851440	16	1	100	ATTTGGTGGTTGAGGTGGGG	60.18	55	4.96	CCCTCACCATTACGAGCTCC	59.89	60	4.7
BniSSR01966	3107	B1	AAG	GAA	3	7	12858590	12858610	21	1	152	GGTTCGCTTGATGGTCATGC	59.9	55	4.06	ACGACAGAAGGAAACGACTCC	60	52.38	3.85
BniSSR01967	3109	B1	A	T	1	13	12865811	12865823	13	1	125	AGCGAAGATTATGAAAATGTACCTCC	59.52	38.46	4.3	TGTATTTACGCTGGCAGGGG	60.11	55	4.79
BniSSR01968	3111	B1	AATT	TAAT	4	4	12866934	12866949	16	1	153	ACCGCCATTTTCAAGCTAAGC	59.8	47.62	3.09	CTTTGCTTGATGGCGTGTGG	60.39	55	4.17
BniSSR01969	3113	B1	AC	TG	2	7	12883312	12883325	14	1	125	AACTCTTCCTGTCGTACGGG	59.11	55	5.28	GCCTTTTGCCTTTTCATCTGC	58.93	47.62	4.26
BniSSR01970	3115	B1	AAG	CTT	3	5	12886654	12886668	15	1	163	AAATCGCCTCCTCTGTCTCC	59.17	55	3.71	GGATTTGGTCTTTGACATTTACTGC	59.14	40	4.4
BniSSR01971	3116	B1	A	T	1	12	12886705	12886716	12	1	175	ACACCAAACCCTCAAGCTGC	61.11	55	5.25	TTGGTTCTGGCAGTCTACCG	59.68	55	4.02
BniSSR01972	3122	B1	AT	AT	2	16	12914223	12914254	32	1	126	AGATTTTCCATAAAATTGTGGATCCC	58.2	34.62	3.85	AGGTATCTCCCCATTAGAGTTCC	58.51	47.83	3.62
BniSSR01973	3124	B1	AT	TA	2	20	12930563	12930602	40	1	203	TCACACGGTAGACTAGTGTTAGC	59.56	47.83	3.09	TTGCTCGCACATTTCAGTGG	59.41	50	4
BniSSR01974	3125	B1	AG	GA	2	9	12940964	12940981	18	1	117	TGGGAGAGTTTGAGGAGAGG	58.06	55	3.69	TTTGATTTCATGGCCCCTGC	59.1	50	4.85
BniSSR01975	3126	B1	A	T	1	12	12952106	12952117	12	1	198	GACGCTCTAACCAGCTGAGC	60.8	60	4.26	ACAGAATGAGCACGGCTTGC	61.58	55	4.01
BniSSR01976	3127	B1	A	T	1	12	12953073	12953084	12	1	170	TGTTACCTATTACGGCATTTTAGATGG	59.56	37.04	3.51	TCCTGGTTATTAGTACCCTCTGG	58.45	47.83	3.86
BniSSR01977	3128	B1	A	A	1	12	12961481	12961492	12	1	150	CAGAGATCACGATGTTGACAAGG	59.38	47.83	3.61	CTCAATCTTCGGCAATCGGC	59.69	55	5.54
BniSSR01978	3130	B1	AT	AT	2	10	12963656	12963675	20	1	171	GTTGAATATTGTGAAACTCCAAGAAGG	59.19	37.04	3.46	GGCCAGGGCATTTGATTTCC	59.82	55	3.13
BniSSR01979	3131	B1	A	A	1	12	12964635	12964646	12	1	139	GAGAGTTCGTATGCATTTATAATCAGC	58.83	37.04	4.26	TCATTGTTGTTGTGGTGAAGGG	59.31	45.45	3.95
BniSSR01980	3132	B1	AC	GT	2	7	12969016	12969029	14	1	107	GCCAACGAGTACATGAATGAACG	60.48	47.83	3.95	GCTTCAATCTATTTGAGCTGGAGG	59.72	45.83	4.3
BniSSR01981	3133	B1	A	T	1	12	12972610	12972621	12	1	134	CCTCTCTCATTAGGTGTTCCGG	59.9	54.55	5.14	TCCTGAAACCATGTTGCCCC	60.54	55	5.8
BniSSR01982	3134	B1	A	T	1	13	12979256	12979268	13	1	164	CGGGTCGAGTACTTACCTGG	59.26	60	4.45	AACAAGCACTTGGTGGGAGG	60.47	55	4.3
BniSSR01983	3136	B1	AT	AT	2	8	13007476	13007491	16	1	147	GTTTCTTAAAGTTGCGGAAAACCC	59.49	41.67	4.11	CCTCAGCAATGATTTCTCACCG	59.65	50	4.94
BniSSR01984	3137	B1	AC	GT	2	7	13008264	13008277	14	1	203	ACGCACCCAGGGAATTCC	59.64	61.11	3.01	GTCGTTTGATCGTTTGGTCGG	60.14	52.38	4.79
BniSSR01985	3139	B1	A	T	1	13	13021599	13021611	13	1	150	CACCAACCACATTTTCAACAACG	59.69	43.48	4.1	ATTGTCAACGGTGATGGTGC	59.12	50	5.01
BniSSR01986	3140	B1	AT	AT	2	7	13021918	13021931	14	1	143	ACGACATCAGTAGATCCTTAAAATCG	59.08	38.46	3.34	ACTTCAACCAATATCCACTTTCAACC	60.02	38.46	3.77
BniSSR01987	3142	B1	AAAT	TAAA	4	4	13027633	13027648	16	1	115	CGATCACAGAAACTTTTCTTGCC	58.78	43.48	4.52	TGTAGATTCTTCCACCGTCGG	59.52	52.38	4.79
BniSSR01988	3143	B1	A	T	1	12	13028195	13028206	12	1	194	AGATGCTGCCTTGCTGGG	60.04	61.11	4.45	ACACACTTCATGCCCATGGG	60.61	55	4
BniSSR01989	3144	B1	AG	GA	2	7	13034772	13034785	14	1	106	ATGAGAAATCGACGAAGGAAGC	58.81	45.45	3.86	CGGAAGCTGCGTCAGAGG	60.51	66.67	3.69
BniSSR01990	3145	B1	A	T	1	14	13075222	13075235	14	1	134	TTATTGGAGCTGGCATCAAGG	58.34	47.62	3.61	AATCGAAGTAGGCTGCCACC	60.11	55	4.61
BniSSR01991	3146	B1	AAG	AAG	3	13	13075969	13076007	39	1	151	ATTCTTAGGGCCTGCGTTGG	60.39	55	3.77	TCATCCCAAGGTCTTTCAGTCC	59.69	50	3.85
BniSSR01992	3147	B1	ATC	TAG	3	5	13076008	13076022	15	1	125	GGCAGAGAACAACATGATCTTGG	59.87	47.83	3.61	TCATCCCAAGGTCTTTCAGTCC	59.69	50	3.85
BniSSR01993	3148	B1	A	T	1	12	13076653	13076664	12	1	150	TGCATCTATCTAGTCCAGTTTGACC	60.16	44	4.02	GTATACGCCTGTTGTTTCCGC	59.94	52.38	5.54
BniSSR01994	3153	B1	AT	TA	2	13	13109342	13109367	26	1	164	TTCTTTTCTGATGCGTGGCC	59.12	50	5.36	AGCCCATTGTAAGTAATTGTCTCC	58.81	41.67	3.71
BniSSR01995	3155	B1	AT	TA	2	12	13130885	13130908	24	1	103	GGGTTGGGATGACGTCTCC	59.78	63.16	3.71	GGCATTCTCCAAAAGTCGTCC	59.53	52.38	4.79
BniSSR01996	3156	B1	AT	AT	2	32	13132899	13132962	64	1	172	AATGTTTCTAACCGCACCGC	59.48	50	5.68	GGACCCGAATTGCAATATACAAGG	60.02	45.83	3.61
BniSSR01997	3161	B1	AT	AT	2	10	13137031	13137050	20	1	147	CCGGACGGATAAACTGAAGC	58.71	55	3.86	GTCGTGCCATCTTAAACTAGGG	58.8	50	3.53
BniSSR01998	3164	B1	A	T	1	12	13143086	13143097	12	1	131	CATTTCCTAAAACGCATAACTGACG	59.27	40	4.35	TCTTGCGTTGATTTGTTTTGAACG	59.74	37.5	3.95
[truncated: 60,292 more rows]
